# Supplementary material for: Gene expression trees in lymphoid development
Source: BMC Immunol. 2007 Oct 9;8:25. doi: 10.1186/1471-2172-8-25 (PMC2244641; doi:10.1186/1471-2172-8-25)
Supplement: Additional data file 4 — TCell Dataset. Data set after filtering and normalization procedures. The second column indicates the cluster assignment found by the MixDTrees. [file 1471-2172-8-25-S4.txt]

Pck2	1	1.4873	0.9625	-0.018636	-1.3458	-0.89121	0.24712	-0.44131
Suclg1	3	1.4418	0.56634	0.66357	-0.79184	-1.44	0.2061	-0.64593
Eea1	2	1.5347	0.55213	0.59996	0.1617	-0.91217	-1.3197	-0.61655
Mef2c	1	1.9836	-1.0987	-0.23361	-0.16634	-0.77595	-0.11078	0.40178
Vamp8	1	1.7739	-0.047411	-0.28163	0.17162	-1.5731	-0.38703	0.34365
C1qr1	1	1.6038	1.0181	0.25066	-1.1538	-0.63502	-0.5995	-0.48421
Akr1c12	1	1.8631	0.74641	-0.82367	-0.82531	-0.72346	0.055758	-0.29281
1700093E07Rik	1	2.2062	-0.4036	-0.71392	-0.39833	-0.31069	0.067995	-0.44764
aa237686_s_at	3	1.4979	0.86143	0.72173	-0.58842	-1.0556	-0.72686	-0.7102
1110020C13Rik	7	1.3687	0.31264	-0.56793	-1.0119	-1.2316	0.05184	1.0783
Creg1	1	1.6467	0.9708	0.061251	-0.82901	-1.1749	-0.1846	-0.49021
Gpr97	13	1.4868	-0.40863	-0.6762	-1.0133	-0.95413	0.82022	0.74518
F830021D11Rik	3	1.2605	0.85117	1.0181	-0.9595	-0.70889	-1.013	-0.44829
Stat3	1	1.6808	0.14176	0.46563	-1.6666	-0.29199	-0.062375	-0.26721
Ywhaq	3	1.4154	0.41898	0.56112	-0.36657	-1.3201	-1.1845	0.4757
Dusp16	4	1.4353	-0.18165	0.58332	0.4863	0.20149	-1.4887	-1.0361
Litaf	11	1.6539	-0.29513	-0.51456	0.42316	-1.5638	0.4977	-0.2013
Gpr133	7	1.6719	0.52415	-0.85748	-0.80369	-1.1619	0.34771	0.27934
Elovl6	3	1.2767	0.7408	0.88705	-1.0063	-1.2844	-0.61006	-0.0039206
Antxr2	12	1.5887	-0.30762	-1.243	-1.0501	0.84498	0.029718	0.13735
Ltb4dh	4	1.2431	0.60291	0.40282	0.57627	-0.16258	-1.2174	-1.4451
D19Wsu12e	2	1.3969	0.56421	0.66368	0.1654	-1.3282	-1.1946	-0.26739
Gyg1	1	1.6645	0.66412	0.37234	-1.1207	-0.34643	-1.1232	-0.11068
Plcg2	1	1.9918	0.14163	0.079847	-0.60659	-0.5071	-1.1729	0.073356
Plaur	1	1.7455	0.58261	0.47625	-0.84958	-1.1376	-0.54467	-0.27254
Clecsf8	1	2.1738	-0.050865	-0.32011	-0.12723	-0.93893	-0.38398	-0.35267
Ltb4dh	6	1.5001	0.37373	0.38766	0.53327	-0.5563	-0.69449	-1.5439
Runx2	1	1.6455	1.1837	-0.49234	-0.81098	-0.86213	-0.44935	-0.21438
Plscr1	1	2.0793	0.42485	-0.10066	-0.57731	-0.46673	-0.75362	-0.6058
Gstm1	2	1.3591	0.67553	0.83864	-0.40742	-0.13951	-1.3888	-0.93754
Cpa3	1	1.9952	0.57737	-0.036142	-0.69039	-0.61312	-0.42705	-0.80589
Cd244	1	1.9115	0.075196	-0.67165	-0.1261	-0.24406	-1.2994	0.3545
Gzmc	1	1.9309	-0.92205	-0.38042	0.37121	-0.7613	-0.6344	0.39604
Gzmb	1	2.2102	-0.018346	-0.49252	-0.69309	-0.45609	-0.4023	-0.14786
Myl4	1	1.9809	0.23361	-0.51628	-0.91733	-0.66234	0.42427	-0.54284
Pla2g4a	1	1.6801	0.78188	0.42928	-0.44455	-1.0951	-0.86479	-0.48681
Adssl1	1	1.545	0.90616	0.31925	0.041708	-0.8172	-0.87339	-1.1215
S100a9	4	1.4506	0.66625	0.1672	0.34605	-0.19223	-0.83461	-1.6033
Msa.19552.0_s_at	1	1.4752	0.3419	-0.48591	0.77808	-1.647	-0.3825	-0.079754
Msa.22134.0_s_at	1	1.5501	0.98456	0.0058382	-1.5022	-0.28065	-0.43094	-0.32668
Msa.24217.0_f_at	6	1.6134	0.10147	0.52931	0.49215	-1.2127	-0.42039	-1.1032
Msa.2937.0_s_at	1	1.7696	0.23858	0.48166	-0.82333	0.21463	-1.1483	-0.73283
Msa.36026.0_s_at	1	2.1099	0.45725	-0.50511	-0.6185	-0.52209	-0.41336	-0.50809
Tnfrsf21	1	1.5356	0.81807	0.3657	-0.35601	-0.84666	-1.4084	-0.10838
Scin	1	1.6462	1.2425	-0.69937	-0.43136	-0.61216	-0.43116	-0.71458
Fasl	1	2.2048	-0.20658	-0.51386	-0.42489	-0.71647	0.027568	-0.3706
Mdfic	1	1.1998	1.1648	-0.90146	0.35783	-1.2611	0.22809	-0.78788
Acadl	2	1.5453	0.44079	0.39643	0.39172	-1.3864	-1.0271	-0.36072
S100a11	1	1.2276	0.7828	-0.50686	-1.7878	0.083802	-0.34711	0.54757
Pde7a	3	1.1447	0.45227	0.41673	-0.14798	-1.8177	-0.72551	0.6775
Lst1	13	1.5831	-0.14261	-0.67569	-1.6535	0.22091	0.26002	0.40775
Anxa4	1	1.7529	0.76269	0.25718	-0.66194	-0.48521	-1.19	-0.43561
Socs2	1	2.1994	-0.056341	-0.46533	-0.10908	-0.76572	-0.29616	-0.5068
w12941_s_at	1	2.1708	0.10893	-0.52303	-0.4374	-0.50865	-0.071118	-0.73957
w17505_s_at	12	1.444	-0.42349	-1.5699	0.81621	0.36037	0.05948	-0.68659
w82380_s_at	1	1.8894	0.80913	-0.21113	-0.27053	-0.80151	-0.7901	-0.62527
x03919_s_at	1	1.8031	0.64664	-0.25827	0.34005	-0.87019	-0.75677	-0.9046
X14061_f_at	1	2.2092	-0.32034	-0.52866	-0.75818	-0.075335	-0.35875	-0.16792
X15592_s_at	1	2.1432	0.34443	-0.52841	-0.44875	-0.60887	-0.57417	-0.32741
X65979_s_at	1	1.824	0.99658	-0.3601	-0.59541	-0.47233	-0.73485	-0.65783
X67914_s_at	1	1.7251	0.25487	0.72684	-1.0682	-0.94692	-0.068329	-0.62329
Y11666_s_at	1	1.9401	0.36598	0.39164	-0.79143	-0.60871	-0.88304	-0.41458
Z19581_s_at	1	1.855	0.017321	0.66121	-0.70435	-0.24609	-0.3966	-1.1865
z49877_s_at	4	1.3865	0.55525	-0.19824	0.3833	0.27174	-1.7617	-0.63686
Trim13	3	1.3341	0.91771	0.69902	-1.3324	-0.91866	-0.23716	-0.46253
Rhoq	1	1.2372	1.3969	0.3769	-0.94364	-0.77481	-0.80384	-0.48877
Rnf11	1	0.64877	1.5746	-0.12839	-1.6526	-0.20326	0.25605	-0.49516
Eif1a	3	0.92882	1.0742	1.0076	-0.76515	-1.3187	-0.79075	-0.13608
Kctd12	3	1.2241	1.0209	0.92315	-1.0163	-0.85909	-0.62849	-0.66429
Usp9x	2	0.95937	1.3104	0.70511	-0.24827	-1.3297	-0.87132	-0.52568
AL033314	3	0.95937	0.90504	0.88543	-1.1582	-1.409	-0.34923	0.16664
Grn	1	1.0677	1.4958	0.36762	-1.0444	-0.98256	-0.34666	-0.5576
Vkorc1	3	0.92105	0.84026	0.64058	-0.36141	-1.955	-0.24123	0.15579
AA396788_s_at	1	1.151	1.2782	0.5521	-1.3178	-0.72832	-0.34087	-0.59433
Fndc3	1	0.71899	1.872	-0.68817	-1.0307	-0.19986	-0.038758	-0.63344
Ywhag	3	0.86296	1.0555	0.68999	-0.64933	-1.7746	0.10452	-0.28903
Plekha7	1	1.4923	1.2096	0.045488	-0.5056	-0.56767	-0.43187	-1.2423
5730469M10Rik	3	1.0855	1.1677	0.66629	-0.98951	-1.361	-0.18247	-0.3865
LOC406217	1	1.2281	1.1127	0.71073	-1.2015	-0.33464	-0.90731	-0.60802
aa530037_at	2	1.0249	1.4297	0.36562	-0.042954	-0.63188	-1.259	-0.88635
Eif1a	3	0.89502	0.99315	0.9111	-1.1247	-1.2536	-0.68871	0.26776
Akr1c13	1	1.6894	0.95353	-0.25789	-1.2888	-0.096821	-0.48497	-0.51445
1200009K13Rik	2	1.0775	1.3369	0.67457	-0.45427	-0.97702	-1.0049	-0.65275
Pip5k2c	1	1.458	1.1128	0.36433	-1.1953	-0.77951	-0.42762	-0.53277
Plac8	3	0.8885	0.88162	0.70144	-0.6762	-1.4262	-1.0158	0.64664
aa711151_s_at	1	0.94159	0.90332	0.88046	-1.6361	-0.34681	0.10283	-0.84525
Ptpn9	3	0.61717	1.1228	1.029	-1.3398	-1.2174	-0.10808	-0.10373
Cpt1a	2	1.0168	1.3246	0.65609	-0.25744	-1.1328	-1.0681	-0.53916
Tnfsf11	3	1.1699	0.84626	0.75003	-1.162	-1.1474	0.31094	-0.76776
Per1	8	0.78788	0.95989	0.91385	-1.8416	-0.23047	-0.24803	-0.34152
Bysl	3	0.96348	1.4546	0.34786	-1.0629	-1.0943	-0.70578	0.096982
Xpot	3	1.0169	1.0988	0.84976	-0.51343	-1.4656	-0.75619	-0.23025
Amot	3	1.0305	1.2646	0.80683	-0.92501	-1.1181	-0.42515	-0.63364
d17666_s_at	2	0.83966	0.97343	0.84248	0.20133	-1.633	-0.91315	-0.31073
d38417_s_at	3	0.99289	1.246	0.70227	-0.55706	-1.4861	-0.60122	-0.2968
Il2ra	1	1.4929	1.3885	-0.589	-0.83021	-0.27519	-0.47785	-0.7092
Hspa1a	1	1.3206	1.3782	0.2445	-0.73551	-0.55006	-0.62961	-1.0281
m12815_at	3	1.1462	1.2173	0.79253	-0.58201	-0.85257	-0.74004	-0.98138
m12815_g_at	3	1.1888	1.2321	0.72941	-0.75972	-0.90861	-0.60765	-0.87438
M12839_g_at	3	1.1071	1.2094	0.86435	-0.90579	-0.81021	-0.64641	-0.81845
Crip1	2	0.95715	1.0403	0.3894	0.30841	-1.4898	-1.2386	0.033191
Abcb1b	3	1.285	1.0861	0.51839	-0.84275	-1.3694	-0.54555	-0.13169
Prkca	3	1.131	1.2693	0.2423	-0.51831	-1.6191	-0.38126	-0.12391
Tnfrsf1b	3	1.166	0.62969	0.70623	-1.4059	-1.2903	-0.10868	0.30295
Ppic	3	1.1244	0.71261	0.18134	-0.6884	-1.7653	-0.28734	0.72267
Msa.10177.0_s_at	3	1.3961	0.98886	0.74776	-0.99318	-0.73639	-0.72087	-0.6823
Msa.12361.0_s_at	3	1.5627	0.53854	0.44809	-0.084489	-1.6506	-0.3635	-0.45078
Msa.18493.0_f_at	3	0.64064	0.69746	0.36884	0.030755	-2.2016	0.1562	0.3077
Msa.2134.0_f_at	3	1.7318	0.51978	0.54056	-0.52791	-1.2851	-0.61014	-0.36903
Msa.22007.0_s_at	2	1.4696	0.76431	0.60606	0.042521	-0.68737	-1.1488	-1.0463
Msa.23234.0_s_at	3	0.9323	1.1053	0.72502	-0.76015	-1.0963	-1.2255	0.31932
Msa.2902.0_f_at	3	0.97579	0.69218	0.67878	-0.0021208	-1.9225	-0.61275	0.19065
Msa.33627.0_at	3	1.3594	0.93177	0.53702	-0.95263	-1.4004	-0.32106	-0.15418
Msa.37214.0_f_at	1	1.6474	0.76779	0.34025	-0.063705	-1.2121	-0.66011	-0.81956
Msa.41859.0_f_at	3	0.5757	1.072	0.1501	0.0021187	-2.0757	-0.13605	0.41184
Msa.554.0_f_at	2	1.1911	1.2066	0.38862	0.083983	-1.1895	-1.1047	-0.57618
Msa.61.0_f_at	3	1.0652	0.99826	0.68533	-1.357	-1.1526	0.19717	-0.43626
Msa.643.0_f_at	6	1.3339	0.65042	0.3942	0.57248	-1.5069	-0.70048	-0.74369
Msa.799.0_f_at	2	1.4842	0.74024	0.46678	0.2296	-1.2688	-0.7797	-0.8723
Msa.8621.0_s_at	3	0.99174	0.64752	0.31036	0.17919	-2.0542	-0.38822	0.31359
Msa.965.0_s_at	1	1.6017	0.79905	-0.1928	0.49322	-1.0677	-0.96086	-0.67256
Msa.9697.0_at	1	1.7404	0.36705	-0.18582	-0.53745	-1.5751	0.17888	0.012085
D16Bwg1494e	1	1.2275	1.4606	0.045036	-0.76539	-0.39333	-0.35261	-1.2218
Stat4	1	1.1935	1.2537	-0.47177	-1.4172	-0.0045286	-0.83337	0.27973
Apex1	3	0.72336	0.96389	0.7499	-0.27467	-1.9054	-0.47936	0.22231
Tpd52	1	1.0151	1.6357	-0.45066	-1.2799	-0.30349	-0.016154	-0.60054
Gbp4	7	0.89577	0.97009	-0.093686	-1.1473	-1.4671	-0.039668	0.88184
Hnrph2	3	0.53037	1.3443	0.51841	-0.35688	-1.8588	-0.23798	0.060578
Gsto1	3	1.0682	1.1125	0.88302	-0.929	-1.2484	-0.32638	-0.55989
v00756_f_at	2	1.6689	0.5499	0.40633	0.10108	-1.3238	-0.72554	-0.67682
w08453_s_at	2	1.3203	1.0523	0.61197	-0.4045	-0.39786	-1.2813	-0.90081
w13619_s_at	3	1.3528	0.8527	0.57362	-0.4158	-1.6357	-0.34477	-0.3828
w35693_s_at	3	1.4314	0.80645	0.71501	-1.1483	-1.0716	-0.20247	-0.53052
w48135_s_at	1	1.5476	0.97208	-0.14761	-0.0063671	-0.28121	-1.482	-0.6025
w54123_g_at	3	1.3702	0.74922	0.47264	-0.96354	-1.5422	0.073637	-0.15996
x14309_f_at	1	1.9199	0.47153	-0.019559	-0.21119	-0.7053	-0.2325	-1.2228
X15591_s_at	1	1.3933	1.3827	-0.67474	-0.78647	-0.84648	0.1171	-0.58543
X68951_s_at	1	1.5804	1.2199	-0.0068577	-0.83635	-0.74438	-0.71914	-0.49351
X70100_f_at	1	1.7403	0.70247	0.21297	-0.060547	-1.2102	-0.64147	-0.74351
Z22593_s_at	2	1.3342	0.67317	0.33685	0.37932	-1.7159	-0.67296	-0.33472
z72000_s_at	1	1.8353	0.78428	0.17651	-0.74414	-0.76275	-0.74146	-0.54776
Crip2	2	0.5574	1.0773	1.4387	-0.50007	-0.87814	-0.8253	-0.86985
Gab1	4	0.94418	0.8568	0.81801	0.021206	0.065256	-1.4956	-1.2098
Eprs	2	0.82802	1.1261	1.0925	-0.35898	-1.2474	-0.97557	-0.46474
E430034L04Rik	2	0.89661	1.2067	1.0724	-0.61899	-0.84639	-0.97296	-0.73738
AA163258_r_at	1	0.8278	1.693	0.25926	-0.43249	-0.39341	-0.72181	-1.2323
Trim11	8	0.74018	1.2527	0.81445	-0.73412	0.18904	-0.92347	-1.3387
Slc31a1	2	0.52978	1.214	0.96537	0.16129	-0.69648	-1.5558	-0.61819
Pex13	4	0.82967	1.155	0.48737	0.55065	-0.49717	-1.2763	-1.2493
Aars	2	0.58382	1.6837	0.27967	0.16069	-1.33	-0.6582	-0.71977
Sec23a	8	-0.16046	1.5024	0.93231	0.25807	-0.19376	-1.2378	-1.1007
Slc35d1	8	0.082822	1.2073	1.0124	-0.3847	0.52926	-1.0135	-1.4336
U2af1-rs2	2	0.78928	1.149	0.84719	0.065808	-1.5955	-0.64721	-0.60848
Mcart1	2	0.48909	1.2169	0.94661	0.034078	-1.3316	-1.2655	-0.089511
D18Wsu98e	2	0.30931	1.6565	0.78326	-0.42686	-1.1216	-1.0396	-0.16107
Dnajb6	2	0.66844	1.6309	0.48792	-0.096471	-0.78308	-1.2801	-0.62767
9630044O09Rik	2	0.62646	1.4221	1.0268	-0.72017	-0.99376	-0.90199	-0.45945
2610201A13Rik	2	0.66136	1.3508	0.95401	-0.38483	-1.3528	-0.83245	-0.39605
Za20d2	4	0.73341	1.3754	0.48473	0.021727	-0.17874	-1.6273	-0.8093
Morf4l2	2	0.39127	1.6189	0.68234	0.097176	-0.7877	-0.74929	-1.2527
Acp6	1	0.7673	1.5356	0.16468	-1.6521	-0.48297	-0.22944	-0.10314
Akap8	3	0.68451	1.7234	0.4992	-0.54263	-1.106	-0.6658	-0.59265
Cdkal1	2	0.23064	1.2974	1.0416	0.21801	-1.4583	-0.91069	-0.41864
D9Wsu20e	2	-0.038228	1.6217	0.86601	0.0011066	-1.3546	-0.85056	-0.24546
B230114J08Rik	11	-0.63061	1.7317	0.68179	-0.19786	-1.3014	0.28583	-0.56947
Rnf138	3	0.82406	1.4806	0.80294	-0.87303	-0.93729	-0.61655	-0.68068
Metap1	2	1.1803	1.0222	0.837	-0.23697	-1.2208	-0.96955	-0.61223
Metap2	2	0.60761	1.0029	1.0904	0.27739	-0.82958	-1.4999	-0.6489
Polg2	8	-0.038326	1.4223	0.97001	-1.3722	-0.83988	-0.53801	0.3961
2900097C17Rik	2	0.62866	1.4707	1.0002	-0.70168	-0.90805	-0.83052	-0.6593
2700097O09Rik	3	-0.013109	1.3756	0.84794	-0.2851	-1.7854	-0.30445	0.16445
Nkiras1	8	-1.0332	1.2588	1.3019	-0.46154	0.45239	-0.55645	-0.96204
4921526G09Rik	2	0.065521	1.4742	1.2136	-0.26039	-1.2003	-0.69894	-0.59367
Tinf2	2	0.5303	1.4343	0.4161	0.51195	-0.81291	-1.4886	-0.59113
Tmed5	8	0.098526	1.5424	1.09	-0.20764	-0.46307	-1.1768	-0.88355
Hes1	3	0.95762	1.135	1.056	-0.70809	-1.1719	-0.64685	-0.62171
Hspa4	2	0.55486	1.2427	0.86824	0.17496	-1.4488	-1.0804	-0.31153
Cdv3	4	0.54165	1.5572	0.23345	0.17832	-0.35355	-1.6884	-0.46872
Bst1	8	-0.077294	2.0159	0.45238	-0.83872	-0.39004	-0.26926	-0.89298
Tcrg	3	0.90693	1.3048	0.91913	-0.82293	-1.1038	-0.53284	-0.67124
Crem	3	1.037	1.1156	1.0238	-0.82713	-0.95635	-0.51891	-0.87401
Tacstd1	2	0.61586	1.6965	0.51581	-0.47112	-0.96944	-1.1134	-0.27413
Grn	1	0.96744	1.5112	0.38297	-1.2618	-0.54818	-0.21905	-0.83252
Msa.1024.0_s_at	2	1.0693	1.0192	0.77276	0.18507	-1.2248	-1.027	-0.7946
Msa.1413.0_f_at	2	1.5696	0.5603	0.38101	0.069914	-1.5811	-0.69055	-0.30911
Msa.1561.0_f_at	8	0.20364	0.97025	1.0408	0.2658	-0.22573	-0.33046	-1.9243
Msa.21376.0_s_at	2	0.87645	1.3724	0.59591	0.12691	-0.84135	-1.0599	-1.0704
Msa.21384.0_f_at	10	0.30283	1.0764	0.052683	1.1289	-0.18723	-1.7437	-0.6299
Msa.2413.0_f_at	3	0.57132	0.78809	0.53675	-0.5602	-2.0338	0.16114	0.53674
Msa.24725.0_s_at	4	0.78547	1.2883	0.074327	0.60561	-0.26509	-0.94109	-1.5476
Msa.27327.0_s_at	2	0.71665	1.1915	0.7588	0.27726	-1.548	-0.84488	-0.55126
Msa.5010.0_s_at	2	1.0176	0.89454	0.76359	0.24005	-1.5875	-0.91052	-0.41778
Msa.5082.0_s_at	1	1.1758	1.3541	0.5143	-1.0788	-0.51816	-0.58296	-0.86432
Msa.5443.0_s_at	3	1.0667	1.0371	0.48561	-0.11963	-1.815	-0.44528	-0.20947
Msa.6089.0_f_at	3	0.75601	1.4021	0.58404	1.38E-05	-1.4897	-0.38352	-0.86902
Hars2	3	0.53842	1.0023	0.82005	-1.0494	-1.4518	-0.56775	0.70819
Man1a	3	0.28851	1.6844	0.85033	-1.1157	-0.8739	-0.40258	-0.43112
Ndrl	3	0.71535	1.0187	0.95621	-1.4168	-1.2278	0.078117	-0.1237
Umpk	2	0.67828	1.2285	0.83553	0.076851	-0.8993	-1.5409	-0.37894
Ube2d2	2	0.78497	1.3001	0.89438	-0.22556	-0.90217	-1.3222	-0.52952
Rgs2	8	0.81691	1.143	1.0032	-1.3849	-0.19442	-0.46088	-0.92292
Ptp4a1	2	0.71915	1.3414	0.74001	0.15108	-1.3261	-0.94171	-0.68389
w58861_s_at	8	-0.43048	1.4569	1.3182	-0.16916	-0.26185	-0.84234	-1.0713
w91627_s_at	2	1.2957	0.9892	0.47668	0.049719	-1.4948	-0.58151	-0.73502
X01756_f_at	2	1.1101	0.99353	0.6207	0.059863	-1.6363	-0.74051	-0.4073
X05719_s_at	3	0.23571	1.635	0.93476	-1.0329	-0.68421	-0.17673	-0.91165
X61940_s_at	11	0.71806	0.42537	0.7974	-0.2305	-1.3208	0.98719	-1.3767
x62600_s_at	3	1.378	0.84721	0.88786	-0.83478	-0.86523	-0.98164	-0.43138
X64837_s_at	6	1.379	0.50186	0.82763	0.24277	-1.2667	-0.64353	-1.0411
Psma5	5	0.79541	0.45461	0.97856	0.4487	-1.5982	-1.1973	0.11821
Crip2	2	0.83007	0.91401	1.0382	0.30799	-1.1787	-1.1638	-0.7478
Mtch2	5	0.70848	0.64413	1.1418	0.44656	-1.4338	-1.1943	-0.31292
Sec23b	2	0.83703	1.0522	0.31277	0.68269	-1.6794	-0.80464	-0.40071
4930438O05Rik	2	0.53133	1.3661	0.85104	0.10837	-1.4541	-0.79394	-0.6088
Parp1	2	0.87548	1.0378	0.93772	-0.053426	-1.4641	-1.0143	-0.31917
Suv39h2	2	0.9095	0.78031	1.1303	0.20375	-1.2958	-0.67345	-1.0546
Ranbp5	5	0.8257	0.035947	1.1591	0.82666	-1.5571	-0.77362	-0.51669
Ranbp5	5	0.9573	-0.26578	1.0765	0.81325	-1.6326	-0.67123	-0.27744
Pgls	2	1.0817	0.74282	0.62541	0.60469	-1.2623	-1.2973	-0.49505
AU020206	2	1.398	0.319	0.7388	0.34089	-1.572	-0.7865	-0.43822
AW112037	6	0.94545	0.72639	0.5697	0.93664	-1.1273	-1.0628	-0.98809
Pkp4	5	0.94031	0.51868	0.55124	0.95445	-1.463	-1.1774	-0.32421
Sfpq	2	0.72453	0.85883	1.1778	0.2655	-1.219	-1.1865	-0.62114
Uqcr	2	0.37866	1.2297	0.91822	0.23007	-1.1816	-1.4247	-0.15042
2410002M20Rik	5	0.39534	0.69658	1.3498	0.59179	-1.0973	-1.2003	-0.73594
Alad	5	0.84345	0.47185	1.0759	0.48652	-0.76496	-1.71	-0.40278
Ivns1abp	2	0.89301	1.1635	0.8527	-0.2341	-1.0411	-1.3862	-0.24788
Etfb	2	1.2796	0.46759	0.98155	-0.077887	-1.2794	-1.2321	-0.13928
2600001M11Rik	2	0.89693	0.76059	0.89307	0.39908	-1.2865	-1.3893	-0.27389
1700013H19Rik	5	0.90527	0.66411	0.85088	0.61868	-1.4944	-1.0938	-0.45082
aa408501_rc_at	2	0.93839	0.92564	0.87002	-0.13337	-1.5685	-1.0136	-0.018567
Txnrd1	2	1.4159	0.25493	1.126	-0.067963	-0.89107	-1.2148	-0.62297
Ranbp5	5	0.76989	0.44256	1.1307	0.43896	-1.7605	-0.75489	-0.26672
Gcsh	2	0.95451	0.71829	1.2942	-0.55391	-1.4616	-0.50854	-0.44295
Arhgap21	2	1.1555	0.95619	0.53493	0.44089	-1.0297	-1.2438	-0.81401
Cad	5	0.73352	-0.10148	1.2951	0.27256	-1.9104	-0.2101	-0.079189
Snx5	2	1.3754	0.44637	1.0192	-0.17116	-1.4322	-0.72855	-0.50902
Rars	5	0.87152	-0.57412	1.3063	0.70325	-1.5525	-0.4644	-0.29003
Decr1	2	1.3877	0.10581	0.94812	0.38903	-1.3358	-0.98311	-0.51175
Etf1	2	0.70599	0.82964	0.9084	0.4227	-1.7726	-0.7323	-0.36178
Rtn4	4	0.96102	0.47563	1.2954	-0.12972	-0.11198	-1.3898	-1.1006
AA959742	5	1.0986	-0.57785	1.5147	0.39716	-0.66465	-0.84999	-0.91802
Eif3s1	2	0.84947	0.78384	1.3592	-0.12978	-1.1136	-0.99709	-0.75195
AA536743	5	0.88654	0.88137	0.68961	0.57557	-0.53086	-1.5813	-0.92096
Pa2g4	2	0.87725	0.53489	1.1366	0.11916	-1.5578	-1.1007	-0.0095024
Bmp2k	4	0.99397	0.87767	0.74749	0.42075	-0.48274	-1.3202	-1.2369
Hnrpc	5	1.0841	0.2212	1.0677	0.67919	-1.2221	-0.85846	-0.97162
Rad23b	5	0.98425	0.016042	1.3825	0.35961	-0.57911	-1.4786	-0.68461
Sms	5	0.5978	-0.64925	1.4025	0.50243	-1.3058	-1.031	0.48331
Chaf1b	2	0.70276	0.74746	0.90061	0.34913	-1.8629	-0.72985	-0.10723
Mrpl2	5	0.94481	0.18937	0.81382	0.70276	-1.4842	-1.3017	0.13506
C76683	5	0.75655	0.50301	1.0893	0.75411	-1.3507	-1.0491	-0.70312
C78482_rc_at	2	0.77519	0.82851	1.0421	0.4628	-1.3902	-0.89914	-0.81926
C78681_rc_at	2	1.2897	0.41202	0.88934	0.4437	-0.95214	-1.2692	-0.81337
Agpat5	5	0.65434	0.47609	1.1213	0.74621	-0.63584	-1.5915	-0.77058
Amot	3	1.3582	0.73378	0.98781	-1.1314	-0.83905	-0.69911	-0.41026
Pigf	2	0.92055	0.81695	0.88166	0.47279	-1.2061	-1.2975	-0.58837
Etf1	5	0.56423	0.64942	1.2425	0.465	-1.4913	-1.0711	-0.35874
E2f1	5	0.86423	0.22779	1.0267	0.72061	-1.6079	-0.99258	-0.23887
Ahcy	5	0.8115	0.21533	1.1704	0.4801	-1.8165	-0.5413	-0.31946
L36135_i_at	2	1.2353	0.80828	0.84433	0.12073	-0.97004	-1.2119	-0.82677
Msa.10932.0_s_at	5	0.7128	0.27854	1.2819	0.76582	-1.2451	-0.7844	-1.0095
Msa.12676.0_at	6	1.3078	0.43723	0.5004	0.72805	-1.1514	-0.50343	-1.3187
Msa.13644.0_s_at	5	0.85645	0.44692	1.0673	0.7751	-0.92287	-1.1583	-1.0646
Msa.1580.0_f_at	6	1.6051	0.41036	0.15245	0.69154	-0.94274	-0.83948	-1.0772
Msa.1619.0_f_at	6	1.1824	0.64654	0.68427	0.50085	-1.5272	-0.62718	-0.85972
Msa.16316.0_f_at	1	1.9146	-0.13085	-0.020053	0.58162	-0.55957	-0.70456	-1.0812
Msa.17066.0_f_at	6	0.81349	0.61978	0.67181	0.52532	-1.0833	0.18991	-1.737
Msa.20917.0_f_at	6	1.0885	0.21643	0.82462	0.73525	-0.78692	-0.41863	-1.6593
Msa.23042.0_s_at	6	1.5177	0.2653	0.26146	0.65164	-1.3977	-0.23893	-1.0595
Msa.23515.0_f_at	6	1.3858	0.48558	0.5178	0.55657	-1.2039	-0.48392	-1.258
Msa.2433.0_f_at	5	1.1493	0.083849	1.3692	0.23506	-1.0861	-0.99647	-0.75482
Msa.29092.0_f_at	2	1.201	0.29349	0.66372	0.59658	-1.746	-0.74718	-0.26163
Msa.3027.0_s_at	5	1.2251	-0.046716	0.84637	0.87484	-1.2627	-1.0196	-0.61728
Msa.3318.0_at	5	1.3894	-0.1283	0.78042	0.76214	-1.2888	-0.92276	-0.59208
Msa.39021.0_f_at	6	1.3493	0.51551	0.59581	0.56934	-1.3115	-0.72137	-0.99703
Msa.41695.0_f_at	5	0.53495	0.62288	1.0931	0.7419	-1.5565	-0.96963	-0.46667
Msa.6667.0_f_at	2	1.1841	0.66227	0.83173	0.40121	-1.3361	-0.90376	-0.83945
Msa.9090.0_f_at	2	1.3867	0.44307	0.94697	-0.003135	-1.3365	-1.0059	-0.43111
Gart	5	0.56009	0.50059	1.2194	0.13913	-1.813	-0.78201	0.17588
Tiam1	6	1.0849	0.75152	0.021882	0.89536	-1.3516	-0.13252	-1.2696
Tkt	5	1.3293	0.23361	0.68035	0.53572	-1.0357	-1.5184	-0.22493
Sdh1	5	0.70389	0.74181	1.0719	0.52415	-0.47305	-1.3457	-1.223
Api5	5	0.5616	0.63097	1.5068	0.18614	-0.84747	-1.3244	-0.71367
U53537_s_at	5	0.6745	0.10115	1.3181	0.5901	-1.7187	-0.60436	-0.36083
Casp3	5	0.96286	-0.53185	1.2557	0.90387	-0.594	-0.83967	-1.1569
Smad1	2	0.9004	1.096	0.70913	0.18009	-1.6337	-0.63111	-0.62077
Pcyt1a	5	0.94219	0.44536	0.85831	0.80371	-0.55369	-1.4825	-1.0134
w83013_s_at	6	0.91437	0.52512	0.32296	0.5535	-1.099	0.51606	-1.7331
x56548_s_at	6	1.706	0.24865	0.29238	0.47759	-1.1355	-0.50987	-1.0793
X61431_f_at	2	1.1712	0.47903	0.25422	0.78894	-1.5519	-1.1417	0.00024151
X62154_s_at	2	1.4417	0.55367	0.52713	0.17891	-1.5007	-1.0078	-0.19287
Y15522_s_at	6	1.4496	0.054216	0.5944	0.77327	-1.3183	-0.78489	-0.76831
Z37164_s_at	6	1.005	0.71838	0.53184	0.59991	-1.7511	-0.27341	-0.83058
Dusp9	2	0.79042	0.42878	1.4766	-0.15369	-1.5308	-0.7632	-0.2481
Pam	2	0.76349	0.99931	1.272	-0.37143	-1.1658	-0.44714	-1.0504
Timm10	3	0.5927	1.1129	0.97938	-0.58809	-1.6551	-0.587	0.14525
C77032	3	0.84271	0.67972	0.99295	-0.28405	-1.8546	-0.54239	0.16566
Nsun2	3	0.57435	0.77731	1.0144	-0.43265	-1.8826	-0.41527	0.36446
Tbrg4	2	1.2993	-0.1178	1.2615	-0.23003	-1.0747	-1.2214	0.083141
Kcnq5	8	4.46E-05	0.71324	1.2944	0.15292	-1.5087	-1.1333	0.48142
aa153942_s_at	3	0.68126	1.0976	0.88731	-0.2899	-1.6311	-0.88336	0.13821
Tpm4	3	0.58332	0.99911	0.41194	-0.30602	-2.066	0.01804	0.35964
Ide	5	0.94536	0.39505	1.0279	0.36877	-1.4078	-1.3325	0.0033219
1110059E24Rik	2	1.2787	0.75639	0.73523	0.13939	-1.4241	-0.9679	-0.51769
1300006C06Rik	2	1.1303	0.35764	1.5069	-0.55404	-0.672	-0.86338	-0.90542
Rcl1	3	0.78637	0.7453	1.0959	-1.0268	-1.5794	-0.20571	0.18429
6230425C22Rik	3	0.24481	1.4821	0.56216	-0.51474	-1.6669	-0.48839	0.38097
2410005K20Rik	3	0.6945	0.97432	0.85614	-0.46761	-1.6467	-0.8459	0.43529
aa204432_f_at	2	0.83767	0.69027	1.1441	0.16977	-1.0647	-1.5096	-0.26745
aa213259_s_at	2	0.69447	0.96363	1.3105	-0.16058	-1.2759	-0.91522	-0.61691
Slc39a6	8	0.73291	1.2007	0.71143	-1.0101	-0.72712	-1.3354	0.42751
Slc39a6	8	0.61949	1.2209	0.8496	-0.62422	-0.51321	-1.6554	0.10287
Pprc1	3	0.94399	0.27917	0.83314	-1.0857	-1.6316	-0.041945	0.70296
Ipo7	2	0.78963	0.40894	1.6318	-0.090615	-0.94124	-1.0319	-0.76659
aa230393_s_at	3	0.72343	0.8543	0.92304	-0.35155	-1.8783	-0.45692	0.18596
aa237376_s_at	2	0.88993	0.61519	1.1669	0.13667	-1.5694	-0.95009	-0.28916
Ndufb2	8	0.21154	0.95494	1.2042	-0.30276	-0.84247	-1.6229	0.39747
Gga2	2	0.95724	0.78283	1.2603	-0.49998	-1.4003	-0.73247	-0.3676
Gga2	8	0.72832	0.73074	1.1381	-0.076367	-0.97719	-1.6344	0.090788
Rps3	3	0.47529	1.3454	1.1724	-0.83969	-1.0185	-0.88592	-0.24901
1810009A15Rik	5	0.86144	0.25881	0.99695	0.27986	-1.4242	-1.3856	0.41278
E2f1	5	0.861	0.20153	1.1073	0.80639	-1.1583	-1.3258	-0.49215
Bxdc1	5	0.24156	0.98785	1.2798	0.15945	-1.2958	-1.27	-0.10286
Wdr43	3	0.75065	1.2589	0.89323	-1.2623	-1.1073	-0.48115	-0.052075
Mdn1	3	0.58416	0.78873	0.7338	-1.073	-1.7566	0.36515	0.35774
2610312E17Rik	3	1.0105	0.95885	0.93752	-0.52845	-1.4697	-0.85958	-0.049192
Bag2	2	0.69181	0.89198	1.0068	-0.06558	-1.5234	-1.1662	0.16463
Rpl13a	8	0.51709	0.93827	1.2156	-0.41249	-1.1505	-1.3499	0.24196
Ifrd2	3	0.80171	0.71306	0.86454	-0.40713	-1.885	-0.47862	0.39145
1810055D05Rik	3	0.1824	1.0366	0.44153	0.27151	-2.012	-0.49476	0.57472
Suclg2	3	0.67033	0.86796	1.0098	-0.28412	-1.8605	-0.47914	0.075703
Suclg2	2	0.60169	0.65473	1.3435	-0.10465	-1.7677	-0.40872	-0.31889
Set	3	0.67098	0.83042	0.8503	-0.043978	-1.8644	-0.75137	0.30801
Cox7b	2	0.16329	1.5991	0.57936	-0.073701	-1.4888	-0.91644	0.13717
aa543365_s_at	3	0.8351	1.0278	0.84603	-0.19485	-1.7191	-0.73013	-0.064877
Mrps24	5	0.31382	0.11988	1.3525	0.65094	-1.5296	-1.1182	0.21066
Slc5a6	3	0.1239	0.82274	1.1127	-1.2136	-1.4899	0.030856	0.61327
Sgpp1	8	-1.4215	0.97957	1.5538	0.014116	-0.47734	-0.61335	-0.035264
AA590400_f_at	2	1.0419	0.61394	1.1934	-0.17941	-1.0961	-1.3531	-0.22064
Tomm70a	2	0.41481	1.2086	1.2498	-0.1393	-1.2707	-0.95584	-0.50732
Nol5a	2	0.79388	1.0671	0.87674	-0.30895	-1.3621	-1.2199	0.15321
2900010M23Rik	3	0.75915	0.74455	0.89199	-0.43416	-1.869	-0.48659	0.39406
Ebna1bp2	8	0.056844	1.4142	0.72352	-0.2391	-0.95384	-1.502	0.50039
Ebna1bp2	8	-0.057506	1.4397	0.76644	-0.44427	-1.0071	-1.3187	0.62143
Nars	3	0.551	1.2206	0.55916	0.092072	-1.9231	-0.073899	-0.42584
Pbef1	3	0.8169	0.85648	1.076	-0.22216	-1.7446	-0.2459	-0.53675
A230072I16Rik	2	0.31017	1.653	0.7865	-0.42715	-0.7564	-1.3177	-0.24846
C1qbp	2	0.97668	0.48475	1.1854	0.15394	-1.5505	-0.93881	-0.31142
Rnmtl1	3	1.0019	0.84821	0.69573	-0.73737	-1.7837	-0.1955	0.17068
Mrps25	2	0.013369	1.3212	1.1029	0.025754	-1.3697	-1.0773	-0.016161
c78047_rc_at	3	0.70823	0.96592	1.1342	-0.96901	-1.4585	-0.45513	0.074275
C78605_rc_f_at	2	0.86321	0.53277	1.2348	0.070739	-1.1982	-1.4134	-0.089988
Tex292	3	0.79415	1.1056	0.92161	-0.87317	-1.4218	-0.69629	0.16985
Rrm2	8	0.39357	1.0285	0.59061	0.26319	-0.87229	-1.8471	0.44352
Hadhsc	8	0.43931	0.40949	1.5615	-0.16713	-0.28798	-1.7453	-0.20996
Hsp105	5	0.85681	0.51807	1.1522	0.30727	-1.3436	-1.3194	-0.17133
Lamr1	3	0.46994	0.54977	0.91595	0.05862	-2.0483	-0.44059	0.49465
Atp5g1	3	0.39069	1.2574	0.8448	-0.42619	-1.6637	-0.71234	0.30937
Nefh	11	-0.095046	0.72699	1.3696	-0.87796	-1.5579	-0.1665	0.60081
Gusb	3	1.0367	0.4591	1.0711	-0.79529	-1.563	-0.58907	0.38045
Msa.34562.0_f_at	6	1.3591	0.51667	0.69839	0.38584	-1.4194	-0.61543	-0.9252
Msa.35892.0_s_at	6	1.2626	0.62406	0.72307	0.27327	-0.97791	-0.3834	-1.5217
Msa.5962.0_s_at	3	0.44501	0.72689	0.99822	0.038488	-2.0248	-0.37387	0.19005
Odc1	3	1.0038	0.56225	1.1607	-0.50628	-1.632	-0.63768	0.049198
2610020N02Rik	3	0.52658	1.273	0.86575	-0.56303	-1.5573	-0.75309	0.20816
Hspe1	3	0.60331	1.2548	0.90564	-0.3304	-1.6135	-0.72039	-0.099417
Klf4	2	0.79406	0.93937	1.411	-0.81138	-0.69734	-0.90003	-0.73573
Nin	8	-0.14272	1.384	0.79226	0.07084	-0.5938	-1.7397	0.22913
Adam9	2	0.82163	1.3072	0.94909	-0.53801	-0.9479	-1.1566	-0.43537
U50631_s_at	8	0.30105	0.87725	0.97753	-1.8852	0.12069	-0.71488	0.32355
Ung	5	0.80656	-0.0078105	1.3416	0.26149	-1.4452	-1.162	0.20537
v00727_s_at	3	1.0688	0.77073	1.2281	-1.2028	-0.91451	-0.37384	-0.57659
W41808_f_at	2	0.63428	1.1213	0.66333	0.52775	-1.5778	-0.99715	-0.37173
w76826_at	11	1.3013	0.29135	0.46897	-0.41944	-1.9358	0.27991	0.013787
x14897_s_at	2	1.1317	0.82816	1.2032	-0.66089	-1.0023	-0.84945	-0.65036
x53584_s_at	2	0.5276	1.1021	0.97603	0.020374	-1.773	-0.57943	-0.27369
X68193_f_at	11	0.52723	0.56441	0.32189	0.17413	-2.2203	0.05199	0.58064
X72310_s_at	5	1.0438	0.39895	1.0234	0.6614	-1.0997	-0.99162	-1.0363
Ddx1	5	0.42096	0.51781	0.83747	1.2706	-1.0666	-1.2552	-0.72494
2610029G23Rik	5	0.15084	1.167	0.74391	0.40243	-1.4104	-1.3502	0.29636
A030009H04Rik	5	0.25817	0.89672	1.0549	0.72981	-1.4441	-1.122	-0.37343
B930007L02Rik	2	0.60289	1.07	-0.45919	1.1694	-1.4196	-0.94761	-0.015883
Wbp11	6	0.93506	0.84493	0.67634	0.7401	-1.0477	-1.088	-1.0607
C330027G06Rik	2	0.46305	0.9645	0.61031	0.75458	-1.845	-0.64761	-0.29979
Fusip1	5	0.58276	0.56805	1.0665	0.88524	-1.3999	-0.91227	-0.79037
Cul2	2	0.069251	0.88374	1.5777	0.089946	-1.3991	-0.52802	-0.69351
3300001G02Rik	5	0.55873	0.84139	0.75687	0.79372	-1.3477	-1.3829	-0.22017
5031425D22Rik	5	0.54162	0.43134	0.73618	1.279	-1.1755	-1.3051	-0.50754
2610300B10Rik	5	0.25818	1.062	0.28745	1.2457	-0.49266	-1.4468	-0.91384
2810047L02Rik	5	0.70817	0.5366	0.85748	0.83928	-0.68004	-1.7436	-0.51785
Hnrpll	5	0.38199	0.85041	0.68064	0.96878	-0.16028	-1.3582	-1.3634
Dtymk	5	0.69772	0.54152	0.82499	0.94153	-1.1125	-1.5048	-0.38851
Rbm15	5	0.45839	1.2816	0.57134	0.72371	-0.84478	-1.3993	-0.79091
Usp15	5	0.32635	0.88947	0.96222	0.82067	-0.4267	-1.3675	-1.2045
Hat1	5	0.60322	0.65348	1.0363	0.72518	-1.4642	-1.1362	-0.41778
Dars	2	0.49352	1.1307	0.83421	0.3426	-1.6422	-0.96449	-0.19435
aa267683_s_at	5	0.66549	0.68738	1.1198	0.58056	-1.222	-1.3179	-0.51326
1810035L17Rik	2	0.50058	1.1306	0.70117	0.38687	-1.8317	-0.64479	-0.24276
Usp39	5	0.49788	0.92702	0.86611	0.7921	-1.2749	-1.2612	-0.54703
Cdc25a	5	0.63612	0.66691	0.89923	0.50411	-1.7948	-0.93061	0.019068
Hmgcs1	5	0.10093	0.7884	1.4984	0.52086	-1.1128	-0.91964	-0.87618
Hmgcs1	5	0.66553	0.78255	1.0701	0.43214	-1.3081	-1.3471	-0.29506
1110064N10Rik	2	0.60526	1.152	1.0289	-0.028414	-1.4277	-1.0678	-0.26227
aa277720_s_at	5	0.080543	0.77009	1.0905	0.80462	-1.4509	-1.2044	-0.090376
Usp14	2	0.5338	0.9351	0.59368	0.55525	-1.8936	-0.7696	0.045321
2900010J23Rik	5	0.45284	0.49278	1.056	0.70466	-1.0327	-1.6951	0.021613
Havcr2	6	0.29625	0.51129	0.77526	1.346	-1.1855	-0.47611	-1.2672
Cse1l	5	0.72918	0.91473	0.70123	0.77594	-1.4274	-1.0285	-0.6652
A130034M23Rik	5	0.4529	0.66229	1.0616	0.80264	-0.34818	-1.3475	-1.2837
Zbed3	5	0.85325	0.95317	0.57705	0.43905	-0.65565	-1.8115	-0.35537
Cks1b	5	0.49322	0.687	0.64414	0.94848	-1.8739	-0.61499	-0.28397
2410015N17Rik	5	0.67245	0.61916	0.79597	0.56938	-1.7955	-0.98387	0.12239
Eif2s2	5	0.50025	0.91974	0.99879	0.51845	-1.2188	-1.4404	-0.27807
D10Ertd214e	5	0.10024	0.56209	0.95727	0.82692	-1.0823	-1.675	0.31086
5730592L21Rik	5	0.16253	0.89145	1.1291	0.6189	-1.6767	-0.75848	-0.36678
Psmd12	5	-0.032645	0.89845	0.82809	1.0903	-0.70569	-1.6134	-0.4651
4833439L19Rik	2	0.67475	1.1553	0.48142	0.65171	-1.2299	-1.3857	-0.34753
Uchl5	5	0.36897	0.84301	0.32351	1.2286	-1.4285	-1.2186	-0.11698
Uchl5	5	0.53251	0.85257	0.83752	0.6956	-1.4548	-1.2872	-0.17623
Ard1	5	-0.20512	0.95352	1.0486	0.79957	-1.3092	-1.2631	-0.024339
Galk1	5	0.10208	0.73029	1.0721	1.0024	-1.2691	-1.2374	-0.40029
Psat1	5	0.68956	0.42654	0.84536	0.69827	-1.95	-0.56216	-0.14756
Iqgap1	5	-0.10126	1.174	0.54108	0.80378	-1.6522	-0.95282	0.18737
Seh1l	5	0.41366	0.40351	0.89844	1.1934	-1.5183	-0.98027	-0.41051
Mcm6	5	0.56703	0.68784	0.66721	0.86243	-1.2927	-1.5309	0.039124
Fubp1	5	0.5614	0.42521	1.3001	0.4014	-1.8065	-0.42652	-0.45514
Psmc3ip	5	0.54208	0.82014	0.46258	1.0581	-0.81736	-1.7031	-0.36235
MGI:1351465	5	0.57946	0.83599	0.61199	0.72911	-1.8274	-0.84418	-0.084981
ac002393_geneTPI_f_at	5	0.82988	0.69651	0.97902	0.3906	-1.3475	-1.366	-0.18246
Atpif1	5	0.4894	1.1688	0.70114	0.4954	-1.0071	-1.608	-0.2396
Magoh	5	0.66281	0.86825	0.83666	0.75085	-1.0821	-1.4046	-0.63191
Chek1	5	0.29642	0.28364	1.1952	1.0102	-1.4323	-1.1325	-0.2206
Chek1	5	0.42761	0.4955	1.0484	0.83875	-1.6387	-1.0314	-0.14016
Cnih	5	0.40604	0.72535	1.0735	0.59403	-1.6253	-1.0733	-0.10036
Nasp	5	0.59548	0.58455	1.0862	0.77534	-1.2982	-1.2702	-0.47321
1110004F10Rik	5	0.46461	0.79725	0.7751	0.88884	-1.0027	-1.6336	-0.28958
6230416J20Rik	5	0.46604	0.44575	1.0307	0.94009	-0.66289	-1.7161	-0.50358
Ris2	5	0.6064	0.54371	0.77536	0.70676	-1.4263	-1.4616	0.25566
Nap1l1	5	0.33856	0.74083	1.1499	0.5384	-1.2513	-1.4685	-0.047881
Prps1	5	0.20586	0.71204	-0.050189	1.4205	-1.6598	-0.80291	0.17452
Prps1	5	0.57259	0.57759	1.0266	0.50274	-1.4657	-1.3642	0.15041
Strap	2	0.3132	1.1105	0.76507	0.57627	-1.767	-0.75469	-0.24336
Ppp1r2	5	0.14811	0.62631	1.3833	0.78668	-0.77111	-1.3072	-0.86608
Psma3	2	0.62332	0.85977	1.0593	0.39105	-1.6521	-0.79403	-0.48726
Spats2	8	-1.3326	0.8141	1.3872	0.77804	-0.45042	-0.83605	-0.36022
Rpa2	5	0.68808	-0.031469	1.05	0.97583	-1.3474	-1.2857	-0.049405
Prim1	5	0.60299	0.58823	0.71459	0.99749	-1.4683	-1.2649	-0.17009
Prim2	5	0.61013	0.78011	0.67892	0.88353	-1.6046	-1.0577	-0.29046
Mcm4	5	0.69618	0.46994	0.9027	0.58547	-1.6279	-1.206	0.17964
Mcm5	5	0.55125	0.78174	0.57796	0.73917	-1.6212	-1.238	0.20907
Sqle	5	0.72572	0.56517	0.89855	0.76309	-1.1246	-1.5577	-0.27021
Kpnb1	5	0.65694	0.35951	1.1524	0.85726	-1.1435	-1.3264	-0.55613
d85570_s_at	5	0.1449	0.32157	1.2726	0.99897	-1.3255	-1.208	-0.20455
Mcm6	5	0.58423	0.54176	0.69946	0.79939	-1.4448	-1.4424	0.26238
Hnrpa1	5	0.34083	0.7753	0.86091	0.98163	-1.5051	-1.0847	-0.36884
Mthfd2	5	0.39739	0.70711	0.85745	0.78796	-1.8638	-0.68772	-0.19841
Dhfr	5	0.65537	0.28529	1.0672	0.78824	-1.3736	-1.3557	-0.066849
Cyp2b9	5	0.42878	0.73938	1.3174	0.54571	-0.67403	-1.2214	-1.1358
Snrpd1	5	0.25725	0.8114	0.41433	1.0974	-1.8253	-0.75355	-0.001529
Eif4e	5	0.76187	1.0555	0.4966	0.73891	-0.79041	-1.5368	-0.72565
Atf1	5	0.212	0.64394	0.97325	1.1993	-1.1959	-0.76543	-1.0672
Msa.13929.0_f_at	5	0.65402	0.77039	1.0575	0.44217	-0.4285	-1.6764	-0.81924
Msa.14444.0_s_at	6	1.2659	0.29707	0.54563	0.78723	-1.4711	-0.38626	-1.0385
Msa.17602.0_s_at	5	0.80625	0.81073	0.70572	0.86251	-1.1571	-1.1802	-0.84788
Msa.1837.0_f_at	6	0.68118	0.68426	0.3815	1.3063	-1.0811	-0.76002	-1.2122
Msa.21737.0_f_at	6	0.80203	0.91226	0.4435	0.8866	-1.5617	-0.69807	-0.78464
Msa.28.0_f_at	5	0.66021	0.27834	1.1364	0.79696	-1.5511	-1.0359	-0.28487
Msa.3917.0_s_at	6	1.3722	0.37022	0.19296	0.85212	-0.61612	-0.59611	-1.5753
Msa.39417.0_f_at	6	0.79043	1.0354	0.54006	0.7204	-1.426	-0.62904	-1.0312
Msa.43197.0_f_at	5	0.4412	0.91306	1.0156	0.68797	-1.4575	-0.624	-0.9763
Msa.5891.0_s_at	6	1.0177	0.78949	0.42527	0.91631	-0.95446	-1.0648	-1.1295
Msa.683.0_f_at	5	0.90997	0.33306	0.74638	0.56812	-1.2592	-1.5853	0.287
Msa.8069.0_s_at	5	0.86988	0.40478	0.47514	1.1551	-0.86278	-1.6084	-0.43379
Sec61g	2	0.41319	1.4957	0.35059	0.34794	-1.4398	-1.1284	-0.039178
U17162_f_at	5	0.16141	1.0754	1.1304	0.48119	-0.90204	-1.521	-0.42535
Orc2l	5	-0.13746	0.63945	1.3002	0.99906	-1.1768	-1.1117	-0.51274
Hdac2	5	0.31957	0.39001	1.1817	0.97732	-0.52656	-1.6037	-0.73836
U42384_s_at	5	0.72354	-0.57405	1.3263	0.91983	-1.4458	-0.4583	-0.49148
Vegfb	10	0.37553	0.51431	0.7722	0.65039	-0.17812	-2.1315	-0.0027743
Ctps	5	0.67104	0.094179	1.1264	0.80511	-1.595	-1.0371	-0.064638
Cdc2a	5	0.59909	0.68849	0.59174	0.80926	-1.3948	-1.4774	0.18366
Pex7	5	0.97287	0.55307	0.7732	0.85988	-1.2636	-1.0411	-0.85432
Slbp	5	0.40617	0.64611	0.72517	0.97878	-1.4579	-1.3439	0.045601
Eed	5	0.36693	0.3117	1.0992	1.12	-1.3814	-1.11	-0.40647
Mrpl23	5	0.16822	1.0304	0.80012	0.29356	-1.6473	-1.1168	0.47189
Thoc4	5	0.396	0.92674	0.47362	1.2263	-1.2258	-1.1622	-0.63468
x12729_s_at	6	1.3914	0.46508	0.82821	0.31984	-1.1259	-0.82254	-1.0561
X53068_s_at	2	0.34975	1.1999	0.80899	0.63156	-1.4549	-0.97878	-0.55648
x56045_s_at	2	0.82453	0.79458	0.67281	0.4104	-1.9345	-0.50759	-0.26023
x66532_f_at	5	0.68442	0.71579	0.37748	0.82199	-1.6649	-1.1717	0.23695
x84789_f_at	6	0.68066	0.82387	0.41047	1.1455	-1.1965	-0.60923	-1.2548
Y13071_s_at	6	1.3999	0.59871	-0.12504	0.89592	-1.3755	-0.70027	-0.69368
Cklfsf7	10	0.98314	0.045915	0.11088	1.0313	0.43508	-1.7332	-0.87312
Usp49	4	0.58767	0.97295	-0.044746	1.1682	-0.1345	-1.4657	-1.084
Tardbp	10	0.15985	0.15879	0.83648	1.2945	-0.11416	-1.8134	-0.52206
BC023882	10	-0.44464	0.90835	0.13132	1.2421	0.54027	-1.5756	-0.80181
Slc31a1	10	0.49979	0.22471	1.0778	0.90233	0.014563	-1.4752	-1.244
Ppp1r15b	10	0.059117	0.39498	1.4147	0.75948	-0.079403	-1.3353	-1.2137
Slc29a1	10	0.57556	0.11875	0.57917	1.2367	-0.13478	-1.877	-0.49839
Pim1	14	1.003	-1.4933	0.33262	1.1997	0.36903	-0.50269	-0.90835
Rtn3	14	0.20683	-0.2941	0.4212	1.71	0.27628	-1.183	-1.1372
Emilin2	14	0.94283	-0.70903	1.0124	1.1619	-0.37852	-1.1385	-0.89104
Idh1	10	0.37264	0.36166	0.30516	0.95186	0.84383	-1.4233	-1.4118
B3gnt1	14	0.73849	-0.31705	-0.4148	1.6527	-0.46738	0.27624	-1.4682
Clic4	10	0.37245	0.42516	0.56364	1.0969	0.09776	-1.9427	-0.61315
Gyk	10	0.6243	-0.011843	0.81974	0.94037	0.39611	-1.5634	-1.2053
Rab9	10	-0.5896	0.93999	0.78354	1.1757	-0.10371	-1.5084	-0.69754
Cdc16	10	-0.24429	0.54775	0.88067	1.2828	-0.017906	-1.5562	-0.89279
Marcks	4	0.55049	0.4217	0.48284	0.73114	0.71502	-1.3247	-1.5765
Baz1b	9	0.74164	-0.22901	0.50932	1.6074	-0.47063	-1.0398	-1.1188
Pcyt1a	14	1.3634	-0.852	0.43344	1.0896	-0.11994	-0.6465	-1.268
Ube2e3	10	0.61958	0.58261	0.38386	1.3046	-0.31697	-1.374	-1.1996
Mkrn2	14	-1.1447	0.20953	0.79025	1.72	-0.81499	-0.6145	-0.14559
Calm2	9	0.41845	0.081393	0.35518	1.6539	-0.12428	-1.414	-0.97063
Marcks	10	-0.0062355	0.92282	0.21376	1.0436	0.52499	-1.5685	-1.1304
Ggta1	4	1.2732	0.090373	-0.8974	1.4325	-0.34992	-1.0838	-0.46504
Msa.16618.0_s_at	6	0.93888	0.56284	0.45953	1.122	-0.70416	-1.2428	-1.1363
Msa.1669.0_f_at	5	0.67884	0.49797	1.1019	0.85509	-1.1723	-0.82603	-1.1355
Msa.2456.0_at	5	0.95092	0.27704	0.72273	1.1292	-0.94755	-1.2247	-0.9076
Msa.4224.0_s_at	6	1.1904	0.20551	0.38193	0.96844	-0.41526	-0.63258	-1.6984
Msa.613.0_f_at	14	0.82849	-0.89723	0.18423	1.5556	0.021201	-0.28818	-1.4041
Mxi1	14	0.18415	-0.3065	1.1538	0.94166	0.52476	-0.88914	-1.6088
Emp1	4	0.8148	0.54609	-0.12737	1.3304	-0.054187	-1.4779	-1.0319
Gnb1	5	0.10807	0.33786	1.2479	1.1937	-0.92997	-0.74303	-1.2145
Psmc1	10	0.30953	-0.29274	1.0126	1.3896	-0.062624	-1.3804	-0.97597
Msh6	10	0.30123	-0.099102	0.51183	1.05	0.79325	-1.8425	-0.71474
Qk	4	0.78668	1.0932	-0.15263	0.92389	-0.085139	-1.3534	-1.2126
Ppp1cc	9	0.15482	-0.01251	0.71491	1.723	-0.79781	-1.2594	-0.52298
Cdk2	14	0.49844	-0.60947	0.81067	1.5138	-0.046837	-1.2857	-0.88094
X97490_s_at	14	0.78246	-0.29303	0.64816	1.3325	0.021701	-1.2192	-1.2726
Qk	5	0.21188	0.23698	1.2398	1.1467	-0.47907	-1.3223	-1.034
Suz12	9	0.49268	-0.044405	1.0153	1.3893	-0.77487	-1.1708	-0.90721
Timeless	11	0.3129	-0.23715	0.53499	1.021	-2.0548	-0.10894	0.53199
Wdhd1	5	0.83366	0.10113	0.86257	0.93485	-1.5934	-1.064	-0.074719
Sfrs1	5	0.16352	0.64772	1.0534	0.95473	-1.5973	-0.95346	-0.26866
Taf9	9	-0.37048	0.37092	1.0192	1.456	-0.81223	-1.3432	-0.32024
4432406C08Rik	5	0.58822	0.24391	0.65279	1.3047	-1.2962	-1.3258	-0.16759
Sfrs1	9	0.31228	0.051938	1.1851	1.1826	-1.5276	-0.73981	-0.4646
Cdca5	9	0.71609	-0.0079085	0.79718	1.3232	-1.2324	-1.1907	-0.40544
1500010J02Rik	9	0.89519	-0.31605	0.63672	1.201	-1.2548	-1.2886	0.12644
Hmgb3	9	0.83315	-0.049471	0.83004	1.3091	-0.94592	-1.1495	-0.82746
AI447560	14	-0.22442	-0.076628	1.2111	1.0697	-1.614	-0.7577	0.39201
Mcm10	5	0.6476	0.32536	0.76111	0.98563	-1.5657	-1.2121	0.05813
aa245578_s_at	5	0.20899	0.70586	1.0569	1.0717	-1.2571	-0.98361	-0.8028
Cstf2	10	0.047797	0.24982	0.98471	1.3186	-0.36679	-1.6634	-0.57073
Nusap1	5	0.70437	0.46503	0.64308	1.1239	-1.2598	-1.3943	-0.28215
Eif2b1	14	0.23921	-0.72727	1.6103	0.77707	-0.41453	-1.4289	-0.055876
Xpo1	5	0.28169	0.20392	0.77282	1.0398	-2.0088	-0.39292	0.10351
2700099C18Rik	5	0.26665	0.77738	0.52345	1.3162	-1.3979	-1.1038	-0.382
H2afx	5	0.7293	0.1681	0.6606	1.306	-0.72746	-1.5613	-0.57529
Ppp1r7	9	0.34579	0.27311	1.0507	1.18	-1.5754	-0.54855	-0.72573
Txndc1	9	0.38312	-0.29745	0.76813	1.6854	-0.7354	-1.1905	-0.61328
B230308N11Rik	9	-0.23732	0.79085	0.75079	1.4188	-1.1807	-1.0523	-0.49008
Cdc45l	9	0.64878	-0.0087331	0.91725	1.2018	-1.4674	-1.0369	-0.25477
Dna2l	5	0.71266	0.41684	0.95403	0.98217	-1.2169	-1.2805	-0.56829
aa409629_rc_at	9	0.55323	-0.12445	1.0075	1.3787	-1.0844	-1.0766	-0.654
Ccnb1	5	0.64387	0.13637	0.80258	1.1286	-0.92134	-1.669	-0.12105
aa444283_f_at	5	-0.017175	1.2966	0.51679	0.94686	-1.1275	-1.3457	-0.2698
Lsm3	9	0.49711	0.050911	1.0011	1.2473	-1.1796	-1.3052	-0.31162
Cops3	5	0.46897	0.24212	1.0348	1.1397	-1.0547	-1.4461	-0.3848
1700001E16Rik	9	0.86347	-0.53003	0.76664	1.4377	-0.73885	-1.1778	-0.62105
Slc16a1	10	-0.20858	0.21877	1.1437	1.2072	-0.27145	-1.7106	-0.37901
1110002B05Rik	5	1.0674	-0.15578	0.94594	0.9568	-0.82075	-1.4241	-0.56956
Ddx39	10	-0.034412	0.37498	0.62027	1.4617	-0.66621	-1.7	-0.056343
Xpo1	9	-0.11913	0.044132	1.1863	1.2944	-1.6068	-0.39758	-0.40137
Xpo1	14	-0.13475	-0.36455	1.2699	1.3439	-1.4942	-0.25968	-0.36058
Trip13	5	0.49051	0.38041	0.96834	1.179	-1.2595	-1.1568	-0.60194
2610207P08Rik	5	0.31829	0.51956	0.87765	1.1053	-1.3365	-1.3542	-0.13018
2610207P08Rik	14	-0.9327	0.47854	1.3071	1.1977	-0.20337	-0.85165	-0.99566
AA673176_rc_f_at	5	0.70829	0.49775	0.83736	1.0663	-0.88622	-1.3902	-0.83322
2700029M09Rik	9	0.22924	-0.19819	1.2351	1.3213	-1.0114	-1.2194	-0.35667
Mrpl18	5	0.23455	0.22767	0.73868	1.2357	-1.2566	-1.469	0.28896
Blmh	5	0.56422	-0.083401	1.0117	1.0269	-1.2663	-1.4037	0.15071
Psmc3ip	10	0.4987	0.50694	0.64408	0.86591	0.039937	-2.0067	-0.54886
Mcm2	9	1.0703	-0.35905	0.2989	1.4571	-1.0111	-1.1921	-0.26391
Cbx5	5	0.45219	0.55898	0.93519	1.1632	-0.99361	-1.18	-0.93591
4930542G03Rik	9	0.30511	-0.064865	0.3458	1.7752	-1.4623	-0.66072	-0.23822
Arl10c	14	-0.58646	0.098983	1.5852	1.0115	-0.16432	-0.66279	-1.2821
8430423A01Rik	9	0.22414	0.25162	0.82802	1.4374	-0.95321	-1.4543	-0.33368
Cbx5	5	0.9879	-0.15763	0.86403	1.1594	-1.0269	-1.2179	-0.60891
C81007_rc_f_at	5	0.67294	0.33583	0.78722	1.158	-1.148	-1.4153	-0.39069
Kif2a	9	0.3962	-0.0053169	1.0595	1.2303	-1.5921	-0.74389	-0.34463
Pola1	9	0.89505	-0.30139	0.97391	1.1451	-1.2566	-1.0513	-0.40475
Aurkb	5	0.71239	0.25747	0.77301	1.0606	-1.5033	-1.1972	-0.10292
Mcm7	9	0.87161	-0.24391	0.18568	1.6066	-0.40107	-1.4373	-0.58165
ET61411_s_at	9	0.87996	-0.031646	0.13178	1.6411	-1.2252	-0.83649	-0.55955
ET62643_f_at	9	0.47309	-0.42686	0.82766	1.5941	-1.2638	-0.75327	-0.45094
Rrm1	5	0.68276	0.28689	0.76749	1.086	-1.3927	-1.3154	-0.11495
Fmr1	10	0.010053	0.41301	0.87142	1.4591	-0.4636	-1.3731	-0.91692
Tyms	5	0.66065	0.4307	0.88428	1.0386	-1.3707	-1.2013	-0.44232
Rrm2	5	0.5989	0.11624	0.86777	1.1468	-1.2721	-1.3918	-0.065868
Tk1	5	0.53252	-0.14187	0.89386	1.22	-1.1094	-1.4738	0.078562
Msa.19087.0_s_at	5	0.15875	0.63402	0.74841	0.90805	-1.6634	-1.1388	0.35292
Msa.2163.0_g_at	14	0.28618	-0.27161	0.32508	1.954	-0.49254	-0.73314	-1.068
Msa.22178.0_f_at	6	1.2053	0.57386	0.42526	0.8805	-0.82057	-1.0211	-1.2433
Msa.2344.0_f_at	5	0.8109	0.076102	0.86897	1.1303	-1.4936	-0.92389	-0.4688
Msa.23918.0_s_at	9	0.63928	-0.12842	0.73413	1.5243	-1.2142	-0.65706	-0.89806
Msa.33213.0_f_at	9	0.3241	0.22908	0.89436	1.3765	-0.74178	-1.5048	-0.57745
Msa.757.0_f_at	6	0.7229	0.11087	0.99199	1.0569	-1.1923	-0.33828	-1.3521
Ssx2ip	9	-0.15539	0.45337	1.0271	1.4058	-0.57064	-1.2806	-0.87957
Lig1	5	0.52306	0.38078	0.76276	1.0852	-1.513	-1.2381	-0.00076814
Hspa14	9	0.46711	-0.16254	0.97053	1.3115	-1.4621	-0.9644	-0.16006
Hnrpd	9	-0.03734	0.23985	1.0412	1.4508	-1.3654	-0.61835	-0.71085
Sfrs2	9	0.29067	0.091748	0.86304	1.5193	-1.3108	-0.92557	-0.52839
Rbbp7	9	0.37051	0.24014	0.445	1.3483	-1.9133	-0.30817	-0.18244
Brca1	5	0.76515	0.39341	0.89512	0.83993	-1.3273	-1.4015	-0.16483
Smc2l1	9	0.53866	0.05139	0.78839	1.4121	-1.3478	-1.0637	-0.37913
Ezh2	10	0.38341	0.42406	0.74088	1.3243	-0.40987	-1.5229	-0.9398
Snrp1c	14	0.48792	-1.2846	0.75242	1.4657	-0.41381	-1.1031	0.095539
X12944_f_at	5	0.86029	0.41802	0.64949	1.1219	-1.4525	-0.89705	-0.70017
X75888_s_at	9	0.99577	-0.025956	0.34343	1.1161	-1.8369	-0.51337	-0.079099
X97796_s_at	9	1.0391	-0.26702	0.50822	1.3919	-0.60646	-1.3085	-0.75728
z26580_s_at	9	1.0364	-0.15136	0.56457	1.3289	-1.1288	-1.1276	-0.52211
Z31300_s_at	9	0.91519	-0.15254	0.78155	1.3138	-1.0973	-0.72491	-1.0358
Z46757_s_at	5	0.80481	0.4898	0.77183	1.0445	-0.95369	-1.3862	-0.77109
Cdca7	10	0.092144	0.0086677	0.34028	0.75286	1.1295	-1.9784	-0.34506
1810010N17Rik	15	-0.24531	0.69892	-0.16546	0.57624	1.5077	-1.2375	-1.1346
Prep	15	-0.3213	0.36158	0.31348	1.2091	0.97513	-1.1384	-1.3996
Chchd5	18	-1.4616	-0.018464	-1.2265	0.71793	1.2376	0.49848	0.25251
Cnn3	12	0.77024	-0.26293	-1.3343	0.84792	1.312	-0.32854	-1.0044
Cnot2	15	-0.63316	-0.67099	0.18994	1.5517	1.1811	-0.8199	-0.79867
Cnot2	16	-1.1155	-0.80986	0.33556	1.4854	1.11	-0.64936	-0.3563
Ssbp2	16	-0.93403	-0.44647	-0.4169	1.6043	1.2663	-0.51118	-0.56201
3110001A13Rik	17	0.69958	-1.8539	0.11106	0.60636	1.1705	-0.20168	-0.53183
Fcho1	16	0.49174	-0.63717	-0.57643	1.1749	1.2077	-1.4636	-0.19712
Osbpl11	15	-0.8886	0.15093	0.39281	1.0624	1.3379	-1.0627	-0.99266
Dnajb1	16	-0.5333	-1.4742	0.32573	1.4162	1.0534	-0.32101	-0.46678
AA274696_s_at	17	-1.5907	1.1253	-0.26154	0.99336	0.6366	-0.042015	-0.86096
aa277088_s_at	16	-0.51955	-0.74681	-1.0256	1.5138	1.051	0.4496	-0.72247
Zfp644	15	-1.1483	0.55202	0.5898	0.89841	1.0939	-1.1562	-0.82965
AA407270	15	-0.48917	-0.51218	0.62128	1.1987	1.244	-1.0106	-1.052
Agtrap	15	-0.67352	-0.12537	-0.57308	1.324	1.5321	-0.72649	-0.75767
Tceb3	18	-1.3492	0.20171	-0.64448	1.0581	1.516	-0.39372	-0.38842
Cdca4	14	-0.1242	-0.98968	0.030135	2.0924	-0.22998	-0.021868	-0.7568
Ap3s1	15	-0.097506	0.45601	0.24651	0.76804	1.2214	-0.92661	-1.6678
1700065A05Rik	15	-0.4127	0.28388	-0.13716	1.2823	1.2384	-1.0557	-1.199
Arl6ip2	15	-0.47049	-0.34393	-0.21826	1.2181	1.5837	-0.71742	-1.0517
Aldh7a1	15	-1.2008	0.081638	0.7361	0.75374	1.3316	-1.1823	-0.52001
Dab2ip	16	0.066332	-0.81696	-0.24415	1.5634	0.95661	-0.15195	-1.3733
Brd7	16	-1.2241	-0.93405	0.40469	1.3967	1.0882	-0.18827	-0.5431
Degs2	15	-0.69779	-0.46522	0.0070984	1.1429	1.6102	-1.0456	-0.55166
Cry1	17	-1.6724	1.4031	-0.29264	0.41114	0.83738	-0.19659	-0.49001
Cxcr4	10	0.15688	0.19671	0.21021	0.88422	1.0161	-1.9539	-0.51027
Slc30a4	16	-1.5677	0.024528	0.62115	1.2602	0.86845	-0.39661	-0.81
Ccng2	16	-1.9298	-0.019232	0.12889	1.055	0.94887	0.24607	-0.42979
Xpr1	15	0.10254	-0.74907	-0.075576	0.86089	1.7186	-0.88925	-0.96812
C78256_rc_at	16	-1.406	-0.35321	0.85128	1.2358	0.77651	-0.086579	-1.0178
Nfatc3	16	-0.91503	-1.1331	0.19683	1.6682	0.89439	-0.40132	-0.31006
Nfatc3	16	-0.60108	-1.1212	0.29024	1.5059	1.1317	-0.49785	-0.70775
Tollip	15	-0.6975	-0.52081	-0.38	1.2192	1.6492	-0.84126	-0.42881
Zfhx1a	15	-0.51558	0.44665	-0.44366	1.4489	1.0851	-1.1066	-0.91476
ET61789_f_at	17	-1.9033	0.74362	0.53368	0.40359	0.69171	0.39313	-0.86245
ET63436_at	16	-1.7568	-0.18721	0.2038	1.1702	0.97133	0.27044	-0.6717
Abcb4	18	-0.60962	0.53408	-1.5271	0.897	1.395	-0.23803	-0.45128
Gadd45a	8	-0.67366	0.77559	0.82887	0.28786	0.7563	-0.078476	-1.8965
Soat1	15	-0.93299	0.37248	-0.27865	0.99369	1.5397	-0.60216	-1.092
Ada	14	-0.66535	-0.3861	0.97115	1.2179	0.8588	-1.3528	-0.64365
Anxa2	10	0.4411	0.027841	0.54604	0.93475	0.66259	-1.9313	-0.68101
Tctex1	10	0.06398	0.47269	-0.065991	1.2518	0.68217	-1.8522	-0.55237
Rag2	16	-0.68377	-0.30174	-0.62984	1.5097	1.3637	-0.86858	-0.3894
Pp11r	10	-0.45975	0.21992	0.60749	1.0124	1.0122	-1.6757	-0.71668
Tcf12	10	-0.20219	0.31967	0.76069	1.0908	0.68894	-1.5308	-1.1271
Msa.1218.0_f_at	4	1.5595	0.053936	-0.61213	0.62792	0.5648	-1.2844	-0.90961
Msa.1869.0_f_at	17	0.57246	-0.76159	-0.15531	0.37338	1.2792	0.44973	-1.7579
Msa.26743.0_s_at	18	-0.84786	-0.57031	-0.49894	0.81877	1.8242	-0.83487	0.10902
Msa.32.0_f_at	10	0.25242	0.10971	0.38693	1.3089	0.64295	-1.3694	-1.3314
Msa.7949.0_s_at	16	0.52609	-0.71617	-0.80509	1.601	0.84107	-0.37376	-1.0732
Msa.887.0_at	4	0.25069	0.67863	0.17405	0.79588	0.86862	-1.0464	-1.7215
D19Ertd703e	15	-0.075232	0.25285	-0.33191	1.6212	0.78282	-0.9687	-1.281
S68108_s_at	4	0.86053	0.17235	-0.64403	1.1303	0.59693	-0.37168	-1.7444
Lrmp	16	-0.37957	-0.54066	-0.80776	1.7756	1.0642	-0.61912	-0.49265
Ptcra	15	-0.82471	0.96548	-0.27444	1.4115	0.64692	-0.80537	-1.1194
Hspa4l	15	0.02524	0.059244	0.62531	0.88433	0.99115	-0.79332	-1.7919
Gfi1	10	0.53453	-0.12124	-0.28266	1.0453	1.196	-1.5625	-0.80949
Mylpf	16	-0.86784	-0.37334	-0.70339	1.471	1.4143	-0.52632	-0.41439
x92590_s_at	10	-0.23472	-0.33215	0.82995	1.0541	0.81125	-1.8097	-0.3188
Racgap1	9	0.44534	0.10966	0.3717	1.3756	-1.4582	-1.221	0.37691
Incenp	9	0.56988	0.31064	0.46885	1.5005	-1.0141	-1.3617	-0.47409
D030034H08	5	0.93421	0.18008	0.56869	1.2155	-1.2639	-1.2419	-0.39271
Nup50	9	0.52518	0.10817	0.15997	1.7478	-1.1574	-1.1012	-0.28246
Sgol1	9	0.31073	0.29918	0.39765	1.6654	-0.92562	-1.3732	-0.37408
aa189313_s_at	9	0.11067	0.48639	0.49406	1.5774	-0.94269	-1.4291	-0.29674
Fancg	14	0.52339	-1.1645	-0.23201	1.5406	0.22112	-1.3101	0.42141
4930432B04Rik	14	0.34983	-1.1543	0.44743	1.6728	0.3083	-0.55409	-1.0699
Cdkn3	9	0.36948	-0.27876	0.21572	1.8335	-0.9443	-1.2188	0.023209
2310061C15Rik	9	0.065685	0.36302	0.45472	1.7342	-0.74469	-1.3496	-0.52326
9830165K03Rik	9	0.44477	0.62655	0.14742	1.6043	-0.74895	-1.2632	-0.81094
Ube2c	9	0.70269	-0.57259	0.63714	1.6617	-0.88544	-0.63726	-0.90619
H2afv	9	0.30209	-0.023803	0.071418	1.8268	-0.23853	-1.5306	-0.40737
Cks2	5	0.68605	0.43148	0.57085	1.3403	-1.0951	-1.2426	-0.6911
Hemgn	9	0.86633	-0.5605	-0.14914	1.8351	-0.47368	-1.0497	-0.46838
Rpa3	10	-0.37225	0.63807	0.56441	1.5358	-0.52958	-1.5548	-0.28169
C330027C09Rik	9	0.043468	0.095804	0.61795	1.7962	-0.83096	-1.1829	-0.53953
Kctd9	9	0.29623	-0.19868	0.31158	1.9138	-0.81361	-1.1496	-0.35969
Brrn1	14	0.58101	-1.2444	0.76412	1.5775	-0.47534	-0.816	-0.38685
Brrn1	9	0.38763	0.041184	0.67415	1.6222	-0.95659	-1.2604	-0.50822
Prc1	9	0.39785	0.26858	0.73821	1.489	-1.2515	-1.0365	-0.60568
AA673431_rc_f_at	9	0.14568	0.13831	0.58864	1.7138	-0.95388	-1.2819	-0.35067
AA545217	9	0.44047	-0.29106	0.75123	1.6826	-0.90125	-1.0633	-0.61872
4632419I22Rik	9	0.39226	-0.027506	0.16951	1.8269	-0.98947	-1.2146	-0.15717
1110061L23Rik	14	0.92706	-1.0569	0.84945	1.2241	-0.74351	-1.115	-0.085167
AC002393_geneC8_f_at	9	0.36915	0.17186	0.58187	1.6611	-0.94711	-1.1944	-0.64253
Bub1	9	0.34098	0.28109	0.75086	1.4266	-1.0789	-1.3901	-0.33055
Cenpa	9	0.7963	0.0085804	-0.072858	1.7154	-0.93947	-1.2003	-0.30766
Kif2c	9	0.47572	0.047565	0.48518	1.6647	-0.86103	-1.3429	-0.46921
Anln	9	0.0016688	-0.20479	0.45385	1.9606	-0.77245	-1.0912	-0.34768
1110001A07Rik	9	0.14748	0.11925	0.77575	1.6736	-0.85178	-1.1533	-0.711
Dlg7	14	0.1644	-1.121	0.43213	1.8583	-0.34731	-0.97758	-0.0089184
C79407	14	0.2108	-0.17983	0.14145	2.0313	-1.0593	-0.57069	-0.57371
C80208_rc_at	9	0.57968	0.12753	0.45824	1.5282	-1.3552	-1.0995	-0.23901
D6Ertd253e	14	-0.41818	-0.88617	0.36099	1.7734	-0.53135	-0.99718	0.6985
Cdca3	9	0.42187	-0.038662	0.7241	1.6207	-0.9608	-1.1877	-0.57953
Cdca3	9	0.46283	-0.054254	0.66195	1.5462	-1.0123	-1.3688	-0.23564
C81431	14	-0.79829	0.47785	-0.56855	1.9956	-0.88944	-0.19261	-0.024535
Top2a	9	0.81963	-0.27714	0.77533	1.3282	-1.2454	-1.1212	-0.27936
Kif4	9	0.76233	-0.14915	0.19522	1.6988	-0.83817	-1.2688	-0.40019
Mns1	14	-0.33936	-0.74717	0.62586	1.795	0.30518	-1.1911	-0.44835
Kifc1	14	0.026496	-0.18541	0.35733	1.7534	-1.6178	0.044667	-0.37866
Kpna2	9	0.090492	0.27195	0.48635	1.6319	-1.3621	-1.0776	-0.041041
Ect2	9	0.093107	0.0439	0.68	1.7753	-0.78197	-1.1552	-0.65515
Plk4	9	0.50199	0.017706	0.78142	1.4051	-1.3708	-1.1103	-0.2251
Mdm1	14	-0.31124	-0.18207	0.51207	1.9547	-0.14902	-0.6883	-1.1362
Rb1	14	-0.72874	-0.96316	0.37121	1.9154	0.40521	-0.31188	-0.68802
Lmnb1	14	0.64128	-1.2263	0.49866	1.3847	0.516	-0.96543	-0.84886
Ttk	9	0.30821	0.16248	0.53275	1.7403	-1.1088	-0.80994	-0.82505
Msa.11185.0_f_at	6	1.0507	0.22254	0.53925	0.98167	-1.5981	-0.19631	-0.99978
Msa.1263.0_f_at	6	0.77072	0.66501	0.21132	1.2878	-0.97587	-0.5381	-1.4209
Msa.15090.0_s_at	14	0.22456	-0.48971	0.17571	2.0535	-0.32085	-0.88798	-0.75527
Msa.15849.0_s_at	14	0.10575	-0.19938	-0.15606	2.149	-0.62503	-0.40905	-0.86522
Msa.17532.0_f_at	14	1.3419	-0.72917	0.23374	1.2799	-0.17029	-1.1051	-0.85104
Msa.18569.0_s_at	9	0.42227	-0.39492	0.3469	1.9263	-0.90011	-0.8483	-0.55215
Msa.33600.0_f_at	6	0.92884	0.48089	0.14356	1.3937	-1.0886	-1.0539	-0.80452
Msa.4014.0_f_at	6	0.83388	0.38561	0.32975	1.3687	-1.1001	-0.51445	-1.3034
Msa.47.0_f_at	9	0.83053	-0.08065	0.6218	1.4195	-1.3643	-0.81995	-0.60702
Msa.6932.0_f_at	14	0.1971	-0.37655	0.00035722	2.0019	-0.39611	-0.14886	-1.2778
Cenpc1	9	-0.41561	0.21928	0.54816	1.9094	-0.93199	-0.86597	-0.46322
Rangap1	14	0.43821	-0.69585	0.59147	1.7859	-1.1231	-0.61388	-0.38271
Myef2	14	0.0011961	0.10118	-0.37051	1.8809	0.43684	-1.1332	-0.91641
Cdc25c	9	0.80713	-0.27345	0.51039	1.6139	-0.92423	-1.0273	-0.70649
Stom	9	0.48585	-0.33712	0.48349	1.6589	-0.15896	-1.4939	-0.63826
Cdkn2c	14	-0.17778	-0.29692	0.57305	1.976	-0.37508	-1.0267	-0.67255
Rbl1	14	0.050688	-0.78073	0.19062	1.5181	-1.6733	0.294	0.40059
Sil	9	0.28615	0.098882	0.88645	1.5326	-0.86192	-1.2401	-0.70211
Ctcf	14	-0.24573	-0.51704	0.22586	2.089	-0.098331	-0.41768	-1.0361
Casp7	9	0.96722	-0.76747	0.62573	1.4861	-0.99545	-0.75462	-0.56146
D17H6S56E-5	9	0.64492	-0.085635	0.53418	1.3697	-1.5858	-0.9464	0.069064
Aurka	14	0.25766	-0.68581	0.64995	1.8858	-0.70469	-0.74535	-0.65758
Brca2	5	0.88735	-0.32873	0.40506	1.2021	-1.2848	-1.294	0.41297
u95610_s_at	9	0.45065	0.1995	0.13356	1.8369	-1.01	-0.96019	-0.65043
x04663_f_at	6	0.73247	0.3608	0.54404	1.3269	-1.2564	-0.50768	-1.2001
X58069_s_at	9	1.0937	-0.20053	0.19951	1.5477	-0.83995	-0.86874	-0.93174
X58708_g_at	9	0.69075	0.3104	0.61839	1.3704	-1.1671	-1.1786	-0.64417
x64414_s_at	9	0.92392	0.055323	-0.055622	1.6792	-1.0315	-0.89086	-0.68037
X64713_s_at	9	0.71559	-0.028931	0.30131	1.6861	-1.2175	-0.80006	-0.65651
X66032_s_at	9	0.9965	-0.36207	0.42287	1.4673	-0.84628	-1.2971	-0.38126
X82786_s_at	5	0.52903	0.52467	0.71018	1.2199	-1.3899	-1.1507	-0.44318
x95351_s_at	9	0.97207	0.0030882	0.13664	1.5816	-0.96781	-1.0968	-0.62875
Y09632_s_at	9	0.72129	-0.32254	0.20141	1.8232	-0.8988	-0.90567	-0.61889
z31235_f_at	6	1.3772	0.13547	-0.032804	1.2487	-1.0718	-0.86799	-0.7888
Gpc1	14	-0.57599	-0.9098	-0.32565	1.8872	-0.89092	0.56065	0.25447
Prcp	14	-0.75177	-0.93633	0.82507	1.7448	0.32383	-0.57433	-0.63124
2600017J23Rik	16	-1.1093	-0.81706	-0.9628	1.5058	0.14489	0.37487	0.86366
Auh	16	-1.4765	-0.56463	0.68155	1.4865	0.46078	-0.76391	0.17624
BC008155	14	0.075215	-1.2917	-0.034748	1.5516	-1.1497	0.082015	0.76729
BC002236	16	-1.4731	-1.1596	-0.33583	1.0627	0.77742	0.53058	0.5978
Miz1	14	-1.3468	-0.6103	1.1521	1.5002	-0.10505	-0.13589	-0.45424
Hnrpa3	14	-0.86566	-0.79921	0.37388	1.9248	0.25228	-0.048697	-0.8374
AA611262_s_at	17	-1.8764	-0.85579	0.65442	0.65392	0.41406	0.82855	0.18127
Gsta4	11	0.074741	0.1326	0.89738	0.58008	-1.6656	1.0054	-1.0246
1110008P08Rik	16	-0.78725	-0.52616	-0.23098	1.7235	0.69865	0.33781	-1.2155
Scarb2	16	-0.19228	-1.8029	0.2074	0.90995	1.3096	-0.086906	-0.3448
Zw10	14	-0.020147	-1.4216	0.67184	1.7641	-0.11461	-0.35313	-0.52649
C77465_rc_g_at	16	-1.0764	-1.1065	0.18206	1.7346	0.62964	-0.41909	0.055658
Nckap1	16	-2.0172	-0.28329	0.44929	0.97953	0.36945	-0.21075	0.71299
Nrp1	14	-1.4909	0.1518	0.77136	1.4115	0.33741	-1.0122	-0.16897
H2-T23	16	-0.77642	-1.2786	-0.47079	1.802	0.51574	0.050121	0.15793
Csh2	16	-1.0764	-1.5632	0.019055	1.2354	0.63389	0.069792	0.68148
Msa.22043.0_f_at	17	0.42095	-1.0825	-0.40545	1.2103	-1.2583	1.1966	-0.08162
Msa.22944.0_s_at	14	-0.22144	-0.52199	0.71364	1.8234	-1.1853	0.0525	-0.66087
Lphn1	17	-1.1889	-1.3304	-0.26259	0.89874	0.22127	1.3359	0.32591
Cdkn2d	16	-0.40091	-1.1346	-0.81068	1.5734	1.0622	0.20819	-0.49761
Dp1	17	0.082413	-1.6357	-0.97805	1.2051	-0.013809	0.74267	0.59737
Ifit2	16	-1.471	-1.1905	-0.12021	1.2755	0.38263	0.56657	0.55703
Phlda1	16	-1.6706	-0.33143	-0.57185	1.4889	0.57526	0.47201	0.0377
Hn1	14	0.19833	-1.4631	-0.58369	1.8641	0.049077	-0.037594	-0.02715
Znrf1	18	-0.54997	-1.5169	-0.65837	0.85296	1.3117	0.70332	-0.1427
Tnk2	19	-1.32	-1.1843	-0.41439	0.59478	1.3485	0.62078	0.35464
Ubl5	18	-0.73409	-0.32871	-0.59946	0.97183	1.8361	-0.67712	-0.46854
Sema7a	15	-0.79867	-0.39997	-0.019042	1.1959	1.5802	-0.95277	-0.60565
E030030F06Rik	15	-0.19239	0.8594	-0.57265	0.20172	1.6951	-0.98531	-1.0058
Rbmx	18	-0.99642	-0.08769	-0.94878	0.97491	1.4879	0.43402	-0.86399
Golph3l	16	-1.5615	-0.17795	-0.79826	1.0962	1.117	-0.27967	0.60421
4933421G18Rik	18	-1.0025	-0.44904	-0.68137	1.1373	1.6598	-0.50545	-0.1587
Ash1l	18	-1.2289	-0.36119	-0.94497	1.0561	1.5317	0.015842	-0.068608
Usp52	18	-1.4327	-0.82029	-0.55192	0.61436	1.5209	0.5009	0.16874
3110048L19Rik	18	-0.91857	0.95876	-1.3284	0.13829	1.54	-0.24807	-0.14198
Rabgap1l	18	-0.59093	-0.77612	-1.0037	0.83041	1.8129	-0.018457	-0.25408
9130017A15Rik	16	-1.1338	-1.2471	-0.63409	1.1833	0.91916	0.23719	0.67534
BC058638	18	-0.76325	0.23406	-1.2163	-0.018592	1.8283	-0.55081	0.48666
Cd97	18	-0.78124	-1.3572	-0.62007	1.1845	1.2632	0.39644	-0.085675
Crebbp	18	-0.25173	-0.23952	-1.7433	0.42018	1.5755	0.39592	-0.15702
Usp33	16	-1.8601	-0.58717	-0.055834	0.86313	1.1522	0.22678	0.26099
0610010K06Rik	15	-0.47161	-0.4501	-0.26675	0.95417	1.8245	-0.7996	-0.79064
Spata13	16	-1.2371	-0.57887	-0.72411	1.5155	1.0022	0.40408	-0.38177
Jmjd1b	18	0.053114	-0.54417	-1.254	0.87917	1.7045	-0.64123	-0.19744
Wdfy2	12	-0.3313	-0.13292	-1.1006	-0.062626	2.1159	-0.06959	-0.41892
Bnip2	16	0.094088	-0.9876	-0.81335	1.3179	1.4341	-0.60749	-0.4377
Papss2	15	-0.64888	-0.33051	-0.19582	0.5739	2.0228	-0.71211	-0.70937
Sqrdl	18	-1.1625	-0.70121	-0.14752	0.79084	1.8002	-0.065215	-0.51455
Jmjd1a	18	-1.6006	0.37484	-0.49188	0.69375	1.5565	-0.337	-0.19563
Dnajc3	16	-1.0263	-1.0954	-0.61555	1.1356	1.3671	-0.1842	0.41874
Plxnd1	18	-0.49912	-0.094182	-0.76446	0.52529	1.7516	0.37439	-1.2935
aa270913_s_at	16	-0.57359	-0.58241	-0.56252	1.3299	1.5823	-0.47362	-0.72012
Rasl11b	18	-1.0586	-0.89202	-0.48035	0.90836	1.6619	0.28818	-0.42756
Coasy	19	-0.39146	-1.8056	-0.43593	0.62291	0.64556	0.10735	1.2571
Ramp1	16	-0.15361	-1.0488	-0.96195	1.6102	1.0831	-0.4148	-0.11416
1700007D05Rik	18	-1.5211	0.4076	-1.0514	0.38853	1.491	0.14712	0.13819
Mast3	19	-0.43241	-1.8357	-0.37139	0.3457	1.2853	0.39134	0.6171
1200014P03Rik	12	-0.052273	0.68044	-1.1142	-0.76146	1.7832	0.17366	-0.70931
Mdm2	18	-0.87516	0.0077706	-1.3672	0.85681	1.5343	-0.44183	0.28524
Acas2l	18	-0.20688	-1.0234	-0.97956	0.31091	1.5858	-0.64647	0.95961
Dnajd1	16	-0.8118	-0.51764	-0.12447	0.84141	1.2054	-1.4628	0.86992
Pip5k1a	12	1.0308	-0.70496	-0.85626	0.73483	1.3618	-0.57527	-0.99093
Sfpq	19	-0.82516	-0.93791	-1.3172	0.74382	1.2057	0.73603	0.39471
4933430F16Rik	18	-0.77967	-0.75801	-1.0811	1.0398	1.5771	0.20156	-0.19961
Tex261	16	-1.4775	-0.44899	-0.43442	1.5983	0.92039	-0.15806	0.00023701
AA684048_at	19	-0.8708	-0.95573	-1.2878	0.88727	1.1319	0.51723	0.57791
Cldn4	15	-0.43127	0.2076	-0.67891	0.28857	2.048	-0.6696	-0.76435
Cry1	16	-1.7035	-0.17417	0.16694	0.83025	1.4711	-0.2178	-0.37278
Scarb2	16	-1.0034	-0.94126	-0.0063866	1.1352	1.4962	0.077221	-0.75759
Clk3	15	-1.048	-0.35215	0.37247	0.64709	1.7944	-0.72796	-0.68587
Clk3	15	-0.85028	-0.13989	0.17564	0.40239	1.9632	-0.71329	-0.83775
BC042396	19	-0.76263	-0.8446	-0.83045	-0.3248	1.7657	0.88267	0.11408
C78795_rc_f_at	18	-0.06098	-1.9392	0.10108	0.81011	1.2205	0.12298	-0.25448
Pou6f1	15	-1.3452	-0.040401	0.60033	0.77847	1.455	-0.55569	-0.89246
C79642_rc_s_at	18	-0.57179	-1.2141	-0.51499	0.66037	1.5157	0.83464	-0.70983
AA536749	15	0.1932	0.11805	-0.22596	0.68854	1.6062	-1.2649	-1.1151
C80574_rc_s_at	15	-0.31098	0.15874	-0.25262	0.67247	1.7448	-0.6235	-1.3889
Klf7	18	-1.6243	-0.78097	-0.35824	0.77525	1.347	0.35423	0.28705
Tbxa2r	18	-0.87322	-1.287	-0.35689	0.55805	1.5796	0.72592	-0.34645
Tctex1	18	-1.4046	-0.5274	-0.85522	0.77236	1.5075	0.35337	0.15403
Fas	18	-1.0403	-1.0487	-0.9288	0.734	1.4002	0.62283	0.2608
Fas	18	-1.0403	-1.0487	-0.9288	0.734	1.4002	0.62283	0.2608
Fas	18	-1.0403	-1.0487	-0.9288	0.734	1.4002	0.62283	0.2608
Fas	18	-1.0403	-1.0487	-0.9288	0.734	1.4002	0.62283	0.2608
Igh-VJ558	16	-1.1727	-0.9817	0.47457	1.0264	0.97364	-0.99174	0.67149
Lamc1	4	0.88797	0.45438	-0.70234	0.22424	1.387	-1.1684	-1.0828
Ephb6	18	-0.32277	-1.1045	-0.91683	0.71856	1.5186	0.76311	-0.65613
Rag1	15	-1.2034	0.67539	0.018045	0.96288	1.2079	-1.2366	-0.42422
Ptpra	18	-1.4046	-0.68333	-0.37242	0.74612	1.6922	-0.01241	0.034477
Btg2	18	-1.7852	-0.1243	0.067786	0.55633	1.4147	0.42199	-0.55126
Mtap4	18	-1.0596	-1.004	-0.83425	0.55386	1.6121	0.37228	0.35959
Fas	18	-1.0917	-1.1095	-0.78947	0.60552	1.4543	0.60546	0.32534
Msa.16595.0_s_at	18	-0.32151	-0.80067	-0.8432	1.0088	1.7458	-0.10525	-0.68402
Msa.18398.0_s_at	16	-0.7052	-1.1237	0.80165	1.117	1.125	-0.1913	-1.0234
Msa.2417.0_f_at	18	-0.71097	0.040561	-0.87891	1.191	1.3474	0.21153	-1.2007
Msa.26238.0_s_at	15	-0.35479	-1.0307	0.72643	1.0205	1.3365	-0.76278	-0.93522
Msa.2935.0_s_at	16	-1.552	-0.037171	0.064413	0.94979	1.4421	-0.095805	-0.77132
Msa.36619.0_f_at	18	-0.64656	-1.1951	-0.65002	1.3355	1.0379	0.71612	-0.59795
Msa.547.0_f_at	15	-0.71767	-0.12052	-0.021508	1.2882	1.355	-1.3299	-0.45363
Msa.7780.0_s_at	18	-0.69487	-0.64106	-0.7637	1.2992	1.544	-0.07606	-0.66745
D10Bwg0791e	18	-1.2269	0.27873	-0.61279	0.31074	1.9272	-0.30991	-0.36712
Cerk	15	-0.41428	0.62821	0.071356	0.41248	1.5753	-1.4476	-0.82552
Nhsl1	18	-0.93551	-0.84542	-0.8892	0.90506	1.6646	0.16062	-0.060144
Acadm	12	0.5664	-0.38917	-1.2884	-0.17063	1.8407	-0.66307	0.10418
Flot2	18	-0.55104	-1.5224	-0.41073	0.8538	1.4333	0.5498	-0.35262
Cacnb3	18	-0.95042	-0.59506	-0.99662	0.51889	1.7289	0.62031	-0.326
Art1	18	-0.71715	-0.8071	-0.5529	0.67449	1.9699	-0.15644	-0.41078
Nat2	16	-0.062788	-0.81332	-1.3319	1.2216	1.0153	-0.73459	0.70571
Map2k6	18	-0.96846	-1.0274	-0.18502	0.55912	1.5404	0.84181	-0.7604
Rorc	16	-0.72032	-0.77748	-0.2057	1.1996	1.6534	-0.55164	-0.59782
Tcfl4	18	-0.33416	-0.91581	-0.61243	1.0991	1.5706	0.17686	-0.98413
Ccnd3	16	0.0054105	-1.445	-0.12758	1.1862	1.3273	-0.099488	-0.84686
Bcl2l1	18	-0.73212	-1.2182	-0.88465	1.1377	1.3193	0.40241	-0.024505
Pten	15	-0.21603	-0.34915	0.2133	0.88051	1.632	-0.99968	-1.161
X03690_s_at	16	-0.45422	-1.0124	-0.35006	1.5718	1.1427	-0.93202	0.034234
x04836_s_at	18	-0.31881	-1.307	-0.748	0.84599	1.3854	0.7731	-0.63068
x06086_f_at	15	-0.68067	0.055641	0.10713	0.81712	1.6146	-1.4131	-0.50072
X51905_f_at	16	-0.75356	0.033377	-0.60879	1.2377	1.2666	0.1976	-1.373
y00157_s_at	16	-1.2547	-0.9243	-0.41338	1.0574	1.0653	-0.48527	0.95497
6330406L22Rik	19	-0.61753	-1.0506	-1.3055	0.19827	1.1837	1.023	0.56873
AA163908_at	19	-0.83152	-0.52756	-1.5061	0.3987	1.3094	0.9095	0.24749
Sema4d	17	-0.12568	-1.9921	-0.050465	0.71094	0.50286	1.1094	-0.15492
AI646383	19	-1.0399	-0.45208	-1.2017	0.10608	1.6144	0.78567	0.18751
1500010M16Rik	18	-1.1616	0.23322	-0.68481	0.87709	1.2179	0.69683	-1.1786
aa249916_s_at	17	-1.855	0.53975	0.003706	0.77428	0.34024	0.974	-0.77699
Pip5k2a	18	-0.91347	-1.1037	-0.98434	0.7325	1.2816	0.88862	0.09879
Zcchc6	19	-0.34719	-0.090495	-1.515	-0.593	1.6394	0.70397	0.2023
Clcn4-2	12	-0.18498	0.86637	-1.5575	-0.68348	1.0917	0.94844	-0.4805
Pik3ca	18	-1.3285	-0.012125	-0.58366	0.16564	1.9271	0.17952	-0.34796
Sirt2	18	-0.2954	-1.188	-0.88426	0.30248	1.3194	1.2698	-0.52402
Azi2	18	-1.3892	-0.9496	-0.13204	0.47054	1.548	0.69029	-0.23801
2310043N10Rik	18	-0.9526	-0.074788	-1.5288	0.40674	1.5336	0.45394	0.16196
D11Bwg0434e	19	-0.63635	-1.3932	-1.0146	0.8376	1.1036	0.7716	0.33136
1300002F13Rik	8	-0.72613	0.51952	1.3662	-0.96472	1.1334	-0.31862	-1.0097
ORF61	19	-1.1244	-0.62265	-0.73269	-0.12831	1.7504	0.8549	0.0026828
Pnrc2	17	-1.2706	0.1257	-1.218	1.0991	0.377	1.1993	-0.3125
ab004664_g_at	18	-1.0596	0.61614	-1.4817	0.15511	1.4483	0.41482	-0.093097
Mkrn1	18	-1.308	-0.90451	-0.12214	0.37795	1.776	0.35751	-0.17683
Rnpc2	18	-0.86836	0.1885	-1.6374	0.49587	1.4046	0.54302	-0.12623
Vav1	19	-0.52039	-1.3437	-1.0882	0.39781	1.3167	0.82063	0.41722
Lxn	12	0.3753	0.97277	-1.5248	-0.2769	1.2999	0.058262	-0.90455
ET62284_g_at	18	-0.70195	-0.73973	-1.082	1.1736	1.2579	0.68861	-0.5964
Cd3z	19	-1.7234	-0.66747	-0.49848	0.59526	1.0522	0.84835	0.39346
Tnfrsf7	12	-0.88529	0.3018	-0.64587	-0.53586	2.0329	0.2214	-0.48908
M26053_at	12	0.47224	-0.72105	-1.3433	0.79087	1.1834	0.63162	-1.0137
Il4ra	12	1.0379	-0.36596	-1.4795	-0.69472	1.2686	0.60709	-0.3734
Cd28	17	-1.2217	-1.1493	0.36393	0.70561	0.75345	1.2328	-0.68476
Cd1d1	12	0.12525	1.2484	-1.3313	-0.92081	1.2486	0.1133	-0.48341
Msa.1690.0_g_at	18	-0.75331	-0.80222	-1.3541	0.7719	1.2116	0.94405	-0.017849
Msa.18010.0_f_at	12	0.3318	-0.22465	-0.61046	0.17108	1.1358	0.98107	-1.7846
Msa.282.0_s_at	17	-1.2615	-1.0192	-0.32965	0.79009	0.70911	1.4264	-0.31531
Msa.2938.0_s_at	12	1.0255	-0.63716	-1.3424	-0.9829	1.1426	0.67385	0.12056
Msa.43191.0_s_at	12	0.46708	-0.76583	-1.7754	0.66024	1.1124	0.55351	-0.25192
Atf2	19	-1.0093	-1.051	-1.0428	0.24555	0.90705	1.019	0.93151
Pura	18	-1.0745	-0.81069	-0.68166	0.17261	1.6129	1.0179	-0.23658
Satb1	18	-0.63536	-1.4816	-0.56314	0.73397	1.334	0.84385	-0.23172
Nsg2	19	-1.606	-0.57941	-0.60318	0.563	1.1195	1.0722	0.033861
Lcp2	19	-0.46458	-0.53018	-1.6767	0.099902	1.3272	0.89246	0.35196
Anxa5	18	-0.89778	-1.024	-0.76049	0.52574	1.6333	0.75455	-0.23134
Laptm5	18	-0.67357	-0.45671	-0.53799	0.031623	1.6092	1.1222	-1.0947
Cbr1	19	-1.6126	-0.79885	-0.27506	0.32903	1.287	0.9525	0.11803
Ncor1	16	-0.44507	-1.4932	-0.51755	1.2691	0.90333	0.78894	-0.50556
Mcl1	19	-0.38245	-1.4285	-0.73775	-0.28365	1.122	1.3384	0.37193
Rbl2	19	-1.4484	-0.032908	-1.0109	-0.089525	1.5181	0.54779	0.51586
Supt4h1	18	-0.996	-0.28475	-0.81365	0.04317	1.9163	0.60667	-0.47179
Inpp5d	12	0.12066	-1.0663	-0.8475	-0.45088	1.3654	1.3549	-0.47631
Ncoa1	18	-1.1741	-0.86832	-0.84091	0.91824	1.1738	0.95523	-0.16392
Ucp2	18	-0.72117	-1.4297	-0.52655	0.47534	1.3694	1.0124	-0.17976
W51687_rc_f_at	19	0.3523	-1.056	-1.7423	0.20117	0.69343	0.79035	0.76105
X55123_s_at	17	-0.23248	0.68091	-0.30564	0.092042	0.48554	1.2027	-1.9231
X59047_s_at	17	0.073173	-1.4929	0.14398	0.99714	0.59493	0.92511	-1.2414
x65490_at	12	0.6974	-1.1751	-1.3159	0.51051	1.2434	0.56468	-0.52496
Ap3d1	19	-0.99968	-0.68599	-1.231	0.048024	1.3796	0.75767	0.73145
Bscl2	19	-0.15288	-1.2008	-1.2856	-0.25318	1.0874	0.84596	0.95903
Il6st	19	-1.3203	-0.95834	-0.56371	-0.13588	0.86188	0.95804	1.1583
Asb3	19	-0.5873	-1.3789	-1.1126	0.76087	0.59877	0.63498	1.0841
Fbxw4	13	-0.42905	0.29449	-1.3347	-1.2127	0.70303	0.87862	1.1004
2900006A08Rik	19	-0.12596	-0.68446	-1.7784	0.22879	1.041	1.0759	0.24307
aa185666_s_at	19	-1.7058	-1.0608	0.0079465	0.598	0.85409	0.54353	0.76308
Ddhd2	19	-1.2248	-1.3411	-0.027558	0.26334	1.3567	0.088456	0.88492
Prkd2	19	-0.68581	-1.134	-1.2087	0.45872	1.3435	0.70097	0.52531
Ikbkg	12	-0.69214	0.11368	-1.2451	-0.21539	1.2257	-0.61275	1.4261
Dock2	19	-0.76442	-0.34197	-1.4081	-0.42454	1.3502	0.95314	0.63567
1700097N02Rik	16	-0.47011	-1.1981	-0.95612	1.5292	0.96992	-0.20418	0.32934
Rab6ip1	12	1.0285	-0.56009	-1.6836	-0.59567	1.0829	0.33737	0.39059
Flot1	12	1.0944	-0.6706	-1.4427	0.16433	1.4394	-0.31966	-0.26519
E130107N23Rik	19	-0.53521	-0.72171	-1.5743	0.27149	1.4036	0.54519	0.61092
Orc5l	19	-1.0061	-1.3813	-0.74406	0.69663	0.64942	0.78028	1.0051
Polm	19	-1.2665	-0.24669	-1.0286	-0.42725	1.1572	1.1449	0.66686
A630007B06Rik	18	-1.3751	-0.094089	-0.4244	0.2576	1.781	0.50689	-0.65192
Rbed1	19	-1.0225	-1.0006	-0.92822	0.017286	1.2655	0.61275	1.0558
2410018C17Rik	19	-1.6027	-0.45344	-0.010133	-0.57675	1.2284	0.26937	1.1452
Pdk1	13	-0.0048959	-0.15026	-0.79858	-1.6667	1.1514	0.45426	1.0148
Aldh4a1	13	-0.94591	0.21283	-0.63693	-1.4145	0.99871	0.71751	1.0683
Mgst2	19	-1.5829	-0.20283	-1.0185	0.12068	0.89409	0.91435	0.87514
Mgst2	19	-1.261	-0.13521	-1.2141	-0.24451	1.1862	1.0055	0.66314
Phf1	19	-1.1821	-0.26519	-1.3555	0.018889	1.0308	1.0952	0.6578
Pnkp	19	-0.35622	-0.75328	-1.6276	0.53459	1.4319	0.27644	0.49411
Abca1	19	-0.68256	-0.16091	-1.517	-0.55088	1.1963	0.8283	0.88674
AI839562	19	-0.48575	-0.74818	-1.3429	-0.34917	1.3348	0.4557	1.1355
Dscr3	17	-1.1315	-1.1324	-0.61337	1.0692	-0.10342	0.75527	1.1563
Mfhas1	19	-1.1333	-1.1697	-0.82248	0.54439	1.1074	0.91364	0.56004
C80148_rc_at	16	-1.207	-0.22228	-0.61538	0.77813	1.2338	-0.98032	1.0131
Itk	19	-1.6345	-0.77942	-0.30849	0.0016229	1.2104	0.85468	0.65575
Txk	19	-1.235	-1.0726	-0.58896	-0.081989	0.92042	1.0823	0.97576
Car2	12	0.69172	-1.0868	-1.2671	-0.78955	1.0421	0.57872	0.83091
Btg1	19	-1.6164	-0.63638	-0.68021	0.4518	0.70879	1.2343	0.53813
Zfp36	19	-0.83838	-1.2827	-0.41416	-0.36133	1.4671	1.0112	0.41822
Id3	19	-1.4421	-0.86622	-0.81025	0.53915	0.81295	0.85453	0.91195
Lsp1	19	-0.012548	-1.513	-1.2716	0.42707	0.82234	0.63734	0.9104
Acp5	19	-0.96132	-1.5575	-0.4611	0.34818	0.81292	0.93486	0.88396
Msa.1037.0_at	18	-0.21866	-0.40284	-1.2608	0.36832	1.3583	1.1284	-0.97275
Msa.12188.0_s_at	17	-0.41885	-1.0273	0.46321	0.21802	1.1558	1.0485	-1.4394
Msa.16969.0_at	19	-0.92785	-0.83214	-0.65701	0.0025356	1.8435	0.76162	-0.19067
Msa.26042.0_s_at	19	-0.94987	-1.2662	-0.57006	0.093945	0.97331	1.466	0.25288
Msa.40318.0_at	19	-0.095491	-1.3144	-1.3896	0.22332	0.79462	1.0695	0.71205
Abcg1	13	-0.40705	0.37478	-0.82359	-1.6375	0.63149	0.61306	1.2488
Ccndbp1	19	-1.139	-0.35938	-1.1782	0.25614	1.4028	-0.054322	1.0719
Sh3gl1	19	-0.91234	-0.33528	-1.573	0.11491	1.1853	0.70049	0.81991
Rgs14	19	-1.2462	-1.0181	-0.76674	0.29551	1.2813	0.86144	0.59281
x52886_s_at	12	0.73093	-0.8153	-0.97373	-0.072946	1.1659	1.0979	-1.1327
X67319_s_at	17	-0.6627	-1.1754	0.48425	0.044373	0.46912	1.7182	-0.87782
X75285_s_at	10	-0.031728	0.71835	-0.11873	1.3837	0.45627	-1.6768	-0.73098
X84037_s_at	19	-0.57981	-1.4143	-0.89057	0.091694	0.62615	1.3308	0.8361
Z49916_s_at	17	-0.096665	-1.0724	-0.91985	0.78668	0.95214	1.2723	-0.92212
Extl3	19	0.10961	-1.4259	-0.81937	-0.25643	0.76206	1.6238	0.006256
5033414D02Rik	19	-1.4085	0.25103	-1.2342	-0.073439	1.0673	1.0917	0.30597
2310014H01Rik	19	-0.40605	-1.4641	-1.0909	0.66865	0.69698	1.1823	0.41321
AI447904	19	-0.47918	-0.8394	-1.2407	-0.51733	0.76631	1.1924	1.1179
Ptk2b	20	-0.38419	-0.64466	-0.82887	-1.1144	0.37853	1.3194	1.2742
Adar	19	-0.65652	-0.91123	-1.0951	-0.23627	0.96777	1.5496	0.38171
Actn1	17	-1.1703	0.35081	-0.78459	0.66916	-0.38694	1.7611	-0.43918
aa184871_s_at	19	-0.89912	-0.63878	-0.95228	-0.60281	0.70931	1.4828	0.90091
aa185262_s_at	19	0.23846	-0.97506	-1.3916	-0.58259	0.67391	1.3248	0.71216
Gtpbp2	19	-0.45332	-0.8572	-1.6414	0.60374	0.66623	1.108	0.57398
Rere	19	-0.2677	-0.35463	-1.6495	-0.47524	0.6614	1.3916	0.69404
Ap1b1	20	-0.78647	-0.84215	-0.5622	-0.50019	-0.049718	1.7873	0.95341
Pacs1	19	-0.61869	-1.3984	-0.35167	-0.32284	0.16323	1.589	0.93934
aa254094_s_at	19	-1.0386	-0.63586	-1.1845	-0.15632	0.85724	1.1923	0.96584
5830417I10Rik	12	-0.41501	0.29744	-1.3324	0.43327	0.61734	1.4872	-1.0878
Ypel3	12	-0.65476	0.056382	-1.2277	-0.59172	1.2815	1.4116	-0.27529
AI661017	19	-0.54691	-0.5851	-1.4023	-0.39692	0.48103	1.199	1.2512
Macf1	19	-0.21204	-0.65265	-1.4145	-0.54106	0.67411	1.5619	0.58428
Ube2h	13	-0.94385	0.32907	-0.84497	-1.2708	1.175	0.97972	0.57584
Phemx	19	-0.50316	-1.053	-1.0493	-0.35532	0.80436	1.5465	0.60992
D19Wsu162e	19	-0.28594	-1.0018	-1.1465	-0.28473	1.5712	1.0166	0.13125
Rab3ip	17	-1.8911	0.61389	-0.5582	0.13842	0.3616	1.2566	0.078759
AI462493	13	-0.88939	-0.10563	-0.18936	-1.5408	0.88622	0.52485	1.3141
Ddx19b	13	-0.88516	-0.31704	-0.20685	-1.3271	0.80161	1.5991	0.33545
Waspip	19	-0.78881	-0.41597	-1.3419	-0.50539	0.87237	1.167	1.0127
BC052328	19	-1.0815	-1.0796	-0.8045	0.171	0.49165	1.3689	0.93413
Myh9	19	-0.62223	-0.766	-1.4525	0.40007	0.31708	1.5095	0.61416
Add1	19	-0.52621	-1.7876	-0.43804	0.60505	0.65143	1.2098	0.28563
Tulp4	19	-0.78894	0.25424	-1.5294	-0.39284	0.88963	1.416	0.15135
D12Ertd647e	12	0.43069	0.08145	-0.7133	-0.37304	0.60382	1.5336	-1.5632
c76068_rc_at	12	-0.39911	0.77286	-1.3427	-0.7836	0.64176	1.5035	-0.39263
Rgl2	19	-0.9232	-1.1239	-0.79632	0.081708	1.0344	1.4476	0.27961
Msn	17	-0.090347	-1.173	0.10357	1.3435	-0.49764	1.2758	-0.96185
Jarid2	13	-1.3991	0.92475	-0.35633	-1.2287	0.50799	0.98683	0.56457
Jarid2	13	-1.1261	0.73238	-0.059534	-1.5294	0.33543	1.2617	0.38553
ET61537_g_at	19	-0.94947	-0.84124	-1.0159	0.11465	0.82346	1.6131	0.25539
Arhgdib	12	-0.45806	-0.090386	-1.2448	0.41655	0.16402	1.8902	-0.67757
H2-T23	19	-0.57696	-1.3373	-1.0891	0.38036	0.52162	1.2354	0.86597
Cd5	19	-0.80522	-1.3545	-0.75105	0.26756	0.55937	1.4876	0.59628
m16118_at	19	-1.2294	-1.0646	-0.71908	0.38657	1.0341	1.2154	0.377
Egr1	19	-1.0974	-0.75604	-1.0172	-0.17341	0.99619	1.2112	0.83665
Crry	13	-0.38693	1.187	-1.3057	-1.153	-0.012913	0.90586	0.76565
Ctsb	19	-1.5457	-0.2496	-0.91809	0.35237	0.5284	1.4745	0.35815
Msa.1690.0_at	19	-0.66593	-1.261	-1.0906	0.39935	1.2312	0.958	0.4289
Msa.38342.0_s_at	12	1.1996	-1.4295	-0.14225	-0.69914	0.1204	1.3535	-0.40261
Msa.485.0_f_at	19	-0.59983	-0.95136	-1.3124	0.38949	0.76711	1.4922	0.2148
Msa.691.0_f_at	19	-0.72304	-1.4732	-0.86376	0.48601	0.76753	1.131	0.6755
Abhd8	19	-0.73748	-1.6877	-0.40484	0.92086	0.59309	1.0928	0.22337
Ptprcap	17	-0.14816	-1.8343	-0.51695	0.59437	0.53498	1.3048	0.065268
Ltb	19	-0.71642	-0.95275	-1.1833	-0.20644	0.9745	1.1269	0.95749
Uros	19	-1.3468	0.12348	-1.2572	0.086531	0.32781	0.62032	1.4459
Il2rg	17	-0.012096	-1.5148	-0.42864	0.44765	0.077408	1.7857	-0.35523
Cd6	19	-1.0978	-1.4018	-0.57237	0.59273	0.79344	1.0667	0.61914
Igtp	19	-1.2462	-0.47897	-0.82005	-0.54688	0.96762	1.2251	0.89941
w08322_s_at	13	0.11826	0.30975	-1.1867	-1.4319	0.12251	1.407	0.66106
w11864_s_at	17	0.63963	-0.3984	-0.51296	0.77307	-0.76468	1.5374	-1.274
x02339_s_at	17	-2.152	0.41449	0.035717	-0.16821	0.58758	0.63122	0.65116
x06746_s_at	19	-0.76947	-0.97386	-0.91182	-0.34951	0.604	1.5606	0.84008
x14951_s_at	19	-1.0275	-1.1902	-0.76859	0.21174	0.57091	1.3647	0.83892
x61433_s_at	19	-1.1705	0.083541	-1.4767	-0.08466	0.73055	0.78214	1.1356
x73359_s_at	19	0.42958	-1.6823	-1.0146	-0.032384	0.99652	0.88912	0.41403
X83202_s_at	19	-0.7381	-0.54109	-1.1375	-0.73099	0.90419	1.1303	1.1132
X85124_s_at	20	-0.66273	-0.49482	-0.63341	-0.17863	-0.83876	1.7476	1.0608
y00635_s_at	12	0.57961	0.88236	-1.7397	-0.99078	0.091226	0.88543	0.29182
Golph2	13	0.84663	-0.6792	-0.53827	-0.81547	-0.94897	0.48156	1.6537
aa109907_f_at	13	0.41201	-1.0711	0.13818	-0.46559	-1.3118	1.3558	0.94251
Ube1l	12	-0.034799	0.091734	-1.5819	-0.92884	0.28201	1.3918	0.78002
C230093N12Rik	13	0.28852	-0.0079323	-0.70086	-1.5369	-0.39634	1.4382	0.91536
Gimap4	20	-1.0726	-0.72794	-0.16268	-0.53827	-0.29257	1.4824	1.3116
Ms4a6b	20	-0.95234	-0.7416	-0.039613	-0.8122	-0.21946	1.3103	1.4549
Ifih1	13	0.10856	0.82206	-0.75388	-1.2098	-1.052	1.0349	1.0502
Wdr23	13	-0.15037	0.40465	-0.67297	-1.5471	-0.29211	0.72095	1.5369
Trio	12	-0.013165	-0.558	-0.68396	-0.72101	-0.29195	2.1449	0.12323
Phr1	13	-0.087714	1.0233	-0.72625	-1.3582	-0.80014	1.1035	0.84554
AA190042_s_at	13	0.29656	0.69344	-1.0567	-1.1793	-0.73977	1.4428	0.54294
Rap1a	20	-0.5904	-0.99294	-0.45192	-0.29201	-0.4355	1.8114	0.95133
Tmsb10	13	0.51287	-0.17841	-0.5678	-1.3455	-0.69818	1.6348	0.64219
Dhrs7	19	-0.75541	-1.0697	-0.62353	-0.27976	0.13325	0.8325	1.7627
Ctss	20	-0.48472	-0.66379	-0.33127	-0.55581	-0.85249	1.5095	1.3786
Osbpl5	13	0.54589	-0.43409	-0.86119	-0.98293	-0.78911	1.2144	1.307
Ddef1	20	-0.81864	-0.24568	-0.64281	-0.25515	-0.8371	1.6931	1.1063
aa275273_f_at	13	0.67148	-0.16551	-0.7863	-1.1204	-0.93683	1.0306	1.307
aa289002_s_at	20	-0.72663	-1.0135	-0.014542	-0.089182	-0.86402	1.4629	1.245
Chd7	13	-0.11511	-0.11136	-0.26942	-1.0817	-1.0768	1.1701	1.4843
BC037034	13	0.080454	0.24414	-1.6042	-0.98654	0.085353	1.1226	1.0582
Sfmbt2	13	-0.60616	0.34254	-0.36405	-1.3694	-0.40615	1.6785	0.72465
D6Wsu176e	20	-0.95393	-0.9043	-0.71636	-0.038995	-0.11953	1.4309	1.3022
AW742319	11	-0.28911	0.32649	0.44906	-1.4629	-0.57349	1.7593	-0.20934
Tmsb10	20	0.040538	-0.61161	-0.46385	-1.2988	-0.34208	1.4501	1.2257
Ndfip1	11	-0.62795	1.1149	0.15582	-0.82061	-1.305	1.3982	0.084647
Nfkbiz	13	0.24658	0.13816	-1.076	-1.4588	-0.13715	1.149	1.1381
Ifit1	20	-0.81514	-0.27275	-0.51205	-0.51437	-0.75776	1.3022	1.5698
Aim1	20	-0.65846	-0.72007	-0.51682	-0.67693	-0.31894	1.5894	1.3018
AA960558	13	0.049909	0.15773	-0.26651	-1.4364	-0.91014	1.4447	0.96066
Rgl2	13	0.11968	0.032579	-0.91071	-1.1038	-0.20908	1.9705	0.10075
Hcph	13	0.22551	-0.025856	-0.48751	-0.84547	-0.91462	2.0395	0.0084923
Phyh	20	0.088017	-0.53333	-0.72707	-0.38791	-1.1405	1.1497	1.5512
AA960558	13	-0.13167	0.14795	-0.55421	-1.1253	-0.96529	1.2898	1.3387
Prss19	7	0.76412	0.17683	-0.71935	-1.27	-1.0381	1.0313	1.0552
Capn2	20	-0.35037	-0.68073	-0.36619	-1.2458	-0.084083	1.3926	1.3346
Psme2	7	0.45106	0.42961	-0.17656	-1.036	-1.6157	0.98902	0.95858
ET61563_f_at	13	0.60304	0.017934	-0.92977	-0.84934	-1.1631	1.1187	1.2025
ET63505_at	13	-0.13853	-0.19771	-0.71908	-0.85769	-0.8661	1.586	1.1931
Ccr7	20	-0.56061	-0.67415	-0.4911	-0.50556	-0.61573	1.8123	1.0349
Tyki	7	0.76251	-0.21005	-0.33843	-0.65906	-1.5124	0.42093	1.5365
Ecm1	12	-0.028274	0.14456	-1.5528	-0.66278	-0.088773	1.6965	0.4916
Tgtp	13	0.046611	0.36322	-0.91608	-1.0557	-0.91651	1.2569	1.2216
Itm2a	17	-1.294	-0.4526	0.074747	-0.18944	-0.47796	1.9162	0.42304
Acvrl1	19	-0.51489	-0.67215	-1.4326	-0.13902	0.42335	1.5584	0.77686
Tuba4	11	0.40273	0.55929	0.17587	-0.6594	-1.9354	1.0837	0.37316
Lta	13	-0.79537	0.4822	-1.0464	-0.91028	-0.17245	1.5366	0.90576
Irf1	13	-0.039009	-0.17628	-0.87793	-0.92384	-0.71208	1.6012	1.1279
Il7r	20	-0.27709	-0.48412	-0.36682	-0.6702	-1.0134	1.6565	1.1551
H2-Q7	7	0.60031	0.26529	-0.49132	-1.0269	-1.4414	1.0848	1.0093
Tap1	20	-0.47314	-0.45506	-1.3056	0.12749	-0.55371	1.3746	1.2854
Ier2	13	0.43569	-0.83259	-0.032711	-1.4958	-0.34024	1.4459	0.8198
H2-D1	13	0.75862	-0.1535	-0.70372	-1.1539	-0.53723	1.8125	-0.022807
H2-D1	7	0.48065	0.29011	-0.50376	-1.2618	-1.1521	1.395	0.7519
LOC56628	13	0.58337	-0.045825	-0.54872	-0.8611	-1.398	1.3397	0.93055
Relb	13	-0.022504	0.0052435	-1.0154	-0.84587	-0.60538	1.875	0.60896
Ccnd2	7	0.41826	0.27884	0.092857	-1.2579	-1.4877	1.1017	0.85394
Itgb7	20	-0.26868	-1.1556	-0.63017	-0.52948	-0.16257	1.6149	1.1316
Msa.1693.0_s_at	7	0.60509	0.63053	-0.27473	-1.4982	-1.0079	1.367	0.17818
Msa.18417.0_s_at	12	-0.13245	0.13411	-0.56463	-1.0489	0.063853	2.0669	-0.51893
Msa.295.0_f_at	11	0.78336	-0.72953	-0.637	0.97896	-1.6141	0.87622	0.34206
Msa.463.0_at	13	0.55357	-0.53815	-0.68571	-0.86311	-0.82604	1.781	0.57847
Msa.730.0_s_at	20	-0.74257	-0.24864	-0.60157	-0.75014	-0.53555	1.3116	1.5669
Msa.962.0_f_at	7	0.29913	0.44176	0.045136	-1.3187	-1.4178	0.79964	1.1509
Hexa	13	0.67131	-1.0139	-0.059814	-1.2313	-0.64014	1.0776	1.1962
Samhd1	20	-0.13498	-0.70158	-0.086925	-0.61069	-1.1796	1.4896	1.2242
Ifi1	13	-0.043366	0.55026	-0.95493	-0.71445	-1.1905	1.3855	0.96754
Rasa3	20	-0.096682	-0.87888	-0.70226	-0.79211	-0.3494	1.4344	1.3849
Klf2	20	-0.86864	-0.86478	0.051872	-0.29891	-0.77477	1.4472	1.3081
Flt3l	20	-0.5462	-0.6984	-1.0403	-0.52519	0.040423	1.4816	1.2881
Edg1	13	-0.038645	-0.24205	-0.13499	-1.0175	-1.1951	1.3585	1.2698
H2-K1	7	0.39545	0.36418	-0.23449	-1.1091	-1.4265	1.4355	0.57484
Isgf3g	20	-0.25154	-0.41208	-0.90425	-1.0357	-0.13219	1.6096	1.1261
Atp1b3	11	0.033411	0.51577	-0.013744	0.1259	-2.0775	1.1541	0.26209
Cln3	19	-0.41208	-1.6452	-0.2352	-0.26393	1.0343	1.3816	0.14054
Fyn	20	-0.35492	-0.51659	-0.61858	-0.79207	-0.61945	1.4942	1.4074
Evl	20	-0.9978	-0.83697	-0.41722	-0.14524	-0.40519	1.4955	1.307
Fxyd5	13	0.7297	-0.63199	-1.0202	-0.85673	-0.5661	1.5062	0.83916
Ctsc	11	-0.10588	0.42103	-0.49797	-0.038352	-1.8429	1.1656	0.89849
x00246_f_at	7	0.59911	0.55055	-0.8286	-1.226	-1.0825	1.0241	0.96329
x01838_f_at	7	0.43919	0.58493	-0.2215	-1.3192	-1.3581	0.74533	1.1294
x06143_s_at	19	-1.1974	-1.0913	-0.75495	0.42665	0.44989	1.2739	0.89325
x51438_s_at	13	1.3077	-0.60988	-0.70405	-0.73152	-1.0862	1.06	0.76399
x67809_s_at	7	1.0945	-0.020879	-0.66972	-0.87759	-1.3661	0.80958	1.0302
X85991_s_at	13	1.0612	-0.36426	-0.43193	-1.2229	-1.0204	0.81487	1.1635
Dp1	17	0.52829	-1.6321	-0.91069	0.83076	-0.39948	0.54166	1.0415
Creb3	19	-0.88621	-1.3703	-0.60338	-0.089076	0.79003	1.1503	1.0087
aa137972_s_at	20	-0.50829	-0.21632	-1.1797	-0.62634	-0.1993	1.0959	1.634
4833442J19Rik	19	-1.034	-1.0004	-0.96782	0.28326	1.3252	0.39205	1.0016
AW112010	13	0.15063	0.50273	-0.70949	-1.1847	-0.89225	0.45562	1.6775
Adcy7	13	0.022013	-0.14195	-1.0904	-0.94793	-0.51485	1.1721	1.501
Cd83	12	0.043375	-0.031175	-1.73	-0.33373	-0.26295	0.88758	1.4269
Ms4a4c	13	-0.33306	-0.47447	0.11393	-0.57658	-1.2275	0.66025	1.8374
1110038D17Rik	19	-0.68117	-0.90387	-1.2696	-0.0027376	0.67423	0.72442	1.4587
aa184788_s_at	20	-0.77284	0.31102	-1.4389	-0.57304	0.074839	1.0892	1.3097
Arf3	20	-0.68226	-0.38978	-0.2601	-1.3791	0.12092	1.1472	1.4431
aa189412_s_at	19	-1.7028	-0.44683	-0.68109	0.42334	0.64313	0.50273	1.2615
Prkce	12	-0.3021	-0.32976	-1.4234	-0.10742	-0.16703	1.8792	0.4505
1110013L07Rik	19	-0.18772	-1.0867	-0.97974	-0.58393	0.72893	0.45148	1.6577
Sgk	13	-0.086628	-0.45735	-0.73345	-1.3448	0.31178	0.5762	1.7343
AI481105	19	-0.43699	-0.84472	-1.2592	-0.51736	0.99013	1.2825	0.78557
Afp	20	-0.57908	-0.6776	-0.043427	-0.49154	-0.96615	1.0429	1.7149
Kif1c	19	-1.1164	-1.0766	-0.49647	0.19286	-0.031063	1.0233	1.5043
AA255253_f_at	20	-1.037	-0.13577	-0.85023	-0.20015	-0.48335	1.0016	1.7048
Sema4b	19	-1.5632	-0.077549	-0.93134	-0.18383	0.6485	0.99084	1.1166
AA267483_s_at	20	-1.0484	-0.067152	-0.9164	-0.61954	0.1064	0.81291	1.7322
aa273574_f_at	19	-0.23735	-0.91212	-1.3446	-0.26651	0.70587	0.46905	1.5857
AA274076_at	19	-0.23576	-0.077003	-1.8196	-0.52236	0.91097	0.91859	0.82519
Usp18	20	-0.83853	-0.40651	-0.74221	-0.11738	-0.72258	1.2582	1.569
AA289585_f_at	19	-0.98977	0.061245	-1.4273	-0.35618	0.53466	0.77525	1.4021
Glipr2	13	0.64504	-0.24654	-0.71042	-0.80088	-0.84299	0.041465	1.9143
9430099J10Rik	14	-0.71692	-0.59438	-0.33524	1.3796	-0.58254	-0.67455	1.524
E030024I16Rik	17	-1.271	-0.66434	-0.45866	0.70235	-0.60843	1.4848	0.81523
Rps6ka1	20	-0.21743	-0.74522	-1.0031	-0.84018	0.24231	1.6945	0.86907
Gns	13	0.50815	-0.39185	-1.2692	-1.3606	0.90344	0.72113	0.88887
Gnai1	13	-1.0236	-0.06316	-0.59105	-1.2421	0.73813	1.3471	0.8346
F2r	13	1.012	0.11162	-0.96206	-1.7073	0.34324	0.22547	0.97703
1810031K02Rik	19	-0.3719	-0.26235	-1.6253	-0.26605	1.5759	0.74502	0.20473
aa670976_at	19	-1.2829	-1.3016	-0.2338	0.30791	0.34588	1.2377	0.92683
9130427A09Rik	13	-1.1767	0.11376	0.77032	-1.4515	0.67301	-0.12616	1.1973
Dscr3	17	-0.96095	-1.4534	-0.42591	1.069	-0.03911	0.907	0.90329
Daxx	20	-0.55109	-0.31524	-1.137	-0.94294	0.45414	1.4735	1.0186
Sepw1	13	-1.1234	0.3764	-0.62557	-1.3041	0.63694	0.92487	1.1149
Ifi203	13	0.30532	-0.3647	-1.0236	-0.83164	-0.64058	0.85353	1.7016
c75983_rc_f_at	19	-1.6093	-0.34284	-0.88647	0.10428	0.95816	0.87329	0.90288
Ap1gbp1	19	-1.5689	-0.869	0.11702	-0.33385	0.80774	0.53604	1.3109
C77468_rc_f_at	19	-0.6951	-1.4222	-0.88028	0.88726	0.99279	0.15751	0.96001
C78039_rc_f_at	18	-1.4132	-0.55553	-0.47883	0.57602	1.7676	0.092789	0.011204
2300006M17Rik	19	-0.27563	-1.3086	-1.2776	0.76191	0.78157	0.14966	1.1686
C79468	19	-0.34984	-1.778	-0.64041	0.34486	0.63939	0.58621	1.1978
Lpp	12	0.87992	0.91603	-1.6861	-1.0768	0.45407	0.40884	0.10406
Flnb	12	0.51582	-0.90452	-1.2153	-0.91285	0.26742	1.1703	1.0791
Prkcq	19	-1.1377	-0.84184	-0.71913	-0.4241	0.94707	1.2226	0.95308
Traf5	20	-0.83593	-1.1349	-0.45676	0.16921	-0.3716	1.0156	1.6144
L1Md-Tf14	17	-1.8956	0.31239	-0.87121	0.57031	0.57675	0.79061	0.51678
Trim30	13	-0.2294	0.16951	-0.9539	-1.0385	-0.60863	1.2312	1.4297
Cd72	13	1.3281	-0.10645	-0.57812	-1.3156	0.16175	-0.7457	1.256
Ppp3ca	13	0.81127	-0.3356	-0.67618	-1.4679	-0.50494	1.0695	1.1039
Fdx1	17	0.020539	-1.5702	-0.43688	0.79579	-0.50361	0.13277	1.5616
Ifit3	19	-0.53216	-1.5134	-0.36224	-0.076129	0.025913	0.86323	1.5948
Traf1	20	-0.61273	-0.52153	-1.1037	-0.76084	0.41624	1.1371	1.4454
Mx1	19	-1.1085	-1.3179	-0.11854	0.079596	0.37375	0.45987	1.6318
S100a10	12	0.66802	-0.82598	-1.3116	-0.81055	0.57342	0.25802	1.4487
Ly6c	13	0.2684	-0.12215	-0.52981	-0.89555	-1.2114	0.88372	1.6068
Rps6ka1	20	-0.062617	-0.95512	-0.42599	-1.2046	0.024088	1.3736	1.2506
Ifi204	13	-0.31153	0.27195	-1.2361	-1.2451	0.24295	0.91815	1.3597
Oas1a	13	1.1247	-0.24474	-0.95051	-1.4294	-0.30745	0.88405	0.92335
Msa.11147.0_s_at	14	-0.22285	-0.86594	0.07688	2.1677	-0.5199	-0.42572	-0.21016
Msa.11372.0_s_at	13	0.18194	0.47204	-0.20426	-1.7816	1.1512	-0.67989	0.86056
Msa.11746.0_i_at	19	-1.8933	-0.34718	-0.32517	0.025377	0.7586	0.77783	1.0039
Msa.1236.0_f_at	20	0.077726	-0.36002	-1.549	-0.61001	-0.043941	1.2795	1.2058
Msa.14942.0_s_at	17	1.0123	-1.4955	-0.6886	0.21855	-0.43235	1.4242	-0.038558
Msa.15304.0_s_at	17	-0.60485	-1.0791	-0.65168	1.0899	0.47493	1.4658	-0.695
Msa.28944.0_s_at	13	0.32818	0.22584	-1.3417	-0.83487	-0.66694	0.77146	1.518
Msa.29686.0_f_at	19	-0.84529	-0.85664	-0.87471	-0.54759	0.86251	0.82667	1.4351
Msa.3010.0_s_at	10	0.62597	-0.12914	-0.36254	1.2458	0.74736	-1.8007	-0.32679
Msa.33501.0_f_at	7	1.2594	0.82186	-0.59272	-1.048	-1.3493	0.62044	0.28843
Msa.37429.0_s_at	19	-0.58514	-0.52261	-1.4293	-0.45467	0.75385	1.2957	0.94213
Msa.41726.0_f_at	20	-0.45542	-0.80475	-0.64859	-0.76354	-0.18455	1.3134	1.5434
Msa.41734.0_s_at	20	-0.48786	-0.67481	-0.71982	-0.55169	-0.48153	1.4858	1.4299
Msa.500.0_f_at	12	1.1846	-1.2896	-0.83676	-0.92901	0.30967	0.61318	0.94792
Msa.7245.0_s_at	14	-1.2045	1.0246	0.2109	1.2499	-0.86381	-0.93639	0.51929
Msa.7959.0_f_at	12	1.4628	-0.64444	-1.4769	-0.72881	0.49987	0.65457	0.23294
Msa.8157.0_s_at	20	-1.2113	-0.53355	-0.2825	-0.27725	-0.47377	1.4485	1.3299
Msa.952.0_at	13	-1.2551	1.5482	-0.63373	-0.66336	-0.41394	0.64053	0.7774
H2-M3	20	-0.24123	-0.63522	-1.019	-0.71748	-0.18812	1.2845	1.5166
Galgt1	20	-0.41037	-0.66497	-0.7754	-0.97279	0.067426	1.2379	1.5182
Ly75	17	-1.4499	-0.55868	0.50329	0.8225	-1.0465	0.68416	1.0452
Cd7	20	0.10632	-0.83502	-0.48068	-0.12909	-1.2314	0.94915	1.6207
Inpp1	20	-1.1558	-0.27825	-0.68356	-0.67638	0.10471	1.477	1.2122
Ifit1	20	-0.55918	-0.45758	-0.75171	-0.62144	-0.52566	1.4651	1.4505
Gpr19	16	-0.76097	-0.80155	-0.7584	1.6428	0.76299	-0.72019	0.63531
Ostf1	19	-0.34736	-0.99028	-1.4063	0.0022267	0.51925	0.80957	1.4128
Irf6	19	-0.70539	-1.1369	-0.73532	-0.55908	0.83589	1.2248	1.076
Birc3	19	0.10058	-0.91037	-1.3962	-0.59313	0.54244	1.2263	1.0305
w49397_at	12	1.2101	-0.78452	-1.3478	-0.92247	0.37336	0.61175	0.85962
w81812_s_at	20	-0.0072225	-0.63263	-0.68202	-0.69064	-0.74844	1.0023	1.7586
X13460_s_at	13	0.71852	-0.70459	-0.46211	-0.87399	-0.99531	1.5673	0.75017
X63190_s_at	11	0.11951	0.46844	0.53679	0.7134	-2.1633	-0.18119	0.50638
X95280_s_at	20	-1.183	0.026061	-0.62839	-0.77218	-0.076147	1.0572	1.5764
Y00516_f_at	11	0.73958	0.00044261	0.84027	-1.5265	-1.0418	1.1433	-0.15526
Cap1	4	0.44338	1.524	-0.41232	-0.1448	0.82926	-0.90219	-1.3373
Frat2	8	0.76552	1.0927	0.73058	-1.3257	0.5052	-0.64934	-1.1189
A730098D12Rik	12	-0.35197	1.0641	-0.42547	0.096726	0.52645	0.93473	-1.8446
AA197355_s_at	12	0.19916	0.59833	-0.37216	-0.030072	1.4897	-0.085945	-1.799
D15Wsu75e	10	0.19881	0.79367	0.4884	0.93129	0.34537	-1.7683	-0.98925
Wdtc1	8	0.026745	1.1337	0.80176	0.24074	0.31218	-1.871	-0.64414
D15Ertd781e	12	0.77594	0.63969	-0.46134	-0.66165	0.95945	-1.7736	0.52151
Mbtd1	4	0.62166	0.63463	0.49919	0.02521	0.99875	-1.1652	-1.6142
6230421P05Rik	4	0.19011	0.73095	0.73587	0.52449	0.67972	-1.2605	-1.6007
Ifngr1	4	0.27355	0.96239	0.14637	0.68801	0.74083	-1.3605	-1.4507
Myb	4	0.15541	0.82162	0.31282	0.043591	1.2538	-1.6691	-0.91816
Adfp	4	0.6912	1.1206	0.46534	-0.24014	0.63938	-1.3073	-1.3691
Msa.2254.0_f_at	4	0.91526	0.30726	-0.29532	1.3228	0.264	-1.2333	-1.2807
Msa.3646.0_s_at	4	1.5503	0.19991	0.44188	-0.14726	0.45647	-1.291	-1.2102
Msa.4597.0_s_at	4	0.96393	0.44777	-0.24045	0.43164	0.86055	-0.57929	-1.8842
Ptpre	12	1.097	0.85974	-0.67263	-1.0529	1.0689	-0.14571	-1.1544
U51167_s_at	8	0.46935	0.93934	0.67989	0.38073	0.028527	-2.0137	-0.48416
w80149_s_at	1	0.89128	1.4956	-0.76946	-0.71372	0.6505	-1.1209	-0.43332
x55663_s_at	4	0.94295	0.60423	-0.14387	-0.13852	1.1966	-0.88099	-1.5804
X62940_s_at	12	1.1581	0.99945	-0.47359	-0.53446	0.4967	0.056708	-1.7029
x63782_at	10	0.64342	0.64129	0.27732	0.65393	0.49765	-1.9654	-0.74823
X68670_s_at	10	0.32963	0.62102	0.36716	0.50479	0.83519	-1.9947	-0.66307
X74760_s_at	4	0.31526	1.574	-0.051257	0.226	0.35343	-1.6103	-0.80709
Camk1	11	0.71762	-0.77361	0.67757	-0.014253	-1.8938	0.7253	0.56113
Mfn1	17	0.13811	-1.6467	1.5369	0.38293	-0.53391	0.54509	-0.42244
Serpinb9	7	1.3889	0.12584	-1.0338	-0.90088	-0.95994	0.30186	1.0781
Pitpnc1	7	0.9621	0.61919	-0.47281	-1.5308	-0.88067	1.1513	0.15172
2810423O19Rik	17	0.29736	-1.7651	0.012768	0.64885	-0.92712	0.7854	0.94784
Parp8	13	1.2292	0.095549	-1.2125	-1.4769	0.17233	0.80587	0.3864
Gnpnat1	7	0.58887	0.27908	0.17819	-1.321	-1.4916	0.96522	0.80124
aa416197_s_at	12	0.30911	0.89061	-1.9138	-0.17866	-0.21373	1.1693	-0.062823
Aldoa	7	0.82148	-0.16698	0.54628	-1.9094	-0.61245	0.89004	0.43103
Defb1	13	1.0672	0.33769	-1.3312	-1.4381	0.18968	0.88798	0.28673
Slc39a4	7	1.4392	0.60599	-1.3285	-0.78404	-0.86439	0.44684	0.4849
Kai1	11	0.5623	0.41119	0.098817	-0.67547	-1.7763	1.3761	0.0033291
Nfkb1	13	1.065	-0.61438	-0.427	-0.7792	-0.8353	1.727	-0.13611
Ly6a	7	0.85364	0.18864	-0.33463	-0.93521	-1.5387	1.2841	0.48216
Sell	12	0.80712	0.6801	-1.8128	-0.96847	0.16944	0.58108	0.54355
Nucb1	13	1.724	-0.31158	-0.47846	-1.3648	-0.24308	0.86274	-0.18881
Msa.2034.0_s_at	7	1.4617	0.21113	-0.84648	-0.9383	-1.0117	1.0943	0.029313
Msa.31660.0_s_at	7	1.5472	0.21131	-0.28696	-1.2777	-0.62578	1.0412	-0.60922
Msa.918.0_f_at	7	1.2355	0.079237	-0.53993	-0.68916	-1.5987	0.76924	0.7438
Gpr65	13	0.92101	0.023235	-0.9243	-1.0925	-0.98723	1.0896	0.97024
x16995_s_at	11	1.2343	-0.73502	0.3117	-0.66075	-0.71455	1.4511	-0.88674
x53526_s_at	13	1.4788	-0.64494	-1.1302	-0.97858	-0.1691	0.50888	0.93515
X63039_s_at	7	1.5555	0.20817	-0.1856	-1.196	-1.0854	0.92036	-0.21712
Z16078_s_at	7	1.1884	0.090505	-0.33285	-1.0568	-1.3976	1.1154	0.39296
Rsad2	7	0.76194	0.69948	0.14142	-1.5368	-1.325	0.61853	0.64045
2410012M04Rik	13	0.16256	0.22255	-0.53688	-0.60012	-1.4457	0.47798	1.7196
2610511O17Rik	11	-0.023745	0.79111	0.87014	-0.82229	-1.8139	0.22447	0.77426
Timm13a	7	1.1351	0.16553	0.08457	-1.3042	-1.0304	-0.38074	1.3301
Ipo4	11	-0.29574	0.96495	0.49112	-0.54948	-1.8835	0.83729	0.43539
D15Ertd785e	7	0.63647	1.1627	0.14742	-1.6094	-1.1107	0.16493	0.60853
Ppan	7	1.2402	0.65153	0.094242	-1.8301	-0.68779	0.085766	0.44611
Orc5l	11	0.29145	0.61234	0.40772	-0.028811	-2.206	0.26128	0.66203
Adk	3	-0.34445	1.3627	1.1151	-0.88067	-1.3303	-0.30224	0.37983
Klhdc2	11	0.62527	0.31497	0.3594	-0.4323	-2.045	0.19001	0.98768
1500031H04Rik	1	1.5064	1.1281	0.082886	-1.2194	-0.68874	-0.68981	-0.11943
A030007L17Rik	11	0.091775	0.074897	0.48579	-0.90642	-1.6239	0.42497	1.4529
Rpl36	7	0.22022	1.2445	0.29874	-1.1613	-1.4579	-0.058651	0.9144
Slc25a20	7	1.2059	1.1402	-1.0945	-1.2518	-0.53014	0.093328	0.43696
Mrpl30	11	-1.1948	0.93896	0.20987	0.44253	-1.4835	-0.030701	1.1177
Tle4	7	0.60455	0.62245	-0.18656	-1.8922	-0.62206	0.45496	1.0188
Rcn1	3	0.92859	0.84932	0.2227	-0.84451	-1.5924	-0.49685	0.9332
d83277_at	8	-0.73288	1.0564	1.2739	0.019241	-1.5717	-0.37767	0.33274
Psme1	7	0.50101	0.5141	-0.045371	-1.0026	-1.5414	0.13035	1.4438
ET62820_s_at	2	0.61005	1.0156	0.84739	0.3878	-1.6942	-0.88106	-0.28561
Srm	11	0.44953	0.43662	1.151	-1.3562	-1.4009	0.027315	0.69265
M11024_at	7	1.1394	0.1819	-0.093258	-1.141	-1.1592	-0.31236	1.3845
Zfp239	8	0.13951	0.96485	0.61592	-0.27306	-1.4653	-1.0974	1.1155
Selp	7	-0.2391	1.3311	-0.5164	-1.3074	-0.91533	0.80521	0.84198
Msa.18466.0_f_at	3	1.1352	0.30231	0.95311	-0.80631	-1.6685	-0.32807	0.41228
Msa.18740.0_f_at	6	1.4644	0.28062	0.66418	0.4914	-1.4047	-0.7806	-0.71531
Msa.2153.0_f_at	11	0.46911	0.00066585	1.1415	-1.2271	-1.3472	1.07	-0.10709
Msa.24144.0_f_at	7	1.0269	0.71096	0.23534	-1.1968	-1.5378	0.7665	-0.0051823
Msa.5114.0_f_at	11	0.009434	0.74492	0.39008	-0.0015046	-2.1748	0.63944	0.39248
Gm2a	7	1.2376	0.11957	-0.13367	-0.6741	-1.7902	0.68116	0.55957
Dpp4	1	1.5507	0.48986	-0.98583	-0.57001	-0.41891	-1.0027	0.93693
Galnt3	3	1.3363	0.43516	0.50451	-1.1058	-1.2734	-0.62692	0.73011
Nme1	3	0.32696	1.2671	0.91242	-0.69833	-1.693	-0.27496	0.15979
Socs3	12	-0.38483	1.6304	-0.48344	-1.5316	0.51053	-0.27046	0.52946
x12761_s_at	1	1.3494	1.4476	-0.13031	-0.7012	-0.22847	-0.9522	-0.78484
X73829_f_at	11	0.12126	0.76848	-0.14921	0.31818	-2.1475	0.36172	0.72708
X75895_f_at	3	0.66491	0.83957	0.53284	-0.83718	-1.8897	0.17239	0.51719
X78684_s_at	7	1.5218	0.69729	-0.39195	-0.88493	-1.3444	0.63296	-0.2308
y00864_s_at	1	2.0488	0.33891	0.15602	-0.58806	-0.80888	-0.51943	-0.6273
