# Supplementary material for: Gene expression trees in lymphoid development
Source: BMC Immunol. 2007 Oct 9;8:25. doi: 10.1186/1471-2172-8-25 (PMC2244641; doi:10.1186/1471-2172-8-25)
Supplement: Additional data file 5 — BCell Dataset. Data set after filtering and normalization procedures. The second column indicates the cluster assignment found by the MixDTrees. [file 1471-2172-8-25-S5.txt]

URA3	5	0.86747	1.1818	-0.88261	-1.0256	-0.14102
Cklfsf7	2	0.82969	0.93018	-0.34223	0.10494	-1.5226
Cdca7	6	1.1054	1.0185	-0.3344	-0.77647	-1.013
Prep	6	1.2436	0.5075	0.28145	-1.176	-0.85661
4833421E05Rik	20	-1.6002	-0.07435	-0.0076566	0.74459	0.93766
1600015H20Rik	16	-0.93585	-1.0129	0.34374	0.21426	1.3907
Gmip	17	-0.73222	-0.27514	-1.0773	1.2076	0.87703
Crip2	6	1.249	0.75946	-1.2442	-0.49009	-0.27419
5033414D02Rik	17	-0.1558	-1.4353	-0.27813	1.1481	0.72117
Ddx1	1	1.506	0.30326	-0.96056	-0.84693	-0.0017732
C77032	7	1.03	-0.12022	-1.6304	0.30174	0.41892
Pck2	12	1.368	-0.42738	-0.75766	-0.91462	0.73163
2310028O11Rik	2	0.55042	1.1896	0.20749	-0.55991	-1.3876
Racgap1	3	0.47857	1.5227	-0.49107	-0.56706	-0.94316
6330406L22Rik	19	-1.4045	0.084693	-0.48547	0.62431	1.181
2610029G23Rik	3	0.63257	1.1135	0.29353	-1.331	-0.70866
Creb3	16	-0.36557	-1.3097	-0.30703	0.77666	1.2056
A030009H04Rik	6	1.4115	0.65693	-0.39542	-0.73595	-0.93707
1110003E01Rik	20	-1.7514	0.31545	0.31595	0.32993	0.79011
Cklfsf6	19	-1.0196	-0.20608	-0.84548	0.86469	1.2064
4930438O05Rik	2	1.0066	0.75884	0.23446	-0.5779	-1.422
Shc1	9	-0.18057	1.72	-0.51687	-0.18036	-0.8422
Ranbp5	6	0.76266	1.1493	-1.2844	-0.66806	0.040492
Ablim1	16	-1.328	-0.73863	0.2837	0.78926	0.99368
Cnn3	12	-0.080492	0.039121	-1.6114	0.94829	0.70445
2310047M15Rik	8	0.53682	-1.6252	-0.026537	1.0309	0.084071
Pgls	2	0.55605	0.78661	0.66746	-0.45449	-1.5556
Scd1	16	-1.1727	-0.81715	0.011656	0.97964	0.99858
Arl5	9	-0.52731	1.2693	0.35052	0.2878	-1.3803
Arl5	9	-0.85771	1.5432	0.2359	-0.011881	-0.90948
Incenp	3	0.79987	1.255	-0.19017	-0.86029	-1.0044
Rbm12	16	-1.0683	-0.84402	-0.14815	1.0025	1.058
Ide	1	1.5148	0.42446	-0.48096	-0.38963	-1.0687
Rasa4	6	1.3987	0.66896	-0.72119	-0.38223	-0.96427
AU020206	1	1.6156	-0.51076	-0.419	-0.94221	0.25639
Ninj1	1	1.4833	0.39278	-1.1802	-0.42026	-0.27562
Itpkb	12	0.35137	-0.15499	-1.4348	-0.097393	1.3358
Ube1l	19	-0.079035	-0.9437	-0.98759	0.77371	1.2366
Ube1l	11	-0.17063	-1.5709	0.0087259	0.83487	0.89789
Cd19	16	-0.31397	-1.557	0.17625	0.77689	0.91786
2610034N03Rik	7	0.90387	-0.0052916	-1.6656	0.1441	0.62291
Phf17	6	1.031	0.93873	-1.1663	-0.83341	0.029967
Rhoq	17	-1.148	-0.39719	-0.51623	1.2887	0.77267
C330027G06Rik	2	0.57036	1.267	-0.038735	-0.42469	-1.3739
2310032D16Rik	15	-1.5289	-0.45269	0.84392	0.79021	0.3475
Suz12	9	0.24417	1.6247	-0.42341	-0.91889	-0.52653
Ptk2b	16	-1.1254	-0.94786	0.21272	0.75855	1.102
Rsad2	11	0.19702	-0.9861	-1.0901	0.80796	1.0713
Gimap4	12	0.30407	-0.62319	-0.99619	-0.25386	1.5692
Ms4a6b	18	-0.41235	0.030368	-0.57251	-0.75681	1.7113
Adcy7	16	-0.8867	-0.97989	-0.091194	0.57342	1.3844
1110059E24Rik	18	-1.151	-0.27331	-0.41327	0.30999	1.5276
Trim11	15	-1.0581	-0.58404	0.77274	1.3191	-0.44974
Wdhd1	6	0.78165	0.84373	-0.86584	-1.285	0.5255
BC023882	3	0.48259	1.309	0.17239	-1.2005	-0.76343
Rcl1	11	0.60276	-1.7451	0.067498	0.46924	0.60556
Cd83	17	-0.66401	-0.68575	-0.83321	1.0142	1.1687
Ralgps2	16	-1.0547	-0.72971	-0.29098	0.79614	1.2793
Ms4a4c	18	-0.39926	-0.78747	-0.39072	-0.16617	1.7436
AW112037	16	-0.59302	-1.1245	-0.38335	0.92759	1.1732
D030034H08	6	1.1133	1.0472	-0.45487	-0.88921	-0.81637
Sart3	9	0.31697	1.5913	-0.37593	-0.60508	-0.92727
Nup50	9	-0.050771	1.3976	0.31372	-0.29771	-1.3628
C1galt1	13	-1.0098	0.39101	0.89942	0.85444	-1.1351
1110038D17Rik	16	-0.74565	-1.2187	-0.0052972	1.0818	0.88784
Frat2	13	-0.4094	0.18053	1.2384	0.43243	-1.4419
Actn1	18	-0.2772	-1.1279	-0.43989	0.3079	1.5371
Sgol1	5	0.6446	1.437	-0.87796	-0.71171	-0.49198
Wdr23	16	-0.88397	-1.1265	0.042944	0.90511	1.0624
Syncrip	3	0.78902	1.2559	-0.27644	-0.60156	-1.167
Unc93b1	15	-0.77748	-1.2656	0.74628	1.0933	0.20353
5730488B01Rik	15	-1.1705	-0.85883	0.43819	1.2617	0.32946
C1qr1	10	0.5703	0.32153	0.65751	0.20992	-1.7593
Glrx1	10	-0.37519	1.1061	0.68902	0.049273	-1.4692
BB219290	20	-1.6944	0.4061	0.33943	0.9209	0.027975
Ssbp2	6	1.0754	0.58959	-0.79941	-1.2937	0.42807
4432406C08Rik	4	0.77553	1.1292	0.097176	-0.76648	-1.2355
Casp9	17	-1.0916	-0.92708	0.14411	1.2298	0.64474
Ddhd2	15	-1.2399	-0.81696	1.1682	0.31075	0.57789
Ly86	16	-0.91835	-1.1327	0.1482	0.8075	1.0953
Ly86	16	-1.2534	-0.81057	0.2066	0.88215	0.97522
Phr1	19	-0.53111	-0.7649	-0.72353	0.47587	1.5437
Rere	15	-0.9949	-1.1	0.68432	1.1158	0.2947
AI132321	17	-0.21562	-0.88598	-0.73383	1.6053	0.2301
Wbscr5	19	-0.46374	-0.69942	-0.98069	0.93783	1.206
Pacs1	12	0.19857	-0.58203	-0.57326	-0.71234	1.6691
Cdca5	3	0.70148	1.3478	-0.24703	-0.95697	-0.8453
Sema4d	17	-0.10568	-0.83674	-0.99206	1.4327	0.50173
Prkd2	7	0.80033	0.37448	-1.6514	-0.19663	0.67327
2810423O19Rik	17	-0.3959	-0.38045	-1.2563	1.1813	0.85131
6430706D22Rik	3	0.67724	1.4021	-0.48376	-0.6125	-0.98304
Prkce	17	-1.2975	-0.62179	-0.0059541	1.1581	0.76716
1500010J02Rik	6	0.88556	1.1937	-0.80633	-0.22997	-1.043
Arhgef3	16	-0.5607	-1.2521	0.084231	0.30898	1.4196
Hmgb3	3	0.72029	1.2986	-0.14771	-1.0411	-0.83011
1110013L07Rik	1	1.6294	-0.81761	-0.602	0.27742	-0.48717
Blk	15	-1.5484	-0.4578	0.64262	0.52356	0.84006
2610300B10Rik	3	0.68976	1.4029	-0.45184	-0.7665	-0.87432
Cspg6	6	1.3592	0.6111	-1.0229	-0.096913	-0.85053
3110001A13Rik	20	-1.6693	0.026213	0.19269	0.47657	0.97385
4930432B04Rik	5	0.46192	1.4345	-0.87849	-0.9775	-0.040404
4831403C07Rik	9	0.014455	1.4836	0.27953	-1.1541	-0.62352
Slc29a1	6	1.1435	1.0456	-0.69674	-0.74852	-0.74386
Grb7	1	1.6671	-0.48876	-0.43411	-0.88023	0.13595
Spata13	8	1.2516	-0.9805	0.038339	-0.99814	0.68867
AI447560	16	-1.1759	-0.92639	0.33487	0.67766	1.0898
Sgk	8	0.88084	-0.17208	0.95368	-1.5032	-0.15923
Rnf26	5	0.80807	1.2954	-0.84632	-0.91347	-0.34373
Fcho1	1	1.6008	0.32191	-0.74489	-0.79535	-0.38248
Aars	1	1.5897	0.34431	-0.74694	-0.37924	-0.80782
Cdkn3	3	0.6043	1.3501	-0.071649	-1.0728	-0.80997
Atp2c1	20	-1.518	0.84706	-0.36125	0.91284	0.11939
Ms4a1	17	-0.67333	-0.51188	-0.97351	1.138	1.0207
Psme4	13	-1.2035	1.0285	0.59591	0.51416	-0.93509
2810047L02Rik	4	1.1459	0.83258	-0.050696	-0.70599	-1.2218
2310061C15Rik	6	0.94427	1.1739	-0.65094	-0.39423	-1.073
Sfrs4	6	0.83664	1.1509	-0.72152	-0.06136	-1.2046
6720463E02Rik	1	1.6291	0.27266	-0.59563	-0.47453	-0.83164
2700061N24Rik	5	0.25857	1.4579	-0.71294	-1.1326	0.12913
Mcm10	3	1.0495	1.0508	-0.28004	-0.73815	-1.0821
Wdfy2	12	0.37369	-0.70221	-1.3807	0.8404	0.86878
Gpsn2	11	0.21258	-1.098	-0.99235	0.96738	0.91034
D15Wsu75e	4	-0.045166	0.94847	1.0347	-0.6953	-1.2427
Smc4l1	5	0.69378	1.3085	-0.50407	-1.2128	-0.28542
Hes6	10	-0.038468	-0.066817	1.0582	0.62356	-1.5765
Grn	14	-0.064386	-0.36435	0.25264	1.4635	-1.2874
Herpud1	13	-0.78069	0.70212	1.353	-0.28028	-0.99417
Aars	6	1.1009	0.78812	-1.0249	0.17741	-1.0416
Ctss	16	-0.57808	-1.417	0.21501	0.77259	1.0074
Dtymk	6	1.1078	0.70604	-0.31168	-0.026917	-1.4753
Pip5k2a	12	0.074582	-0.65527	-1.3099	0.76889	1.1217
Pqlc1	18	-0.24651	-1.2721	-0.05031	0.047037	1.5219
Jtb	17	-0.99201	-0.93826	0.14711	1.4035	0.37967
1110020C13Rik	15	-0.94023	-1.1335	0.82372	0.19406	1.0559
Gga2	17	-0.68731	-0.84287	-0.65027	0.99769	1.1828
Gga2	16	-0.47898	-1.274	-0.28105	1.0216	1.0124
Cstf2	3	0.79905	1.2743	-0.38723	-0.55496	-1.1312
Arhgap12	2	0.65136	1.0598	-0.11737	-0.032398	-1.5613
Hat1	6	1.031	1.1539	-0.78671	-0.63086	-0.76729
4930488L10Rik	1	1.7585	-0.57782	-0.59297	-0.13648	-0.45122
Osbpl5	18	0.082939	-1.4141	-0.014721	-0.064413	1.4103
Sema4b	14	-1.0253	-0.28456	0.4153	1.5185	-0.62399
AI661017	20	-1.4714	-0.26736	0.7328	-0.097261	1.1032
Nusap1	3	0.7953	1.2648	-0.20384	-0.96951	-0.88674
Xpo1	6	0.83282	1.1544	-1.3193	-0.40496	-0.26291
Alad	8	0.81787	-1.1154	-0.046621	1.1784	-0.83428
Phtf2	18	-0.38535	-1.1451	-0.2928	0.28227	1.541
2700099C18Rik	3	0.66028	1.4225	-0.44534	-0.8477	-0.78973
Mobk1b	17	-0.9635	0.12195	-1.0762	1.1315	0.7863
Vkorc1	12	0.34346	-0.050175	-1.2997	-0.4143	1.4208
Ube2c	3	0.68217	1.4247	-0.6069	-0.67345	-0.8265
Mcart1	10	0.3257	-0.16552	1.4596	-0.34933	-1.2705
Crat	18	-0.23371	-0.91995	-0.059368	-0.47972	1.6928
H2afx	3	0.77815	1.3067	-0.29662	-0.90378	-0.88444
Anapc5	3	0.94633	0.95086	0.18423	-1.0298	-1.0517
Anapc5	3	0.93969	1.218	-0.49516	-0.77547	-0.88707
Notch1	10	0.60832	0.52661	0.63398	-0.051933	-1.717
C78339	15	-1.2481	-0.80901	1.1775	0.35449	0.52508
Gpr97	1	1.6912	-0.080029	-0.87753	-0.58396	-0.14966
1500040F11Rik	10	0.68211	0.57329	0.56296	-0.12307	-1.6953
Ndufb7	10	-0.070946	0.47323	1.0926	0.10685	-1.6018
Zcchc6	15	-1.3294	-0.73498	0.98341	0.27484	0.80613
Asxl1	6	1.1966	0.89687	-0.41202	-1.141	-0.54046
Asxl1	6	1.1993	0.83416	-0.52612	-1.2297	-0.27762
Lims1	17	-0.38976	-1.0314	-0.67072	1.3165	0.7754
Cd37	17	-0.094008	-1.3419	-0.40941	1.3229	0.52241
D15Ertd405e	1	1.612	-0.25689	-0.31608	0.070252	-1.1093
Ivns1abp	17	-1.39	-0.26305	-0.2454	1.2102	0.6883
Slc9a8	19	-0.62481	-0.38736	-1.0649	0.7483	1.3288
Notch2	11	-0.011678	-1.2819	-0.62458	0.70739	1.2108
Notch2	19	-0.91838	-0.81584	-0.29922	0.60804	1.4254
Klhl9	10	0.29657	0.24374	0.46379	0.74963	-1.7537
BC002236	16	-1.4508	-0.35001	-0.016753	0.66321	1.1544
Uba52	13	-1.3288	0.66989	1.0093	0.41876	-0.76912
Ramp1	6	1.2422	0.86011	-0.45154	-0.55087	-1.0999
Lbr	2	0.50403	1.0547	0.42004	-0.48961	-1.4891
H2afv	2	0.66122	1.1838	0.11012	-0.63263	-1.3225
Pscdbp	15	-1.4085	-0.69554	0.81111	0.78526	0.5077
Ctsc	19	-0.46516	-1.1164	-0.48673	0.75019	1.3181
Mast3	17	-0.3602	-1.425	-0.091331	1.1264	0.75013
Mast3	16	-1.1385	-0.86831	0.040458	0.8968	1.0696
Cks2	3	0.80186	1.3025	-0.38702	-0.72458	-0.99279
Macf1	19	-0.19401	-1.0723	-0.67955	0.49471	1.4512
Chd7	19	-0.27249	-1.1989	-0.41565	0.42622	1.4608
Havcr2	2	0.40213	1.0242	0.5867	-0.54893	-1.4641
Pxk	16	-0.91033	-0.94168	-0.22619	0.84681	1.2314
Polm	15	-1.2287	-0.25897	0.96597	1.0837	-0.56199
2610318G18Rik	16	-0.78562	-1.1605	0.26019	0.31987	1.366
A630007B06Rik	20	-1.6864	0.27316	0.96561	0.067248	0.38034
Mdn1	11	0.47345	-1.6517	-0.18558	0.47794	0.8859
0610040D20Rik	10	0.086166	1.132	0.56545	-0.25899	-1.5246
Ube2h	16	-1.0993	-1.0714	0.50288	0.83986	0.82792
Atp6v0b	15	-1.2395	-0.72835	0.40171	1.3053	0.26079
Mcart1	13	-0.74345	0.26636	1.5742	-0.1637	-0.93344
Etfb	1	1.5731	-0.52666	-1.0098	0.31893	-0.3556
2310042G06Rik	6	1.2964	0.61849	-0.57183	-0.076578	-1.2665
Cdc45l	3	0.63426	1.3026	-0.21645	-0.42774	-1.2927
Rpa3	3	0.43478	1.4935	-0.41821	-0.39094	-1.1192
Phemx	12	0.083237	-0.90185	-0.99447	0.38352	1.4296
Nap1l4	4	0.87882	1.0939	-0.063282	-0.63525	-1.2742
B230333C21Rik	14	-0.9886	-0.39352	0.77787	1.322	-0.71772
Ywhag	15	-0.35742	-1.5589	0.50273	1.0152	0.39835
Dna2l	6	1.2063	0.88858	-0.38107	-0.59114	-1.1227
1700013H19Rik	3	0.98428	1.0983	-0.19713	-0.87639	-1.009
C130027E04Rik	20	-1.681	0.59327	0.59073	0.66671	-0.16969
1200014P03Rik	15	-0.42157	-1.3463	1.3897	0.12989	0.24827
B3gnt1	10	0.73014	-0.028079	0.95249	-0.055895	-1.5987
2410195B05Rik	3	0.84996	1.2026	-0.15302	-0.90654	-0.99301
Trnt1	17	-1.4642	-0.26519	-0.092084	1.154	0.66744
Klhdc4	1	1.4948	0.47795	-0.65254	-0.31396	-1.0063
Ttc7b	13	-0.18806	-0.4113	1.6795	-0.097707	-0.98244
Rpl13a	8	1.2887	-1.0763	0.62556	0.049092	-0.88707
C330027C09Rik	9	0.24	1.577	-0.12057	-0.8789	-0.81755
Tbrg1	11	0.23668	-1.6728	-0.071766	0.71184	0.79608
D9Wsu168e	9	-0.57518	1.0037	1.1394	-0.52505	-1.0429
4931406I20Rik	8	0.32973	-1.5052	1.217	0.24717	-0.28873
Tmod3	19	-0.73851	-0.74035	-0.60282	0.60702	1.4747
E030024I16Rik	12	0.014851	-0.65301	-0.94762	-0.04913	1.6349
Cdca4	5	0.47067	1.5365	-0.71383	-0.83595	-0.4574
Ap3s1	2	0.38584	1.1147	0.45972	-0.49242	-1.4679
D6Wsu176e	17	-0.89168	-0.39635	-0.85164	1.1991	0.94062
Ranbp5	6	1.3042	0.64178	-1.2838	-0.23181	-0.43036
Calm2	3	0.34709	1.5239	-0.11386	-0.89567	-0.86145
Gnpnat1	18	-1.1597	0.6378	-0.431	-0.42034	1.3733
Cenpe	3	0.48148	1.5196	-0.4036	-0.69844	-0.89904
Mtf2	1	1.4799	0.42222	-1.1642	-0.41364	-0.32426
Actl6a	2	0.61828	0.95916	0.2196	-0.17919	-1.6178
Zbed3	2	1.103	0.63558	-0.17212	-0.034001	-1.5325
Klhdc2	13	-0.75373	0.72833	1.2823	-0.14507	-1.1118
AI317237	15	-1.4118	-0.70776	0.68888	0.65281	0.7779
Ccnb1	3	0.84832	1.093	0.082692	-0.88824	-1.1358
Arhgap21	4	0.9082	-0.10354	1.0971	-0.67492	-1.2269
Tor3a	12	-0.24443	0.024173	-1.5229	1.0966	0.64649
Rbm22	10	0.26435	0.77056	0.94899	-0.5083	-1.4756
Yeats2	9	-0.1997	1.6815	-0.14124	-0.99738	-0.34323
5730469M10Rik	17	-0.6033	-0.97675	-0.58238	1.13	1.0324
9630044O09Rik	15	-0.80479	-1.2072	0.87054	1.0635	0.077875
Ifrd2	12	0.83751	-0.92278	-1.136	0.15748	1.0638
2410002F23Rik	19	-0.22987	-1.2256	-0.42968	0.45078	1.4343
Arl6ip2	10	-0.21638	1.1966	0.42915	0.11501	-1.5244
Gns	15	-0.81162	-1.339	0.65035	0.75821	0.74203
Cks1b	3	0.63052	1.2847	0.0055853	-0.72877	-1.192
Pdk1	12	0.92366	-0.86036	-0.9475	-0.30554	1.1898
Adam10	13	-0.76101	-0.10664	1.726	-0.253	-0.60534
Slc16a1	4	0.61762	0.66901	0.88267	-0.94517	-1.2241
1500031H04Rik	15	-0.87901	-1.171	1.0895	0.8027	0.15782
2410015N17Rik	3	1.0283	1.1314	-0.46163	-0.78645	-0.91159
2900073G15Rik	15	-1.4731	-0.5321	0.81141	0.89332	0.30052
Muted	3	0.68187	1.3359	-0.16292	-0.96913	-0.88576
Ndufs5	4	1.2016	0.29475	0.50475	-0.67457	-1.3265
Hnrpa3	2	1.1337	0.7497	-0.15829	-0.2971	-1.428
Hnrpu	10	1.2843	-0.18641	0.19977	0.19797	-1.4956
Acas2l	15	-0.65433	-1.3397	0.86242	1.009	0.12264
Tmsb10	13	-0.61335	0.15014	1.3563	0.3789	-1.272
Ddx39	2	0.36355	1.2523	0.085672	-0.20095	-1.5006
Zfp106	8	0.14173	-1.6296	0.85771	0.75678	-0.12666
Spg21	15	-1.3702	-0.37011	1.2501	0.63409	-0.14394
Litaf	10	0.091917	0.39797	1.2623	-0.28253	-1.4697
2310043N10Rik	16	-0.67765	-1.1948	-0.089227	0.67977	1.2819
Txnl2	8	1.3671	-1.056	0.46121	0.11638	-0.88865
Acp6	6	1.4619	0.54389	-0.28154	-0.83725	-0.88701
Xpo1	7	-0.063185	1.347	-1.4234	-0.19999	0.33957
Xpo1	5	0.65047	1.2963	-1.1493	-0.75771	-0.039721
Ube2s	9	-0.098696	1.7531	-0.49907	-0.56084	-0.59447
D10Ertd214e	10	0.69675	0.26588	0.89292	-0.2477	-1.6079
Marcks	10	0.18125	0.38671	0.84564	0.31872	-1.7323
5730592L21Rik	6	0.53276	1.2257	-1.0357	0.30189	-1.0247
Mllt3	6	1.1351	0.85394	-0.85784	-1.1164	-0.014753
AU024582	18	-0.87476	-0.82246	-0.21422	0.37022	1.5412
Trip13	3	0.88669	1.2483	-0.43311	-0.95071	-0.75112
Elovl6	2	1.2109	0.5866	0.10144	-0.51581	-1.3832
Jak1	15	-1.08	-1.0038	0.83205	0.20718	1.0445
Slc5a6	18	-0.19769	-1.149	-0.15965	-0.10719	1.6136
Sgpp1	16	-1.1506	-0.87371	0.13395	0.71275	1.1776
5730414C17Rik	11	-0.067347	-1.3435	-0.36512	0.39807	1.3779
Aldh4a1	16	-1.0992	-0.76893	-0.17086	0.80454	1.2345
Gcs1	7	1.0607	-0.062663	-1.6193	0.14338	0.47787
Ndufs4	10	0.72219	0.55584	0.14077	0.32578	-1.7446
Brrn1	3	0.73006	1.3286	-0.26178	-0.80109	-0.99578
Brrn1	3	0.87377	1.2452	-0.35715	-0.824	-0.93782
Hip1r	16	-0.67364	-1.1005	-0.33417	1.0769	1.0314
2310047C17Rik	11	0.98035	-1.3711	-0.71364	0.69365	0.4107
Ltb4dh	2	0.84167	0.75847	0.43926	-0.54867	-1.4907
Dab2ip	1	1.7471	-0.24444	-0.58046	-0.21027	-0.71191
Prc1	3	0.83342	1.2252	-0.22009	-0.7377	-1.1008
Uble1a	6	1.2655	0.66592	-1.1576	-0.78421	0.010431
Slc4a7	18	0.12502	-1.4148	0.25868	-0.31639	1.3475
Mgst2	1	1.6285	-0.97155	-0.37416	0.19345	-0.4762
Mgst2	8	1.5474	-1.1523	-0.28567	0.25361	-0.36306
Sec11l3	15	-1.3854	-0.37648	1.3536	0.31195	0.096367
BC030045	8	0.27707	-1.4539	0.97204	-0.54704	0.75185
Waspip	16	-0.84052	-1.1569	0.034456	1.0986	0.86432
4931426K16Rik	3	0.6085	1.3191	-0.05425	-0.67948	-1.1938
Uchl5	3	0.62208	1.3596	-0.27596	-0.51126	-1.1945
Nfkbiz	16	-1.1254	-1.034	0.45429	0.89901	0.80608
2310061I04Rik	11	0.84011	-1.3742	-0.75443	0.70118	0.58734
2900010M23Rik	1	1.4657	0.10453	-0.40782	0.12557	-1.2879
Cpsf4	5	0.68145	1.3336	-1.1279	-0.65732	-0.22985
Hnrpab	6	0.97364	1.1655	-0.94315	-0.38718	-0.80882
Hnrpab	5	0.36152	1.5699	-0.94277	-0.611	-0.37764
2610207P08Rik	10	0.48545	1.0094	0.11187	0.04573	-1.6525
Erp29	20	-1.5096	-0.149	0.41879	1.2344	0.0054174
Galk1	10	0.72425	0.41194	0.11075	0.49816	-1.7451
Ubl5	10	-0.28713	1.1034	0.51769	0.21118	-1.5451
1500032L24Rik	10	-0.19314	-0.003683	0.79009	0.96083	-1.5541
Gphn	6	1.3137	0.45602	-0.83244	-1.152	0.21468
Git1	1	1.7582	-0.34128	-0.58272	-0.18829	-0.64592
Psat1	3	0.66029	1.2787	-0.031005	-0.72179	-1.1862
Plac8	10	0.8285	0.77775	-0.33629	0.31084	-1.5808
AA536743	10	0.01021	0.92022	-0.28632	0.87453	-1.5187
Add1	19	-0.29758	-0.59398	-1.0904	0.54052	1.4414
Asf1b	9	0.16313	1.6647	-0.84845	-0.45278	-0.52658
1810031K02Rik	16	-0.71894	-1.1655	0.2938	0.17345	1.4172
Aim1	16	-1.4807	-0.48176	0.28528	0.62932	1.0479
Mapre1	2	0.49063	1.3313	-0.011775	-0.48773	-1.3224
A030007L17Rik	16	-1.1105	-0.77151	0.22694	0.21501	1.4401
Mrpl18	9	0.30148	1.535	-0.30152	-0.39066	-1.1443
Bmp2k	12	0.066745	0.14121	-1.6482	0.38686	1.0533
4933430F16Rik	15	-0.72676	-1.1379	0.99233	1.0732	-0.20088
Tulp4	20	-1.6768	0.17788	0.28528	0.19507	1.0185
9030221M09Rik	8	0.57471	-1.7457	0.69482	0.35193	0.12428
Ndufv2	1	1.5879	0.02109	-0.021952	-0.46314	-1.1239
B230114J08Rik	16	-1.0946	-0.65902	-0.29779	0.73018	1.3212
B230114J08Rik	16	-1.4607	-0.34235	0.041846	0.56734	1.1939
Slc25a20	12	1.1297	-1.201	-0.83412	0.15625	0.74912
Abr	1	1.7215	-0.24557	-0.54726	-0.81464	-0.11403
Mcm6	3	0.95558	1.1334	-0.22412	-0.85107	-1.0138
AA545217	3	0.81877	1.2651	-0.40018	-0.56657	-1.1171
Sfpq	10	0.68072	-0.17689	1.0997	-0.091033	-1.5125
Abca1	16	-0.73322	-1.1693	0.42159	0.099779	1.3811
9130427A09Rik	15	-1.5785	-0.35323	0.86789	0.71153	0.35229
Fbxo11	15	-0.81835	-1.3317	0.73597	0.61907	0.795
Acy1	7	0.26491	0.91913	-1.4114	0.84414	-0.6168
6230421P05Rik	11	0.81994	-1.6395	-0.043162	0.066725	0.79596
4632419I22Rik	1	1.6665	0.13867	-0.59205	-0.36435	-0.84874
AA960558	11	-0.080238	-1.4271	-0.27806	0.51482	1.2706
D12Ertd647e	10	0.91288	-0.34599	0.33375	0.6744	-1.575
Tk2	16	-1.2073	-0.63789	-0.16211	0.7864	1.2209
Aldoa	16	-0.08953	-1.6762	0.52057	0.36191	0.88329
Adam19	13	-0.97767	0.088597	0.82054	1.1207	-1.0522
Blmh	8	0.76283	-0.74345	1.0886	0.17617	-1.2842
Rgl2	16	-0.40462	-1.5571	0.36641	0.74869	0.84666
Atp5k	6	0.84703	1.0593	-0.68146	0.075193	-1.3001
Psmc3ip	4	1.1255	0.87611	-0.040884	-0.83623	-1.1245
Socs1	9	-0.46743	1.019	1.0362	-0.34189	-1.246
Hcph	17	-0.63742	-0.74325	-0.74306	1.4039	0.71982
Atpif1	6	1.3879	0.62515	-0.21154	-0.81246	-0.98902
Bub1	3	0.74838	1.3643	-0.52202	-0.65247	-0.93823
Ube2e3	10	0.21723	0.34343	1.0079	0.10708	-1.6756
Npc1	12	0.64933	-0.88874	-1.2616	0.56267	0.93829
Mcm2	6	1.1723	1.0146	-0.76657	-0.70893	-0.7114
Ddah2	9	-0.38669	1.3329	0.70987	-0.51274	-1.1433
Prdx6	12	0.93837	-0.99582	-0.97085	-0.058809	1.0871
Ccng2	13	-1.015	0.89488	1.0531	0.092447	-1.0254
Polg2	17	-1.0115	-1.049	0.18645	1.1443	0.7297
Zfpm1	10	0.38768	0.84665	0.33144	0.16507	-1.7308
Cenpa	3	0.44629	1.1649	0.484	-1.1336	-0.96152
Sepw1	15	-0.67674	-0.92694	0.69915	1.397	-0.49244
Chek1	6	1.0749	1.0921	-0.48352	-0.86468	-0.81881
Chek1	5	0.67782	1.3169	-0.55832	-1.1993	-0.23711
Dgcr6	10	0.97544	-0.18009	0.86483	-0.16299	-1.4972
Capn1	16	-0.5869	-1.3933	0.14407	0.98039	0.85575
Ifi203	16	-0.26829	-1.619	0.35182	0.72172	0.81375
Tap2	18	-0.65457	-1.0517	-0.1385	0.31221	1.5326
Tap2	19	-1.1239	-0.42402	-0.53703	0.8243	1.2606
Irf5	17	-0.53343	-0.67467	-0.87742	1.4401	0.64544
Rbmxrt	12	1.3609	-0.29085	-0.93445	-0.83621	0.70059
Sorl1	19	-0.55778	-0.85926	-0.61071	0.50313	1.5246
Nasp	5	0.22057	1.571	-0.84778	-0.87141	-0.072373
Gtf2h1	12	1.2	-1.175	-0.81109	0.066973	0.71913
Pycrl	1	1.3762	0.45326	-1.3273	-0.33177	-0.17038
Chaf1b	3	1.0738	1.0322	-0.25737	-0.98132	-0.86732
Plcg2	17	-0.75372	-0.99544	-0.21403	1.4654	0.49779
Ap1gbp1	8	0.11686	-1.2453	0.87369	1.0329	-0.77813
Dicer1	8	0.27733	-1.6556	0.97976	0.46649	-0.068013
Psmd8	10	0.43705	0.61118	0.25327	0.47271	-1.7742
Polr2g	15	-1.2885	-0.25855	0.97772	1.0446	-0.47523
Baz2a	15	-0.59675	-1.4329	1.0363	0.60495	0.3884
Plaur	12	0.35923	-0.71897	-0.91248	-0.28913	1.5613
C76683	6	1.2067	0.85986	-0.43483	-1.1928	-0.43887
C76907	10	0.46937	-0.31909	1.288	-0.017462	-1.4208
C76907	8	0.5143	-1.5714	0.90203	0.5468	-0.39168
Phf5a	10	0.96351	-0.42906	0.9766	-0.12618	-1.3849
Mrps25	9	0.14095	1.6293	-0.15991	-0.84462	-0.76577
Mfhas1	17	-0.46362	-0.45659	-1.0149	1.5482	0.38686
Kif2c	3	0.7821	1.2809	-0.22031	-0.94731	-0.89537
Kif2c	5	0.69921	1.3749	-1.0433	-0.53788	-0.49299
5730557B15Rik	1	1.72	-0.15635	-0.16968	-0.60582	-0.78819
4930542G03Rik	5	0.74897	1.2694	-0.82045	-1.0664	-0.13161
E030024M05Rik	8	1.3524	-0.84677	0.012086	0.55354	-1.0712
Anln	3	0.51648	1.4706	-0.27563	-0.97863	-0.73279
Rgl2	11	0.015865	-1.6924	0.21895	0.84122	0.61637
Ltb4dh	10	0.64086	0.70992	0.60435	-0.34165	-1.6135
Prps1	3	0.58155	1.3871	-0.19919	-0.62713	-1.1423
D7Ertd183e	18	-1.0236	-0.42074	0.20079	-0.36865	1.6122
Msn	16	-1.2554	-0.70373	0.0092255	1.0922	0.85769
1110001A07Rik	4	0.91739	0.91955	0.22974	-0.78386	-1.2828
Dlg7	5	0.76523	1.2541	-0.33427	-1.2363	-0.44882
Pabpn1	8	1.2051	-0.64595	0.0088448	0.70827	-1.2762
Tmc6	18	-0.37131	-0.76573	-0.82946	0.41133	1.5552
Tmc6	11	-0.0056339	-1.5372	-0.23507	0.91339	0.86453
Arhgap8	19	-0.33174	-0.68551	-1.0897	0.9725	1.1344
Xpnpep1	13	-0.29745	-0.75555	1.0578	1.0516	-1.0564
Banf1	9	0.05424	1.5562	0.15134	-0.86841	-0.8934
Strap	9	0.11545	1.5175	-0.15201	-0.20933	-1.2716
Tex292	11	0.97188	-1.5474	-0.36548	0.26447	0.67648
C79407	3	0.37936	1.5099	-0.1423	-0.75111	-0.99587
Lpp	11	0.15698	-1.4294	-0.23647	0.14708	1.3618
AA536749	8	1.3657	-1.3277	0.37537	-0.47655	0.063218
Ncb5or	15	-0.9696	-1.0326	1.3183	0.44651	0.23731
Swap70	16	-1.2446	-0.64767	-0.11193	0.9287	1.0755
Usp24	16	-0.56985	-1.4031	0.29352	0.51549	1.1639
Jarid2	15	-0.66964	-1.4167	0.5708	0.94513	0.57043
Jarid2	15	-1.0231	-1.144	0.93483	0.69236	0.53984
Lcp1	11	0.12153	-1.2228	-0.78593	0.72944	1.1577
Vps28	16	-0.18108	-1.5171	0.024736	0.47301	1.2005
Vps28	16	-0.6449	-1.3979	0.45153	0.51297	1.0783
Agpat5	6	1.1544	0.76788	-1.368	-0.11484	-0.43938
Cbx5	3	0.8532	1.2968	-0.65835	-0.59661	-0.89502
Cdca3	3	0.69546	1.3823	-0.42065	-0.66188	-0.99524
Cdca3	3	0.50218	1.3394	0.10562	-0.82052	-1.1267
Epb4.1l4b	6	1.2752	0.76133	-0.19158	-0.75579	-1.0892
2700067D09Rik	16	-1.0098	-1.0955	0.39111	0.57587	1.1383
Jak2	19	-0.69267	-0.38128	-1.0011	0.70615	1.3689
C630002B14Rik	8	1.4279	-0.83492	0.49088	-0.075317	-1.0086
Rrm2	4	0.96639	0.81855	0.34757	-1.0392	-1.0934
Rpa2	5	0.76983	1.3581	-0.77698	-0.82806	-0.52292
Top1	9	-0.098395	1.5186	0.024491	-0.15674	-1.288
Tbxa2r	8	1.5227	-1.1632	-0.55506	0.12109	0.074463
Sipa1	11	0.57563	-1.0608	-1.0982	0.58712	0.99627
Top2a	3	0.74595	1.3822	-0.58637	-0.75317	-0.78863
Kif4	5	0.5625	1.4484	-1.0287	-0.34067	-0.64156
Rcn1	8	1.0633	-1.2658	0.19329	0.7888	-0.7796
Vpreb3	10	0.25622	0.0411	0.69026	0.72451	-1.7121
Rad51	6	1.109	0.97068	-0.86372	-0.1941	-1.0219
Prim1	3	0.68086	1.0991	0.1459	-1.4387	-0.48721
Pola2	2	1.0071	0.74072	-0.052927	-0.14109	-1.5538
Map3k8	18	-0.48122	-0.634	-0.55033	-0.082811	1.7484
Kai1	12	-0.72509	0.2154	-1.318	0.81217	1.0155
Prdx1	3	0.47853	1.5245	-0.44222	-0.65142	-0.90939
Hes1	7	0.97692	0.15212	-1.1218	0.93553	-0.94277
Pola1	6	1.3506	0.70139	-0.46911	-1.1164	-0.46641
Prim2	1	1.5941	0.26387	-0.27407	-0.96451	-0.61943
BC024955	14	-0.78641	-0.63042	0.61329	1.4707	-0.66715
Aurkb	3	0.78864	1.1424	0.08137	-1.1501	-0.86233
Mcm4	5	0.43296	1.526	-0.70752	-0.94222	-0.30919
Mcm5	4	0.92894	0.97484	0.11764	-0.75593	-1.2655
Mcm7	3	0.73856	1.256	-0.20001	-0.5605	-1.234
Hadhsc	8	-0.023637	-1.5728	1.0776	0.5985	-0.079737
Stxbp3	16	-1.4388	-0.38382	0.27247	0.27167	1.2785
Rad21	9	0.26843	1.4566	0.14082	-0.78149	-1.0843
Kifc1	3	0.80246	1.2811	-0.27354	-0.87247	-0.93751
Lhx8	14	0.10434	-0.78888	0.51013	1.3305	-1.156
Nudt1	2	0.45311	1.1002	0.1702	-0.13031	-1.5932
Ptger2	13	-1.2604	0.5619	1.1878	0.28691	-0.7762
Kpna2	3	0.57916	1.4917	-0.63384	-0.66768	-0.76934
Daf1	18	-0.9307	-0.85751	0.059295	0.19348	1.5354
Hdgf	2	1.0631	0.93938	-0.17256	-0.53863	-1.2913
Hsp105	11	1.0515	-1.501	-0.43473	0.26687	0.6174
Erh	4	1.041	0.47399	0.59916	-0.83604	-1.2781
Traf5	20	-1.5362	-0.40779	0.748	0.28231	0.91364
Zfml	16	-1.14	-0.51743	-0.41173	0.78697	1.2822
Nedd4	7	0.95582	0.41709	-0.94249	0.76752	-1.1979
Mcm6	6	1.256	0.91903	-0.71307	-0.75035	-0.7116
Psme2	11	0.35982	-0.77416	-1.3193	0.98468	0.74898
Lxn	2	0.84751	0.9217	0.15569	-0.43551	-1.4894
Sdc4	7	0.42078	-0.15523	-1.2934	1.4077	-0.37994
Hnrpab	3	0.92748	1.1863	-0.30396	-0.87069	-0.93914
Catna1	1	1.6567	-0.41559	0.17857	-0.56291	-0.85673
Hprt1	6	1.1516	0.83798	-1.3219	-0.35771	-0.30995
Got2	3	0.74014	1.3873	-0.65795	-0.64806	-0.82142
Hck	15	-0.62691	-1.1876	0.51337	1.3876	-0.086489
Irf2	16	-1.2829	-0.46821	-0.24118	0.78147	1.2108
Abcb4	10	0.22453	0.22281	0.73396	0.56337	-1.7447
Emb	1	1.724	-0.83817	-0.34621	-0.44272	-0.096912
Lgals3	16	-0.5572	-1.328	-0.074462	0.97276	0.98693
Trim30	15	-0.5948	-1.2428	0.35262	1.4038	0.081193
Cd79b	16	-1.4853	-0.5338	0.37827	0.72148	0.91937
Cd72	17	-1.2761	-0.30625	-0.0077359	1.5069	0.083215
Hmga1	10	0.55825	0.45204	0.75354	-0.057087	-1.7067
Mthfd2	2	0.95272	1.021	-0.33613	-0.27278	-1.3648
Gstm1	13	0.13808	-0.86601	1.4569	0.28469	-1.0136
Gsn	5	0.85889	1.2897	-0.82112	-0.81167	-0.51577
Fcer1g	1	1.6459	-0.90251	-0.63383	-0.24015	0.1306
Ppp3ca	16	-0.79375	-0.90666	-0.44935	0.94212	1.2076
Car2	7	1.2292	0.096009	-1.3543	-0.55338	0.5825
H2-Aa	18	-0.78277	-0.55238	-0.64343	0.39315	1.5854
H2-Aa	18	-0.91252	-0.22143	-0.77687	0.36841	1.5424
Rrm1	3	1.0641	1.0164	-0.18426	-0.98584	-0.91039
H2-T23	9	-0.83845	1.7219	-0.15485	-0.51049	-0.21809
Cdk4	3	0.92527	1.1726	-0.57882	-0.38539	-1.1337
Pkib	11	-0.026193	-1.3002	-0.57714	1.2381	0.66547
Map2k1	19	-0.8015	-0.28337	-1.0042	0.83639	1.2527
Cbfb	2	0.15484	1.4022	-0.061876	-0.081046	-1.4141
Rpl12	18	0.17442	-1.3664	0.10296	-0.32116	1.4102
Cox6a1	3	0.42087	1.4538	-0.2368	-0.42394	-1.2139
Sat1	16	-1.3921	-0.66737	0.61711	0.40841	1.034
Ect2	5	0.66069	1.2489	-0.23446	-1.36	-0.31512
Dusp2	14	-0.5814	-0.40744	-0.32553	1.7811	-0.4667
Cxcl12	11	-0.13509	-0.84016	-1.0793	1.01	1.0445
Il10ra	16	-1.0588	-0.8883	0.045597	0.57669	1.3248
Btg1	15	-1.2507	-0.9042	0.52007	0.89256	0.7423
Cd22	17	-0.89292	-0.69327	-0.59077	1.0468	1.1302
Jak2	18	-0.8456	-0.83771	0.35514	-0.22335	1.5515
Phgdh	1	1.7653	-0.5094	-0.50834	-0.16621	-0.5814
Eps8	13	-0.8251	0.21507	1.3593	0.38189	-1.1311
E2f1	2	0.83491	0.99389	-0.052057	-0.28257	-1.4942
Cd36	7	0.11427	-0.1806	-0.96496	1.6318	-0.60047
Cat	8	1.1974	-1.5358	0.44103	-0.11321	0.010598
Dhfr	6	1.2952	0.76575	-0.28479	-0.69087	-1.0853
Fen1	6	0.92746	1.159	-1.1602	-0.35929	-0.56699
Nfkb1	16	-0.96533	-0.81406	-0.33869	0.90475	1.2133
Fdx1	10	1.2688	-0.47957	0.51986	0.064136	-1.3732
Plk4	5	0.65675	1.4357	-0.82207	-0.746	-0.52442
Bcl2	18	-0.15047	-0.88152	-0.3866	-0.3018	1.7204
Ccr7	18	-1.2228	-0.50715	0.070023	0.17242	1.4876
Ran	3	0.80491	1.3074	-0.41955	-0.71542	-0.9773
Ahcy	3	0.50448	1.4642	-0.25193	-0.67853	-1.0382
Tyki	14	-1.0182	-0.46464	0.60271	1.4393	-0.55912
Slc11a2	13	-1.2068	0.54176	1.3666	-0.61199	-0.089626
Ngp	1	1.5023	-0.97641	-0.60759	-0.41584	0.49751
Tgtp	1	1.6242	-1.0916	-0.40214	-0.068797	-0.061634
Mif	1	1.4911	0.17203	-0.85359	0.18282	-0.9924
Pim2	15	-1.2574	-0.46613	1.2704	0.71903	-0.26584
Slc1a5	13	-0.69573	0.079613	1.2959	0.55427	-1.2341
Soat1	19	-0.5653	-0.95985	-0.52808	0.59513	1.4581
Ada	1	1.7535	-0.29859	-0.46461	-0.74998	-0.24033
H2-T23	16	-1.0641	-1.0216	0.2531	0.71557	1.1171
Myb	10	0.42077	0.066354	0.95133	0.25003	-1.6885
Crip1	1	1.5653	0.22473	-0.90183	-0.062317	-0.82589
Tyms	1	1.5815	0.39353	-0.54647	-0.82597	-0.60259
Tuba3	5	0.7125	1.3673	-0.6822	-0.99933	-0.39833
Tuba4	11	0.68336	-1.2688	-0.82135	0.3435	1.0633
Tuba1	5	0.77528	1.236	-0.88799	-1.0369	-0.086399
Rrm2	3	0.90437	1.0336	0.10707	-1.098	-0.94704
Ptprc	16	-0.84931	-1.0722	-0.091937	0.79052	1.223
Ly6a	19	-0.039626	-0.93544	-0.91766	0.45135	1.4414
Ly6c	12	0.89037	-1.0842	-0.81475	-0.15114	1.1598
Myl4	10	-0.43106	1.0301	0.6795	0.21916	-1.4977
Tk1	6	1.0271	1.1343	-0.61926	-0.97848	-0.5636
Lyzs	7	1.4335	-0.53217	-1.1986	-0.15223	0.44944
Csf1	18	-1.0785	0.37387	0.15025	-0.84551	1.3999
Egr1	8	0.23271	-1.4274	0.20126	1.3257	-0.33224
Sell	18	-0.045206	-0.61453	-0.37789	-0.69345	1.7311
Scd2	15	-0.60243	-1.3777	0.85403	0.99632	0.12983
Rb1	13	-0.89527	0.62437	0.96866	0.55305	-1.2508
Prm1	13	-0.79777	-0.21093	1.7437	-0.30313	-0.4319
Calm2	2	0.44664	1.3647	0.00047013	-0.52054	-1.2912
Il4ra	19	-0.69516	-0.96643	-0.43547	0.73681	1.3602
Rag1	4	0.7542	0.25436	1.0426	-0.72887	-1.3222
Il7r	4	0.61067	1.0655	0.41541	-0.78914	-1.3025
Csf2rb2	1	1.6263	-0.016842	-0.73172	0.026982	-0.90476
H2-Q7	16	-0.81749	-1.3229	0.58653	0.65361	0.90024
Enpep	4	1.2336	0.75543	-0.068059	-0.7905	-1.1305
Blk	16	-1.4893	-0.21987	0.074465	0.37464	1.2601
Icsbp1	11	0.0089298	-1.2469	-0.72276	0.99306	0.96772
Oas1a	8	1.3227	-0.85529	-0.32206	0.76532	-0.91071
Fcer2a	16	-0.71767	-1.0684	-0.22694	0.64196	1.3711
Crry	16	-0.58941	-1.3757	0.33068	0.42033	1.2141
Crry	8	-0.083237	-1.5079	0.59539	-0.16131	1.1571
Lmnb1	2	0.74379	0.93019	0.35913	-0.57736	-1.4557
Hist1h2ab	3	0.71297	1.3467	-0.29037	-0.7651	-1.0042
Clk1	15	-0.93303	-1.1908	0.84746	0.3394	0.937
Lyn	16	-1.264	-0.88408	0.4815	0.84436	0.82219
Snrpd1	6	1.3426	0.73704	-0.31936	-0.91795	-0.84234
Zfp36l1	16	-0.9029	-0.70305	-0.55361	0.91831	1.2413
Zfp36	15	-1.1531	-1.0175	0.89662	0.5386	0.73544
Snrpb	2	0.4855	1.2091	0.025989	-0.21938	-1.5012
Ier2	12	0.19357	-0.50055	-1.4012	0.47363	1.2346
Crem	15	-1.2211	-0.57687	1.4355	0.023427	0.33896
Marcks	10	0.22834	0.16477	0.96214	0.34136	-1.6966
Id3	12	0.20002	-0.84277	-1.1436	0.47716	1.3092
Sod1	1	1.5225	-0.29541	-0.74185	-0.92327	0.43799
Ms4a1	17	-0.99464	-0.64118	-0.48131	1.3104	0.80678
Cd19	17	-0.69524	0.0065849	-1.2659	0.93183	1.0227
Cd1d1	13	-0.27853	-0.73494	1.3951	0.63482	-1.0164
Btg2	15	-1.1959	-0.45052	1.3735	0.60714	-0.33419
Rag2	4	0.65261	0.43942	1.0067	-0.76209	-1.3367
Ctsb	8	0.49233	-1.4605	0.85593	0.72158	-0.60935
Adssl1	10	0.72414	-0.086647	0.36382	0.68981	-1.6911
Msh3	13	-0.70173	0.49682	1.5351	-0.56614	-0.76403
Tnfrsf5	17	-0.64662	-0.64958	-0.87392	1.2291	0.94104
Relb	17	-1.2576	-0.63375	-0.04968	1.226	0.71498
Ccnd2	7	0.84642	-0.67662	-0.89141	1.3018	-0.58015
Ttk	3	0.58468	1.4731	-0.52888	-0.90512	-0.6238
Il12a	4	0.10288	0.41559	1.3783	-0.70561	-1.1912
Lsp1	16	-0.77032	-1.3315	0.39871	0.96187	0.74126
Adfp	2	1.0198	0.65198	0.16961	-0.28402	-1.5574
Igl-V1	15	-0.59843	-1.2963	0.78591	1.1582	-0.049464
H2-Oa	18	-0.44269	-0.73112	-0.64159	0.12989	1.6855
Itgb7	18	-0.42713	-0.23244	-0.81718	-0.26295	1.7397
Tcf12	13	-0.42516	0.55546	1.3468	-0.18805	-1.289
Acp5	16	-0.91929	-1.0079	-0.10339	0.83263	1.198
Cerk	13	-0.74046	-0.46151	1.7487	-0.14797	-0.39873
Tsnax	15	-1.5264	-0.50484	0.81859	0.53638	0.6763
Ssx2ip	9	0.19383	1.6331	-0.27986	-0.87474	-0.67231
Hars2	12	0.88047	-0.088923	-0.75239	-1.1707	1.1315
Arl10b	20	-1.6228	-0.15961	0.3131	0.44855	1.0207
Plk1	3	0.47558	1.466	-0.23028	-0.6237	-1.0875
Ccl5	1	1.7464	-0.37535	-0.10852	-0.64259	-0.61998
Xrcc1	10	0.26736	0.45109	0.51717	0.54284	-1.7785
Man1a	18	-0.80189	-0.41114	-0.025451	-0.48085	1.7193
Lig1	6	1.1969	0.93897	-1.0378	-0.60366	-0.49434
Tiam1	1	1.4644	0.44465	-0.20237	-0.56992	-1.1367
Tkt	6	1.2653	0.77794	-1.0344	-0.17647	-0.83228
Hexa	17	-0.44418	-1.288	-0.27915	1.1523	0.85908
Ctsh	19	-0.27606	-0.90786	-0.89508	0.77747	1.3015
Stat4	12	0.86432	-0.85016	-0.56989	-0.7348	1.2905
Epha2	9	-0.51184	1.0844	1.0776	-0.96498	-0.68524
Rangap1	9	0.16569	1.6595	-0.49957	-0.87545	-0.45016
Hspa14	2	0.43823	1.2492	0.057147	-0.27135	-1.4733
Lrmp	10	0.1339	1.058	0.15513	0.30923	-1.6562
Sec61g	2	0.47751	1.0998	0.39614	-0.50817	-1.4653
Bglap-rs1	18	-0.54603	-0.57907	-0.17336	-0.46735	1.7658
Irf4	13	-1.3348	0.46061	1.0256	0.61091	-0.76226
Apex1	10	1.4065	-0.37344	-0.028053	0.32715	-1.3321
Myef2	9	-0.17944	1.5387	0.12539	-0.25121	-1.2334
Mdfic	17	-1.0534	-0.4754	-0.49983	1.4367	0.5919
Psmb6	10	1.27	0.15705	0.29431	-0.23044	-1.4909
Aldh3a2	15	-0.79357	-1.193	1.1804	0.74113	0.065064
Sfrs2	2	0.48846	1.2752	-0.038273	-0.29471	-1.4307
Cdc25c	4	0.67449	1.188	0.11114	-0.69188	-1.2817
Samhd1	16	-1.1277	-1.0489	0.60721	0.66675	0.90266
Ltb	19	-0.065848	-0.75245	-1.1367	0.64103	1.314
Nsg2	13	-0.63281	0.18773	1.6468	-0.3455	-0.8562
H2-M3	18	-1.012	-0.76254	-0.08311	0.35356	1.5041
Galgt1	12	-0.044028	-0.38056	-0.94242	-0.32414	1.6912
Cdkn2c	9	0.34089	1.4398	0.11516	-0.93189	-0.96393
Ube2h	13	-0.77758	-0.62347	1.2886	0.87474	-0.76226
Gas7	10	0.21835	0.58391	0.93023	-0.077172	-1.6553
Ubp1	20	-1.5407	0.75854	0.87718	0.32457	-0.41958
Rasa3	18	-0.46903	-1.187	-0.099684	0.23762	1.5181
Cdkn2d	9	-0.27464	1.7566	-0.26537	-0.48892	-0.72766
Il2rg	16	-0.4194	-1.4713	0.13454	0.65511	1.101
Apobec1	13	-1.0632	0.93885	0.98869	0.13225	-0.99658
Reln	13	-0.7531	-0.12226	1.6292	0.11266	-0.86652
Klf2	20	-1.7565	0.11268	0.51672	0.56626	0.5608
Emp1	1	1.6359	0.28138	-0.52539	-0.69866	-0.69322
Sdh1	9	-0.97812	1.1488	0.77248	0.11242	-1.0556
Rbl1	5	0.90045	1.2209	-0.6893	-1.0306	-0.40148
Slc25a5	10	1.0951	-0.13624	0.37541	0.26854	-1.6028
Rpl13	12	0.29637	-0.69755	-0.90401	-0.28459	1.5898
Flt3l	17	-1.1448	-0.5753	-0.32843	1.3002	0.74841
Man2b1	17	-0.39136	-0.97771	-0.75705	1.2328	0.89332
Hdac2	2	0.90156	0.48713	0.68342	-0.62618	-1.4459
Pml	17	-0.54538	-1.3152	0.041935	1.3075	0.51114
Traf3	17	-1.0567	-0.3549	-0.28438	1.6349	0.061115
Rbbp4	3	0.77133	1.3489	-0.50847	-0.68695	-0.92477
Rbbp7	6	1.1958	0.80801	-1.1043	-0.83265	-0.066889
Mcl1	17	-1.0018	-0.98014	0.021453	1.2184	0.74216
Brca1	6	1.2452	0.83817	-0.28551	-0.74192	-1.0559
Mpp1	10	0.92503	0.36113	0.5412	-0.18865	-1.6387
Dtx1	16	-0.82673	-1.147	-0.02193	0.93039	1.0653
Psmc1	4	0.34165	1.2533	0.42566	-0.79809	-1.2225
Gpr65	17	-0.71408	-1.0198	-0.33227	1.3534	0.71281
Ysg2	12	1.0204	-0.5146	-0.3493	-1.2096	1.053
Edg1	16	-0.82886	-0.92831	-0.32066	0.73091	1.3469
Sqstm1	15	-0.54262	-1.2948	1.3885	0.23222	0.21669
Msh6	6	1.1425	0.95355	-0.23627	-0.9362	-0.92362
Smc2l1	3	0.49209	1.5193	-0.4145	-0.83512	-0.76178
Pbp	1	1.5708	0.41682	-0.57658	-0.82963	-0.58143
Prtn3	12	-0.34966	-0.22601	-1.3485	0.68206	1.2421
Pou2af1	13	-0.71552	0.62174	1.0551	0.39292	-1.3542
Ccnd3	2	0.74192	1.2012	-0.24271	-0.34912	-1.3513
Tpd52	8	0.4999	-1.7194	0.6757	-0.035886	0.57966
Gbp4	18	-0.46488	-1.1896	0.41409	-0.22484	1.4652
Gstt2	1	1.5203	-0.42257	0.36382	-0.33721	-1.1243
Spin	15	-0.70033	-1.277	1.2319	0.57678	0.16861
Ctps	6	1.1424	0.98884	-1.0348	-0.39765	-0.6988
Ctcf	9	-0.35572	1.3915	0.67853	-0.79682	-0.9175
Tank	15	-1.1995	-0.95747	0.76086	0.48464	0.91144
Ezh2	4	0.5395	1.1849	0.32119	-0.78877	-1.2568
Umpk	6	1.142	0.93888	-0.35887	-0.54238	-1.1796
Il10rb	18	-0.9942	-0.5607	-0.38084	0.38538	1.5504
Lgals9	2	0.6048	0.99982	0.46485	-0.66248	-1.407
Ncoa1	18	-1.2835	-0.40972	0.010889	0.22081	1.4615
Psen2	15	-0.78935	-1.3519	0.73582	0.60228	0.80316
Pafah1b3	13	-0.6275	0.62229	1.0865	0.31204	-1.3933
Cdc2a	3	0.5477	1.3771	-0.027492	-0.98565	-0.91171
Dbnl	13	-1.2539	0.24879	1.1153	0.69189	-0.80205
Ppp2r5c	3	0.77342	1.1781	0.039319	-0.87208	-1.1188
Atp1b3	4	1.247	0.58306	0.1984	-0.95003	-1.0785
C2ta	18	-0.55273	0.083746	-0.20293	-0.97182	1.6437
Igk-V8	16	-0.92762	-0.76213	-0.459	0.93398	1.2148
Cdk2	3	0.79463	1.2462	-0.22874	-1.1524	-0.65965
Mybbp1a	11	0.64464	-1.3104	-0.83654	0.89086	0.61145
Rgs2	10	-0.51709	0.86979	0.57212	0.59143	-1.5162
Trim28	9	0.1437	1.6352	-0.28859	-0.98129	-0.50906
Bub3	3	0.48143	1.4955	-0.26871	-0.84138	-0.86688
Pde7a	20	-1.6494	-0.19883	0.45737	0.87377	0.51706
Ucp2	9	0.17425	1.5139	-0.43296	-0.034881	-1.2203
D17H6S56E-5	9	-0.66422	1.2875	0.67011	-0.091951	-1.2015
Il4i1	17	-0.39936	-0.71626	-0.98943	1.3103	0.79475
H2afz	4	0.52355	1.2595	0.20316	-0.74212	-1.244
Evl	16	-0.30415	-1.57	0.49053	0.34203	1.0416
Lst1	19	-0.46262	-0.68746	-0.93803	0.68813	1.4
Fxyd5	12	1.2325	-0.53735	-0.76079	-0.86475	0.93044
Nbr1	15	-0.88073	-1.2094	1.13	0.58905	0.3711
AA536749	3	0.53821	1.4482	-0.31782	-0.58956	-1.0791
Slbp	3	0.63551	1.4059	-0.28864	-0.87488	-0.87793
Bcl2l1	10	0.2185	0.72618	0.7982	-0.074897	-1.668
Ell	19	-1.0426	-0.60444	-0.38053	0.597	1.4306
Aurka	3	0.51232	1.5044	-0.39386	-0.77802	-0.84487
Myo7a	10	0.59116	-0.55074	1.0062	0.42193	-1.4686
Rgs14	17	-1.1829	-0.07684	-0.75149	0.94369	1.0675
Gclc	9	0.020579	1.7089	-0.44905	-0.47047	-0.81
Smarcc1	3	0.89164	1.2499	-0.43794	-0.85151	-0.85205
Bin1	12	0.63227	-0.69931	-1.3859	0.46674	0.98622
Socs2	1	1.5765	-0.11073	0.22922	-0.76506	-0.92988
Birc3	15	-1.3457	-0.76898	0.67108	0.492	0.95156
Ctsc	16	-0.55081	-1.1851	-0.33033	0.87789	1.1884
Thoc4	9	0.25409	1.5602	-0.13586	-0.64688	-1.0316
Hn1	9	-1.2489	1.315	0.66072	-0.29117	-0.43561
Mfng	12	0.72955	-1.1909	-0.6877	-0.10243	1.2515
LOC14433	6	1.279	0.64052	-1.1177	-0.83863	0.036807
LOC14433	6	1.3169	0.82725	-0.85194	-0.7475	-0.54475
URA3	6	0.71173	1.0966	-1.0036	0.29043	-1.0952
Nek2	3	0.44353	1.5342	-0.35308	-0.86204	-0.76265
Lilrb3	17	-1.0762	-0.50099	-0.54391	1.2111	0.91002
Prdx4	3	1.0309	1.0811	-0.3665	-0.63736	-1.1081
Igh-6	18	-1.0624	-0.3242	-0.15554	-0.11014	1.6523
H2-Ab1	19	-1.1216	0.18096	-0.91821	0.66614	1.1927
Dstn	10	0.14759	0.087746	1.454	-0.38117	-1.3081
Ifi30	17	-0.82927	-0.90661	-0.11715	1.5429	0.31015
Ifi30	17	-0.75724	-0.78952	-0.31195	1.6288	0.22988
Dhrs8	8	0.42442	-1.233	1.4474	-0.30156	-0.33726
Pla2g12a	4	0.65034	0.65336	0.87781	-1.0986	-1.0829
1110002M09Rik	3	0.73331	1.2624	-0.08524	-0.82053	-1.09
Ssrp1	3	0.55124	1.4945	-0.49918	-0.67919	-0.86732
Ndufc1	3	0.71797	1.2299	-0.0024188	-0.77315	-1.1723
B4galt3	12	-0.44283	-0.32353	-1.1298	0.38913	1.5071
Mcm6	6	1.2732	0.88895	-0.61475	-0.69163	-0.8558
Asxl1	6	0.88318	1.1164	-0.84777	-1.1198	-0.032049
D6Wsu116e	15	-0.7584	-1.3216	1.0753	0.59488	0.40986
Anp32b	6	0.90104	1.1359	-1.2603	-0.45123	-0.32545
Nola1	6	1.2598	0.88292	-0.91896	-0.47019	-0.75356
Centb1	16	-0.59717	-1.2164	-0.20959	0.82053	1.2027
Centb1	16	-0.97289	-1.1458	0.35886	0.70183	1.058
2510015F01Rik	6	1.2645	0.89079	-0.74436	-0.87601	-0.53491
1110021H02Rik	2	0.95852	0.6969	0.23704	-0.33439	-1.5581
Tpst1	17	-0.10144	-1.385	-0.13585	1.4182	0.20417
Actn4	6	1.0135	1.123	-0.90828	-0.87163	-0.35653
BC032204	11	0.12042	-1.2213	-0.68021	1.3622	0.4189
BC018507	16	-0.396	-1.3541	-0.079427	0.50881	1.3207
Emid1	14	-1.0472	0.674	0.077788	1.243	-0.94758
1500005K14Rik	12	0.42973	-0.26604	-1.023	-0.64946	1.5087
Ttc17	20	-1.6522	0.86492	0.62069	-0.16488	0.33142
Cdkn1a	6	1.2648	0.90338	-0.70769	-0.82159	-0.63894
Ncbp2	4	0.93637	0.76944	0.41547	-0.82759	-1.2937
Sox4	9	0.33394	0.98923	0.80081	-1.1425	-0.98149
D6Wsu176e	17	-0.7507	-1.0327	-0.080691	1.4916	0.37249
Ii	16	-1.0844	-0.80446	-0.17907	0.97655	1.0914
H2-Eb1	19	-0.8439	-0.27175	-0.9689	0.81585	1.2687
Cycs	3	0.82092	1.2298	-0.42194	-0.42109	-1.2077
Ldh1	7	1.1186	0.54532	-1.5329	0.15008	-0.28119
Eif4a1	6	1.0427	1.1453	-0.78762	-0.70843	-0.69196
Thy1	1	1.6808	0.13137	-0.6073	-0.77961	-0.42531
Dntt	1	1.7375	-0.047446	-0.43025	-0.63019	-0.62964
Fcgr2b	16	-1.4549	-0.3776	-0.032118	0.95567	0.90899
Tubb5	3	0.8142	1.3214	-0.53348	-0.90838	-0.69373
Vpreb1	1	1.609	0.16273	-0.18481	-0.57977	-1.0071
Cd2	15	-1.5096	-0.54284	0.80303	0.64937	0.6
Anxa1	1	1.6275	0.20149	-0.92562	-0.60307	-0.30031
Ncl	6	1.4391	0.60257	-1.0166	-0.45243	-0.57262
Eif4a2	16	-1.0309	-0.78732	-0.12592	0.51824	1.4258
Fes	7	0.73016	-0.23057	-1.6447	0.73519	0.40994
Hmgn2	3	0.65549	1.3657	-0.25992	-0.6727	-1.0886
Fasn	1	1.6285	-0.22689	-0.99848	-0.53203	0.12894
Cd79a	15	-0.88879	-1.1155	0.32762	1.3142	0.36246
Anxa6	11	0.21549	-1.1063	-0.96329	1.1306	0.72347
Gzma	1	1.5802	0.40311	-0.60141	-0.80053	-0.58135
Itgb2	16	-0.46914	-1.4763	0.18494	0.78861	0.97184
Itpr1	11	-0.039208	-1.3099	-0.58695	0.78934	1.1467
Cox5a	3	0.88541	1.1833	-0.22322	-0.74531	-1.1002
Igk-V20	17	-1.1549	-0.69298	-0.20929	1.1432	0.914
Igk-V20	16	-0.95424	-0.88535	-0.27266	1.0706	1.0417
Fkbp4	6	1.3335	0.79914	-0.55459	-0.91232	-0.66575
Bcat1	1	1.4403	0.14219	0.17947	-0.48043	-1.2815
Pcna	3	0.88131	1.2133	-0.25986	-0.93569	-0.89903
Hspd1	1	1.3793	0.50837	-1.1458	-0.72532	-0.016565
Gadd45b	15	-0.95531	-0.81325	0.86872	1.2457	-0.34584
Capg	16	-0.65403	-1.3186	0.059573	0.95179	0.96128
Nfyb	5	0.26726	1.5745	-0.77235	-0.90977	-0.1596
Tec	16	-0.80395	-1.1194	0.41142	0.1282	1.3838
Ranbp1	6	1.0091	1.1403	-0.83142	-0.41244	-0.90556
Pnp	1	1.6611	0.11804	-0.93132	-0.41804	-0.42979
Myo5a	15	-0.72253	-1.0611	0.81916	1.2619	-0.29741
H2afx	3	0.56895	1.4949	-0.71366	-0.57365	-0.77658
Lipc	13	-0.67644	-0.56077	1.6044	0.358	-0.72515
Cox7a2	2	0.42426	1.0626	0.53952	-0.59686	-1.4295
Lef1	1	1.5718	0.40739	-0.52237	-0.84995	-0.60684
Ccnb1	3	0.78063	1.1847	-0.060528	-1.2433	-0.66155
Fkbp1a	1	1.5635	0.44004	-0.75947	-0.5473	-0.69677
Prkcd	17	-1.1162	-0.59772	0.041586	1.5421	0.13019
Aco1	17	-0.56544	-1.2546	-0.20362	1.1042	0.9195
Man2a1	13	-1.3304	0.94559	0.89641	0.19221	-0.7038
Dbi	6	1.2825	0.82539	-0.80803	-0.35301	-0.94683
Atp1b1	10	0.25294	0.46494	1.0243	-0.11177	-1.6304
Dusp1	5	0.41385	1.3612	-0.93214	-1.0345	0.19154
Mcm3	6	1.0048	1.1447	-0.65887	-0.48546	-1.0051
H2-DMa	19	-0.66942	-0.79207	-0.69839	0.85167	1.3082
H2-DMb1	19	-0.69883	-0.77891	-0.60894	0.62083	1.4658
Snrpb2	4	0.85551	1.0279	0.12506	-0.70525	-1.3032
Ly6d	15	-1.1917	-0.84691	0.54308	1.2218	0.27369
Hmmr	3	0.45434	1.5614	-0.64265	-0.68148	-0.69158
Ccnb1	3	0.7367	1.3579	-0.38091	-0.85833	-0.85534
Oat	9	-0.030187	1.5417	0.24726	-0.96448	-0.79429
Icam2	20	-1.4103	0.33155	-0.62257	0.66874	1.0326
Akt1	10	-0.27161	1.2655	0.35241	0.13136	-1.4776
Snrpe	3	0.51779	1.3771	-0.10217	-0.56595	-1.2267
Ccnb2	3	0.76883	1.3167	-0.31781	-0.80722	-0.96051
Lgals1	6	1.2098	0.85995	-0.28762	-0.64014	-1.142
Vcam1	11	-0.093601	-1.5495	-0.088848	0.66268	1.0693
Nme2	1	1.4701	0.42329	-1.175	-0.25677	-0.46156
Dntt	1	1.6931	0.10306	-0.43499	-0.62147	-0.73974
Rnps1	3	0.92757	1.1289	-0.39532	-0.42487	-1.2363
Fabp5	1	1.4921	0.50442	-0.49385	-0.48064	-1.022
Psma2	2	1.0229	0.74833	0.15983	-0.46372	-1.4673
Mybl2	4	0.81434	0.64521	0.72337	-1.0056	-1.1773
Blr1	19	-0.46542	-0.89751	-0.7156	0.64833	1.4302
Tfdp1	6	1.1918	0.9426	-0.75539	-0.39816	-0.98082
Aes	11	0.50168	-1.1613	-0.82752	0.19177	1.2954
Ccne1	6	1.0059	1.003	-1.2554	-0.62396	-0.12951
Dck	3	0.79828	1.0737	0.056315	-1.3811	-0.54716
Eng	1	1.7386	-0.10752	-0.7718	-0.4515	-0.40776
Ewsr1	3	0.63595	1.4434	-0.68824	-0.50756	-0.8836
Prdx2	4	1.0078	0.74759	0.37376	-0.96652	-1.1626
Mki67	3	0.93683	1.1647	-0.27427	-0.81123	-1.0161
Ryr1	18	-0.68037	-0.84698	-0.39132	0.3167	1.602
Pa2g4	6	1.1942	0.75414	-1.1811	0.013883	-0.78109
Hcls1	17	-0.80487	-0.66566	-0.37588	1.6523	0.19411
Cnr2	16	-0.83727	-1.1898	0.091273	0.99496	0.94081
Rab7	15	-1.1802	-0.66921	1.1511	-0.19425	0.89252
Selpl	6	1.2719	0.65309	0.047763	-0.92519	-1.0476
Sfrs3	2	0.6294	1.3025	-0.26699	-0.35808	-1.3068
Melk	3	0.51176	1.5073	-0.81317	-0.40543	-0.80041
Rag1ap1	16	-1.1364	-0.75293	-0.092459	0.69996	1.2819
Ube2l3	6	1.2568	0.88559	-0.61326	-0.5515	-0.97767
Ppp1r14b	10	0.98706	0.40261	0.24683	0.037223	-1.6737
Rad54l	3	0.85166	1.3073	-0.74117	-0.6345	-0.78333
Aldoa	16	-0.35153	-1.4796	0.0071233	0.80295	1.021
Kit	1	1.6185	-0.06485	0.030322	-0.54594	-1.038
Hexb	19	-1.1036	-0.4564	-0.46463	0.61985	1.4048
Ndufa1	3	0.82717	1.2738	-0.3204	-0.83894	-0.94165
Smpdl3a	11	-0.026562	-1.3042	-0.58802	0.72282	1.1959
Map4k1	17	-0.52719	-0.90169	-0.66181	1.4232	0.6675
Kif20a	3	0.62652	1.4603	-0.68017	-0.59563	-0.81098
Psmd14	2	0.85756	1.0578	-0.19925	-0.29537	-1.4208
Nudc	6	1.1443	1.0403	-0.835	-0.66618	-0.68349
Hmgb1	3	0.8833	1.0865	0.04851	-1.0094	-1.0089
Cd53	17	-0.52619	-1.0847	-0.52081	1.1052	1.0265
Pold1	6	1.1358	0.94724	-1.0818	-0.23499	-0.76622
Fbl	7	1.3689	0.3334	-1.4025	-0.11137	-0.18852
Rab24	14	-1.1513	0.68929	-0.062094	1.2765	-0.75244
Ccna2	3	0.81291	1.3349	-0.60199	-0.77935	-0.76647
Hist2h2aa1	3	0.87818	1.1669	-0.27509	-0.5495	-1.2205
Stmn1	3	1.0181	1.1386	-0.4801	-0.71324	-0.96331
Tmpo	5	0.59399	1.4733	-0.6883	-0.85098	-0.52797
Cct6a	1	1.6145	0.073586	-0.95889	-0.046373	-0.68285
Hmgb2	3	0.84484	1.2261	-0.21008	-0.86919	-0.99164
Nnt	4	-0.07429	0.84038	1.127	-0.61015	-1.2829
Syk	20	-1.5316	0.50709	1.0484	0.3738	-0.39768
LOC381783	16	-1.3734	-0.6243	0.30116	0.53683	1.1598
Mthfd2	3	0.62729	1.4254	-0.42641	-0.62548	-1.0008
Prm1	13	-0.79686	0.23063	1.6471	-0.62623	-0.45465
Scd1	16	-1.0926	-0.82934	-0.11378	0.88885	1.1469
Clk1	16	-1.285	-0.6763	0.41708	0.25966	1.2845
Aurka	3	0.57204	1.49	-0.71008	-0.54486	-0.80714
Tuba1	6	1.0288	1.0821	-0.99897	-0.83393	-0.27799
Tuba3	5	0.6463	1.3591	-0.96968	-0.8773	-0.15846
Tubb5	3	0.84943	1.2872	-0.50002	-0.94517	-0.69147
Eif4a1	6	1.1325	0.99666	-1.0838	-0.56142	-0.48402
Cd36	17	-0.22834	-0.65243	-0.79404	1.7003	-0.025489
Rpa3	3	0.93722	1.1297	-0.16999	-0.85484	-1.042
Galgt1	18	-0.13411	-1.3193	-0.11223	0.074469	1.4911
Pck2	1	1.3117	0.051115	-0.92054	-1.0371	0.59483
Prdx2	6	1.3112	0.72817	-0.22519	-0.74222	-1.0719
Flna	16	-1.1333	-0.56529	-0.4031	0.93881	1.1629
Ahcy	3	0.81322	1.3089	-0.73238	-0.44663	-0.94313
Kifc5a	5	0.76288	1.3577	-0.74066	-0.88249	-0.49739
Mpeg1	1	1.5905	-0.1276	-1.0935	0.1235	-0.49289
Tpi1	2	1.0099	0.94586	-0.07816	-0.54079	-1.3368
Plk1	3	0.90556	1.2055	-0.44668	-0.56575	-1.0987
Acyp1	10	0.40746	0.64451	0.84012	-0.26678	-1.6253
Acadm	16	-1.1803	-0.78483	0.20236	0.43634	1.3265
Sfrs7	3	0.74707	1.358	-0.46262	-0.68919	-0.95327
Rabac1	12	-0.22862	-0.17432	-0.89775	-0.41395	1.7147
Nfkbia	20	-1.6557	0.25068	1.0664	0.14501	0.19367
Nfkbia	20	-1.6343	0.30772	1.0937	0.19082	0.042095
Rbbp7	6	0.97553	1.1497	-1.0587	-0.66905	-0.39744
Tubb3	5	0.56007	1.4883	-0.69802	-0.86511	-0.48528
Kif22	9	0.10536	1.6998	-0.57513	-0.69283	-0.53725
Cit	3	0.55615	1.4886	-0.50591	-0.90169	-0.6371
Aqp4	8	-0.38458	-0.25065	1.2785	-1.3085	0.66524
Kif23	5	0.52161	1.5254	-0.72389	-0.63033	-0.69273
Apoe	18	-0.42481	-0.52135	-0.48788	-0.35103	1.7851
Pa2g4	1	1.3412	0.49611	-0.99082	0.13129	-0.97779
Cdc20	5	0.63543	1.4022	-0.59879	-1.0632	-0.37565
Eif4g3	15	-0.72605	-1.3686	0.75289	0.92839	0.41342
Myl4	9	-0.703	1.3623	0.64446	-0.21317	-1.0905
Nme2	1	1.6955	-0.25461	-0.955	-0.11981	-0.36609
Cdc2a	3	0.81289	1.3372	-0.63583	-0.74449	-0.76976
Ppp2r5c	3	0.48477	1.4201	-0.073303	-1.0968	-0.73479
H2-DMb2	19	-0.70418	-0.6617	-0.79455	0.85523	1.3052
Shfdg1	2	0.82654	0.78336	0.45796	-0.61238	-1.4555
Slc16a1	3	0.41081	1.5825	-0.63765	-0.65223	-0.70346
Cd53	17	-0.63893	-1.2534	-0.082668	1.166	0.80893
Pim2	15	-1.0128	-0.79622	1.4789	0.38716	-0.057063
Ube2e3	2	0.35721	1.2309	0.36331	-0.57491	-1.3765
Aldoa	16	-0.5053	-1.4497	0.23108	0.63406	1.0898
Atp1b3	1	1.5598	0.39296	-0.39512	-0.92635	-0.63124
Ly6c	11	0.71306	-1.2405	-0.89866	0.45967	0.96638
Ppia	3	0.72895	1.3896	-0.53937	-0.78581	-0.79332
Ube1x	8	1.3289	-1.23	0.64641	-0.2594	-0.48586
Cox7a2	2	0.5453	1.1664	0.186	-0.44549	-1.4522
Rpa1	6	1.0642	1.0441	-0.91053	-0.93858	-0.25926
Tuba1	5	0.75971	1.1697	-0.49577	-1.3418	-0.091908
Clcn3	12	-0.57839	0.12852	-1.3207	0.47459	1.296
Actr1b	19	-0.72809	-0.21556	-1.0742	0.66708	1.3508
Mcpt8	1	1.5338	0.47502	-0.86196	-0.47022	-0.67662
Cycs	4	0.78402	1.0226	0.28899	-0.87438	-1.2213
Ctss	16	-0.76752	-1.0502	-0.26422	0.85282	1.2292
Rbm8a	4	0.60625	1.1027	0.34851	-0.73016	-1.3273
Dck	3	0.62606	0.83178	0.6749	-1.3717	-0.76105
Cox6a2	10	0.87076	-0.4278	1.054	-0.10532	-1.3917
Fkbp1a	1	1.6342	0.25078	-0.42775	-0.83273	-0.62453
Prdx4	6	1.0744	1.0095	-0.37594	-0.5176	-1.1904
Cdk4	6	1.2512	0.89253	-0.46734	-0.75338	-0.923
Cnn2	19	-0.58387	-0.88037	-0.67886	0.81982	1.3233
Apoe	18	-0.28835	-0.62486	-0.78707	-0.0046704	1.705
Hmgn2	3	0.69518	1.3216	-0.15012	-0.88245	-0.98425
Igll1	1	1.6628	0.14612	-0.31763	-0.76683	-0.72445
Anp32e	3	0.83272	1.316	-0.60797	-0.8659	-0.67483
Lama3	18	-0.21401	-0.86717	-0.44941	-0.19097	1.7216
Dbi	4	1.1043	0.71072	0.23045	-0.76734	-1.2781
Capg	17	-0.84281	-0.8563	-0.46407	1.108	1.0552
Psma2	2	0.73631	0.78632	0.55559	-0.60821	-1.47
Cbx1	3	0.53807	1.3924	-0.12154	-0.65855	-1.1504
Cbx1	3	0.60254	1.4456	-0.36775	-0.84702	-0.83337
Siat10	12	1.2157	-0.71847	-1.1975	-0.054164	0.75442
Capn2	3	0.69299	1.3026	-0.54674	-0.23724	-1.2116
Txn1	3	0.92912	1.1538	-0.2104	-0.87269	-0.99983
Snrp70	2	0.89395	1.0286	-0.13991	-0.37441	-1.4082
Dgka	18	-0.6729	-0.87636	0.2612	-0.32588	1.6139
Pfc	17	-0.32364	-0.84321	-0.37727	1.7338	-0.18964
2410129E14Rik	9	-0.15605	1.0151	1.0395	-0.77274	-1.1258
Mif	1	1.6038	0.36094	-0.61751	-0.74046	-0.60671
Psmd8	2	0.59891	1.235	0.041152	-0.51535	-1.3597
Slc25a4	10	0.48596	-0.47657	0.47713	1.0198	-1.5063
Slc25a5	6	1.3463	0.6541	-0.28394	-0.5373	-1.1791
Pik4ca	16	-0.4027	-1.3561	-0.21634	0.96036	1.0148
Anp32b	6	0.97852	0.95605	-1.3756	-0.47936	-0.079579
Tram1	9	-0.20899	1.4566	0.11041	-0.008039	-1.35
Tuba2	5	0.72675	1.3997	-0.70705	-0.76095	-0.65848
Nap1l1	7	0.47676	0.82396	-1.6373	-0.25389	0.59045
Slc12a3	4	0.24509	0.7682	1.078	-1.0223	-1.0689
Hnrpab	3	0.81282	1.3164	-0.46314	-0.7876	-0.87845
Hint1	6	1.3067	0.80062	-1.0404	-0.53783	-0.52904
Nsep1	3	0.88768	1.2747	-0.58279	-0.79497	-0.7846
Cybb	19	-0.58059	-0.76754	-0.82434	0.95498	1.2175
Tubb6	5	0.50455	1.4797	-0.82544	-0.89824	-0.26053
Itpr2	15	-1.398	-0.68972	0.97282	0.52701	0.58793
Tgif	8	-0.074357	-1.035	1.471	-0.76991	0.40823
Sepp1	8	0.67392	-0.55839	1.4091	-0.97011	-0.55448
Hells	3	0.9223	1.2066	-0.38234	-0.76794	-0.97859
Ly6a	18	-0.51917	-0.30857	-0.95528	0.13882	1.6442
Gimap1	18	-0.34775	-1.1828	-0.24964	0.24463	1.5355
Sox4	4	0.73116	0.92284	0.4744	-0.81552	-1.3129
Hmmr	3	0.69579	1.4067	-0.76843	-0.49864	-0.83543
Cd53	17	-0.5589	-0.943	-0.66741	1.0844	1.0849
Anxa2	7	1.4129	-0.34806	-1.3496	0.24393	0.040811
Impdh2	6	1.2251	0.88899	-1.0604	-0.40611	-0.64765
Ddx18	11	-0.089464	-1.5241	-0.13841	0.63571	1.1162
Kcnab3	16	-0.30984	-1.3734	-0.23003	0.69724	1.216
Dnmt1	6	0.97493	1.1991	-0.65735	-0.87952	-0.63717
Lsm4	6	0.8631	1.2114	-1.1766	-0.4393	-0.45854
Fus	6	1.0405	1.0267	-0.30993	-0.54464	-1.2126
Atp5c1	4	1.0117	1.0312	-0.16813	-0.6848	-1.1899
Prrg2	13	-0.73802	-0.14863	1.544	0.31689	-0.97418
2010002H18Rik	6	1.0179	0.46549	-0.56937	-1.4583	0.54429
H2-Oa	19	-0.541	-0.7938	-0.68247	0.47164	1.5456
Dhx16	20	-1.497	0.13872	1.099	0.62882	-0.36953
A630098A13Rik	13	-0.96161	0.57107	0.84457	0.75604	-1.2101
Rasa2	19	-0.44897	-0.70876	-0.97902	0.9029	1.2338
Prdx1	1	1.5381	0.42556	-0.33305	-0.89588	-0.73469
Serpinb1a	17	-0.48275	-0.60722	-1.0486	0.99199	1.1466
Icam2	20	-1.7675	0.42028	0.224	0.65729	0.46593
Ctsz	17	-0.68547	-0.82968	-0.53663	1.4997	0.55212
2900073G15Rik	14	0.041787	-0.37696	-0.24848	1.6379	-1.0543
Calm2	9	0.34854	1.4736	0.0034496	-1.0551	-0.77049
Atp5h	3	0.81594	1.1478	0.027403	-0.86545	-1.1257
Ctsc	12	-0.15734	-0.31552	-1.4083	0.69232	1.1888
Eif2s1	6	1.2333	0.91059	-0.56635	-0.58299	-0.99456
H2-Ob	18	-0.67185	-0.90974	-0.20489	0.15728	1.6292
Ddx1	6	1.3213	0.78016	-0.3842	-0.96683	-0.75043
Chrnb1	8	0.041232	-1.6413	0.56903	0.98942	0.041617
Napsa	16	-0.37698	-1.2474	-0.42842	0.95051	1.1023
Rhoh	20	-1.3112	0.82775	1.0203	-0.7214	0.18451
Ran	6	1.0135	1.1722	-0.68375	-0.70831	-0.79355
Stk23	17	-0.9094	-0.87376	-0.2479	1.3933	0.63773
Ide	1	1.3736	0.4521	-1.2299	0.032673	-0.62855
Hspca	6	1.1174	0.99669	-1.0968	-0.64587	-0.37142
Ifi30	17	-0.72262	-0.43871	-0.67478	1.6745	0.16162
Xbp1	8	0.62734	-1.0817	-0.44209	1.4072	-0.5107
Bcl2	11	0.16743	-1.1471	-0.84748	0.54721	1.28
Top2a	5	0.76324	1.3706	-0.82353	-0.68789	-0.62246
Btg1	15	-1.412	-0.64516	0.65593	0.99891	0.40234
Flna	11	0.32845	-1.0623	-1.0246	0.5895	1.1689
Ehd1	12	-0.29404	-0.0062722	-1.5069	0.97279	0.83446
Actn4	7	0.71039	1.0552	-1.5234	-0.24755	0.0053131
S100a10	20	-1.6135	0.30152	1.0144	-0.19203	0.48957
Atpif1	3	0.79827	1.0624	0.22267	-0.95667	-1.1266
Calm2	9	0.25523	1.5384	-0.043096	-1.0062	-0.74425
C1qbp	1	1.475	0.065359	-1.3141	0.070614	-0.29689
Cr2	18	-0.61865	-0.68548	-0.48116	0.079554	1.7057
Crip1	1	1.6442	0.12008	-0.68831	-0.19915	-0.87681
Lgmn	16	-1.532	-0.26745	0.1583	0.49666	1.1445
Lmo4	9	-0.73905	1.082	1.062	-0.41246	-0.9925
Pyp	1	1.524	0.46027	-0.56005	-0.44948	-0.97469
Prkcsh	2	1.2186	0.63425	-0.18392	-0.2487	-1.4202
Cks2	3	0.46381	1.4458	-0.10777	-1.0734	-0.72851
Ctse	20	-1.5122	0.22775	1.0197	0.67392	-0.40921
LOC14433	6	1.2466	0.88714	-1.0127	-0.61149	-0.50949
Iqgap1	20	-1.4126	1.0041	-0.39621	0.91	-0.1053
Lgals1	2	0.89657	0.94461	0.13814	-0.58598	-1.3933
Gsn	6	1.1793	0.78827	-1.0708	-0.91705	0.02025
4930542G03Rik	5	0.66173	1.391	-0.96556	-0.77142	-0.31579
Arl1	3	0.94137	1.1558	-0.36983	-1.1369	-0.59043
Zfp358	5	0.86104	1.2529	-1.0636	-0.57984	-0.47046
Ifi47	8	0.094055	-1.4535	1.1085	0.68149	-0.43054
Hmga1	4	0.72769	0.79613	0.61941	-0.79209	-1.3511
Tbca	1	1.6191	-0.84361	-0.15244	-0.78564	0.16261
2410026K10Rik	4	1.1153	0.88724	-0.10806	-0.66186	-1.2326
Hspa2	13	-0.54483	-0.087195	1.6994	-0.18878	-0.87861
Ide	6	1.3949	0.73441	-0.68008	-0.69193	-0.75732
Hspcb	1	1.4479	0.41312	-1.0294	-0.011171	-0.8204
Igh-VJ558	18	-0.69725	-0.8215	-0.36889	0.26509	1.6225
Ctss	16	-0.71714	-1.1702	-0.1463	0.90065	1.133
Jund1	15	-1.1573	-0.9941	0.8521	0.87565	0.42369
Xrcc6	4	0.55227	0.78784	0.82167	-0.90407	-1.2577
Umpk	6	1.4005	0.69916	-0.48611	-0.73044	-0.88312
Ly6c	12	0.69368	-0.68275	-1.289	0.10321	1.1749
Lyn	20	-1.6861	-0.084643	0.45723	0.85438	0.45914
Marcks	10	0.064264	0.30496	1.1248	0.12524	-1.6193
Mef2c	19	-0.2681	-0.94806	-0.84433	0.71912	1.3414
H2-Aa	19	-0.86832	-0.32166	-0.83529	0.5688	1.4565
H2-Aa	19	-0.74629	-0.28613	-0.98759	0.59428	1.4257
Hes6	10	0.40244	0.85522	0.57329	-0.17326	-1.6577
Myl4	10	-0.30598	1.0406	0.71415	0.070691	-1.5194
Smarca4	4	0.75074	0.74934	0.6697	-0.89464	-1.2751
Igk-V8	15	-1.5283	-0.49524	0.50056	0.6946	0.82833
Igh-6	10	-0.26184	0.49407	0.42629	0.95308	-1.6116
