# Supplementary material for: Gene expression trees in lymphoid development
Source: BMC Immunol. 2007 Oct 9;8:25. doi: 10.1186/1471-2172-8-25 (PMC2244641; doi:10.1186/1471-2172-8-25)
Supplement: Additional data file 6 — LymphoidTree Dataset. Data set after filtering and normalization procedures. The second column indicates the cluster assignment found by the MixDTrees. [file 1471-2172-8-25-S6.txt]

Ifi35	20	-0.81604	-0.058453	0.1945	0.49682	0.21247	-0.029293
Cspg2	11	-0.22944	-0.40461	-0.2778	-0.21346	0.44473	0.68053
Shrm	1	0.76943	0.22735	-0.087634	-0.18746	-0.52373	-0.19796
Npr1	13	0.27987	0.31889	0.36133	0.11166	-0.30924	-0.76245
Ddx18	20	-0.58008	0.58623	-0.060059	-0.040909	0.44116	-0.34632
2810453I06Rik	18	-0.85386	0.10758	0.23536	0.41092	0.17269	-0.072667
Cyba	8	-0.70092	-0.15626	0.11884	0.62748	0.24291	-0.13204
Klk6	14	0.10671	0.24425	0.23636	0.22785	0.086847	-0.90201
Gja1	8	0.29296	-0.1297	-0.04863	0.66953	-0.65596	-0.1282
Gja1	13	0.29945	0.258	0.25922	0.33424	-0.61121	-0.5397
Aldh1a1	8	0.38868	-0.37297	0.031251	0.53082	-0.64956	0.071754
Stip1	13	0.060805	0.39444	0.24699	0.21982	-0.069684	-0.85237
Ppic	2	0.86941	-0.049288	-0.35756	-0.31263	-0.1243	-0.025656
2810417H13Rik	7	-0.072496	0.51009	0.60391	-0.30726	-0.42128	-0.31298
Nid1	13	0.36078	0.24492	-0.007465	0.38887	-0.20084	-0.78629
Gnb5	2	0.73748	-0.25444	-0.40662	-0.37973	0.017771	0.28554
Cdc2a	7	-0.17151	0.43562	0.65691	-0.24236	-0.51291	-0.16575
Mcm5	6	-0.46685	0.52848	0.58439	-0.16649	-0.14345	-0.33608
Rpl41	18	-0.8529	0.0465	0.2131	0.35466	0.30736	-0.068761
Sh2d2a	17	-0.5203	-0.25486	-0.3262	0.070409	0.41167	0.61928
LOC381783	17	-0.53082	-0.13714	-0.035285	0.42007	0.6323	-0.34916
Nfix	1	0.8076	-0.001865	-0.21497	-0.031475	-0.54814	-0.011153
Ear1	16	0.25438	-0.81244	-0.23873	0.2037	0.27608	0.31704
Atp8a1	3	-0.2473	0.77583	-0.21654	0.31013	-0.29817	-0.32396
Amd2	5	-0.11811	0.67682	0.10003	0.086914	-0.031945	-0.71371
Gp49a	11	0.19495	-0.40611	-0.26269	-0.19897	-0.14428	0.8171
Klra8	11	-0.040939	-0.32708	-0.23426	-0.11031	-0.17772	0.89034
Prdx6	5	0.15501	0.51026	-0.055923	-0.10072	0.28096	-0.78956
Slc10a1	13	-0.22042	0.42482	0.34949	0.37108	-0.25836	-0.6666
D17892	9	-0.2738	-0.34604	-0.25219	-0.27849	0.54146	0.60906
Hspa4	13	0.008113	0.31176	0.26181	0.37517	-0.13516	-0.82169
St6galnac6	9	-0.27271	-0.31949	-0.28941	-0.27213	0.56755	0.5862
Hnrpa1	13	-0.11291	0.42292	0.39607	0.21565	-0.16063	-0.76106
Klra12	11	-0.42006	-0.23618	-0.11699	-0.26022	0.24072	0.79273
Mapk8	13	0.44014	0.27591	0.17656	0.066462	-0.13698	-0.82207
Vip	2	0.86609	-0.011619	-0.36078	-0.30296	-0.16475	-0.025986
Tyrobp	11	-0.29924	-0.55038	-0.10186	0.15246	0.042648	0.75637
Mpo	16	0.51507	-0.71433	0.24073	0.2879	-0.28582	-0.043558
Syk	4	-0.36955	0.8013	-0.30077	-0.27192	0.22378	-0.082833
Orm1	11	-0.54893	-0.22942	-0.14636	-0.14515	0.40994	0.65992
Cdk5	18	-0.84693	0.22173	0.2627	0.17534	0.33471	-0.14755
Camk2b	11	-0.50975	0.053007	-0.32554	-0.16988	0.20289	0.74923
Lyl1	13	-0.037552	0.20616	-0.044046	0.5092	0.18014	-0.81389
Ifnar1	20	-0.88673	0.13062	0.063786	0.27652	0.32972	0.086077
Stx3	2	0.67708	-0.37508	-0.39478	-0.30341	0.005111	0.39108
6330406L22Rik	20	-0.70197	0.38573	-0.096479	-0.090681	0.57897	-0.075593
Adam3	1	0.85475	-0.13811	0.10439	-0.25184	-0.20082	-0.36834
Bach	4	-0.49993	0.46096	0.20401	-0.6167	0.30848	0.14315
Brd7	18	-0.82982	0.27938	0.19498	0.29586	0.26006	-0.20042
Pea15	9	-0.33155	-0.3042	-0.26598	-0.25007	0.59797	0.5538
Cox6c	9	-0.094221	-0.35754	-0.41801	-0.24888	0.53768	0.58097
Gnpda1	13	0.10578	0.34739	0.17227	0.42379	-0.29176	-0.75745
Anxa2	16	-0.041637	-0.68217	-0.2181	-0.019114	0.37272	0.58827
Pafah1b3	6	-0.39347	0.20697	0.56021	0.3984	-0.26012	-0.51198
Clta	19	-0.39147	0.21274	0.32971	0.47369	0.057337	-0.682
Igh-VJ558	10	0.44279	-0.37197	0.012129	-0.59904	0.5525	-0.036365
Cd24a	19	-0.42376	0.36648	0.34196	0.4533	-0.15521	-0.58276
Pld3	20	-0.8072	-0.041432	0.070813	0.39742	0.4262	-0.045798
Lyzs	16	0.05736	-0.82266	-0.16061	0.27525	0.38319	0.26749
Cenpa	6	-0.30805	0.224	0.72109	-0.021801	-0.57709	-0.038144
Slc25a5	17	-0.72235	-0.31957	0.12434	0.093269	0.33413	0.49019
Rnh1	18	-0.8391	-0.042955	0.31092	0.37437	0.236	-0.039226
Odf2	3	-0.69517	0.62663	0.31057	-0.13507	-0.010772	-0.096193
Gstm5	1	0.77817	-0.21558	0.076957	0.14836	-0.4633	-0.32464
Prkag1	18	-0.89366	0.061698	0.23303	0.20061	0.30801	0.090311
Eif4ebp1	15	0.42374	0.11927	0.20549	0.33557	-0.72062	-0.36345
Myo5a	13	0.22542	0.28645	0.28166	0.27853	-0.27565	-0.79639
Klra6	11	0.090051	-0.26972	-0.26345	-0.52038	0.24212	0.72134
Igk-V8	19	-0.44393	0.38685	0.028843	0.17748	0.47756	-0.6268
Rplp1	18	-0.8406	0.044558	0.27093	0.38162	0.24791	-0.10442
Rpl10a	20	-0.66898	0.22246	0.32743	0.096129	0.45096	-0.42798
LOC56304	20	-0.60377	0.37904	0.016439	0.16717	0.50157	-0.46044
LOC56304	11	-0.45806	-0.12676	-0.42478	-0.062003	0.44718	0.62439
Rpl28	20	-0.68661	0.30155	0.31726	0.043953	0.42105	-0.3972
Adam10	3	-0.034208	0.83691	0.081165	-0.17794	-0.27872	-0.42717
Kifc1	19	-0.69256	0.20085	0.28728	0.21345	0.41493	-0.42398
Blnk	18	-0.7259	0.4722	0.251	0.1684	0.1864	-0.35213
Blnk	18	-0.71456	0.43561	0.34768	0.24332	0.032234	-0.34426
Cd38	3	-0.26403	0.86865	0.03921	-0.24114	-0.069123	-0.33357
Sorl1	8	-0.62439	0.04525	-0.31559	0.69662	0.056596	0.14147
Daxx	9	-0.2015	-0.27515	-0.30833	-0.36188	0.56927	0.57758
Hcfc1	3	-0.35861	0.81406	-0.1017	-0.42841	0.11494	-0.040274
Itgb7	10	0.063275	-0.404	-0.43583	-0.17475	0.75833	0.19298
Kcne1l	9	-0.39767	-0.18603	-0.36184	-0.18684	0.57773	0.55466
Gpaa1	4	-0.54723	0.45137	-0.36212	-0.287	0.42635	0.31865
Ocilrp1	3	-0.46356	0.84759	-0.16637	-0.16784	0.04439	-0.094207
Gata3	10	0.117	-0.27913	-0.31159	-0.53747	0.43081	0.58038
Pkd2	1	0.87706	-0.19402	0.027936	-0.26532	-0.32925	-0.1164
2700084L22Rik	15	0.514	0.17807	0.24092	-0.24833	-0.76067	0.076009
Ccl27	2	0.77808	0.10193	-0.47921	-0.3909	0.024217	-0.034113
Itgb1bp1	13	-0.33717	0.31632	0.22856	0.44745	0.071907	-0.72707
Des	20	-0.8549	0.017569	-0.035573	0.2021	0.30592	0.36489
H2-Ab1	20	-0.71081	-0.185	0.12003	0.46244	0.4593	-0.14596
Acat2	10	-0.16478	-0.26498	-0.64392	0.099444	0.52929	0.44493
Krt2-8	9	-0.46271	-0.17218	-0.2736	-0.21752	0.57166	0.55433
Oaz1	19	-0.4858	0.20251	0.43954	0.44522	-0.026254	-0.57522
Ctsc	12	0.46164	0.29083	-0.46646	-0.098102	-0.5722	0.3843
Pttg1	6	0.005364	-0.34973	0.82524	0.12019	-0.3285	-0.27253
Ii	20	-0.7016	0.12473	-0.17777	0.37765	0.53986	-0.16289
Ndn	1	0.86229	0.051535	-0.17833	-0.085498	-0.28346	-0.36653
Hspa1l	3	-0.38416	0.81888	0.14431	-0.17899	-0.043544	-0.35651
Cnbp1	9	0.037619	-0.37765	-0.38227	-0.35599	0.5095	0.56878
Col4a1	2	0.86873	-0.40573	-0.018163	-0.24571	-0.10854	-0.090596
Rhoa	20	-0.83082	-0.12327	0.34184	0.2471	0.34063	0.024517
AA517650	1	0.83637	-0.072088	0.001373	0.000145	-0.35068	-0.41511
Hat1	2	0.78411	-0.2788	-0.3678	-0.3699	0.18075	0.051664
Chx10	17	-0.68661	-0.27923	-0.04543	0.070074	0.45211	0.48909
Il18r1	11	0.10341	-0.29745	-0.4291	-0.31268	0.16707	0.76878
Shc3	2	0.90969	-0.17745	-0.21462	-0.22432	-0.11854	-0.17475
Etsrp71	17	-0.7263	-0.019514	-0.25936	0.12439	0.46754	0.41324
AA517023	14	0.13308	0.24755	0.23184	0.21	0.081166	-0.90364
Rag2	7	-0.26949	0.51806	0.63221	-0.29724	-0.27304	-0.31048
Htr1f	1	0.899	-0.10761	-0.14248	-0.19769	-0.12796	-0.32322
Mylc2pl	3	0.20017	0.80687	-0.28509	-0.4301	-0.15066	-0.14119
Fcer1a	13	0.35083	0.2855	0.30956	0.16759	-0.39614	-0.71733
Rps7	19	-0.51358	0.21431	0.25356	0.23366	0.43221	-0.62017
Eif4enif1	20	-0.83472	0.35115	0.092988	-0.14679	0.21679	0.32054
Obp1b	13	0.008178	0.27783	0.51649	0.21524	-0.29469	-0.72306
Ptprc	20	-0.67707	0.28838	-0.20462	0.19161	0.58759	-0.18589
Tcrb-V13	10	-0.14187	-0.37012	-0.3548	-0.23776	0.71111	0.39344
Lcp1	4	-0.31331	0.60629	-0.44421	-0.40638	0.3691	0.18852
Igk-V32	17	-0.37618	-0.32931	-0.24353	0.24877	0.78812	-0.087881
Fkbpl	9	-0.28128	-0.25099	-0.30765	-0.31312	0.56197	0.59109
Plk-ps1	13	0.2873	0.25057	0.38034	0.069195	-0.16377	-0.82365
Cpsf4	18	-0.89182	0.076848	0.3066	0.27603	0.088175	0.14414
2310061I09Rik	13	0.34579	0.10662	0.20959	0.42139	-0.36751	-0.71589
Dmrtb1	2	0.80772	-0.27517	-0.15684	-0.47082	0.15022	-0.055069
Cerk	18	-0.72869	0.44407	0.39764	0.20752	-0.062127	-0.25839
Sox4	3	0.001682	0.82206	0.065187	-0.10994	-0.43675	-0.34224
Arl6	13	0.24049	0.21362	0.43071	0.25044	-0.52345	-0.6118
Itpr2	20	-0.8312	-0.17197	0.23822	0.37523	0.24988	0.13982
Wee1	15	0.5152	0.29615	0.19192	-0.036645	-0.74932	-0.21728
Pja1	13	0.38833	0.1448	0.30118	0.28635	-0.44291	-0.67776
Pfc	8	0.017735	-0.40811	-0.24746	0.82442	0.10014	-0.2867
Scnm1	4	-0.56194	0.51984	-0.31996	-0.25955	0.47057	0.15102
Psme1	18	-0.81426	0.13266	0.23917	0.35193	0.30431	-0.21384
Birc5	7	-0.12207	0.56802	0.54862	-0.18702	-0.41832	-0.38924
Ndufb10	18	-0.69371	0.45338	0.26567	0.18438	0.20065	-0.41033
Tcea1	18	-0.7355	0.50652	0.18188	0.20159	0.16445	-0.31894
Aldob	1	0.86533	-0.2688	-0.03547	0.028619	-0.33348	-0.25624
Psmb5	13	0.006028	0.10633	0.44535	0.3951	-0.17616	-0.77665
Cnot7	5	0.11971	0.64512	0.14505	0.020248	-0.22479	-0.70534
Prosc	18	-0.85534	0.12162	0.29163	0.35755	0.17852	-0.094022
Igfbp4	12	0.30838	0.21485	-0.48031	-0.63036	0.46421	0.12323
Gnl2	18	-0.8465	0.32419	0.27713	0.22163	0.17324	-0.14969
Ephx1	17	-0.50034	-0.32941	-0.34843	0.49474	0.48568	0.19774
Slc16a1	7	-0.14271	0.57405	0.55663	-0.23094	-0.36478	-0.39225
Crip2	11	-0.28715	-0.29095	0.19563	-0.40762	-0.002628	0.79276
C79296	14	0.2035	0.27807	0.2325	0.21277	-0.043664	-0.88319
Stx1b2	13	-0.21738	0.41037	0.23906	0.40618	-0.094378	-0.74384
Pip5k1a	9	-0.40227	-0.22333	-0.26505	-0.253	0.57594	0.56774
H2-D4	9	-0.29588	-0.2599	-0.34437	-0.24856	0.52569	0.62305
H2-D4	18	-0.71269	0.50102	0.35797	0.1708	-0.029215	-0.28789
Zfp94	13	-0.042841	0.38447	0.32471	0.3807	-0.36246	-0.68455
Igk-V1	17	-0.33766	-0.072364	-0.036162	0.44125	0.58757	-0.58266
AA675035	14	0.17862	0.23876	0.21072	0.23669	0.034895	-0.89969
Rpl27a	5	-0.39991	0.5131	0.041313	-0.16671	0.52918	-0.51698
Cnga3	9	-0.52107	-0.19739	-0.24017	-0.14611	0.54094	0.56381
Myo1f	16	0.23902	-0.67796	-0.31326	-0.094624	0.32956	0.51724
Slc7a11	13	0.043415	0.2932	0.47789	0.27597	-0.62595	-0.46454
Adam28	17	-0.79202	-0.17778	-0.009876	0.23634	0.43823	0.30513
B3galt1	9	-0.31667	-0.27616	-0.27138	-0.28958	0.56406	0.58973
Cmar	9	-0.3521	-0.34069	-0.21561	-0.23762	0.56043	0.58559
Igh-VJ558	20	-0.72867	0.2962	0.26947	-0.13232	0.4995	-0.20419
Igh-VJ558	18	-0.78646	0.19934	0.23291	0.24885	0.38435	-0.27899
Igh-VJ558	20	-0.81418	0.25342	0.08643	0.10333	0.49039	-0.11943
Igh-6	20	-0.564	0.34356	0.051927	0.072402	0.57309	-0.47697
Lzp-s	17	-0.59037	-0.38194	0.02332	0.2847	0.65101	0.01329
Tcp1-ps1	13	0.47854	0.23449	0.16632	0.22997	-0.45432	-0.65503
Sprr2c	9	-0.27581	-0.33195	-0.26941	-0.27604	0.57887	0.57434
Pcdha11	17	-0.74181	-0.19681	0.028026	0.006298	0.42706	0.47727
Atoh7	9	-0.31266	-0.28471	-0.308	-0.24703	0.55052	0.60185
Hpvc2	17	-0.5678	-0.28377	-0.10195	-0.11684	0.54517	0.52518
Lrmp	19	-0.62167	0.30024	0.40832	0.40661	-0.060256	-0.43325
Ppm1b	20	-0.86239	0.047157	0.063653	0.065238	0.41468	0.27166
Arfrp1	18	-0.82369	0.31812	0.18893	0.15517	0.35234	-0.19086
H2-DMb2	17	-0.22027	-0.24877	-0.30584	0.16038	0.84647	-0.23198
Hbb-b1	16	-0.044505	-0.83409	0.34409	0.40615	-0.009049	0.1374
Igh-VJ558	20	-0.76743	0.38839	0.16012	0.043284	0.41742	-0.24178
Cd72	6	-0.34204	0.28967	0.32001	0.56723	-0.53243	-0.30243
Col18a1	9	-0.54715	-0.16281	-0.19076	-0.19084	0.49321	0.59838
Col18a1	9	-0.36939	-0.27493	-0.25488	-0.25009	0.57144	0.57785
Xlr3b	5	0.18642	0.57773	-0.14839	-0.091093	0.21908	-0.74375
H2-D1	19	-0.5857	0.2868	0.26826	0.31362	0.28531	-0.56831
Agt	9	-0.51507	-0.29113	-0.1625	-0.13125	0.5761	0.52385
Fts	13	0.26682	0.30358	0.28558	0.29711	-0.5448	-0.60828
Fts	13	-0.033728	0.36529	0.28548	0.34425	-0.16177	-0.79953
1100001G20Rik	8	0.012563	-0.49183	-0.033201	0.6634	-0.46621	0.31527
Tgfb1	20	-0.72427	0.60996	0.037019	0.022531	0.25099	-0.19623
6720463E02Rik	20	-0.87493	0.22329	0.009652	0.39128	0.12767	0.12303
Clk4	4	-0.47905	0.71174	-0.23995	-0.050136	0.34666	-0.28929
Lypla1	19	-0.49221	0.52742	0.30866	0.18654	0.057944	-0.58833
Lypla1	19	-0.49733	0.61626	0.14929	0.16997	0.11684	-0.55503
Tfdp1	12	0.50776	0.47251	0.076833	-0.36736	-0.60963	-0.080085
Napsa	19	-0.60809	0.071913	0.21067	0.63008	0.1097	-0.4143
Nr1h2	12	0.084055	0.5394	-0.16915	-0.78222	0.22613	0.1018
Rrm2	7	-0.15616	0.51728	0.61848	-0.31275	-0.38524	-0.28159
Ubqln2	5	0.45439	0.51223	0.025955	-0.052565	-0.26277	-0.67725
Il4ra	17	-0.53047	-0.24813	-0.25089	0.36728	0.67746	-0.015246
Twsg1	20	-0.83569	0.039871	-0.12076	0.35626	0.25251	0.30785
Lnx1	14	0.20813	0.22887	0.20172	0.26625	-0.014748	-0.89023
Plscr2	13	0.29451	0.2841	0.2826	0.29293	-0.55653	-0.59762
Fcna	11	-0.19816	-0.38789	-0.3726	-0.092211	0.29006	0.76079
D15Ertd50e	13	-0.063546	0.33962	0.35102	0.37322	-0.25747	-0.74285
Eef1b2	1	0.74634	0.082881	0.15071	-0.085541	-0.39192	-0.50247
Rpl13	19	-0.50451	0.2245	0.34381	0.31259	0.26362	-0.64004
H2-Q2	19	-0.60526	0.27476	0.21634	0.30526	0.35162	-0.54272
Sah	13	-0.16424	0.31805	0.35386	0.45476	-0.28539	-0.67705
Gna11	20	-0.89877	0.1089	0.14786	0.11659	0.20426	0.32119
Sec24b	1	0.71486	-0.007255	0.071502	0.13302	-0.6144	-0.29771
Cpxm2	2	0.84528	-0.31784	0.077117	-0.36663	-0.20788	-0.030057
Cd28	10	0.072735	-0.36963	-0.52996	-0.20695	0.51463	0.51919
Pfdn2	20	-0.87938	0.039764	0.055686	0.28975	0.33642	0.15772
Zfp143	18	-0.86378	0.25049	0.28149	0.2579	0.18301	-0.10911
Slfn1	10	-0.19573	-0.31607	-0.326	-0.21635	0.80375	0.2504
Alox12e	9	-0.33098	-0.33032	-0.23236	-0.25607	0.55465	0.5951
H2-Oa	17	-0.59245	-0.034445	-0.30176	0.29613	0.68302	-0.050533
Ppie	18	-0.75018	0.22996	0.32151	0.41601	0.096634	-0.31397
Tnfrsf7	10	0.264	-0.33387	-0.33238	-0.50374	0.60164	0.30434
Tnfrsf7	10	0.55639	-0.411	-0.30541	-0.43243	0.47752	0.11492
Cd3z	10	-0.16424	-0.17512	-0.43177	-0.31862	0.71903	0.37069
Zfpn1a1	3	-0.27234	0.87808	-0.022261	-0.14593	-0.082206	-0.35532
Gp9	9	-0.16405	-0.39781	-0.28526	-0.29098	0.59319	0.5449
Ncf2	8	-0.37571	-0.24339	0.20179	0.76834	0.055742	-0.40673
Fcgr2b	19	-0.63247	0.32614	0.046824	0.51547	0.18263	-0.43859
Pde9a	1	0.86815	0.095164	-0.20659	-0.26349	-0.20469	-0.28854
Adprhl2	4	-0.72217	0.28356	-0.17975	-0.1901	0.44174	0.36671
Adprhl2	18	-0.85952	0.27826	0.20725	0.33315	0.14088	-0.10005
Itgb2	17	-0.67276	-0.27028	-0.072304	0.068347	0.38404	0.56298
Junb	10	0.020576	0.095171	-0.77321	-0.0358	0.62147	0.071795
Nr4a1	2	0.75183	-0.13615	-0.55268	-0.28977	0.13658	0.090182
Igj	10	0.26133	-0.62147	-0.31664	-0.1363	0.62574	0.18734
Enpep	3	-0.082097	0.74965	0.28723	-0.16804	-0.46771	-0.31905
Arntl	6	-0.49649	0.6166	0.48633	-0.11053	-0.27626	-0.21965
Smarca2	2	0.86975	-0.30075	-0.31781	-0.067594	0.03197	-0.2156
Pmp22	1	0.79695	0.004002	0.16804	-0.25656	-0.26399	-0.44844
Cbfa2t3h	12	0.6986	0.36826	-0.48616	-0.059376	-0.27757	-0.24375
Mcpt5	11	-0.12145	-0.15363	-0.29147	-0.18468	-0.15372	0.90496
Mcpt5	9	-0.29983	-0.27683	-0.2847	-0.28912	0.51596	0.63452
Ccl3	2	0.71613	-0.27355	-0.48335	-0.3114	0.076813	0.27538
Hist2h2ac	6	-0.68465	0.22223	0.57569	0.25602	-0.093221	-0.27606
Fgd3	17	-0.64371	-0.17439	-0.10899	-0.10441	0.53049	0.50102
Clcn1	2	0.87791	-0.011004	-0.24598	-0.28714	-0.29034	-0.043484
Zfp54	13	0.54883	0.24783	0.18564	0.085547	-0.42109	-0.64673
Fhit	8	-0.42173	-0.32973	0.44505	0.66942	-0.20742	-0.15559
Lta	10	-0.34767	-0.041099	-0.37141	-0.32327	0.69673	0.38672
Calmbp1	3	-0.090823	0.66212	0.3656	-0.54524	-0.34702	-0.044634
Vti1a	17	-0.78623	-0.25634	0.14016	0.18881	0.41258	0.30103
Klc2	9	-0.39261	-0.18696	-0.20207	-0.35322	0.54155	0.59332
Cst7	11	0.34963	-0.28851	-0.45966	-0.42569	0.23555	0.58868
Egr2	16	0.13213	-0.71647	-0.3418	0.10684	0.35773	0.46153
Plaur	10	0.14206	-0.43462	-0.47175	-0.19923	0.66129	0.30228
Cnr2	8	-0.36822	-0.25767	0.27054	0.69105	0.14112	-0.47682
Madcam1	20	-0.91068	0.16838	0.1289	0.21289	0.19041	0.21006
Tnfrsf4	10	-0.18406	-0.2577	-0.32287	-0.3699	0.65393	0.48064
Smr2	1	0.77009	0.030579	-0.001677	0.078607	-0.35279	-0.52477
Pitpnb	14	0.048671	0.36063	0.14494	0.13342	0.20038	-0.88804
Tac1	1	0.7041	0.15033	0.18273	-0.10529	-0.42738	-0.5045
Mapt	1	0.88647	-0.25784	-0.21896	0.018478	-0.15196	-0.27623
Tcrg	4	-0.36768	0.65931	-0.36163	-0.42197	0.25736	0.23463
Tcrg-V4	3	-0.40404	0.82647	-0.18748	-0.32599	0.10927	-0.01823
Tgfb3	3	0.15685	0.80976	-0.13719	-0.066888	-0.43438	-0.32818
Men1	4	-0.68895	0.51784	-0.22262	-0.17311	0.37567	0.19117
Rbm6	5	0.24487	0.5057	0.10522	0.10374	-0.1618	-0.79768
Pik3r2	17	-0.78305	0.30029	-0.26396	0.088306	0.36413	0.29428
Cd79a	19	-0.60638	0.52929	-0.005901	0.24563	0.29189	-0.45452
Gpr56	12	0.53503	0.42941	0.22888	-0.41996	-0.41455	-0.35881
Cxcr4	5	-0.3347	0.4731	0.45911	-0.16008	0.18875	-0.62619
Ceacam1	3	-0.61422	0.67931	0.11958	0.23775	-0.18651	-0.23595
Lck	17	-0.42128	-0.33144	-0.21757	0.016596	0.80111	0.15259
Gzmf	2	0.88169	-0.21478	-0.075742	-0.25607	-0.010958	-0.32414
Ighg	12	0.07097	0.24371	-0.47062	-0.3943	0.72636	-0.17612
Ighg	12	0.10109	0.31868	-0.3571	-0.2727	0.68133	-0.4713
Map2k6	6	-0.62077	0.26811	0.47421	0.41584	-0.28564	-0.25174
Tnk2	20	-0.83778	-0.13903	0.16621	0.14759	0.40074	0.2623
Hcph	8	-0.36977	-0.18599	0.052893	0.77567	0.16941	-0.44218
Atp7a	12	0.30778	0.48938	-0.36373	-0.69318	0.228	0.031747
Pkib	8	0.14282	-0.31443	-0.27145	0.83006	-0.046554	-0.34042
Gzmb	11	-0.1022	-0.33033	-0.41401	-0.19572	0.26852	0.77371
Pou2f1	5	-0.32075	0.59121	0.10548	0.28847	0.00881	-0.67319
Six3	9	-0.38893	-0.23431	-0.20796	-0.3054	0.49281	0.64378
H2-Ea	8	0.10844	-0.37257	0.45783	0.58177	-0.36926	-0.40622
Tgtp	10	0.29632	-0.49913	-0.54028	-0.10543	0.42161	0.42695
Bcl2a1b	10	-0.25867	-0.40158	-0.40299	0.026497	0.70718	0.32956
Flt3l	17	-0.57713	-0.39775	-0.151	0.1703	0.46535	0.49026
Cd22	20	-0.75032	-0.1175	0.042963	0.47391	0.43548	-0.084531
Ltb	17	-0.53645	-0.47708	-0.01334	0.53705	0.43991	0.049906
Hemt1	13	0.12015	0.37496	0.10987	0.385	-0.18302	-0.80696
Lcp2	9	-0.045941	-0.2384	-0.34591	-0.46589	0.50568	0.59045
Sept1	20	-0.70647	0.28902	-0.24445	0.035787	0.59618	0.029929
Cd3e	10	-0.23018	-0.30854	-0.29344	-0.31397	0.64497	0.50115
Cd8a	10	0.020285	-0.36109	-0.37526	-0.35715	0.64822	0.42501
Brca1	7	0.30109	0.43142	0.40264	-0.11085	-0.62219	-0.40212
Gzma	11	-0.045366	-0.26594	-0.33583	-0.4356	0.40251	0.6802
Cd44	13	0.20032	0.29035	0.27297	0.27681	-0.21761	-0.82285
Itk	10	-0.068419	-0.40244	-0.32254	-0.29774	0.69619	0.39496
Xrcc6	7	-0.042314	0.44173	0.60435	-0.079256	-0.50809	-0.41642
Cd83	17	-0.33186	-0.53963	-0.30356	0.46283	0.49518	0.21705
Nmyc1	1	0.71676	0.3672	-0.080939	-0.37509	-0.37326	-0.25467
Akr1e1	1	0.67292	0.24701	0.068608	-0.028629	-0.57974	-0.38018
Hoxa5	1	0.81733	-0.16105	-0.13222	0.14199	-0.48566	-0.18035
2410003P15Rik	20	-0.83035	-0.028625	0.1235	-0.025108	0.33255	0.42806
C78948	1	0.65469	0.19359	-0.15154	0.24599	-0.41656	-0.52621
AI848576	11	-0.4546	-0.31319	-0.15279	-0.16154	0.36732	0.71477
4432406C08Rik	15	0.25467	0.33495	0.31643	-0.25987	-0.79559	0.14942
4432406C08Rik	7	-0.085073	0.6738	0.40517	-0.36343	-0.46319	-0.16724
Eps8	6	-0.11713	0.33347	0.51623	0.29005	-0.48313	-0.53949
Mrc1	11	-0.30902	-0.12148	0.10477	-0.03511	-0.45694	0.81777
Nefh	2	0.79629	0.077621	-0.099325	-0.57398	-0.11524	-0.085396
Chrd	9	-0.39855	-0.25245	-0.21426	-0.27842	0.56992	0.57375
Ms4a4d	13	0.63142	0.083298	0.090924	0.20764	-0.38503	-0.62828
Hipk1	20	-0.81091	0.34809	0.08112	-0.20453	0.31563	0.2706
Mtmr1	3	-0.18006	0.83978	0.12748	-0.10132	-0.36057	-0.32531
Gtse1	20	-0.8368	0.37443	0.36337	-0.09394	0.089923	0.10302
Sh2d1a	9	-0.36439	-0.30022	-0.27985	-0.19985	0.61725	0.5271
Mbd4	3	0.1472	0.84641	-0.28991	-0.17705	-0.20065	-0.326
Nrip1	2	0.70246	-0.001013	-0.40872	-0.40837	-0.23028	0.34596
AI132321	8	-0.64525	-0.088857	0.039714	0.62327	0.3382	-0.26709
C79407	15	0.44359	0.35482	0.32289	-0.16068	-0.68749	-0.27316
Frap1	3	-0.079272	0.88552	-0.092229	-0.12473	-0.21744	-0.3718
Osbpl5	11	0.11377	-0.39481	-0.025518	-0.025247	-0.45653	0.78834
2610101J03Rik	1	0.62648	0.15704	0.11942	0.091844	-0.67818	-0.31659
Gabpb1	5	-0.2553	0.60673	0.37262	0.079941	-0.18034	-0.62365
Psmd10	18	-0.80025	0.23094	0.24882	0.41824	0.13091	-0.22868
Gpr125	1	0.83327	-0.0329	0.014992	-0.095439	-0.2256	-0.49432
Lgals9	6	-0.64049	0.55564	0.42604	-0.048461	0.018437	-0.3112
Lyn	6	-0.51535	0.041078	0.34515	0.67852	-0.3084	-0.24103
Tbn	18	-0.87286	0.24833	0.31106	0.22465	0.15682	-0.06797
Galgt1	10	-0.21761	-0.011583	-0.65806	-0.031842	0.67873	0.24036
9430029L20Rik	18	-0.85751	-0.051745	0.31609	0.2977	0.26982	0.025674
Pitpnm1	4	-0.46601	0.29297	-0.41809	-0.31384	0.53677	0.36822
Fxyd5	10	-0.038922	-0.25246	-0.40894	-0.25292	0.82961	0.12365
Rfc4	7	-0.29095	0.43846	0.67229	-0.098417	-0.33587	-0.38552
Sdfr2	2	0.7297	-0.23081	-0.28119	-0.11361	-0.45008	0.34599
S100a8	16	0.19018	-0.82405	0.18342	0.33257	-0.19951	0.31735
BC040823	20	-0.89003	0.1328	0.10047	0.1168	0.16822	0.37172
Bcas3	20	-0.89178	0.32136	0.061793	0.10039	0.2501	0.15814
Spic	11	-0.39418	-0.24628	-0.11111	-0.19007	0.08863	0.85302
Mns1	3	-0.38643	0.7267	0.33532	-0.33712	-0.30925	-0.029227
BC025546	15	0.67176	-0.10317	-0.00059	0.13422	-0.72092	0.018699
Ssbp2	15	0.61366	-0.20855	0.05629	0.017742	-0.72002	0.24087
Dsc2	13	0.27093	0.24956	0.20456	0.37254	-0.34713	-0.75046
Emr1	11	-0.37732	-0.24895	-0.33651	-0.13326	0.36914	0.7269
Pcgf5	13	0.035807	0.50388	0.28433	0.13768	-0.17869	-0.783
Tnfrsf21	2	0.85041	-0.17738	-0.26407	-0.3462	-0.19538	0.13258
Cant1	20	-0.89019	0.038989	0.16685	0.26136	0.31257	0.11045
Ctla2b	2	0.59606	-0.33467	-0.33271	-0.31524	-0.1588	0.54536
Vegfa	3	-0.033773	0.87758	-0.032249	-0.3372	-0.20993	-0.26439
Sgcd	1	0.87004	-0.007274	-0.076723	-0.13853	-0.25963	-0.38792
Hnrpll	16	0.57894	-0.73268	0.030375	-0.19719	0.024627	0.29596
AI447560	8	-0.69433	0.00625	0.317	0.61551	-0.056436	-0.18799
Eomes	11	-0.3275	-0.20685	-0.11979	-0.2437	0.016961	0.88087
Hbb-b2	16	0.010416	-0.75773	0.33577	0.51448	-0.19812	0.095188
Tec	18	-0.87575	0.26035	0.24885	0.26365	0.17091	-0.068049
2610019E17Rik	1	0.8367	-0.3234	-0.070899	0.10748	-0.39236	-0.15756
Adam19	18	-0.7495	0.40335	0.29903	0.26668	0.10343	-0.32301
Ibrdc3	20	-0.86972	0.38719	0.0613	0.080842	0.283	0.057346
Sh3glb1	18	-0.86329	0.43282	0.15494	0.20146	0.031382	0.04269
Lst1	11	-0.065519	-0.538	-0.3927	0.15079	0.12953	0.71592
Rac2	18	-0.80226	0.084273	0.31598	0.45218	0.12276	-0.1729
BC013529	20	-0.88035	0.019544	0.1051	0.14602	0.36127	0.24841
Cte1	2	0.91119	-0.14842	-0.2087	-0.2123	-0.18925	-0.15252
6130401J04Rik	15	0.22171	-0.036101	0.33144	0.47856	-0.73762	-0.25803
Krt1-16	1	0.85618	-0.23182	0.12946	-0.30457	-0.18734	-0.26191
Dgka	20	-0.50954	0.35729	-0.039106	-0.11496	0.67807	-0.37174
Epb4.9	9	-0.2707	-0.2961	-0.32547	-0.24897	0.47086	0.67039
Eftud1	20	-0.86815	-0.066603	0.28958	0.32344	0.13212	0.18962
AI447904	3	-0.59651	0.78616	0.01752	-0.058048	0.000686	-0.14981
2900073H19Rik	4	-0.47945	0.32635	-0.34921	-0.38382	0.41353	0.4726
Ncf4	20	-0.70572	-0.16485	0.1581	0.54134	0.35212	-0.18099
2810452K22Rik	13	0.334	0.15676	0.40392	0.21412	-0.41274	-0.69607
Eif2s3y	9	-0.38572	-0.28105	-0.19706	-0.28034	0.5828	0.56139
Mcoln2	8	-0.057213	-0.4429	0.29635	0.74923	-0.30898	-0.23649
Pcgf2	9	-0.25853	-0.31271	-0.28814	-0.29433	0.58679	0.56692
BC037034	10	0.1015	0.056776	-0.79593	-0.16817	0.40069	0.40514
Suz12	3	-0.050756	0.87596	-0.10504	-0.13786	-0.1676	-0.41471
Bst1	3	-0.028945	0.74017	0.20439	-0.013057	-0.48334	-0.41922
Rrm2b	6	-0.68747	-0.014714	0.50565	0.47303	-0.20717	-0.069335
Narg1	3	-0.16383	0.83144	-0.040218	0.003689	-0.11417	-0.51691
Reck	11	0.29096	-0.34934	-0.38855	-0.25776	-0.052373	0.75706
Clca1	1	0.70686	-0.10229	0.060013	0.18198	-0.64102	-0.20554
Hipk2	4	-0.40492	0.34883	-0.38039	-0.43529	0.42619	0.44558
Ddx3y	10	-0.42131	-0.20829	-0.11542	-0.33062	0.73526	0.34039
Lgals7	9	-0.11758	-0.28074	-0.35841	-0.37308	0.53741	0.59237
Grwd1	13	0.11291	0.3062	0.14567	0.32504	-0.014411	-0.87545
Pik3cd	20	-0.79592	0.50773	0.086106	0.032757	0.29189	-0.12258
2310015N07Rik	1	0.71036	0.19149	0.011315	0.040807	-0.44614	-0.50783
S100a9	16	0.088831	-0.82981	0.14382	0.30107	-0.12432	0.42041
Atp11a	2	0.73846	-0.29303	-0.36783	-0.36739	-0.023252	0.31305
Igfbp6	9	-0.084088	-0.39384	-0.33534	-0.30589	0.507	0.61216
Nedd4l	18	-0.90197	0.1251	0.14854	0.26683	0.25883	0.10268
Ccs	17	-0.77349	-0.10955	-0.091318	0.15652	0.5149	0.30291
Taf10	18	-0.87697	0.003397	0.36343	0.22637	0.20239	0.081393
8430420C20Rik	1	0.75655	0.11437	0.064378	-0.22083	-0.58789	-0.12661
Eif4g1	12	0.23491	0.71597	-0.47639	0.13211	-0.34688	-0.25976
Ppfia4	9	-0.30423	-0.3228	-0.21328	-0.30785	0.53032	0.61785
Tfrc	3	-0.31503	0.90007	-0.10334	-0.16699	-0.19313	-0.12152
Dntt	12	0.47904	0.66159	-0.2397	-0.34135	-0.31344	-0.24616
Dntt	3	0.18382	0.8312	-0.18793	-0.36026	-0.25842	-0.20841
Mid2	13	0.079719	0.36035	0.44147	0.16152	-0.29923	-0.74382
Epha2	4	-0.3422	0.52484	0.1101	-0.71148	0.18272	0.23605
Map4k2	17	-0.72844	0.2701	-0.30689	0.059359	0.5104	0.19547
Prdm5	1	0.73173	0.27128	-0.011573	-0.18839	-0.27326	-0.52979
Fosb	2	0.90836	-0.14527	-0.12748	-0.24164	-0.16931	-0.22468
Hcph	17	-0.42433	-0.67382	0.13009	0.16873	0.37696	0.4224
Phka2	18	-0.89159	0.25049	0.31444	0.17372	0.1045	0.04844
Hfe	11	0.041902	-0.41449	-0.35079	-0.29729	0.2934	0.72727
Thop1	6	-0.78294	0.24326	0.51267	-0.19697	0.13569	0.088293
BC016198	18	-0.88456	0.056543	0.33631	0.23782	0.048006	0.20588
Mipol1	4	-0.40599	0.74908	-0.35475	-0.31003	0.14768	0.17402
D10Bwg0791e	20	-0.87076	0.16723	0.033831	0.42004	0.074528	0.17514
Cars	20	-0.84896	0.004651	0.12065	-0.002979	0.34498	0.38166
Grpel1	18	-0.83298	0.18262	0.30663	0.36493	0.14003	-0.1612
1110049G11Rik	18	-0.73577	0.13205	0.38221	0.45145	0.065144	-0.29508
2700082O15Rik	20	-0.81641	-0.12115	0.11618	0.077426	0.47822	0.26574
Lsp1	20	-0.75333	-0.051238	0.15314	0.46164	0.39095	-0.20116
Bub1	7	0.14189	0.5727	0.39738	-0.18468	-0.58598	-0.34131
Noc4	18	-0.7257	0.47199	0.31323	0.17795	0.096463	-0.33393
Pafah2	2	0.63038	-0.19018	-0.4956	-0.44324	0.254	0.24464
Nans	18	-0.81378	0.17353	0.27292	0.3336	0.26312	-0.22942
C78212	18	-0.79749	0.34874	0.32178	0.3283	-0.027218	-0.17415
Cpsf2	15	0.052914	-0.038195	0.3834	0.40343	-0.82783	0.026239
Ms4a1	8	-0.5817	-0.44612	0.13405	0.63136	0.20733	0.055093
Enpp1	17	-0.56966	-0.55493	0.1533	0.40369	0.18387	0.38375
Prss32	12	0.13729	0.14241	-0.75062	-0.29653	0.29707	0.47038
Heph	14	0.13006	0.26485	0.26031	0.1959	0.045936	-0.89705
MGI:1923998	5	-0.12107	0.60284	0.17192	-0.18516	0.23918	-0.70773
Ggps1	18	-0.90921	0.25992	0.15246	0.17811	0.16048	0.15827
Gpr97	2	0.82341	0.058025	-0.50482	-0.17649	-0.17944	-0.020711
Phemx	10	0.084852	-0.016142	-0.75749	-0.049862	0.63715	0.10153
Ssr3	3	-0.34713	0.87663	-0.27446	-0.036001	-0.037398	-0.18168
FHOS2	3	-0.05886	0.79016	-0.067647	0.14472	-0.50394	-0.30446
Pscdbp	18	-0.80378	0.002799	0.35656	0.45328	0.098766	-0.10763
Pscdbp	8	-0.80773	-0.11703	0.32353	0.42078	-0.043709	0.22416
Trp53	20	-0.73415	0.53209	-0.030763	-0.12419	0.39965	-0.042633
Glipr2	10	-0.50232	0.02517	-0.36658	-0.20608	0.6228	0.42699
Zdhhc14	18	-0.77852	0.32053	0.3451	0.36603	-0.071498	-0.18161
Arid1a	20	-0.62347	0.49377	-0.13787	0.016589	0.52341	-0.27245
D17H6S56E-5	13	-0.019042	0.35737	0.38457	0.36441	-0.55139	-0.53591
Pla2g12a	7	0.020022	0.423	0.56741	-0.012029	-0.50826	-0.49014
Pla2g12a	15	-0.12834	0.14829	0.48865	0.094862	-0.81732	0.21389
Csf1r	11	-0.21111	-0.12784	-0.31294	-0.34268	0.15876	0.83578
Zfp637	18	-0.89138	0.20904	0.31623	0.11075	0.21953	0.035841
4633402D15Rik	18	-0.85201	0.20718	0.11088	0.46454	0.052656	0.016752
Alcam	1	0.68469	-0.022259	0.14819	0.11367	-0.27682	-0.64745
Flt4	2	0.84168	-0.41837	0.001571	-0.3266	-0.099388	0.001139
Tap2	20	-0.68254	0.32102	0.059947	0.18237	0.49957	-0.38035
Cd96	10	0.31308	-0.48249	-0.17923	-0.50564	0.51801	0.33625
Il1f5	1	0.68423	0.015225	0.1279	0.1603	-0.46362	-0.52403
Ccr7	20	-0.7152	0.26182	0.17932	0.18951	0.4596	-0.37502
9430098E02Rik	8	-0.12367	-0.27044	0.60624	0.52297	-0.3804	-0.35473
Mttp	13	-0.01883	0.46969	0.33442	0.28776	-0.60249	-0.47053
Hic1	17	-0.36432	-0.56762	-0.099575	-0.00216	0.53826	0.49541
P2ry2	9	-0.14123	-0.32695	-0.29654	-0.37136	0.53669	0.59939
Epim	20	-0.88482	0.17353	0.052407	0.080295	0.36141	0.21717
Ebf3	1	0.84615	-0.21708	0.038345	-0.014188	-0.43118	-0.22204
Klk8	9	-0.096232	-0.32704	-0.35054	-0.35311	0.53876	0.58818
Cacna2d1	3	-0.44429	0.86132	-0.024299	-0.11674	-0.073148	-0.20288
2410004N09Rik	2	0.65044	-0.18839	-0.24929	-0.19643	-0.47754	0.46116
Tcfeb	20	-0.76203	0.26839	-0.21571	0.48336	0.25718	-0.031187
Rad51	7	0.23858	0.57266	0.34597	-0.21178	-0.51551	-0.42994
0610042C05Rik	13	0.10774	0.55595	0.15863	0.25766	-0.58781	-0.49217
Prtn3	16	0.55665	-0.75819	-0.12804	-0.024087	0.04306	0.31057
Actn1	11	0.1977	-0.19824	-0.52444	-0.3496	0.17096	0.70365
Mef2c	4	-0.40107	0.56002	-0.49313	0.23654	0.38171	-0.28408
Mef2c	4	-0.42512	0.55083	-0.46718	0.005403	0.51524	-0.17919
Gbp2	4	-0.52984	0.617	-0.37785	-0.007492	0.42413	-0.12597
Dusp1	2	0.87166	-0.047951	-0.16459	-0.41213	-0.051086	-0.19586
Fip1l1	13	0.20638	0.29757	0.25697	0.32385	-0.30824	-0.77649
Thbd	6	-0.45419	0.35574	0.58157	0.24679	-0.33635	-0.39357
Cd52	20	-0.7704	0.000789	-0.11193	0.44735	0.44023	-0.00603
Cklfsf8	2	0.72681	0.076718	-0.46896	-0.47924	0.018546	0.12616
Cds2	18	-0.91121	0.21933	0.208	0.15168	0.15763	0.17457
Man2a1	18	-0.8852	0.32667	0.23481	0.20634	0.10921	0.008171
Gstm6	9	-0.50596	-0.14716	-0.25893	-0.19696	0.52668	0.58234
Kif4	7	0.10597	0.40637	0.54143	-0.076935	-0.64246	-0.33436
Ptgs2	13	0.3696	0.19128	0.1755	0.1775	-0.040456	-0.87342
Gas7	6	-0.66543	0.43005	0.45456	0.22127	-0.31939	-0.12109
Txk	9	-0.22132	-0.29515	-0.30548	-0.32449	0.50947	0.63697
Selp	9	-0.27305	-0.30716	-0.2588	-0.30506	0.4809	0.66317
Ctse	8	-0.19418	-0.49779	0.61793	0.48161	-0.29777	-0.1098
Bhlhb2	17	-0.69543	-0.23214	-0.18753	0.451	0.29092	0.37321
Myc	12	0.43054	0.30509	-0.80546	-0.043873	0.23627	-0.1226
Dock9	3	-0.17907	0.85341	-0.46182	-0.15758	-0.025109	-0.029865
Rhoq	8	-0.17894	-0.27645	0.030326	0.76846	-0.51892	0.17557
Zfp467	2	0.72342	-0.32711	-0.38457	-0.38836	0.18849	0.18816
Daf2	8	-0.56934	-0.10515	-0.055006	0.5452	0.50902	-0.3247
Stat5b	4	-0.66929	0.41496	-0.29471	-0.17448	0.38216	0.34135
Cd6	10	-0.37125	-0.25343	-0.247	-0.22169	0.75889	0.33447
Cd6	10	-0.29976	-0.29156	-0.23981	-0.30274	0.6957	0.43815
Eln	1	0.88564	-0.059121	-0.046853	-0.31491	-0.19512	-0.26965
Ulk1	20	-0.8609	0.45609	0.11521	0.016525	0.13839	0.13468
Ctsw	9	0.033227	-0.35735	-0.38556	-0.36809	0.48312	0.59467
Bin1	19	-0.4492	0.33504	0.11909	0.42464	0.23199	-0.66155
C1qg	17	-0.63315	-0.31639	0.11009	-0.12813	0.44962	0.518
Socs3	10	-0.37192	0.25703	-0.42319	-0.38795	0.59948	0.32655
Prcc	18	-0.6826	0.41659	0.31031	0.3407	-0.0001	-0.3849
Pax6	13	0.56029	0.17147	0.21604	0.050366	-0.26533	-0.73284
Myo1e	20	-0.88174	-0.051829	0.23476	0.25188	0.24986	0.19712
Il4	13	0.18501	0.28516	0.27989	0.22391	-0.11171	-0.86226
Ap1g1	5	-0.41125	0.67071	0.21491	0.024913	0.074064	-0.57335
Ikbke	10	-0.19603	-0.20103	-0.32284	-0.37317	0.74687	0.3462
2010301N04Rik	16	0.58119	-0.72557	-0.1929	0.07902	-0.04258	0.30083
Camp	16	0.073283	-0.80133	0.25101	0.42416	-0.20614	0.25902
Polrmt	9	-0.29955	-0.15105	-0.22041	-0.45309	0.53229	0.59182
Sox1	17	-0.73391	-0.014067	-0.053498	-0.13628	0.46199	0.47573
Ptpn22	10	-0.10022	0.025856	-0.6739	-0.21163	0.60171	0.35818
Blk	19	-0.57476	0.51338	0.14548	0.24866	0.1995	-0.53226
Elavl4	13	0.18531	0.35666	0.16677	0.31374	-0.20339	-0.81905
Ptprz1	13	0.086252	0.25809	0.45704	0.30927	-0.50716	-0.6035
Baz1b	3	0.011897	0.78109	-0.06344	-0.608	0.005151	-0.12666
Dyrk1a	5	-0.23425	0.55336	0.29217	0.24873	-0.18315	-0.67686
Xpa	13	0.22431	0.26006	0.23652	0.3508	-0.28202	-0.78963
Pik3cd	4	-0.44955	0.54694	-0.044552	-0.58198	0.35967	0.16945
BC026744	17	-0.70119	-0.24561	-0.11888	0.16705	0.48272	0.41588
Runx1	12	0.3384	0.75519	-0.30883	-0.18722	-0.35451	-0.24303
Cd7	10	-0.11724	-0.23032	-0.37644	-0.36712	0.72086	0.37026
Rad23a	3	-0.59511	0.75256	-0.022122	-0.035018	0.14055	-0.24086
Pard6a	18	-0.83587	0.28391	0.30008	0.31391	0.091838	-0.1539
Stk23	8	-0.58587	-0.22479	0.091961	0.70679	0.22746	-0.21557
Gfra2	3	-0.3397	0.77547	-0.064578	0.1673	-0.038916	-0.49957
Mmp17	1	0.79168	-0.27109	0.23185	-0.055415	-0.34805	-0.34898
Igh-VJ558	20	-0.56547	0.40111	-0.053182	-0.14453	0.64477	-0.28269
Slfn2	20	-0.89613	0.20427	0.032671	0.28851	0.21871	0.15197
Slfn2	20	-0.853	0.35676	-0.010323	0.2704	0.26642	-0.030253
Fmnl1	4	-0.54905	0.49613	-0.13838	-0.39528	0.52238	0.06422
Ak3	3	-0.34891	0.71702	0.17823	0.16546	-0.19516	-0.51663
Vamp5	16	0.1014	-0.86423	-0.005947	0.24485	0.111	0.41294
Hapln1	14	0.17806	0.26288	0.19556	0.18731	0.081307	-0.90512
Btbd14a	2	0.85422	-0.35155	-0.28775	-0.074736	-0.22582	0.085638
Ebf1	18	-0.65751	0.57865	0.17989	0.15933	0.13553	-0.3959
S100a10	18	-0.8524	0.1843	0.3014	0.34212	0.13731	-0.11273
Ptgds	9	-0.38671	-0.23389	-0.27535	-0.24748	0.62168	0.52173
Pkig	19	-0.65016	0.36433	0.41725	0.31015	-0.024858	-0.41672
Ctbp2	1	0.82626	-0.030214	-0.29416	0.023531	-0.47633	-0.04909
Vcam1	11	-0.17344	-0.46513	-0.14136	-0.17219	0.12201	0.8301
Slc1a5	6	-0.32461	0.60171	0.37205	0.19442	-0.40538	-0.43821
Gpd1	10	0.063228	-0.30069	-0.45375	-0.36766	0.48516	0.57371
Fech	15	0.54121	0.012478	0.31857	0.038649	-0.76293	-0.14795
Atp6v1b2	13	-0.06504	0.35364	0.31604	0.32063	-0.11623	-0.80902
Cyp4a10	13	0.36554	0.2134	0.27545	0.27281	-0.43082	-0.69637
Csrp1	3	-0.32282	0.78091	0.29034	-0.30621	-0.14994	-0.29229
Id3	18	-0.78287	0.26038	0.14703	0.45208	0.17427	-0.25089
Rpl36	13	-0.13798	0.26309	0.061309	0.24566	0.39808	-0.83016
Ctsz	8	-0.44606	-0.13064	0.15849	0.78158	0.020774	-0.38411
Sec61g	18	-0.86099	0.30537	0.29245	0.15065	0.21578	-0.10329
Aurka	7	0.12584	0.35303	0.55693	-0.017115	-0.63224	-0.38645
Myb	7	0.033352	0.58161	0.40754	-0.15879	-0.6513	-0.21244
Man1a2	13	0.44187	0.35211	0.1203	0.10319	-0.24607	-0.77143
Btk	19	-0.57128	0.35068	0.31604	0.36822	0.0904	-0.55409
Runx2	2	0.78077	-0.34043	-0.3142	-0.35	-0.006873	0.23074
Cd3d	17	-0.37109	-0.18211	-0.25772	-0.13142	0.85939	0.082952
Sycp1	13	0.33113	0.022127	0.35531	0.32365	-0.26497	-0.76724
Chi3l3	16	0.20808	-0.82527	-0.025166	0.3575	-0.088426	0.37332
Ifi27	18	-0.79462	0.51408	0.13992	0.064044	0.23536	-0.15881
Sox6	1	0.7271	-0.047045	0.081411	0.13606	-0.59229	-0.30523
Irf4	18	-0.7383	0.38631	0.45329	0.16943	-0.003352	-0.26737
Igh-VJ558	13	-0.10619	0.2171	0.11166	0.22883	0.39674	-0.84815
Igh-VJ558	20	-0.62182	0.14651	-0.079272	0.22242	0.65646	-0.32432
Hoxa9	1	0.78198	0.12239	-0.03634	-0.008356	-0.4662	-0.39344
Wnt10b	13	0.18466	0.3313	0.30924	0.30732	-0.45506	-0.67749
Alas2	8	-0.23997	-0.5811	0.39754	0.64154	-0.1844	-0.033608
LOC385039	18	-0.73996	0.31685	0.25496	0.2706	0.27172	-0.37417
Cetn3	1	0.81108	-0.11036	0.03868	0.055856	-0.46529	-0.32994
Kpna2	15	0.014117	0.35414	0.51498	-0.032531	-0.77626	-0.074436
Akp2	3	-0.4427	0.8507	-0.20687	-0.18669	0.028695	-0.043109
Atp5c1	13	-0.18643	0.33567	0.41659	0.32271	-0.14416	-0.74438
Defcr1	16	0.14972	-0.86319	-0.076214	0.19842	0.21666	0.37464
Cyp2j5	14	0.11691	0.24474	0.23688	0.22823	0.074707	-0.90147
Socs1	3	-0.32089	0.77413	0.088963	-0.43023	0.16591	-0.27789
Nup54	20	-0.89818	0.087574	0.083241	0.21268	0.23507	0.27961
Chgb	13	0.263	0.24619	0.3014	0.28633	-0.32965	-0.76728
M6pr	2	0.88135	-0.23892	-0.000999	-0.33264	-0.092013	-0.21686
Slpi	17	-0.21074	-0.63552	-0.10545	0.51379	0.51955	-0.081609
H2-Aa	8	-0.57356	-0.38695	0.21369	0.50311	0.43235	-0.18866
Phc2	18	-0.86058	-0.027121	0.37736	0.15816	0.29699	0.055196
Sim1	13	0.53505	0.047859	0.26427	0.22573	-0.44962	-0.62328
Rere	20	-0.84615	-0.057784	-0.007025	0.34165	0.31513	0.25418
Mpl	2	0.81946	-0.36018	-0.3352	-0.271	0.040658	0.10627
Gria2	13	0.27513	0.29763	0.28965	0.29154	-0.55425	-0.5997
Tnfrsf5	8	-0.42667	-0.39962	0.22881	0.68466	0.21461	-0.30182
Chrne	9	-0.13892	-0.34944	-0.29086	-0.34718	0.46571	0.66073
Vpreb1	3	-0.50537	0.76121	0.1305	-0.38454	-0.012203	0.010401
Zfp37	1	0.72186	-0.20543	0.15152	0.19751	-0.42192	-0.44355
Ptprj	13	0.49669	0.28708	0.095446	0.21847	-0.47277	-0.62492
Cadps	1	0.71378	-0.064089	0.18997	0.062438	-0.59163	-0.31048
Six4	13	0.11509	0.29366	0.32461	0.37713	-0.42047	-0.69002
Pqbp1	20	-0.70209	-0.030319	0.18945	0.5353	0.30688	-0.29923
Id2	11	-0.32054	-0.27685	-0.27854	-0.18214	0.25509	0.80298
Atp5l	20	-0.75665	0.47697	0.074292	0.050414	0.37741	-0.22245
Hist1h3f	6	-0.57822	-0.090158	0.78537	0.087317	-0.02396	-0.18035
Mgst1	15	-0.006036	0.19848	0.54545	0.21957	-0.75843	-0.19905
Anxa1	16	0.43056	-0.60401	-0.036522	0.19941	-0.44672	0.45731
Btf3	18	-0.76511	0.33568	0.3191	0.18271	0.25024	-0.32265
Hist2h2aa1	8	-0.22094	-0.57116	0.36	0.68132	-0.1322	-0.117
Ly6a	10	0.018716	-0.25441	-0.48262	-0.3164	0.69981	0.3349
H2-DMa	8	-0.4377	-0.23854	0.071792	0.66114	0.36387	-0.42054
Cdr2	6	-0.36586	0.13213	0.39159	0.62374	-0.41134	-0.37026
Hmgb1	6	-0.71795	0.52134	0.3847	0.10022	-0.22525	-0.063066
Plk1	6	-0.55997	0.42767	0.64165	-0.1981	-0.20106	-0.1102
Btg1	18	-0.83598	-0.001745	0.24683	0.4328	0.22118	-0.063105
Tcrb-J	9	-0.18657	-0.28158	-0.35878	-0.31721	0.54009	0.60404
Tcrb-J	11	-0.30946	-0.34082	0.051603	-0.29559	0.061053	0.83325
Grik1	14	0.11199	0.30669	0.21393	0.28688	-0.045867	-0.87363
Dspg3	15	0.030705	0.18234	0.49034	0.28693	-0.77148	-0.21881
2610022K04Rik	18	-0.79277	0.27057	0.41165	0.32488	-0.094201	-0.12011
Ly9	18	-0.89344	0.21683	0.098955	0.29174	0.24036	0.045577
Mfhas1	16	-0.08214	-0.72156	-0.26221	0.47991	0.32339	0.26259
D1Pas1	5	-0.1349	0.61127	0.15611	0.17154	-0.062071	-0.74196
Foxn2	15	0.48903	0.13437	0.2002	0.16592	-0.79939	-0.19013
Foxn2	15	0.46136	0.16241	0.26316	0.20106	-0.71608	-0.37192
Camk2d	3	-0.38388	0.76887	0.21579	-0.003445	-0.16358	-0.43375
Hells	3	-0.10923	0.80074	0.19343	-0.1238	-0.33313	-0.42799
Neurog1	9	-0.34011	-0.24551	-0.31234	-0.25288	0.56225	0.58858
Tyms	15	0.37213	0.23119	0.48088	-0.13671	-0.70749	-0.24
Upf3b	1	0.85604	-0.01219	-0.016327	-0.11566	-0.35996	-0.35191
MGI:1925112	1	0.87074	-0.029749	-0.052346	-0.13473	-0.38272	-0.27124
Hmgb2	5	0.44638	0.4795	0.23538	-0.19749	-0.40439	-0.55937
Hmbs	18	-0.90643	0.098919	0.25449	0.20483	0.14899	0.1992
Gnas	18	-0.82339	0.020714	0.27211	0.49622	0.036375	-0.001987
Snca	8	-0.55602	-0.18109	0.36625	0.6763	-0.25242	-0.053017
Ufd1l	20	-0.75457	0.47677	-0.031966	-0.044402	0.43939	-0.085219
Fin14	5	-0.37499	0.66989	0.10543	-0.088501	0.25825	-0.57008
Osbpl1a	12	0.62967	0.41224	-0.14819	-0.22103	-0.5976	-0.075098
Polr2e	13	-0.32777	0.15812	0.29396	0.35888	0.27588	-0.75911
Hdc	16	0.11921	-0.81973	-0.13075	0.18404	0.16017	0.48705
Tbca	5	-0.018135	0.70272	-0.24624	-0.10567	0.26883	-0.60148
Hpgd	11	-0.40731	-0.20019	-0.070926	-0.1263	-0.071576	0.87631
Tgm2	2	0.56062	-0.49801	-0.36029	-0.31834	0.21629	0.3997
Anp32a	20	-0.6677	0.51282	0.008698	0.058152	0.42074	-0.33273
Klrb1c	11	-0.037573	-0.4722	-0.26554	-0.12934	0.078696	0.82595
Kera	1	0.7237	-0.10528	-0.26457	0.35817	-0.43789	-0.27413
Ccr2	2	0.58054	-0.42422	-0.29287	-0.25244	-0.16458	0.55356
Atp2a3	4	-0.56311	0.71858	-0.27933	0.084148	0.22069	-0.18098
Atp2a3	4	-0.5523	0.58925	-0.42565	-0.11457	0.36738	0.13589
Mafg	18	-0.72809	0.34799	0.27781	0.4442	-0.081924	-0.25999
Abcb1b	15	0.65684	0.052259	0.10261	0.03337	-0.73648	-0.1086
Mef2b	9	-0.42159	-0.34504	-0.22099	-0.13681	0.60416	0.52024
Batf	10	-0.002515	-0.32856	-0.33633	-0.39688	0.69806	0.36623
Zfp60	5	-0.11308	0.58626	0.25241	0.10757	-0.084009	-0.74912
C1qr1	13	-0.002846	0.27018	0.49977	0.30876	-0.57762	-0.49824
Bmp4	15	0.15852	0.21811	0.25844	0.26001	-0.89044	-0.004646
Usp19	12	0.41041	0.70895	-0.38539	-0.23131	-0.23402	-0.26864
Mllt2h	3	-0.64233	0.6515	0.31833	-0.044265	-0.042799	-0.24047
A930031D07Rik	6	-0.68488	0.61517	0.30625	0.078892	-0.19475	-0.12069
Hck	8	-0.43834	-0.26141	0.041482	0.82391	0.067634	-0.23323
Maf1	6	-0.66387	0.29687	0.43761	0.39049	-0.12839	-0.33267
C3	16	0.35173	-0.77435	0.098154	0.22398	-0.27517	0.37569
Sucla2	15	0.51329	0.073665	0.23072	0.16444	-0.78137	-0.20075
Itm2a	11	0.020244	-0.47127	-0.33511	-0.1582	0.16053	0.78384
Rnps1	20	-0.84566	0.26473	0.24456	-0.037496	0.39148	-0.017619
1500011L16Rik	18	-0.6796	0.33638	0.36423	0.34826	0.042139	-0.41142
Bax	20	-0.76015	0.44577	-0.075275	-0.013978	0.46272	-0.059116
Pter	2	0.87086	-0.24261	-0.18342	-0.36592	-0.11722	0.038262
Sec61b	20	-0.77929	0.46588	0.10138	0.075184	0.34261	-0.20577
Csrp2	6	-0.51531	0.33684	0.48617	0.38255	-0.33924	-0.35101
Krt2-10	9	-0.34738	-0.34572	-0.21628	-0.2368	0.56495	0.58119
2610042L04Rik	2	0.72566	-0.06693	-0.21435	-0.53026	0.30573	-0.21986
2610042L04Rik	2	0.78576	-0.066543	-0.3812	-0.34031	0.24306	-0.24073
Serpinf1	1	0.67709	0.025779	0.37495	-0.33931	-0.29031	-0.44819
Ndufb8	18	-0.85769	0.26383	0.32478	0.26229	0.10456	-0.097765
Coq7	6	-0.68309	0.25138	0.51543	0.33918	-0.20634	-0.21656
Igh-6	18	-0.75163	0.16398	0.3391	0.43173	0.12057	-0.30373
2600002E23Rik	18	-0.88653	0.12423	0.29094	0.28938	0.17374	0.008236
Atp5e	18	-0.86107	0.35846	0.15246	0.14441	0.28286	-0.077123
Snx5	4	-0.54741	0.45202	-0.43488	-0.19933	0.38724	0.34236
Rps6ka4	4	-0.5827	0.30592	-0.55631	0.21074	0.40945	0.2129
Mrpl40	18	-0.77904	0.2408	0.42018	0.35253	-0.058928	-0.17553
Igsf4a	11	0.23873	-0.44947	-0.12921	-0.31324	-0.12777	0.78093
Pbx3	11	0.023439	-0.15582	-0.14616	-0.19826	-0.39437	0.87119
Spnb3	9	-0.20885	-0.2078	-0.34058	-0.38323	0.56736	0.5731
Dmd	13	0.23846	0.32718	0.27689	0.28744	-0.42646	-0.70351
Abcg2	2	0.7398	-0.2304	-0.13229	-0.17793	-0.50616	0.30699
Folh1	13	-0.13341	0.42754	0.29453	0.28595	-0.08483	-0.78974
Cugbp1	4	-0.19433	0.68616	-0.4848	-0.4037	0.28422	0.11242
MGI:1351630	17	-0.58916	-0.22228	-0.35643	0.27102	0.42802	0.46882
Fbxw11	3	-0.74009	0.65492	0.09124	0.020735	0.070936	-0.09778
Cd5	10	-0.20644	-0.39425	-0.43923	0.016777	0.71811	0.30507
Igl-V1	19	-0.65327	0.12471	0.28783	0.51989	0.14817	-0.42733
Igl-V1	2	0.89238	-0.20821	-0.10874	-0.35094	-0.10492	-0.11961
Tex21	14	0.16497	0.24798	0.22468	0.22084	0.041697	-0.90017
Prp2	9	-0.073459	-0.31042	-0.38403	-0.34928	0.51011	0.60709
Vamp1	17	-0.79399	0.222	-0.27857	0.25151	0.30334	0.29568
Spib	18	-0.77291	0.24969	0.31336	0.4124	0.059175	-0.26171
Zap70	17	-0.3922	-0.3523	0.066253	-0.36374	0.66677	0.37522
Zap70	17	-0.58695	-0.36378	-0.068716	0.001577	0.52326	0.4946
Zap70	9	-0.15442	-0.38535	-0.32423	-0.27398	0.57079	0.56716
Og9x	9	-0.34487	-0.36442	-0.23982	-0.18813	0.50282	0.63445
Erf	17	-0.77215	-0.006401	-0.16314	0.087024	0.47387	0.38079
Klrd1	11	-0.083101	-0.30602	-0.38014	-0.2632	0.23994	0.79252
Klrk1	11	0.24372	-0.4038	-0.43974	-0.28512	0.20652	0.67841
Rag1	7	-0.29112	0.54509	0.58635	-0.15249	-0.42912	-0.25871
Cmah	17	-0.44131	-0.068695	-0.14016	-0.21416	0.8573	0.007022
Foxf1a	2	0.82898	-0.17066	-0.38302	-0.36297	0.070054	0.017627
Sec23a	4	-0.4217	0.68289	-0.3417	-0.36706	0.26952	0.17805
Ensa	4	-0.53937	0.68426	-0.17166	-0.23901	0.37678	-0.11098
Ror2	9	-0.081398	-0.41922	-0.27744	-0.34001	0.55598	0.56209
Tgfb1i4	8	0.67416	-0.40037	-0.066393	0.42421	-0.28973	-0.34191
Fkbp9	2	0.86857	-0.35388	-0.20494	-0.094684	-0.25962	0.044533
Rgs19ip1	17	-0.64358	-0.20976	-0.1087	-0.059638	0.55842	0.46326
Eif2ak1	18	-0.85978	0.3137	0.25813	0.30879	-0.001226	-0.019647
Gsn	19	-0.68052	0.34503	0.39112	0.15385	0.22636	-0.43584
Usp19	18	-0.81218	0.42844	0.24597	0.14981	0.18605	-0.19809
D12Ertd647e	18	-0.83941	0.24366	0.24625	0.25144	0.28072	-0.18266
Mtdh	6	-0.55346	0.66565	0.24431	0.1862	-0.20432	-0.33835
Cox7a2	19	-0.64828	0.4286	0.36182	0.21049	0.10533	-0.45796
Rpl37a	18	-0.86382	0.15509	0.35946	0.31218	0.053201	-0.01608
Ilf2	5	-0.22327	0.74308	0.029045	0.065764	0.01201	-0.62663
Nono	5	-0.20583	0.5138	0.20424	0.15758	0.11387	-0.78366
Fuca1	18	-0.84281	0.042827	0.18614	0.32316	0.37611	-0.085464
2700038C09Rik	19	-0.62581	-0.017427	0.26517	0.54117	0.25874	-0.42182
1500040F11Rik	18	-0.83746	0.11484	0.39833	0.25409	0.20799	-0.13779
Abcf2	20	-0.88587	0.27864	0.097398	0.050024	0.32965	0.13015
Rabggta	10	-0.53221	0.17747	-0.40587	-0.19584	0.58948	0.367
Kpna3	13	-0.006714	0.54569	0.16168	0.22998	-0.15701	-0.77362
Ctse	4	-0.21189	0.70585	-0.1125	-0.54514	0.34034	-0.17666
Ctse	4	-0.29505	0.73091	-0.077713	-0.32309	0.3483	-0.38337
Bcl2a1d	17	-0.52374	-0.49294	-0.057731	0.24139	0.60904	0.22401
Eomes	11	-0.31	-0.24868	-0.24267	-0.32671	0.42225	0.70578
Hist1h2ba	6	0.006884	0.042862	0.72948	0.1567	-0.42633	-0.50957
Cugbp2	3	-0.23453	0.78852	0.1482	-0.082948	-0.082986	-0.53619
Klra3	11	-0.068506	-0.33307	-0.3332	-0.058733	-0.080264	0.87376
Klra3	11	-0.069296	-0.42344	-0.24833	-0.011898	-0.10859	0.86157
LOC280487	5	-0.33693	0.47878	0.215	-0.007707	0.34983	-0.69898
Iap11-1	5	-0.50033	0.57652	0.10564	-0.063617	0.38536	-0.50357
Bat3	3	-0.72454	0.67814	0.10881	0.006228	-0.012673	-0.055995
Il1r1	1	0.85067	-0.093306	-0.061808	0.029517	-0.36953	-0.35555
Pou2af1	19	-0.55399	0.38007	0.39143	0.36246	-0.071062	-0.50892
Taf9	19	-0.64808	0.44078	0.26276	0.19397	0.22736	-0.47681
9130020O15Rik	3	-0.088373	0.7723	0.001379	0.004136	-0.063635	-0.62584
Prf1	11	0.02981	-0.47785	-0.46225	-0.11239	0.40762	0.61506
Slc30a1	15	0.15038	0.034449	0.3407	0.45371	-0.78528	-0.19392
Inpp1	10	-0.49162	0.11526	-0.32214	-0.32425	0.59225	0.43052
Gnb4	2	0.8215	0.10261	-0.5062	-0.1319	-0.13689	-0.14913
Golga3	20	-0.8988	0.19057	0.046097	0.1614	0.28446	0.21624
Vpreb3	19	-0.62797	0.59603	0.28752	0.12823	0.005112	-0.38893
Ddx6	12	0.36979	0.44332	-0.35184	-0.71432	0.14476	0.10825
Tiparp	20	-0.79402	-0.009482	0.11619	0.57694	0.14737	-0.036959
Azi2	20	-0.87135	-0.011608	0.11964	0.21234	0.15423	0.39676
Tceb1	18	-0.82733	0.50471	0.084341	0.22711	0.037501	-0.0263
Ptk9l	20	-0.69133	0.14912	0.19432	0.34241	0.41796	-0.41247
Erh	19	-0.59256	0.5742	0.31316	0.032776	0.12464	-0.4522
Atp6ap1	18	-0.80849	0.17272	0.32972	0.43689	-0.000765	-0.13008
Scd1	19	-0.67117	0.15728	0.11331	0.55891	0.22663	-0.38498
Scd1	19	-0.6867	0.22421	0.13536	0.49786	0.22881	-0.39954
Crip1	20	-0.77759	0.29699	0.036196	0.32096	0.37414	-0.25069
Sema4a	4	-0.15937	0.56677	-0.3339	-0.62452	0.28026	0.27075
2610204L23Rik	1	0.76724	-0.060817	0.008045	0.15216	-0.50021	-0.36636
Polr2g	18	-0.85305	0.096427	0.33754	0.30454	0.21502	-0.10047
Pip5k1c	9	-0.43585	-0.20142	-0.25706	-0.24137	0.57794	0.55777
MGI:1933179	2	0.81565	-0.3537	-0.38785	-0.21945	0.057551	0.087791
Mef2a	13	0.39397	0.29898	0.27132	0.17469	-0.60616	-0.53277
Fut7	2	0.79724	-0.19068	-0.21791	-0.51469	0.000852	0.12516
Pdc	1	0.8263	-0.054396	0.087868	-0.090761	-0.34834	-0.42067
Fcer2a	17	-0.32804	-0.46404	-0.29988	0.099944	0.70229	0.28972
Prkce	3	-0.51617	0.78721	-0.32853	-0.012666	0.075775	-0.005619
Mcp	13	0.0761	0.4477	0.37516	0.14184	-0.30682	-0.73401
Dach1	1	0.8149	0.13371	-0.069346	-0.12601	-0.29393	-0.45932
Traf1	9	-0.26973	-0.3702	-0.26781	-0.24121	0.58502	0.56396
F2rl3	2	0.63501	-0.078176	-0.42201	-0.55988	0.14641	0.27867
Ugcg	4	-0.37515	0.73698	-0.30058	-0.39185	0.071594	0.25904
Txndc7	20	-0.82344	0.40963	4.3e-005	0.13555	0.35943	-0.081194
Rpn1	18	-0.85378	0.04144	0.29726	0.41954	0.03356	0.061976
Rpl29	16	0.24757	-0.76178	-0.026663	-0.21591	0.26721	0.48957
Ets2	20	-0.82558	-0.01815	0.53474	0.1091	0.11157	0.088284
Eif2s1	18	-0.76346	0.39036	0.3003	0.20082	0.18703	-0.31506
Rabac1	20	-0.76275	0.14028	0.12842	0.38508	0.392	-0.283
Hmg20a	20	-0.83577	0.4637	0.14357	-0.071727	0.23855	0.061711
H2-Eb1	17	-0.53759	-0.3631	-0.067107	0.52039	0.5429	-0.09545
Ccnb2	7	-0.17396	0.42585	0.63786	-0.11564	-0.57217	-0.20192
Gtf2i	20	-0.75211	0.4793	0.074037	-0.11459	0.41831	-0.10492
Dctn2	18	-0.85803	0.38911	0.16824	0.06522	0.27913	-0.043683
Atp6v0e	19	-0.6326	0.19855	0.28974	0.52071	0.071077	-0.4475
Psmd4	18	-0.89701	0.070314	0.26665	0.27305	0.18587	0.10112
Npl	2	0.88862	-0.24057	-0.27162	-0.26349	-0.018545	-0.094471
Stat6	20	-0.81757	0.25027	0.11757	0.25783	0.38769	-0.1958
Gas2	13	0.2354	0.2996	0.31411	0.30274	-0.55215	-0.5997
Abca1	16	0.091069	-0.87209	0.22195	0.28685	-0.040771	0.31299
Trp53bp1	19	-0.60524	0.56192	0.19506	0.33546	-0.0876	-0.3996
Ide	18	-0.84662	0.43979	0.28834	0.07521	0.015118	0.02814
Ap3s2	6	-0.79075	0.56269	0.18108	0.10819	-0.10716	0.045992
1110051M20Rik	20	-0.88922	0.087838	0.28308	0.029292	0.26695	0.22207
Hemgn	1	0.83805	-0.17671	-0.13163	0.022614	-0.49533	-0.057027
Vps45	18	-0.89512	0.058708	0.2298	0.3161	0.1591	0.13142
Elovl6	12	0.29482	0.61511	0.055943	-0.69978	-0.19007	-0.07601
Ly86	20	-0.7526	-0.076946	0.022828	0.53902	0.35833	-0.090626
St6gal1	19	-0.69388	0.11566	0.30855	0.54589	0.053985	-0.33021
Pls3	13	0.31091	0.28218	0.27991	0.28117	-0.58688	-0.56734
Slc30a5	13	0.26108	0.19314	0.41105	0.26733	-0.64602	-0.48658
Dstn	15	-0.12257	-0.048277	0.27849	0.43201	-0.80501	0.26536
Arcn1	17	-0.65985	-0.19403	-0.20363	0.078564	0.4799	0.49902
Penk1	17	-0.72172	-0.08408	-0.10695	-0.044003	0.50068	0.45607
0610033H09Rik	18	-0.75569	0.13657	0.43639	0.39916	0.027983	-0.24441
Cdkn2d	18	-0.84331	0.31335	0.33225	0.26632	0.024687	-0.093329
Add1	20	-0.85716	-0.045367	0.22208	0.42482	0.14713	0.10851
2900073G15Rik	20	-0.77275	-0.10859	0.27653	0.37418	0.38732	-0.15673
Mbtd1	20	-0.72067	0.62653	-0.13729	0.070129	0.24085	-0.079544
Gtf3a	2	0.89696	-0.088757	-0.28377	-0.13036	-0.27589	-0.11816
Abpa	13	0.33154	0.25226	0.30156	0.25474	-0.46847	-0.67167
Gdi2	13	0.18747	0.22793	0.4034	0.19103	-0.18569	-0.82414
Slco5a1	8	-0.14663	-0.2604	-0.12579	0.89597	-0.29598	-0.067169
D1Wsu158e	1	0.85837	-0.13572	0.060103	-0.39722	-0.26016	-0.12533
AA516738	17	-0.77399	-0.26646	0.21061	0.093868	0.31341	0.42256
Fgr	20	-0.83028	-0.088707	0.033795	0.14341	0.4253	0.31652
Fli1	3	0.069454	0.8535	-0.26728	-0.18347	-0.077777	-0.39442
Ngfg	1	0.88379	-0.24287	0.040969	-0.24942	-0.18062	-0.25184
Mcpt1	9	-0.43489	-0.22296	-0.26582	-0.21238	0.57539	0.56064
Crisp3	14	0.057324	0.22942	0.23127	0.22997	0.15421	-0.90218
Klrb1b	11	-0.059483	-0.52552	-0.33643	-0.053875	0.23409	0.74122
Csf2rb1	4	-0.36556	0.50478	-0.40735	-0.44072	0.3449	0.36392
Cftr	15	0.29197	0.23995	0.19608	0.27021	-0.85089	-0.14732
Itgal	17	-0.47726	-0.21867	-0.43679	0.21186	0.64033	0.28056
Klrb1a	11	0.017717	-0.30241	-0.070142	-0.35589	-0.15655	0.86726
Ifi202b	14	0.057644	0.24454	0.18039	0.2033	0.21732	-0.9032
Klra4	11	-0.30505	-0.20258	-0.27601	-0.23784	0.18552	0.83591
Klra9	11	-0.044675	-0.36509	-0.36859	-0.31684	0.42765	0.66752
Hba-a1	16	-0.29608	-0.73418	0.37186	0.46364	0.073723	0.12103
Tubb5	6	-0.3835	0.36687	0.66117	0.01001	-0.14442	-0.51013
Tubb5	6	-0.48678	0.35885	0.61358	0.004998	0.016774	-0.50743
Fth1	19	-0.38072	0.19506	0.2796	0.46601	0.14717	-0.70711
Bpgm	8	-0.42754	-0.26447	0.44065	0.66281	-0.32639	-0.0851
Ccni	13	0.45342	0.061118	0.26307	0.32842	-0.5216	-0.58442
Ctsh	17	-0.48568	-0.36146	-0.22546	0.55444	0.52458	-0.006438
Plf	14	0.275	0.21605	0.278	0.16534	-0.056988	-0.8774
Pold4	19	-0.59036	0.022807	0.30222	0.59489	0.11033	-0.43994
Gnb1	3	-0.293	0.87429	-0.11018	-0.28261	0.047156	-0.23566
BC002236	8	-0.43543	-0.29471	0.41313	0.68814	-0.11325	-0.25788
Mea1	20	-0.77969	-0.10582	0.1979	0.53138	0.23165	-0.075428
Mrps17	18	-0.82491	0.36165	0.25579	0.29903	0.076045	-0.1676
Fbxo8	13	0.33966	0.1859	0.33887	0.27891	-0.61553	-0.5278
Pnpo	14	0.15193	0.22865	0.22712	0.24118	0.052317	-0.90119
1810045K17Rik	18	-0.87826	0.3421	0.20872	0.22133	0.13503	-0.028948
Zfp277	18	-0.79422	0.037195	0.49615	0.33973	0.000144	-0.07904
Cd53	18	-0.81066	0.14818	0.18192	0.52936	0.032017	-0.080828
Prkar1b	9	-0.25235	-0.31166	-0.31241	-0.27496	0.53579	0.61556
Commd5	18	-0.88171	0.020062	0.27257	0.28712	0.25063	0.051329
5530600A18Rik	20	-0.82925	0.43027	0.17205	-0.14457	0.24778	0.12379
1110013L07Rik	10	-0.44755	-0.10646	-0.41631	-0.073874	0.70155	0.34267
Vcl	8	-0.18114	-0.14426	-0.19266	0.87084	-0.38694	0.034155
Nfyc	4	-0.30758	0.45402	-0.36318	-0.51672	0.49203	0.2414
Cdkn3	6	-0.36338	0.38123	0.70411	-0.41787	-0.20677	-0.097319
Dusp11	20	-0.8237	-0.13884	0.33118	0.14532	0.079735	0.4063
MGI:1891716	1	0.88221	-0.2155	-0.011792	-0.12799	-0.36326	-0.16366
Akr1c13	2	0.61597	-0.20344	-0.50089	-0.43637	0.25178	0.27293
Nrp1	9	-0.075757	-0.28366	-0.29783	-0.44943	0.48014	0.62655
Akap12	6	-0.44485	0.57846	0.41152	0.17015	-0.27586	-0.43943
Snrpd2	18	-0.79091	0.19874	0.37073	0.26394	0.2307	-0.27319
Tcte1l	13	0.4522	0.21539	0.2241	0.22076	-0.43102	-0.68146
Herpud1	6	-0.44642	0.25417	0.63048	0.2238	-0.14476	-0.51727
Pnrc2	18	-0.88979	0.17642	0.25469	0.2387	0.23472	-0.01475
Ccar1	4	-0.23336	0.69865	-0.21551	-0.22147	0.41099	-0.43934
Tde2	15	0.2418	0.21616	0.37676	0.26659	-0.74475	-0.35656
Ppil2	18	-0.84044	0.36201	0.17309	0.18324	0.27508	-0.153
Ppil2	15	0.29016	0.19007	0.31853	0.29143	-0.76761	-0.32258
Kif22	15	0.16231	0.25431	0.58122	-0.006172	-0.69512	-0.29655
Tm4sf13	3	0.36582	0.7028	-0.07721	-0.17208	-0.38699	-0.43234
Ndufb2	18	-0.77301	0.47466	0.23358	0.053698	0.25013	-0.23906
Mid1ip1	13	0.10943	0.53076	0.081658	0.30918	-0.32507	-0.70596
Capzb	19	-0.64255	0.12604	0.33364	0.52804	0.073898	-0.4191
Pgls	6	-0.56464	0.29961	0.55007	0.27127	-0.1042	-0.4521
Ak2	18	-0.78803	0.38583	0.16808	0.25637	0.24959	-0.2718
2810052M02Rik	18	-0.79999	0.35278	0.18025	0.25697	0.2667	-0.25673
2810052M02Rik	18	-0.84156	0.4128	0.12728	0.098198	0.29512	-0.091827
2810052M02Rik	18	-0.74997	0.45666	0.13615	0.26154	0.20918	-0.31354
Znrf1	12	0.13391	0.27298	0.083276	-0.86585	0.38828	-0.012565
Znrf1	4	-0.1722	0.43239	-0.41712	-0.57862	0.32267	0.41288
Fcrlm1	19	-0.59579	0.047373	0.47294	0.49848	-0.010031	-0.41297
A430106J12Rik	5	0.18232	0.62042	-0.000995	0.22631	-0.48098	-0.54706
A430106J12Rik	13	0.39688	0.26597	0.22384	0.25195	-0.63969	-0.49895
Flt3	2	0.90167	-0.16354	-0.30729	-0.092635	-0.16464	-0.17358
Klrg1	11	-0.31145	-0.30323	-0.10606	-0.30141	0.20562	0.8165
Fut9	13	0.17184	0.41294	0.22157	0.29185	-0.37208	-0.72611
Il18rap	2	0.54365	-0.21698	-0.43157	-0.48123	0.10901	0.47713
Hif3a	20	-0.88109	0.074663	0.009995	0.20233	0.31448	0.2796
V1ra2	14	0.17948	0.26181	0.19613	0.234	0.025996	-0.89741
Il13ra2	1	0.82144	0.073943	-0.032654	-0.075166	-0.35562	-0.43194
Rex2	14	0.14718	0.20821	0.19243	0.19239	0.17165	-0.91186
Ncoa6	1	0.83401	0.15026	-0.3483	-0.083624	-0.29829	-0.2541
D6Ertd439e	13	0.4147	0.084268	0.082122	0.4303	-0.26324	-0.74815
Apoe	11	-0.023919	-0.51023	-0.36443	-0.11549	0.30859	0.70549
Cd2	18	-0.82835	-0.098554	0.30172	0.40131	0.2281	-0.004209
Cd244	11	0.10551	-0.25492	-0.03521	-0.31069	-0.34541	0.84072
Hist1h1d	8	-0.37262	-0.28527	0.66251	0.47447	-0.2175	-0.2616
C1r	16	0.20389	-0.81953	-0.066374	-0.063627	0.35922	0.38639
C1r	1	0.87941	-0.11235	0.020164	-0.19456	-0.30454	-0.28811
Spg21	15	-0.034858	-0.04444	0.48255	0.31879	-0.80916	0.087123
Ddx54	19	-0.43924	0.050591	0.41891	0.48783	0.099314	-0.6174
Arpc3	18	-0.76351	0.25259	0.34449	0.43649	-0.073496	-0.1966
Cdkn1c	1	0.61618	-0.019895	0.44348	-0.14657	-0.48436	-0.40887
Fxyd6	18	-0.82358	0.34063	0.35159	0.21129	0.090845	-0.1708
Deb1	18	-0.88192	0.18712	0.31794	0.27805	0.005098	0.093744
MGI:1927354	13	0.4381	0.35686	0.10317	0.20444	-0.45018	-0.6524
Usp7	18	-0.85292	0.34752	0.16653	0.34664	-0.047633	0.039902
Fliih	19	-0.4533	0.37279	0.2183	0.23437	0.3057	-0.67787
Myo1c	20	-0.89927	0.14179	0.12874	0.18438	0.32685	0.1175
Statip1	13	0.1403	0.36882	0.13438	0.27785	-0.057806	-0.86354
2610510H01Rik	19	-0.66682	0.29038	0.37694	0.40268	0.005204	-0.40838
Amot	1	0.73937	-0.1258	0.20738	0.039749	-0.53646	-0.32424
Tpm4	18	-0.87712	0.24059	0.27015	0.29876	-0.030393	0.098017
Tpm4	19	-0.56191	0.62464	0.059934	0.033213	0.29437	-0.45025
1700013H19Rik	15	0.51207	0.29531	0.32401	-0.24128	-0.65863	-0.23147
Sfrs2ip	18	-0.84205	0.3396	0.2855	0.23854	0.12519	-0.14678
Slc30a4	6	-0.23185	0.46213	0.26998	0.44615	-0.39278	-0.5536
Cggbp1	17	-0.6475	-0.13482	-0.16894	-0.076507	0.51665	0.51112
AI314180	3	0.19885	0.78131	-0.13219	-0.52111	-0.102	-0.2249
Ptgs1	11	0.38017	-0.29879	-0.4004	-0.17829	-0.22592	0.72322
Arih2	18	-0.77698	0.27794	0.29314	0.41837	0.027007	-0.23948
Gldc	3	-0.338	0.88111	-0.10443	-0.29237	-0.10721	-0.039091
Lpl	11	-0.35389	-0.38179	-0.12808	0.2349	-0.16498	0.79385
Cbx5	3	-0.071642	0.80743	0.16167	-0.23694	-0.18447	-0.47604
0610010K14Rik	13	-0.1643	0.23914	0.2066	0.2678	0.29575	-0.84496
Mobk1b	19	-0.67571	0.18036	0.27597	0.52302	0.088086	-0.39169
Hspa1l	18	-0.82406	0.3434	0.20232	0.22097	0.26489	-0.20752
Ethe1	3	-0.4151	0.76537	0.1213	0.13229	-0.18494	-0.41891
Basp1	2	0.67297	-0.20356	-0.68867	0.022696	0.17436	0.022205
D19Ertd144e	20	-0.75488	0.20629	0.163	0.33946	0.37289	-0.32673
Actb	12	0.044445	0.23296	0.057788	-0.19454	0.59776	-0.73841
Dhx32	17	-0.58429	-0.24717	-0.26951	0.084802	0.53399	0.48222
Mlf2	18	-0.85796	0.36431	0.19078	0.22932	0.17731	-0.10376
Slc29a1	12	-0.086731	0.3411	-0.036821	-0.82338	0.22138	0.38445
Pycs	20	-0.7726	0.54251	-0.10201	-0.041446	0.30271	0.070807
Psmd13	18	-0.78544	0.25135	0.31688	0.43064	-0.18182	-0.031572
Paip2	13	0.077643	0.3014	0.33624	0.33571	-0.27541	-0.77558
Brrn1	6	-0.69878	0.44009	0.52631	0.004443	-0.18071	-0.091345
2900092E17Rik	18	-0.80226	0.11003	0.37487	0.28432	0.26388	-0.23081
1110011K10Rik	6	-0.68919	0.34642	0.52597	0.18993	-0.080042	-0.29306
Pira1	8	-0.1481	-0.59897	0.021933	0.7821	0.024039	-0.081016
Rab7-ps1	20	-0.62912	0.6255	0.063695	-0.086116	0.33014	-0.30412
Scp2-ps2	20	-0.8383	0.1543	0.024776	0.031844	0.50735	0.12004
Sfrs2	3	-0.092965	0.8285	-0.009649	-0.44575	0.04285	-0.32299
Zfp260	3	0.13501	0.77835	0.060982	-0.18951	-0.27346	-0.51141
Ptpns1	9	-0.12378	-0.34604	-0.36041	-0.30133	0.52128	0.61033
D1Ertd164e	13	0.45354	0.12163	0.062286	0.40382	-0.33298	-0.70829
5730488B01Rik	19	-0.4765	0.38081	0.25518	0.41232	0.052722	-0.62452
Blk	18	-0.78314	0.28446	0.29233	0.38146	0.08488	-0.26
4833445I07Rik	8	-0.22921	-0.12349	0.50993	0.61288	-0.38155	-0.38855
Uba52	18	-0.87928	0.16824	0.40742	0.13088	0.070101	0.10265
Klra1	17	-0.67962	-0.23198	0.019149	-0.066829	0.38126	0.57802
B230333C21Rik	8	0.12111	-0.26587	0.19582	0.72486	-0.54586	-0.23005
Slc26a2	9	-0.13864	-0.23045	-0.38414	-0.37419	0.51594	0.61147
Dhx36	13	0.57169	0.25994	0.11395	0.12073	-0.4641	-0.60221
C77070	13	0.49816	0.15719	0.21245	0.2409	-0.48591	-0.62278
C77370	13	0.16132	0.30278	0.29113	0.33921	-0.34286	-0.75162
C78878	13	0.24503	0.177	0.28399	0.39298	-0.36288	-0.73612
C80012	9	-0.27128	-0.30102	-0.29391	-0.28544	0.52666	0.62495
Matr3	3	-0.56199	0.73661	-0.10899	-0.061489	0.24884	-0.25297
Matr3	1	0.76038	0.094185	0.012258	0.010987	-0.55596	-0.32185
0610006I08Rik	18	-0.79993	0.063447	0.48682	0.30802	0.076925	-0.13527
C1qb	11	-0.36009	-0.26443	-0.22501	-0.26313	0.38097	0.73171
Hbld1	18	-0.85663	0.1123	0.30313	0.3529	0.17309	-0.084774
D8Wsu151e	13	0.01054	0.31222	0.36563	0.22814	-0.073133	-0.8434
Hdac1	18	-0.83598	0.26435	0.24031	0.29269	0.22799	-0.18937
Acp1	18	-0.69742	0.55014	0.2857	0.17779	-0.003634	-0.31258
Aldh2	13	0.12583	0.073749	0.20204	0.41858	0.051602	-0.8718
Lxn	3	0.3458	0.64446	0.134	-0.2516	-0.47535	-0.39733
Pkm2	5	-0.070319	0.65588	-0.025191	0.13111	0.046647	-0.73816
Akr7a5	18	-0.84618	0.18803	0.15945	0.44544	0.13471	-0.081486
Pfn1	20	-0.89079	0.076416	0.051125	0.20935	0.29731	0.25656
Wdr1	19	-0.66512	0.21468	0.35267	0.48736	-0.002753	-0.38681
Hsdl2	18	-0.82483	0.42135	0.18374	0.28939	0.070496	-0.14016
3732413I11Rik	20	-0.86739	0.31057	0.12624	-0.010677	0.35806	0.083152
Lbp	16	0.57355	-0.7512	-0.15399	-0.01889	0.072212	0.27831
Exosc10	20	-0.73832	0.3177	0.20268	-0.33469	0.43148	0.12115
Ngp	16	0.15077	-0.82693	0.16872	0.32221	-0.17572	0.36097
Cdk5rap3	20	-0.86308	0.066763	-0.030747	0.38627	0.26119	0.17961
1110008H02Rik	12	0.3496	0.71014	-0.38433	-0.38899	-0.27251	-0.01391
Gimap4	10	-0.15487	-0.034346	-0.573	-0.29524	0.51759	0.53986
5730589K01Rik	18	-0.89632	0.24176	0.12572	0.22345	0.26628	0.039121
Uchl1	3	-0.56593	0.69861	0.31511	-0.27909	-0.095435	-0.073272
MGI:1927947	19	-0.44461	0.33025	0.22544	0.34842	0.22604	-0.68552
D11Bwg0434e	18	-0.87552	0.13066	0.19193	0.40761	0.11036	0.034998
Csnk1g2	18	-0.72584	0.23921	0.28871	0.36445	0.22162	-0.38811
Myadm	8	-0.048751	-0.036087	-0.2621	0.87236	-0.38226	-0.14316
2410015N17Rik	18	-0.77796	0.37713	0.45869	-0.022327	0.12548	-0.16098
Ebna1bp2	20	-0.8408	0.34439	0.12427	0.035178	0.39321	-0.056249
Rps27	18	-0.87026	0.051548	0.24034	0.18441	0.38488	0.009126
Sfrs7	12	0.14552	0.48086	-0.44182	-0.64521	0.3528	0.10785
Polr2i	18	-0.8653	0.26973	0.38297	0.073645	0.16104	-0.022091
1100001I22Rik	18	-0.87701	0.028442	0.27024	0.30476	0.25236	0.021208
1100001I22Rik	10	-0.42393	-0.22956	-0.43417	0.011717	0.54474	0.53123
Rasgrf1	14	0.097924	0.25345	0.24772	0.245	0.051518	-0.89562
Cdc20	7	-0.24422	0.35889	0.70454	-0.040541	-0.46139	-0.31728
2510039O18Rik	13	-0.23892	0.29655	0.27255	0.45378	-0.026288	-0.75769
Snx2	20	-0.66587	0.59078	0.022237	0.10275	0.28756	-0.33742
Tmem14c	15	-0.15772	0.26863	0.4072	0.39171	-0.7463	-0.16352
Rps23	19	-0.59499	0.33948	0.18704	0.19214	0.41312	-0.53682
MGI:1930074	14	0.20728	0.228	0.23282	0.20876	0.021359	-0.89822
Sult1c1	13	0.21033	0.32877	0.1997	0.35712	-0.34828	-0.74764
Tmsb4x	18	-0.86994	0.23764	0.091209	0.37175	0.1984	-0.029067
C81072	15	0.29154	0.005613	0.23196	0.46503	-0.77161	-0.22254
Myt1l	10	-0.10964	-0.3322	-0.59238	0.0079	0.51124	0.51505
Pax8	9	-0.28651	-0.30374	-0.29019	-0.27069	0.52252	0.62861
Il4i1	17	-0.1852	-0.41564	-0.42927	0.5461	0.5529	-0.068882
Habp2	9	-0.40453	-0.14184	-0.26578	-0.32131	0.56538	0.56808
D9Ertd720e	13	0.41392	0.07368	0.29393	0.32783	-0.47083	-0.63851
Calm1	18	-0.7333	0.19191	0.32554	0.4597	0.076082	-0.31993
Il10ra	20	-0.82357	0.18923	-0.1745	0.2445	0.41716	0.14722
D030029J20Rik	2	0.76049	-0.32309	-0.24938	-0.29611	-0.23017	0.33826
Ddx50	2	0.7428	0.15318	-0.55852	-0.33386	-0.027995	0.02439
Vldlr	1	0.74106	0.093394	0.12482	-0.037165	-0.46372	-0.45838
Centb1	10	-0.56981	0.034779	-0.15096	-0.32856	0.62708	0.38748
Clec4e	2	0.89054	0.012419	-0.24627	-0.20276	-0.25857	-0.19536
Gpr65	11	0.021542	-0.44632	-0.57057	0.12911	0.22955	0.63673
Mutyh	18	-0.90743	0.21215	0.24125	0.15068	0.10351	0.19987
Ptger3	1	0.83475	0.002879	-0.007869	-0.055272	-0.39598	-0.37851
2900060B22Rik	18	-0.81041	-0.039096	0.28933	0.50617	0.014142	0.039856
Reln	6	-0.44842	0.4439	0.56691	0.14768	-0.41236	-0.29771
Pik3r1	20	-0.76295	0.39713	-0.037529	-0.16725	0.46972	0.10089
B130017I01Rik	14	0.18601	0.23638	0.20056	0.20221	0.081371	-0.90653
0610011I04Rik	2	0.76963	-0.017264	-0.44076	-0.44821	0.10625	0.030316
1500003O03Rik	3	-0.5531	0.72748	0.052678	-0.007342	0.15271	-0.37243
Phyh	8	-0.35654	-0.21125	0.31311	0.74789	-0.089714	-0.40352
Atad1	18	-0.84023	0.31288	0.2426	0.36518	-0.021859	-0.058603
Rpp21	18	-0.87428	0.32268	0.24939	0.08023	0.24929	-0.027341
Ugcg	11	-0.24088	0.025265	-0.53861	-0.16221	0.13802	0.77838
8430408H12Rik	3	-0.16397	0.79843	-0.012577	-0.069006	0.021772	-0.57465
01/01/2006	17	-0.76437	-0.21955	0.023759	0.1222	0.39703	0.44092
2900010J23Rik	18	-0.72578	0.51279	0.31902	0.1921	-0.032484	-0.26564
Ntan1	13	0.11636	0.36648	0.20645	0.31001	-0.17245	-0.82685
Hod	11	-0.16265	-0.17033	-0.4722	-0.059088	0.017064	0.84721
Dnajb9	3	-0.1222	0.78088	-0.23968	0.25264	-0.21651	-0.45513
Dnajb9	1	0.81232	0.027176	-0.039027	-0.048605	-0.53851	-0.21335
1110008P14Rik	19	-0.64088	0.10182	0.2658	0.57462	0.10687	-0.40823
Tpp2	18	-0.84807	0.47939	0.1477	0.14595	0.087685	-0.012656
Stard10	10	0.18318	-0.026718	-0.86024	0.087548	0.42684	0.18939
Tmem30b	14	0.1823	0.25825	0.17635	0.24985	0.03081	-0.89755
Bcl7c	13	0.05149	0.52351	0.25938	0.16186	-0.23978	-0.75651
Sec14l2	10	0.1058	-0.32572	-0.36932	-0.45193	0.52634	0.51482
Fbxw4	10	0.001526	-0.47792	-0.41622	-0.15418	0.63899	0.40776
Plekhc1	15	0.27222	0.19208	0.25913	0.22289	-0.8759	-0.070431
D17Ertd288e	9	-0.25156	-0.31252	-0.32033	-0.26734	0.60535	0.54636
1500005K14Rik	10	-0.005421	-0.33045	-0.33611	-0.40221	0.67693	0.39724
Apob	13	0.58768	0.16663	0.21258	0.079196	-0.40413	-0.64194
Dmap1	18	-0.86239	0.073982	0.32565	0.22974	0.29656	-0.063545
Zfp622	18	-0.83254	0.05628	0.29984	0.40299	0.19277	-0.11937
Faah	16	0.27277	-0.7328	-0.10756	-0.19556	0.53578	0.22743
Fbxw5	14	0.085275	0.23558	0.22311	0.32172	0.019498	-0.88519
Fbxw5	4	-0.61748	0.38261	-0.40419	-0.10994	0.46495	0.28406
Pdia5	1	0.77511	-0.06498	0.23417	-0.18862	-0.47538	-0.28033
Marcks	6	-0.75257	0.19486	0.4443	0.38818	-0.20751	-0.067292
Gabarap	19	-0.40665	0.30191	0.28274	0.39849	0.12324	-0.69969
Laptm4a	18	-0.84433	0.18211	0.27932	0.4143	0.027843	-0.059244
Eif3s4	18	-0.76516	0.18515	0.35022	0.41796	0.08646	-0.27463
2510015F01Rik	7	-0.062339	0.47998	0.62869	-0.32571	-0.40892	-0.31173
MGI:2143558	19	-0.63204	0.32482	0.41968	0.401	-0.14209	-0.37134
Cherp	20	-0.84269	0.42187	-0.027175	-0.003008	0.29424	0.15679
Ctla2a	2	0.62271	-0.37121	-0.51136	-0.20147	0.049061	0.41225
Fbp1	2	0.74264	-0.27642	0.28846	-0.50412	-0.084392	-0.16617
Ttc1	18	-0.89619	0.11947	0.25041	0.2034	0.27626	0.04665
Mrp63	9	-0.46051	-0.027063	-0.29628	-0.31185	0.51735	0.57838
Myl9	8	-0.65685	-0.38361	0.24262	0.57688	0.058916	0.16207
Pax5	18	-0.72538	0.10143	0.32804	0.47937	0.142	-0.3255
Cyba	8	-0.56651	-0.31604	0.13633	0.74764	-0.029202	0.027815
Vwf	9	-0.38264	-0.23953	-0.30613	-0.21624	0.55298	0.59156
Bub1	1	0.6173	0.061124	0.38095	-0.29484	-0.59545	-0.16907
Fasl	11	-0.27545	-0.2777	-0.19917	-0.24341	0.14266	0.85308
Il5ra	14	0.14628	0.23274	0.21638	0.24651	0.059885	-0.90181
Trpm7	1	0.84123	-0.036423	0.087164	-0.33672	-0.36669	-0.18861
Slc10a2	14	0.13043	0.26467	0.25408	0.25983	-0.025726	-0.88329
H2-K2	20	-0.75459	0.34079	0.10401	0.13861	0.45286	-0.28168
H2-K2	17	-0.72664	-0.078147	0.10378	-0.20693	0.46269	0.44522
Iap	19	-0.68194	0.13323	0.47776	0.2574	0.22718	-0.41362
Ccne2	5	-0.046326	0.57697	0.34344	0.13763	-0.41562	-0.5961
Mlp	3	0.046419	0.77156	0.13128	-0.10526	-0.32688	-0.51709
Gna12	3	-0.35714	0.86937	-0.12659	-0.085799	0.005481	-0.30532
Apobec2	13	-0.035345	0.32356	0.42922	0.32963	-0.36077	-0.6863
Tacc3	7	0.1937	0.34511	0.55788	-0.070804	-0.53431	-0.49158
D19Ertd721e	19	-0.38382	0.18537	0.43238	0.46145	-0.050515	-0.64489
Dbi	3	-0.34565	0.75035	0.20543	-0.12723	0.025503	-0.5084
2610012O22Rik	17	-0.71994	0.22696	-0.23593	-0.1014	0.51386	0.31651
Csnk1d	10	-0.41503	-0.091157	-0.29908	-0.31141	0.62735	0.48933
1810013D10Rik	18	-0.80801	0.12397	0.33289	0.45836	-0.00313	-0.10409
6330407G11Rik	8	-0.80914	-0.12576	0.25849	0.45016	-0.018062	0.24431
Mela	12	0.020581	0.43942	-0.37074	-0.396	0.63565	-0.32891
Cdca8	7	0.037309	0.4017	0.64056	-0.25191	-0.51612	-0.31158
Pcp4l1	1	0.74834	0.30789	-0.042352	-0.356	-0.33981	-0.3181
St13	18	-0.81938	0.50359	0.057606	0.161	0.19187	-0.094662
Ms4a6b	17	-0.65741	-0.37247	-0.032954	0.26527	0.53945	0.25812
Pxk	8	-0.66452	-0.005247	0.15474	0.65017	0.15892	-0.29406
Fen1	5	-0.30349	0.5733	0.41813	0.087217	-0.16814	-0.60705
Pnkp	19	-0.71171	-0.027093	0.333	0.53007	0.15369	-0.27796
Hes6	19	-0.63535	0.31589	0.44178	0.31527	0.011647	-0.44926
Anp32e	3	-0.21946	0.84713	0.13373	-0.31258	-0.12981	-0.31901
Coil	18	-0.81538	0.42757	0.24983	0.26982	-0.001024	-0.13086
Tcp11	9	-0.20997	-0.27587	-0.30288	-0.35903	0.5579	0.58984
Ect2	15	0.37721	0.24692	0.40022	-0.34298	-0.71937	0.03799
Smc2l1	15	0.26127	0.46171	0.18899	-0.19967	-0.79733	0.085034
Emp1	1	0.71749	0.021909	0.2563	-0.57143	-0.24762	-0.17662
Ifi30	18	-0.73813	0.095626	0.33398	0.51262	0.057434	-0.26153
3110006P09Rik	19	-0.54455	0.36907	0.44778	0.30421	-0.055853	-0.52066
Cks1b	3	-0.40398	0.68216	0.44222	-0.25858	-0.19631	-0.26552
Ptn	13	0.28079	0.2784	0.29109	0.30018	-0.516	-0.63447
Rpl19	18	-0.75909	0.24428	0.35831	0.25922	0.23435	-0.33707
Prkcdbp	1	0.81917	-0.062284	0.1254	-0.11539	-0.35251	-0.41445
Ccnd2	12	-0.10966	0.42019	-0.73246	-0.23189	0.38781	0.26599
Ube2i	18	-0.83848	0.32334	0.32848	0.23641	0.0921	-0.14185
Ywhaz	19	-0.64338	0.61988	0.055142	0.2717	0.047003	-0.35035
Psap	4	-0.59102	0.69498	-0.11584	-0.25388	0.29797	-0.032176
Tnfrsf8	9	-0.43647	-0.20332	-0.27199	-0.22267	0.54345	0.59098
Rps16	19	-0.48068	0.26393	0.31499	0.24076	0.32275	-0.66177
Polk	14	0.18126	0.254	0.18569	0.17951	0.1075	-0.90795
Mem1	9	-0.45362	-0.25732	-0.20334	-0.21425	0.51976	0.60878
Tcf7l2	9	-0.2521	-0.31658	-0.28983	-0.29486	0.58567	0.56769
C76213	1	0.68965	0.12115	0.08433	0.082788	-0.58273	-0.39519
Cts7	13	0.28732	0.27945	0.26659	0.26561	-0.33285	-0.76612
Htr2c	14	0.23923	0.25828	0.21039	0.21113	-0.032366	-0.88666
Svs6	14	0.14398	0.21534	0.24963	0.21964	0.075121	-0.90371
Snapc3	18	-0.81122	0.46315	0.20539	0.23942	0.059392	-0.15613
Il7	13	-0.028017	0.41727	0.36161	0.21524	-0.18198	-0.78415
Abca4	2	0.78725	-0.31618	-0.34326	-0.36573	0.13238	0.10559
Klra7	11	-0.10884	-0.3839	-0.23279	-0.31451	0.24906	0.79097
Klra7	11	-0.095545	-0.44327	-0.18659	-0.30392	0.2525	0.77682
D6Wsu176e	8	-0.27293	-0.39737	0.15302	0.75214	-0.39212	0.15726
Ncr1	11	-0.45998	0.012897	-0.25831	-0.35101	0.3862	0.67021
Foxh1	9	-0.28689	-0.30728	-0.34286	-0.21239	0.57787	0.57156
Crsp2	13	-0.10832	0.54403	0.26143	0.2624	-0.26213	-0.69741
1110021H02Rik	18	-0.83739	0.054993	0.44385	0.31292	0.02865	-0.002982
Sf3b1	12	0.024398	0.63606	-0.49105	-0.39209	0.40728	-0.18463
Cd97	3	-0.17765	0.72699	0.13277	-0.48757	0.19052	-0.38507
Inpp5a	6	-0.62745	0.62514	0.33665	0.079728	-0.13603	-0.27804
0610039A15Rik	18	-0.87463	0.14153	0.3191	0.25842	0.20873	-0.053152
2510049I19Rik	13	-0.26695	0.35324	0.29323	0.27988	0.12978	-0.78918
1500032D16Rik	18	-0.8193	0.35898	0.19165	0.26733	0.21477	-0.21344
Leng5	20	-0.89818	0.30434	0.14651	0.079497	0.23502	0.13278
Csnk1e	18	-0.6755	0.44497	0.24647	0.3446	0.044694	-0.40523
Rhog	18	-0.87952	0.23188	0.14349	0.15125	0.3594	-0.006503
Cln6	12	0.25258	0.19363	-0.2717	-0.79304	0.35769	0.26084
Tcra-V11.1	10	-0.09125	-0.33752	-0.36411	-0.28369	0.74469	0.33188
Fgl2	11	0.25041	-0.25447	-0.002895	-0.25345	-0.49203	0.75246
Usp22	3	-0.50177	0.73164	0.11288	0.19407	-0.17248	-0.36438
Sipa1	20	-0.63778	0.21321	0.008215	0.37578	0.47068	-0.43007
Plxnd1	17	-0.80493	0.09297	-0.22262	0.30488	0.27858	0.35118
Stxbp1	13	0.32181	0.39786	0.11139	0.29243	-0.62931	-0.49415
Tcf7	10	-0.16047	-0.1268	-0.34884	-0.4205	0.75353	0.30308
Tcf7	10	0.099312	-0.34568	-0.34696	-0.30549	0.80508	0.093728
Ly64	2	0.85516	-0.24993	-0.3824	-0.24448	0.012626	0.009019
Arhgef1	20	-0.44125	0.4904	-0.084982	-0.039378	0.56352	-0.48834
Icsbp1	8	-0.79387	-0.069859	0.16945	0.57303	0.045544	0.075756
Nfe2	2	0.8135	-0.44536	-0.10172	-0.096366	-0.31501	0.14496
Procr	1	0.89437	-0.095739	-0.055262	-0.29219	-0.24463	-0.20655
Pcsk7	17	-0.8101	0.001993	-0.12275	0.15357	0.34998	0.42732
Evi2a	17	-0.69574	0.063079	-0.27726	0.42246	0.50623	-0.018727
Zfp35	18	-0.79195	0.32058	0.30275	0.37541	-0.013707	-0.19306
H2-DMb1	17	-0.056077	-0.39511	-0.45005	0.36391	0.69375	-0.15643
H2-DMb1	17	-0.37383	-0.16526	-0.43984	0.29198	0.7424	-0.055464
Hmgb3	15	0.26728	0.26307	0.41957	-0.31385	-0.75537	0.1193
Scpep1	13	0.10681	0.44377	0.07015	0.36904	-0.21143	-0.77836
Brd2	20	-0.89141	0.22935	0.006258	0.16762	0.29647	0.19172
Dck	6	-0.69596	0.56806	0.39558	-0.06311	-0.17831	-0.026253
Dck	15	0.57056	0.1199	0.25181	-0.21494	-0.7418	0.014478
Snrpd3	19	-0.60722	0.28982	0.31705	0.32642	0.2158	-0.54189
Rpo1-3	13	-0.29932	0.36095	0.2975	0.38179	-0.002094	-0.73882
Rps28	20	-0.90908	0.18656	0.10746	0.1872	0.19619	0.23171
Plac8	5	-0.42917	0.62203	0.045447	0.034421	0.30435	-0.57708
Car1	11	-0.13693	-0.44271	-0.037192	-0.42723	0.35429	0.68981
Lap3	1	0.70754	0.13394	0.14281	-0.1206	-0.62358	-0.24011
Lmo4	15	-0.29905	0.15048	0.56734	0.31708	-0.68	-0.055797
Tmsb10	20	-0.66601	0.30421	0.19017	0.097501	0.49283	-0.41872
2600013N14Rik	13	0.44477	0.082961	0.22348	0.35893	-0.54249	-0.56764
Nup88	18	-0.75094	0.3448	0.43345	0.23957	0.001296	-0.26818
Zfp146	3	-0.46203	0.8452	-0.020058	-0.028279	-0.08107	-0.25376
Gpr49	3	-0.28773	0.72701	0.35789	-0.11111	-0.26268	-0.42337
Tlr6	8	-0.58496	-0.39679	0.19018	0.61819	0.26975	-0.096381
Foxm1	4	-0.54721	0.53572	0.044746	-0.53164	0.20055	0.29783
Myh1	1	0.61986	0.22952	0.14551	0.044213	-0.52522	-0.51391
Dsg2	2	0.83864	-0.25115	-0.25443	-0.40659	0.057346	0.016221
AA517545	13	-0.16708	0.35616	0.38153	0.40622	-0.31877	-0.65806
Crtam	11	-0.50866	-0.1524	-0.10673	-0.18978	0.1531	0.80448
Syt11	17	-0.74837	-0.29198	0.12051	0.11856	0.451	0.35031
Cdx4	14	0.15077	0.19773	0.27837	0.2121	0.062048	-0.90102
Sstr2	1	0.84498	-0.051763	-0.26651	0.1068	-0.30642	-0.3271
Gpr133	2	0.83719	-0.46235	-0.21703	0.057875	-0.18413	-0.031554
Kcnd2	13	0.43443	-0.062601	0.38311	0.2756	-0.35151	-0.67901
Impdh1	4	-0.30813	0.68691	-0.38868	-0.41721	0.3054	0.12171
Serpinb9	11	-0.20499	0.033704	-0.42016	-0.43116	0.32216	0.70044
Ccl5	9	-0.30471	-0.30907	-0.3084	-0.21562	0.4622	0.67558
Adssl1	6	-0.051304	0.026505	0.46218	0.54519	-0.53076	-0.4518
Casp3	3	0.046478	0.82798	0.058	-0.22661	-0.28786	-0.41798
Ltb4dh	7	-0.21587	0.54008	0.5282	0.018076	-0.47721	-0.39327
Lep	9	-0.1382	-0.32788	-0.30716	-0.36295	0.59855	0.53764
Flt1	1	0.87121	-0.23661	0.023952	-0.32141	-0.27877	-0.058424
Flt1	9	-0.35641	-0.29161	-0.17064	-0.32456	0.56831	0.57489
Cyp21a1	20	-0.86058	0.20536	-0.10503	0.19098	0.34663	0.22264
Smarca4	6	-0.45395	0.55433	0.5487	-0.10407	-0.15797	-0.38703
Ifi204	20	-0.84409	-0.099547	0.19622	0.3525	0.33323	0.061693
Ifi204	15	0.27937	0.1614	0.1737	0.27159	-0.88992	0.003845
Brd1	1	0.84352	-0.23013	0.037118	-0.20056	-0.44026	-0.009643
Kifc1	6	-0.60013	0.15989	0.51632	-0.48854	0.096766	0.31569
Tnfaip6	14	0.16937	0.27128	0.2094	0.21335	0.034992	-0.8984
Ccng2	6	-0.71771	0.20345	0.31513	0.51312	-0.28272	-0.031314
Ren1	6	-0.21032	0.24317	0.78485	-0.083454	-0.32178	-0.41247
Arl10c	19	-0.59819	0.60291	0.1814	0.20521	0.056391	-0.44774
Il1rl1	1	0.74069	-0.024863	0.11503	0.070354	-0.56571	-0.33548
Cpox	1	0.78468	-0.002732	-0.086667	-0.098143	-0.60585	0.008689
Tfpi	2	0.75626	-0.26054	-0.38785	-0.40385	0.11006	0.18588
2300002G24Rik	9	-0.26667	-0.33979	-0.28976	-0.25387	0.53211	0.61796
Gas5	12	0.37946	0.1293	-0.72932	-0.36301	0.34338	0.24019
Cops2	18	-0.71693	0.60811	0.068473	0.26284	-0.017268	-0.20526
Ctss	8	-0.6906	-0.31232	-0.036032	0.52026	0.16179	0.3569
Bcap37	13	-0.27336	0.23021	0.30827	0.43904	0.058114	-0.76231
Pmf1	3	-0.47418	0.77633	-0.024051	-0.37391	0.16515	-0.069336
Ndrg3	18	-0.77359	0.24339	0.33897	0.39099	0.065351	-0.26508
C1qa	11	-0.097666	-0.27707	-0.42444	-0.29644	0.39697	0.69864
Sdc4	6	-0.63388	0.2898	0.1564	0.62368	-0.16453	-0.27148
St3gal5	16	-0.11742	-0.68775	0.051594	-0.17392	0.30531	0.62216
Rangap1	20	-0.69684	0.60197	0.13466	-0.18562	0.28366	-0.13782
Rnpc1	3	-0.45032	0.73924	0.10035	-0.009718	0.10049	-0.48007
Adh5	13	-0.006551	0.22578	0.35311	0.3842	-0.1472	-0.80933
1810017G16Rik	18	-0.84489	0.3461	0.22667	0.2324	0.19338	-0.15363
Zfp97	13	0.10008	0.44751	0.1669	0.31483	-0.25676	-0.77254
D0Kist2	14	0.20433	0.22133	0.21538	0.18687	0.078602	-0.90652
Rbmy1a1	13	0.30693	0.26796	0.22187	0.23679	-0.20486	-0.82869
Meis1	1	0.84983	-0.11994	0.046031	-0.061031	-0.38929	-0.3256
Nr3c1	13	0.18098	0.4936	0.087101	0.18792	-0.13578	-0.8138
Gip	9	-0.082476	-0.33576	-0.42281	-0.27487	0.51604	0.59988
Acp5	20	-0.75128	-0.065465	0.14206	0.52308	0.3268	-0.1752
Wnt10a	8	-0.03665	-0.34301	0.030624	0.85476	-0.3567	-0.14906
Bcl2	10	0.13882	-0.46736	-0.5736	-0.027004	0.48588	0.44324
Bcl2	10	-0.034902	-0.45098	-0.47878	-0.030457	0.68479	0.31033
Aaas	20	-0.90448	0.10996	0.1627	0.13073	0.26943	0.23167
Ndel1	17	-0.62956	-0.040589	-0.28242	-0.065179	0.50232	0.51543
1600012H06Rik	19	-0.60786	0.36181	0.32428	0.47044	-0.16801	-0.38066
Sept7	18	-0.8795	0.33796	0.062096	0.25668	0.20551	0.01729
Jak1	20	-0.82559	-0.14731	0.074314	0.2235	0.41917	0.25596
Bmp6	20	-0.76706	-0.01003	0.063987	0.59866	0.20297	-0.088508
2310032D16Rik	9	-0.079707	-0.42472	-0.27829	-0.33441	0.55863	0.55849
D8Ertd325e	10	-0.038779	-0.02035	-0.15128	-0.63845	0.74637	0.10249
Nup93	13	-0.11722	0.42995	0.46302	0.22916	-0.38085	-0.62406
Adamdec1	11	-0.19523	-0.28713	-0.2518	-0.27068	0.1575	0.84733
Tinf2	18	-0.85536	0.21742	0.35455	0.28813	0.076278	-0.080982
Cd37	20	-0.76148	0.072208	0.10287	0.51459	0.29762	-0.22578
Rad1	3	-0.5536	0.76554	-0.10216	-0.067131	0.19271	-0.23535
Nnt	6	-0.26377	0.41521	0.62588	0.04864	-0.30621	-0.51978
Cdc25b	9	-0.51021	-0.19366	-0.232	-0.17552	0.55555	0.55581
Il7r	6	-0.51242	0.39256	0.55769	-0.51544	-0.003701	0.081346
Icam2	19	-0.66795	-0.16051	0.34679	0.4541	0.33099	-0.30341
Pcbd	2	0.77599	-0.11061	-0.39831	-0.44914	0.025243	0.15681
Thy1	10	-0.1341	0.096474	-0.55518	-0.40213	0.5601	0.43481
Nr1d2	3	-0.53395	0.75864	0.13327	-0.34858	-0.009421	3.6e-005
1110033C18Rik	18	-0.71012	0.2307	0.42052	0.42824	-0.10081	-0.26856
Max	18	-0.85878	-0.015292	0.35093	0.32305	0.18586	0.014191
Uqcrh	19	-0.39916	0.41841	0.21009	0.24768	0.23392	-0.71091
Cfl1	5	-0.44827	0.6483	-0.024724	0.081801	0.28277	-0.53991
Xist	1	0.6916	0.3549	-0.069433	-0.11162	-0.47717	-0.38828
2310004N24Rik	20	-0.85464	0.33898	0.086926	-0.065409	0.34895	0.14519
Ppif	20	-0.8337	0.39531	-0.008573	-0.064899	0.33771	0.17419
Ppp3r1	18	-0.83147	0.30976	0.18982	0.27137	0.25523	-0.19466
U55872	13	0.29231	0.26994	0.26682	0.25865	-0.3072	-0.78053
Prss19	10	0.40986	-0.22214	-0.26199	-0.61839	0.56051	0.13212
Kcnd2	13	0.21577	0.27448	0.351	0.23549	-0.29365	-0.78308
9130016M20Rik	13	0.23835	0.28215	0.2801	0.28715	-0.3082	-0.77954
Il17	1	0.829	-0.13069	0.16204	-0.25642	-0.4052	-0.19872
C76554	14	0.1718	0.22179	0.26148	0.20841	0.035543	-0.89901
Mapre1	5	0.31965	0.52182	0.13745	0.045364	-0.3121	-0.71216
Pim1	4	-0.10607	0.75294	-0.2612	-0.56375	0.18889	-0.010787
Tnfaip3	4	-0.52522	0.73012	-0.18186	-0.31443	0.23701	0.054386
Slc6a2	10	0.36673	-0.63844	-0.14722	-0.36212	0.38527	0.39581
Igh-V7183	10	-0.15699	-0.29557	-0.26498	-0.29345	0.83762	0.17337
Fau-ps3	20	-0.86806	-0.034375	0.084247	0.2011	0.36904	0.2481
Hmgcr	3	-0.18284	0.88298	-0.1092	-0.030409	-0.18814	-0.37239
Igll1	3	-0.20025	0.84286	0.16652	-0.31806	-0.2434	-0.24769
Igll1	3	-0.2076	0.74174	0.3498	-0.17227	-0.38268	-0.329
Cd83	17	-0.575	0.069679	-0.2176	-0.11165	0.77538	0.059153
C78549	20	-0.90428	0.14119	0.20167	0.085405	0.21444	0.26154
Ms4a1	8	-0.59097	-0.26449	-0.02916	0.63386	0.39625	-0.14548
MGI:1927471	9	-0.50087	-0.27311	-0.24096	-0.088163	0.56386	0.53922
Mki67	7	0.12576	0.43621	0.53069	-0.29954	-0.62896	-0.16419
Mark2	4	-0.49231	0.64427	-0.20871	-0.1797	0.46373	-0.22728
Hcls1	20	-0.78336	0.17243	0.017875	0.36655	0.42653	-0.20002
Socs2	3	-0.041643	0.8501	-0.035971	-0.33022	-0.4048	-0.037435
Dffa	13	-0.18299	0.38001	0.29323	0.35341	-0.064573	-0.77913
Slc12a2	11	0.37955	-0.099615	-0.14541	-0.38714	-0.44072	0.69337
Tloc1	5	-0.26484	0.5853	0.20265	0.20359	-0.01641	-0.71028
Prkcb1	18	-0.8943	0.21348	0.24061	0.25343	0.18026	0.00653
Pla2g4a	1	0.73688	-0.020632	0.2011	-0.047782	-0.56858	-0.30096
Fxr2h	9	-0.50533	-0.2025	-0.19798	-0.20852	0.56474	0.54958
Spin	13	0.3357	0.38824	0.31684	0.061218	-0.43862	-0.66337
MGI:1930008	9	-0.36358	-0.22942	-0.23759	-0.31634	0.55187	0.59506
Kif11	7	-0.32304	0.62797	0.49404	-0.1543	-0.4355	-0.20918
Defcr5	9	-0.23242	-0.31584	-0.37735	-0.21672	0.52445	0.61791
Uhrf1	7	-0.24437	0.52289	0.6247	-0.2489	-0.34482	-0.30945
Acaa1	17	-0.73328	-0.067276	-0.046573	-0.094811	0.43206	0.50984
Top2a	7	0.053615	0.5277	0.50693	-0.38287	-0.53475	-0.17065
Ugt1a6	2	0.82862	-0.19322	-0.41625	-0.20066	-0.18583	0.16729
Hint1	5	-0.29557	0.5596	0.13704	0.071209	0.24558	-0.71786
Prm1	6	-0.4103	0.5482	0.59164	-0.19682	-0.28144	-0.25129
Uqcr	18	-0.86669	0.2694	0.20022	0.16442	0.31894	-0.086264
Sfpq	15	0.27778	0.2217	0.2784	0.18048	-0.8693	-0.089061
Sfpq	5	-0.22673	0.69682	0.011664	-0.055585	0.21646	-0.64261
Klf4	2	0.85607	-0.20791	-0.26485	-0.20878	-0.30517	0.13063
Mrpl54	18	-0.70292	0.5308	0.2011	0.21334	0.11213	-0.35443
Mad2l1	15	-0.10448	0.28197	0.51618	0.010388	-0.79654	0.092473
Cpe	14	0.18865	0.35297	0.17349	0.1934	-0.03022	-0.8783
4921506J03Rik	13	-0.13801	0.3132	0.33649	0.43	-0.20499	-0.73669
Cox7c	18	-0.89321	0.29979	0.22133	0.1005	0.22618	0.045408
Lgals1	20	-0.86756	0.21601	0.37407	0.041896	-0.007193	0.24278
Yif1	18	-0.91048	0.15371	0.23418	0.16838	0.20444	0.14972
Isp2	17	-0.52275	-0.61197	0.13716	0.29925	0.35351	0.3448
6230416J20Rik	15	0.45716	0.11294	0.16641	0.18809	-0.84159	-0.083017
Hist1h1b	6	-0.23699	-0.28842	0.8606	0.12073	-0.25542	-0.2005
Hspa2	6	-0.46823	0.40936	0.4925	0.29273	-0.26034	-0.46601
C79709	9	-0.14036	-0.35055	-0.36392	-0.28002	0.53128	0.60358
Cecr5	20	-0.89538	0.038732	0.14297	0.17688	0.29098	0.24578
Blr1	17	-0.48878	0.10882	-0.58148	0.35026	0.53107	0.080137
Sla	4	-0.48653	0.38986	-0.60257	0.15242	0.46766	0.079154
Igh-6	3	-0.18488	0.80149	0.10968	-0.048177	-0.14005	-0.53803
Cnr1	9	-0.34511	-0.31339	-0.22447	-0.2518	0.45554	0.67925
Ccr8	9	-0.2979	-0.28609	-0.32507	-0.24313	0.55548	0.59671
Ccr6	17	-0.32657	-0.52701	-0.23631	0.15046	0.68865	0.25078
Trpc6	14	0.26116	0.19154	0.18459	0.17756	0.091341	-0.90618
Prkch	4	-0.57442	0.63647	-0.24692	-0.25996	0.35927	0.085562
Ezh2	7	-0.000734	0.54512	0.50725	-0.14506	-0.53563	-0.37095
Terf1	13	0.33772	0.42427	-0.038928	0.222	-0.14965	-0.79545
Slc9a1	17	-0.60867	0.14755	-0.4543	0.024715	0.49043	0.4003
Tubg1	18	-0.88311	0.21738	0.32981	0.035142	0.24427	0.056505
Zbtb17	20	-0.86269	0.10543	0.29795	-0.059876	0.35316	0.16603
Cd19	18	-0.74213	0.26114	0.2534	0.35806	0.23487	-0.36533
Kit	2	0.87366	-0.014755	-0.24172	-0.20927	-0.36376	-0.04416
Ak4	1	0.83027	0.19021	-0.20877	-0.30437	-0.32279	-0.18454
Gosr2	20	-0.81612	0.36313	-0.17836	0.083102	0.35498	0.19327
Il17r	4	-0.58874	0.65643	-0.094779	-0.10965	0.37832	-0.24157
