# Supplementary material for: Gene expression trees in lymphoid development
Source: BMC Immunol. 2007 Oct 9;8:25. doi: 10.1186/1471-2172-8-25 (PMC2244641; doi:10.1186/1471-2172-8-25)
Supplement: Additional data file 7 — SIM Datasets. Data sets from simulated MixDTrees. See readme.txt for file descriptions. The first column indicates the true label of the sample. [file 1471-2172-8-25-S7.zip]

Archive with 56 entries (51 files):
- 1/
- 2/
- 3/
- 4/
- 5/
- 1/gen_dag_sim_c5_s500_e102_d10__15__20__20__35_n0.txt
- 1/gen_dag_sim_c5_s500_e107_d10__15__20__20__35_n0.txt
- 1/gen_dag_sim_c5_s500_e104_d10__15__20__20__35_n0.txt
- 1/gen_dag_sim_c5_s500_e109_d10__15__20__20__35_n0.txt
- 1/gen_dag_sim_c5_s500_e101_d10__15__20__20__35_n0.txt
- 1/gen_dag_sim_c5_s500_e106_d10__15__20__20__35_n0.txt
- 1/gen_dag_sim_c5_s500_e110_d10__15__20__20__35_n0.txt
- 1/gen_dag_sim_c5_s500_e103_d10__15__20__20__35_n0.txt
- 1/gen_dag_sim_c5_s500_e108_d10__15__20__20__35_n0.txt
- 1/gen_dag_sim_c5_s500_e105_d10__15__20__20__35_n0.txt
- 2/gen_dag_sim_c5_s500_e201_d10__15__20__20__35_n0.txt
- 2/gen_dag_sim_c5_s500_e206_d10__15__20__20__35_n0.txt
- 2/gen_dag_sim_c5_s500_e210_d10__15__20__20__35_n0.txt
- 2/gen_dag_sim_c5_s500_e203_d10__15__20__20__35_n0.txt
- 2/gen_dag_sim_c5_s500_e208_d10__15__20__20__35_n0.txt
- 2/gen_dag_sim_c5_s500_e205_d10__15__20__20__35_n0.txt
- 2/gen_dag_sim_c5_s500_e202_d10__15__20__20__35_n0.txt
- 2/gen_dag_sim_c5_s500_e207_d10__15__20__20__35_n0.txt
- 2/gen_dag_sim_c5_s500_e204_d10__15__20__20__35_n0.txt
- 2/gen_dag_sim_c5_s500_e209_d10__15__20__20__35_n0.txt
- 3/gen_dag_sim_c5_s500_e308_d10__15__20__20__35_n0.txt
- 3/gen_dag_sim_c5_s500_e300_d10__15__20__20__35_n0.txt
- 3/gen_dag_sim_c5_s500_e305_d10__15__20__20__35_n0.txt
- 3/gen_dag_sim_c5_s500_e302_d10__15__20__20__35_n0.txt
- 3/gen_dag_sim_c5_s500_e307_d10__15__20__20__35_n0.txt
- 3/gen_dag_sim_c5_s500_e304_d10__15__20__20__35_n0.txt
- 3/gen_dag_sim_c5_s500_e309_d10__15__20__20__35_n0.txt
- 3/gen_dag_sim_c5_s500_e301_d10__15__20__20__35_n0.txt
- 3/gen_dag_sim_c5_s500_e306_d10__15__20__20__35_n0.txt
- 3/gen_dag_sim_c5_s500_e303_d10__15__20__20__35_n0.txt
- 4/gen_dag_sim_c5_s500_e402_d10__15__20__20__35_n0.txt
- 4/gen_dag_sim_c5_s500_e407_d10__15__20__20__35_n0.txt
- 4/gen_dag_sim_c5_s500_e404_d10__15__20__20__35_n0.txt
- 4/gen_dag_sim_c5_s500_e409_d10__15__20__20__35_n0.txt
- 4/gen_dag_sim_c5_s500_e401_d10__15__20__20__35_n0.txt
- 4/gen_dag_sim_c5_s500_e406_d10__15__20__20__35_n0.txt
- 4/gen_dag_sim_c5_s500_e410_d10__15__20__20__35_n0.txt
- 4/gen_dag_sim_c5_s500_e403_d10__15__20__20__35_n0.txt
- 4/gen_dag_sim_c5_s500_e408_d10__15__20__20__35_n0.txt
- 4/gen_dag_sim_c5_s500_e405_d10__15__20__20__35_n0.txt
- 5/gen_dag_sim_c5_s500_e509_d10__15__20__20__35_n0.txt
- 5/gen_dag_sim_c5_s500_e501_d10__15__20__20__35_n0.txt
- 5/gen_dag_sim_c5_s500_e506_d10__15__20__20__35_n0.txt
- 5/gen_dag_sim_c5_s500_e510_d10__15__20__20__35_n0.txt
- 5/gen_dag_sim_c5_s500_e503_d10__15__20__20__35_n0.txt
- 5/gen_dag_sim_c5_s500_e508_d10__15__20__20__35_n0.txt
- 5/gen_dag_sim_c5_s500_e505_d10__15__20__20__35_n0.txt
- 5/gen_dag_sim_c5_s500_e502_d10__15__20__20__35_n0.txt
- 5/gen_dag_sim_c5_s500_e507_d10__15__20__20__35_n0.txt
- 5/gen_dag_sim_c5_s500_e504_d10__15__20__20__35_n0.txt
- readme.txt
