# Supplementary material for: Gene expression trees in lymphoid development
Source: BMC Immunol. 2007 Oct 9;8:25. doi: 10.1186/1471-2172-8-25 (PMC2244641; doi:10.1186/1471-2172-8-25)
Supplement: Additional data file 7 — SIM Datasets. Data sets from simulated MixDTrees. See readme.txt for file descriptions. The first column indicates the true label of the sample. [file 1471-2172-8-25-S7.zip › 1/gen_dag_sim_c5_s500_e102_d10__15__20__20__35_n0.txt]

1	-0.31198	-0.72474	1.4783	-2.5252
1	1.8194	0.22316	0.5864	-1.499
1	1.7988	-0.0033679	0.69482	-1.2639
1	2.2779	-0.92367	0.084705	-0.98598
1	0.76965	-0.88868	0.14899	-1.9669
1	1.5261	-0.71821	0.35596	-0.017042
1	1.196	1.1621	0.34468	-0.77696
1	0.22258	-0.34376	-1.0927	-1.9448
1	2.1262	-0.40988	0.4476	-0.78255
1	1.8338	0.086031	0.92935	-2.2728
1	1.0576	-0.5954	-0.43695	-1.2385
1	1.1579	-0.19034	-0.10961	-0.49014
1	2.398	-0.4421	-1.263	-1.1527
1	2.4864	-1.5836	0.19189	-0.89139
1	1.5155	0.24143	1.4421	-0.37875
1	1.2737	0.5933	0.21285	-1.1125
1	1.3624	-0.94692	0.79782	-3.3748
1	0.90872	-0.82139	-0.9547	-1.7043
1	1.3393	-0.30415	0.10726	-0.5748
1	0.80325	-0.65006	0.58582	-0.29241
1	0.83211	-1.0851	0.83649	-0.61544
1	2.1683	0.28986	-0.18227	-0.62123
1	0.28817	-0.5317	-0.14187	-0.80338
1	1.9252	0.41463	-0.11105	-0.40124
1	0.89567	-0.8023	-0.068153	-1.8391
1	2.036	-0.82666	0.18801	-1.2809
1	1.505	-0.72122	-0.002724	-0.72084
1	1.011	-0.016788	-0.052623	0.34714
1	1.4144	-0.37565	0.28617	-1.8009
1	2.0381	1.1311	-0.30946	-0.43741
1	1.5289	-0.19515	0.01509	-1.3689
1	-0.47088	0.22766	1.0903	-1.4121
1	2.0504	-1.0647	1.3565	-1.6308
1	0.90628	0.63611	-0.31861	-0.73577
1	2.0866	-0.54313	0.12191	-0.21639
1	1.3148	-1.0255	0.15771	-0.71929
1	2.2745	-0.51074	0.38676	-0.75295
1	1.1795	-0.38506	-0.06148	-1.6771
1	2.4103	0.17802	0.2104	-2.0591
1	1.6756	0.12125	-1.508	-0.73686
1	2.093	-0.42559	-0.84153	-0.020743
1	1.1387	0.67035	-1.2545	-1.5397
1	2.8947	0.71018	0.12016	-1.2139
1	0.94109	0.11655	-0.77411	-2.1567
1	2.0339	-1.0375	0.10411	-0.47616
1	1.0159	0.14508	1.9977	-1.8586
1	1.1467	-0.21329	-0.36926	-1.474
1	1.1871	0.42772	1.1075	-0.65737
1	1.3087	0.20368	0.21404	-0.44419
1	0.23217	-0.89622	0.073431	-0.88944
2	-1.7999	1.8826	-1.2049	1.1452
2	-1.3155	2.0382	-2.3257	1.2122
2	-1.6065	1.2242	-1.4049	1.7166
2	-1.0516	1.1482	-1.3589	0.29889
2	-1.2856	0.67058	-2.2522	0.19452
2	-1.0555	0.74666	-1.4424	0.061778
2	-0.95113	0.56735	-0.99768	0.16457
2	-2.3277	0.42401	-1.2295	1.5188
2	-1.3644	1.8845	-0.93256	2.2005
2	-1.8331	0.70348	-2.5866	-0.99054
2	-0.8443	0.33033	-1.9324	-1.7238
2	-1.0276	0.27471	-1.0183	0.57684
2	-1.456	2.6442	-0.27661	-0.52212
2	-1.5672	0.39503	-0.66301	1.8857
2	-1.815	1.3764	-1.2613	-2.0864
2	-1.7244	2.047	-1.8491	-1.0105
2	-0.69934	2.0402	-1.5622	1.057
2	-1.1243	0.93882	-1.3869	0.39888
2	-1.4241	0.68324	-1.1983	-0.046774
2	-0.41464	1.3825	-0.99588	1.2936
2	-0.85661	1.3429	-1.8902	-0.17681
2	-2.0831	0.43242	-1.7376	1.4034
2	-1.2182	0.87822	-0.82904	-0.30574
2	-1.5673	1.3729	-1.9305	-0.34329
2	-1.9184	1.6164	-1.8407	0.61892
2	-1.8295	0.56247	-1.3987	-0.31335
2	-2.1493	0.603	-1.0032	1.8978
2	-1.9109	1.195	-1.3115	-0.060477
2	-2.3612	1.3788	-1.3678	-0.077611
2	-0.79131	1.4774	-2.0528	-1.1707
2	-1.8186	0.54517	0.068178	0.2973
2	-1.9249	1.6882	-0.9247	1.2323
2	-1.4558	0.26018	-1.6681	1.3646
2	-1.4631	0.95812	-1.7451	0.76526
2	-1.2564	0.77312	-1.4851	1.3598
2	-1.0092	0.93174	-2.2493	1.2745
2	-1.5131	0.53799	-1.0053	-0.41538
2	-0.40309	1.5583	-1.323	0.75788
2	-1.6361	1.2547	-2.2445	-0.96012
2	-1.1774	2.4545	-1.1881	1.5113
2	-1.6358	0.65357	-1.4038	-0.58478
2	-1.2788	2.4883	-1.4008	1.1201
2	-1.01	0.7485	-1.4648	0.16927
2	-1.439	0.67467	-1.5499	0.0031052
2	-1.5744	0.55381	-0.4301	-1.587
2	-2.2446	2.0778	-1.9565	0.56981
2	-1.3311	1.2496	-2.7368	-0.0201
2	-1.5346	0.48665	-0.53833	0.46449
2	-1.5784	1.8511	-1.6492	1.5347
2	-0.94703	0.18257	-1.7836	1.1311
2	-1.7812	1.6609	-1.2796	-1.2236
2	-1.1772	2.4691	-1.5611	0.4365
2	-2.0883	0.23751	-1.5856	1.0886
2	-1.7568	1.2731	-1.1287	-0.39022
2	-1.4448	1.525	-1.2171	-0.12701
2	-1.4782	1.6966	-1.4578	-0.42151
2	-1.6802	0.32404	-1.3279	0.43169
2	-0.99285	0.45545	-1.5752	-1.0188
2	-1.0106	0.69288	-1.7733	-0.80941
2	-1.4947	0.059805	-2.0058	-0.72663
2	-1.1581	1.1918	-1.0731	0.51686
2	-0.75804	0.59235	-1.2369	2.6006
2	-1.3881	2.4445	-1.0262	-0.61946
2	-1.4489	2.1752	-1.0674	-1.6502
2	-0.83055	0.87749	-0.61809	-2.3889
2	-1.6446	1.9833	-1.5007	1.4062
2	-1.4503	0.72182	-2.0762	-0.47085
2	-1.2884	-0.57169	-0.98679	0.32324
2	-1.8252	1.4483	-1.7705	-1.2182
2	-0.91217	1.1182	-1.0229	-0.13971
2	-1.3066	0.55694	-2.2101	-0.56773
2	-1.7567	0.83527	-0.66148	-0.46856
2	-1.0293	0.56495	-0.37475	0.90063
2	-1.6789	-0.10895	-1.4527	-0.61743
2	-0.80179	0.86343	-1.0601	-0.66335
3	1.1172	-0.93012	-1.736	-0.16129
3	-0.56788	-0.38302	-1.0956	-0.78451
3	-0.70814	0.53907	-1.041	-0.53576
3	-1.1816	0.050136	-0.62559	-0.69757
3	-0.69347	-0.16517	-1.5166	-1.1382
3	0.11944	1.0351	-0.56385	-1.32
3	0.41655	1.2401	-1.2261	-1.2986
3	0.2862	-0.52017	-0.087049	-0.80074
3	-0.019868	-0.26294	-1.6649	-1.3556
3	-1.713	0.46356	-0.89418	-1.4924
3	-0.8836	0.65579	-1.8777	-0.38969
3	-0.33791	1.504	-1.1905	-0.88581
3	-0.66599	-0.61651	0.2517	-0.80559
3	0.32955	-0.79012	-1.2279	-1.4862
3	0.39829	-0.47773	-2.1564	-1.2874
3	-0.18597	-1.2328	-0.49624	-0.51405
3	-0.067977	1.1636	-1.1308	-0.724
3	0.71735	2.045	-1.0798	-1.2764
3	-2.5141	-1.2829	-0.83652	-1.1083
3	-0.81263	0.29282	-1.0826	-0.73981
3	-0.84621	-1.5012	-0.29787	-0.29406
3	-0.25221	-0.21504	-0.53343	-1.4789
3	-0.52338	0.46071	-1.1719	-2.2147
3	0.51374	-1.2314	-1.9208	-2.2121
3	-0.10104	0.39484	-0.90111	-1.5519
3	-1.3762	-1.9601	-1.6956	-0.21716
3	-0.39295	-0.19493	-0.2743	-0.96067
3	0.083493	-0.84212	-2.6912	-1.5605
3	0.30249	-0.34358	-0.64759	-2.2617
3	0.11742	-0.14992	-0.93046	-1.6445
3	-0.73199	2.0017	-0.93284	-0.19003
3	0.55298	-0.6569	-0.38337	-0.63681
3	1.1464	1.7342	-1.6215	-1.0587
3	0.13655	0.70179	-0.46927	-0.95419
3	0.087899	-0.076153	-1.6054	-0.36551
3	-0.38639	-0.029936	-0.21262	-0.32267
3	-1.7633	-0.29004	-1.152	-1.1333
3	0.74308	0.92639	-1.221	-0.30642
3	-0.31325	-1.2449	-1.5277	-1.567
3	-0.17103	-0.71898	-2.6674	-1.2736
3	-1.1236	0.35789	-1.248	-1.2599
3	-0.024393	0.0095409	0.8818	0.71154
3	-0.50135	0.43594	-1.0209	-1.3579
3	0.36446	0.16846	-0.57686	-0.25444
3	-1.4492	-0.4024	-1.2568	-0.4707
3	-2.0176	0.68331	-0.91693	-2.0783
3	0.32072	-0.93801	-1.6498	-0.82269
3	-0.57404	-0.83031	-1.7847	-1.3241
3	0.025929	-1.9455	-2.3917	-0.17805
3	-0.40697	-0.95023	-0.30114	-0.65489
3	0.47198	-0.95674	-1.1143	-0.48869
3	0.3855	0.1533	-0.21687	-1.3296
3	0.18894	1.0166	-0.7334	-1.5024
3	0.25005	0.49871	-0.86709	-1.1186
3	-0.53482	-0.59782	-2.0296	-1.4327
3	0.25053	-1.7554	-0.94321	-1.1642
3	0.41561	-1.8073	-1.0397	-1.6557
3	-0.33968	0.71271	-1.7065	-0.77236
3	-0.36553	0.39402	-1.148	-1.2845
3	0.28254	0.34122	-0.63023	-0.53552
3	-0.63086	0.50783	-0.64527	-0.87689
3	-0.59369	-0.18429	-0.80091	-1.249
3	-1.663	0.45871	-1.6045	-0.83971
3	-0.36644	0.75544	-0.82818	-0.78171
3	0.031304	0.92492	-0.95051	-0.43387
3	-1.1077	1.1984	-1.0952	-0.21383
3	-0.64272	-0.47054	-0.82175	-1.6852
3	0.32547	0.41547	-1.3313	-0.91922
3	-0.12703	-0.99954	-0.88166	-0.4987
3	-0.66968	-0.73853	-0.39608	-0.70557
3	0.42369	0.19184	-2.2559	-0.21911
3	0.10899	0.717	-0.38004	-0.94113
3	-1.6143	0.63918	-0.77944	-1.267
3	0.13946	-0.087787	-1.4556	-1.2213
3	0.60596	1.5523	-1.3477	-1.0533
3	-0.38828	-1.2039	-1.1688	-1.8419
3	0.55267	-0.34806	-1.7332	-1.8401
3	0.15172	1.314	-1.4295	-0.68052
3	0.56192	0.29721	-1.9116	-1.069
3	-0.3487	-2.5376	-1.5373	-2.3211
3	-0.15865	-1.0992	-0.94944	-0.67106
3	-0.7671	1.0146	-0.85716	-2.6049
3	0.26434	1.3538	-1.9536	-2.3616
3	-0.22115	0.16384	-1.2575	-1.0227
3	0.14323	-0.84617	-1.6719	-0.0086839
3	0.14754	-1.0667	-0.6538	-0.99635
3	-0.37045	0.721	-0.95673	-0.51102
3	-0.41119	0.74911	-0.94691	-1.545
3	-0.26791	-0.32565	-2.609	-0.3089
3	-1.3335	-0.32266	-1.1373	-0.9297
3	-0.98389	0.27144	-1.5817	-1.0435
3	0.25605	0.32592	-1.1865	-1.1888
3	0.52069	-2.0251	-1.5791	-1.2096
3	-0.38907	0.60837	-0.56364	-0.25941
3	-0.41655	-0.65034	-0.29743	-2.4555
3	0.44933	-0.82708	-1.856	0.0026343
3	0.31578	-0.45618	-1.031	-1.1609
3	0.99982	-0.20529	-1.0177	-0.32016
3	0.9124	0.092433	-0.8694	-1.0347
3	-0.15281	-0.97916	-0.23589	-0.30341
4	0.53846	-1.0309	1.2593	-0.0087271
4	0.28852	-0.67776	0.82895	0.44308
4	-0.034852	-1.2552	-0.20916	0.11159
4	1.3065	-0.86144	1.1808	1.0295
4	-0.28524	-0.90638	0.70486	0.75688
4	0.14101	-0.6658	1.7861	0.53213
4	0.66619	-0.73887	-0.063008	0.83566
4	-0.1027	-0.56447	0.19771	0.1131
4	0.35619	-0.86197	0.31866	0.64225
4	0.37006	-0.89313	0.60095	1.1107
4	0.82301	-0.98295	-0.46341	0.68052
4	0.64058	-1.0344	-0.15927	0.32127
4	0.62447	-0.95634	0.54333	0.55401
4	0.38882	-0.92603	0.64636	0.503
4	0.77631	-0.71395	0.66841	0.14843
4	-0.1524	-0.8038	0.41723	1.2784
4	-0.55115	-0.88054	-0.20041	0.28689
4	0.80472	-0.88939	0.062325	0.056728
4	0.39767	-0.70789	1.471	1.0978
4	0.60934	-0.70256	-0.26212	0.37448
4	0.76318	-0.87344	0.16354	0.68235
4	0.3223	-0.64128	0.20113	0.85998
4	0.28127	-0.76986	0.45098	1.034
4	0.90037	-0.75223	0.20439	0.36677
4	0.26707	-0.57847	0.014007	0.012572
4	0.54814	-0.75569	-0.6076	0.56749
4	0.37647	-0.76503	0.68833	0.00015376
4	0.097577	-0.83273	1.0379	0.029911
4	0.38642	-0.68629	0.32016	0.45731
4	0.10248	-0.75183	0.27095	1.042
4	0.075035	-0.78538	0.74338	0.94337
4	0.99079	-0.54852	1.2302	1.1134
4	0.080866	-0.75059	0.31579	0.44993
4	0.4583	-0.70748	0.98364	0.58472
4	-0.38684	-0.94378	-0.18124	0.74397
4	0.39198	-0.70848	0.56408	0.70192
4	0.13268	-0.53993	0.38802	0.87564
4	0.68288	-1.0494	0.78518	0.58756
4	0.68308	-1.0422	-0.77506	0.317
4	-0.04435	-0.78876	0.75303	0.50425
4	1.2625	-0.91398	0.57127	0.87062
4	0.14609	-0.63842	0.71602	0.55833
4	0.43509	-0.9065	0.53255	1.0642
4	0.43944	-0.66287	0.40653	0.42778
4	0.80665	-0.95714	1.0463	0.52022
4	-0.2026	-0.81873	0.9737	0.3395
4	0.31723	-0.86034	-0.20983	0.23738
4	-0.036446	-0.74291	0.20637	0.43774
4	0.30436	-0.58864	0.49583	0.88259
4	0.59618	-0.56547	0.24034	0.51815
4	0.54258	-1.113	0.49574	1.0831
4	0.42738	-0.7194	0.55738	0.7703
4	0.14126	-0.82523	0.39886	0.46494
4	0.30161	-0.69638	0.54332	0.038519
4	0.77482	-0.89976	0.59569	0.57953
4	0.16727	-0.77708	0.51263	0.51455
4	0.60794	-0.7295	0.67133	0.13999
4	0.16707	-0.64523	0.52955	0.93153
4	0.43998	-0.86553	0.244	0.98364
4	-0.31665	-0.65036	0.44698	-0.11559
4	-0.30259	-0.9223	0.70559	0.32374
4	0.33843	-0.32584	-0.0042752	0.7198
4	0.67336	-0.77318	0.77403	0.078249
4	0.41394	-0.61543	1.043	0.097416
4	0.66243	-0.75034	0.9697	-0.22442
4	0.76219	-0.86938	0.55208	0.040345
4	0.052424	-1.0833	0.47946	-0.091195
4	0.64632	-0.79165	-0.54045	0.72301
4	0.3259	-0.79501	0.48459	0.57675
4	0.85787	-0.8681	-0.061913	0.35289
4	0.61449	-0.97797	0.45226	1.0801
4	0.60814	-0.70353	0.17186	0.20772
4	0.76632	-0.98684	0.34124	0.87994
4	0.046531	-0.86527	1.3479	0.54899
4	0.47864	-0.99467	0.33963	0.96551
4	0.12662	-0.69973	0.11482	1.1157
4	0.12808	-0.89956	0.92287	0.52177
4	0.48546	-0.81005	0.20028	0.019846
4	0.17869	-0.96742	0.67076	1.6112
4	0.81316	-0.67118	0.45974	-0.49918
4	-0.025288	-0.92506	1.0497	1.2545
4	0.72024	-0.47721	0.20421	0.48209
4	0.77951	-0.65099	0.81965	0.72215
4	0.70347	-0.96559	0.1301	0.2872
4	0.77989	-0.72718	1.0469	0.91397
4	0.13395	-0.69342	-0.26811	0.98439
4	0.068439	-0.53184	1.2187	0.27295
4	0.57219	-0.78037	0.31878	-0.14006
4	0.38972	-0.68906	0.27324	0.16953
4	0.60157	-0.83257	0.84786	0.6215
4	0.70542	-0.96713	0.20337	0.50492
4	0.51282	-0.76979	0.79952	-0.038922
4	0.045396	-0.8969	0.81488	0.16277
4	0.17934	-0.86958	0.56936	-0.54466
4	0.41665	-0.91253	0.93262	0.78056
4	0.57052	-0.42926	1.6724	0.22532
4	0.17672	-0.85494	0.85856	0.17264
4	0.65163	-0.86125	-0.029321	1.2559
4	0.81989	-0.92255	1.4203	0.57796
4	0.18396	-0.57694	0.62616	0.50454
5	-1.4612	-1.121	-0.48885	-1.5291
5	0.83376	-0.61613	0.0029542	-1.1746
5	0.35673	-1.2975	-0.83338	-1.6057
5	0.63857	-1.5437	-0.55417	-1.6336
5	0.3579	0.18754	-0.018396	-0.72466
5	-1.0299	-2.3216	0.25295	-1.806
5	0.30348	-0.2367	-0.8499	-0.96653
5	-0.16609	-0.63786	-0.84451	-1.6637
5	-0.6019	0.10999	0.31976	-1.313
5	1.3274	-0.29158	-0.55811	-2.4939
5	-0.61644	-3.4059	-0.21055	-1.4892
5	-2.0324	-0.21272	-0.16683	-1.6903
5	0.78389	-0.89643	-0.53122	-2.1366
5	1.5169	-0.33226	-0.67287	-1.7712
5	0.3723	-1.0896	0.20477	-1.0156
5	0.1618	-0.48604	-0.4231	-1.2336
5	-0.62288	-0.33391	-0.9393	-1.4508
5	2.6106	-1.2298	0.28527	-3.258
5	-0.5417	-1.8966	-1.0507	-3.0122
5	-2.4465	-0.54307	-0.16461	-1.2298
5	1.1747	0.056606	0.29972	-0.92573
5	0.85281	-0.17861	-0.17368	-1.4755
5	0.28489	-0.58343	0.3893	-2.822
5	-0.48275	-0.66109	-0.57356	-1.5195
5	-0.3057	-0.21186	-0.54785	-1.9226
5	-1.084	-0.65423	0.32305	-0.6187
5	0.52129	-0.12735	-0.18639	-2.3608
5	-0.07608	-1.1196	-0.34245	-2.8556
5	0.7823	-1.951	-0.10353	-2.4673
5	-0.0071969	0.40878	0.21564	-1.6094
5	0.69031	-0.64836	-0.43886	-1.9164
5	2.3857	0.015289	0.31485	-1.5657
5	0.19332	-2.3762	-0.65309	-0.91266
5	-0.057949	-0.30641	-1.0185	-1.849
5	-0.75584	-0.97267	-1.088	-0.87083
5	-0.82266	0.34302	0.15589	-2.2828
5	-0.15194	0.098358	-0.68642	-0.51644
5	0.45051	-0.42418	-0.68555	-0.84113
5	-0.36657	-0.87389	-0.62777	-2.32
5	-0.062502	-0.55797	-0.2316	-1.9061
5	-0.55569	-0.59873	-0.3847	-0.94981
5	1.0976	-0.27914	-0.40229	-1.1095
5	-0.23266	-2.2768	-0.60267	-1.2048
5	0.23561	-1.2094	-0.56943	0.78686
5	-0.18875	-0.90323	-0.48818	-1.1631
5	-2.0201	0.036777	0.021044	-0.78056
5	-2.0037	-0.19453	-0.41928	-2.5245
5	-0.13637	-0.35821	-0.12328	-1.737
5	0.46163	0.52797	-0.63964	-0.83258
5	0.18071	0.046595	-0.62658	-0.75855
5	0.5169	-1.1889	-0.70964	-1.7741
5	0.46073	0.56259	0.0037145	-1.9956
5	0.39244	-0.53409	-0.34229	-2.4867
5	0.068879	-0.52561	-0.14663	-1.5929
5	0.88979	-0.58907	-0.41938	-0.36674
5	0.331	-1.6129	-0.063747	-1.4788
5	0.86644	-1.6336	-0.078319	-1.5689
5	0.86898	-0.12761	0.20929	-1.4422
5	1.085	-1.3547	-0.93237	-1.9496
5	2.3852	-0.75783	0.64107	-2.3302
5	1.0403	0.1817	-0.8523	-0.86695
5	0.43079	-1.0378	-1.0243	-2.4436
5	0.72114	-1.8619	-1.4785	-2.932
5	1.2399	-0.46616	-0.71619	-1.6589
5	-1.0649	-2.0785	-0.24574	-2.1785
5	-0.47506	-2.1953	-1.2232	-2.4361
5	0.1305	0.15732	-0.41017	-1.2195
5	0.19318	-1.4423	-0.55594	-3.2012
5	-0.72944	-0.90458	-0.1859	-1.7283
5	-1.1149	-1.4535	0.33984	-1.2799
5	1.1739	-0.53969	-0.043851	-0.89861
5	-0.35474	-2.5567	-0.85884	-0.84733
5	0.30338	-2.1074	0.50033	-0.68641
5	0.33011	-1.0049	0.35505	-2.8295
5	1.3085	-1.6154	0.17773	-1.0807
5	0.024507	-1.1575	0.19213	-0.37248
5	-1.323	-1.1847	-0.43623	-0.8254
5	-0.40778	0.065992	0.020125	-1.1206
5	-0.039732	-1.9362	-0.044362	-1.9388
5	0.48907	-1.2903	-0.52243	-2.509
5	-0.26797	-1.5892	0.15677	-1.0258
5	-0.50118	-1.1855	-0.52891	-1.1891
5	1.895	2.686	-0.24301	-1.6679
5	-1.326	-0.59164	-0.10938	-1.2359
5	-0.62385	0.74955	-0.3073	-0.64598
5	0.9771	-2.5037	-0.30515	-1.6592
5	1.4055	-0.9505	0.37752	-0.35867
5	0.25695	-1.2243	0.45762	-2.48
5	0.94154	-1.3286	-1.0253	-1.1152
5	0.66383	-0.93215	-0.00045497	-2.2388
5	0.46965	-1.0394	0.4201	-1.9517
5	0.27423	-1.113	-0.37666	-1.8557
5	1.3596	-1.7474	-0.048953	-0.044624
5	-0.76935	-0.69431	-0.70583	-0.31403
5	1.1201	-1.8988	-0.0064007	-1.1821
5	-0.08242	-0.8313	0.37999	-3.2741
5	-0.83842	-1.2042	-0.95691	0.74047
5	0.79587	-0.19926	-0.9606	-1.2159
5	0.46529	1.6272	-0.11708	-1.7914
5	-1.2284	-2.966	-0.4078	-3.1985
5	-1.1118	-2.9037	-0.56316	-0.20477
5	0.2797	0.90918	0.47947	-2.4644
5	-0.80106	-0.62329	-0.48726	-1.3472
5	0.31438	0.41264	-0.74133	-0.68036
5	-0.28113	-0.54781	-0.27454	-2.518
5	-0.52481	-1.0612	0.035587	-2.1748
5	-1.4661	-0.75385	-0.050873	-2.6964
5	0.66576	0.24673	-0.70801	0.11577
5	0.22265	0.70692	-0.2878	-2.7466
5	-2.049	-2.059	-0.35368	-0.27493
5	-0.86343	-2.6176	0.053973	-2.219
5	0.65023	-1.5375	-0.90453	-0.98611
5	0.60307	-1.1105	-0.75341	-2.1972
5	1.5313	-1.5244	0.21059	-0.85159
5	-1.6742	1.6337	-0.93866	-0.32015
5	1.4277	-2.2346	-0.28917	-0.36766
5	0.73594	-1.3017	0.68696	-1.3217
5	0.7349	-0.98513	0.17144	-1.1353
5	-0.62827	-0.7987	-0.34575	0.11487
5	0.98337	-0.72394	-1.0071	-2.0046
5	-1.1609	0.56809	-1.1495	-1.5468
5	0.67236	-0.15303	-0.034669	-0.9208
5	-1.714	-1.2174	-0.36393	-2.2124
5	1.1459	-1.1971	0.98258	-2.7159
5	-0.027465	-0.014299	-0.71325	-0.90983
5	1.0868	-1.0831	0.20321	-1.4171
5	0.015567	0.19418	-0.70877	-1.9856
5	-1.1509	-0.64211	-0.085613	-1.19
5	-2.3126	-0.44849	-0.7608	-2.4063
5	1.5492	-0.23817	-0.27581	-2.0818
5	-0.54443	-1.6633	0.31375	-1.1071
5	0.37025	-1.777	0.74279	-1.8238
5	2.8937	-2.0383	-0.38974	-1.8496
5	0.98419	0.27695	-1.1328	-1.9785
5	0.72335	-0.63907	0.12306	-1.9718
5	-0.94991	-0.57192	-0.8429	-1.229
5	0.19289	0.216	0.52296	-1.5457
5	0.033135	-0.89236	-0.71265	-0.33828
5	0.079693	-0.19379	-1.1014	-0.69235
5	-0.75881	-0.22647	-0.57084	-1.0002
5	-0.073425	-0.38807	0.21144	-1.5895
5	-0.39793	-0.99403	-0.388	-0.72597
5	-1.3374	0.55935	-0.38108	-1.592
5	-0.082213	-0.32534	-0.070503	-0.32671
5	1.7298	-0.39772	-0.2205	-1.941
5	1.1546	-0.19309	-0.58383	-1.4876
5	1.2513	-1.4296	-0.41072	-3.7601
5	-0.84908	-2.0303	-0.079987	-1.0932
5	-0.030693	-0.72649	-0.45096	-0.86818
5	-0.30151	-0.32559	-0.84892	-0.93303
5	1.1113	-1.3977	0.40969	-1.9161
5	0.7048	-0.99179	0.47924	-2.0601
5	-0.95891	1.1489	-0.97912	-1.6335
5	-0.081078	0.22973	-0.19461	-1.7029
5	-0.15064	0.66889	0.13461	0.092376
5	-0.013575	-2.4119	-0.6991	-2.2953
5	-1.2411	-0.90051	-0.80565	-2.4947
5	-0.78066	-0.95994	0.16768	-1.6744
5	-0.025893	0.089664	-0.9445	-2.2715
5	-0.035216	-0.048742	-0.74518	-0.27766
5	0.13649	-1.483	-1.2212	-2.9168
5	-1.3078	-1.0453	-0.88862	-0.92986
5	0.028284	-0.087617	-0.46132	-0.47375
5	-1.598	0.06226	-0.13033	-2.5114
5	1.0755	-1.2019	0.06542	-2.1278
5	-0.043556	0.41891	-0.26426	-3.2574
5	-1.6919	-2.4391	-1.0712	-1.0616
5	0.3031	-0.89745	-0.44189	-0.87469
5	-0.6251	0.049859	-1.0193	-1.1613
5	-0.56578	-1.1418	-0.11872	-1.5266
5	-1.3237	-0.77678	-0.56838	-0.3192
5	-0.57989	-1.2646	-0.58244	-1.0982
5	-0.11132	0.10811	-0.43868	-1.326
5	1.4394	-1.5597	-0.25673	-2.3565
5	1.3916	-0.94527	-1.5476	-1.4623
