# Supplementary material for: Gene expression trees in lymphoid development
Source: BMC Immunol. 2007 Oct 9;8:25. doi: 10.1186/1471-2172-8-25 (PMC2244641; doi:10.1186/1471-2172-8-25)
Supplement: Additional data file 7 — SIM Datasets. Data sets from simulated MixDTrees. See readme.txt for file descriptions. The first column indicates the true label of the sample. [file 1471-2172-8-25-S7.zip › 1/gen_dag_sim_c5_s500_e107_d10__15__20__20__35_n0.txt]

1	0.72822	-0.66772	-2.2899	0.038385
1	-1.034	-1.2623	-2.1708	-0.10564
1	0.041526	-1.1359	-0.81643	-0.21467
1	0.22454	-2.7517	-1.1713	0.59127
1	0.046124	-1.1799	-0.86636	0.68781
1	0.68829	-0.79748	-0.94035	0.44496
1	0.42446	-0.052642	0.24205	0.12995
1	-0.48337	-1.0638	-1.3797	0.39719
1	-0.11588	-2.3309	-0.1812	-0.23221
1	-0.21024	-1.5644	-0.49361	0.29882
1	1.3702	-2.1731	-1.243	-0.33727
1	0.43737	-0.96378	-2.7644	-0.55179
1	-0.47582	-1.4031	-0.97257	0.18037
1	-0.80755	-2.2289	-1.4918	0.69725
1	0.10344	-1.5431	-2.0408	0.1307
1	0.32523	-1.2319	-0.86338	0.37289
1	1.3885	-1.5069	0.35135	-0.18531
1	-0.024815	-1.7026	-0.36481	0.43879
1	-0.32711	-2.1484	-0.85174	0.44749
1	-0.018466	-1.2481	-0.1197	-0.19356
1	0.15054	-1.722	-2.1181	0.1941
1	0.034744	-1.5369	-2.2027	0.14559
1	1.5481	-1.6628	-2.0623	0.35995
1	0.409	-0.97668	-1.509	0.17521
1	0.42121	-1.2111	-1.6928	0.072988
1	-0.48635	-1.6392	-1.7123	0.04628
1	-0.24972	-1.5476	-0.17624	0.13752
1	-0.97416	-0.19489	-0.22639	0.23132
1	0.81509	-1.7236	-0.65381	0.17183
1	-0.27067	-1.8375	-1.1792	-0.49742
1	-0.40449	-0.28037	-3.6741	0.28667
1	0.71696	-2.0781	-0.72195	0.11484
1	0.43064	-1.5935	-1.7798	0.036489
1	-0.036707	-1.451	-1.1273	0.76789
1	-0.6395	-1.8427	-0.79038	0.51211
1	0.071049	-0.6458	0.82199	0.28798
1	0.98892	-1.5312	-0.90275	-0.69197
1	0.25662	-1.9407	-1.6403	0.41842
1	0.37124	-2.2429	-0.67062	0.3232
1	0.099381	-1.723	-0.10384	0.53232
1	0.27067	-1.885	-0.17945	0.31741
1	-0.55098	-2.0586	-1.0295	0.10289
1	-0.81438	-1.0203	-0.87343	0.18384
1	1.5958	-1.2731	-0.17324	-0.16083
1	0.24559	-0.31037	0.17878	-0.92955
1	-0.70448	-1.1068	0.10525	-0.00031157
1	-0.49386	-0.63093	-0.96187	0.25011
1	-0.070274	-1.1721	0.84747	-0.4178
1	0.88363	-2.0329	-0.85734	0.35127
1	-0.009459	-0.77085	-2.0534	-0.47724
2	0.83645	0.50672	0.91551	1.5224
2	-0.85813	0.29464	0.24199	0.93234
2	0.3996	0.43452	1.2632	1.1398
2	0.51111	0.30121	0.71594	0.63226
2	-0.20092	0.30765	0.64507	-0.30539
2	-1.0012	0.37115	0.91814	2.13
2	-1.2245	0.5445	0.7598	3.1012
2	1.6757	0.32357	1.1542	1.0345
2	0.86013	0.66102	-0.19651	1.8635
2	0.48077	0.34504	-0.30538	1.067
2	-0.81003	0.26398	1.0806	1.5013
2	0.45754	0.292	0.15432	1.7235
2	-1.0688	0.30711	0.09814	2.3531
2	0.44873	0.35999	0.96982	1.9007
2	-0.34781	0.045709	0.8791	2.5909
2	0.86253	0.088159	0.77578	0.24696
2	-0.0002233	0.4356	1.0363	1.4528
2	-1.0341	0.47682	0.096296	1.4418
2	-0.65561	0.37616	0.725	0.68477
2	-1.378	0.14202	0.3966	0.13211
2	-0.45316	0.26555	1.1641	0.30933
2	-0.56402	0.25599	1.8266	1.7535
2	-0.44815	0.38315	0.052381	0.32231
2	0.37845	0.5405	1.1168	1.6228
2	0.39667	0.41364	0.87176	1.9159
2	-1.8626	0.48778	0.71706	2.0126
2	0.44241	0.2829	0.86803	1.0146
2	-0.084833	0.65673	0.73652	1.3416
2	-2.387	0.34524	0.90191	1.5974
2	0.91552	0.45284	1.546	-0.31971
2	-1.7445	0.16113	0.84291	1.8883
2	0.85339	0.20062	1.4455	2.0009
2	-0.30969	0.23749	0.28419	0.047099
2	0.213	0.29897	0.56488	2.7722
2	0.44731	0.46112	0.84742	1.7188
2	-2.8348	0.33136	0.18267	2.8128
2	0.51038	0.37604	1.4632	1.3058
2	1.1749	0.26465	1.519	1.2041
2	-0.76068	0.40584	0.55885	1.5494
2	-0.29568	0.2263	1.0647	1.401
2	0.73023	0.40021	0.93967	1.1299
2	0.093153	0.27391	0.083376	-0.03679
2	-2.0336	0.1498	1.1267	1.8668
2	0.049613	0.14247	0.94409	1.7212
2	-0.40026	0.49845	1.3016	1.5946
2	-0.25688	0.37527	1.7848	0.52559
2	1.6442	0.21992	0.25635	2.6014
2	-0.074454	0.62411	0.030953	1.9378
2	0.23099	0.02102	0.57549	1.0846
2	-1.7631	0.29653	0.59646	0.62871
2	0.96098	0.35989	0.76033	1.3745
2	-1.029	0.23843	0.32139	1.8228
2	-0.65518	0.80041	0.87122	1.0592
2	0.70333	0.52078	1.6204	1.0684
2	0.3552	0.3432	1.164	2.5719
2	-0.20554	0.38625	1.7881	1.2851
2	-0.71012	0.16303	1.7647	1.9093
2	0.8121	0.17522	1.2663	0.75182
2	-2.0023	0.23566	1.1897	1.1372
2	0.37088	0.43493	0.015188	1.3731
2	1.6892	0.18704	1.3724	1.7807
2	0.16202	0.38303	0.64344	1.3729
2	0.70673	0.47335	1.9214	2.4349
2	-0.92797	0.46598	0.60013	0.039637
2	0.18012	0.35661	0.67706	1.1504
2	-0.12439	0.45938	1.4562	1.0627
2	-1.0336	0.29882	0.80654	2.0891
2	0.15874	0.18466	0.54711	1.1244
2	1.6962	0.48197	1.2419	1.721
2	-1.1453	0.51749	1.2583	2.0151
2	-0.53803	0.24493	2.0909	0.88221
2	-0.55746	0.02692	0.3791	0.79759
2	-1.3423	0.090141	-0.10072	2.8795
2	-1.1958	0.35458	1.4235	1.9065
2	1.2558	0.41903	-0.0026514	1.1786
3	-0.80628	-1.6821	2.2681	-0.27167
3	-0.31318	-1.4545	0.8959	-0.23929
3	0.16145	-0.86238	1.1256	-0.83806
3	0.40881	0.16353	1.0902	0.87581
3	-0.32955	0.85983	1.5827	-0.51443
3	0.17841	0.40873	1.085	0.62813
3	0.19287	-0.57622	0.44353	0.59254
3	-0.33346	-0.51481	-0.33258	-0.27962
3	-0.24063	1.661	1.4061	-0.78952
3	0.37872	-0.5181	1.9093	-0.0060427
3	-0.11675	0.26433	1.3542	0.4255
3	-0.19793	0.3096	0.5748	0.51129
3	-0.33687	-1.6319	1.7724	-0.71756
3	-0.62268	-2.1046	1.592	-0.94273
3	-0.38555	-0.60968	1.7909	0.4517
3	0.26425	0.13309	1.8163	-0.2581
3	0.4625	-0.95851	2.3315	-0.65081
3	-0.14109	-1.5296	1.5328	-0.73155
3	0.38013	-1.5394	1.6243	0.1808
3	0.59519	1.3097	1.7167	-1.7195
3	-0.28906	-1.5664	2.2883	-1.1813
3	-0.45187	-0.0040897	1.5817	0.65087
3	-0.70137	0.55009	2.1142	0.15853
3	-0.49417	-0.01691	2.2362	-0.67768
3	-0.41201	0.38931	0.47376	-0.5562
3	-0.31224	-0.18663	1.062	0.5243
3	-0.17748	-0.4366	1.079	-1.4425
3	-0.91698	-0.25179	1.3674	0.027746
3	0.52402	1.3493	1.1051	-0.276
3	-0.59791	-0.77064	0.65998	-0.93065
3	0.63707	-0.67808	1.5059	-0.36493
3	0.45772	-1.0374	1.4776	0.66323
3	-0.098391	-0.71879	0.77614	-0.74153
3	0.74582	0.47082	-0.10026	-0.055709
3	0.16241	-0.41069	1.038	0.52335
3	-0.75056	-0.25793	0.70303	0.5967
3	0.039915	-0.31999	0.77389	-0.63627
3	0.50199	0.84254	1.8277	-0.41556
3	-0.60123	-0.39621	1.0483	-0.89105
3	-0.050474	-0.59773	1.2492	-0.70338
3	0.058224	-0.95772	1.7541	-0.22848
3	-0.35884	1.7617	1.2006	-0.50928
3	-0.21847	-1.4852	0.78522	0.73536
3	-0.25252	-0.31763	1.7883	0.43554
3	0.15808	0.76921	1.613	-0.84793
3	-0.38732	-1.2342	1.4512	-0.84241
3	0.41813	0.31059	1.8057	0.083153
3	-0.26306	1.2828	0.79046	-0.60251
3	-0.60944	-0.80308	0.17078	-1.1856
3	0.27436	1.5147	0.39771	-1.335
3	-0.044272	-0.19736	1.3574	-0.45707
3	-0.11877	-0.09848	1.4073	-1.2051
3	0.0042955	-0.46845	0.28023	0.48856
3	-0.56694	0.054285	2.163	0.23499
3	-0.22042	-0.72014	0.93372	0.00073233
3	0.10834	-0.19365	-0.16239	-0.1314
3	0.14139	-2.4585	-0.32923	-0.21277
3	0.33872	-0.99942	0.9642	0.10756
3	0.26147	0.37999	-0.065569	-0.18376
3	0.71215	0.82678	0.762	-0.9171
3	-0.043968	-0.79887	1.7156	0.10616
3	-0.16135	-0.95321	0.16276	-1.0639
3	0.46442	-0.85246	1.2609	-0.1746
3	-0.089518	1.4655	2.5709	0.78658
3	0.49491	-1.4952	0.2309	-0.59271
3	-0.93689	-0.50347	2.057	-0.35826
3	-0.94346	0.28019	1.9063	-0.47925
3	-0.65656	-1.8885	0.24012	-0.58242
3	0.17528	-0.69722	1.7908	0.11851
3	-1.0049	-0.16067	0.7018	-0.26086
3	-0.54518	-1.0391	0.59725	0.25355
3	-0.44801	-0.5182	2.245	-1.2156
3	-0.11905	-1.5377	-0.10238	-0.50937
3	-0.27012	0.93241	0.61908	0.087138
3	-0.23258	-1.6835	0.27076	-0.1572
3	-0.92948	0.26819	0.70844	0.044899
3	0.1362	-0.22818	1.8849	-0.44504
3	0.11317	-0.58071	1.9298	-1.4228
3	-0.14833	-1.1341	2.5038	0.095291
3	0.18908	-0.57747	1.2159	-0.90014
3	-0.71824	-0.36186	2.1993	0.76637
3	-0.043433	-0.60764	0.75966	-0.35037
3	-0.3102	-0.39629	1.4885	0.10328
3	-0.090956	0.17812	0.8473	-0.39796
3	0.58332	0.42757	0.65033	0.25749
3	0.03575	0.069332	1.8195	-0.38325
3	-0.067532	-0.73032	-0.12766	-0.0089993
3	0.18951	-0.86395	2.3275	-0.45812
3	-0.72224	0.69334	1.0508	0.19343
3	-0.58808	-0.45086	0.14638	-0.4191
3	1.1563	2.2179	1.6287	-0.15873
3	-0.89581	-1.5384	1.0856	-0.020913
3	-0.8196	0.45348	1.5303	-0.57324
3	0.32878	-0.033895	0.79877	0.47812
3	0.27611	0.633	1.7627	-0.92551
3	0.41063	-1.0745	1.5155	-1.2875
3	-0.37957	0.37547	0.73002	0.29777
3	0.58998	-0.81817	0.58938	-0.87061
3	-0.46878	0.36811	1.4484	-0.28069
3	0.21798	0.63797	2.2959	0.028311
4	0.18888	1.2732	1.9499	-0.068199
4	0.19925	2.5926	1.1263	0.75506
4	0.20491	1.447	1.099	-0.81556
4	0.16035	0.67906	0.90244	-0.13812
4	0.20002	1.6243	1.3086	-0.36771
4	0.18032	0.77131	1.3821	1.0491
4	0.1898	1.056	2.4666	0.069978
4	0.19819	1.6878	1.2824	-0.02486
4	0.20753	1.3261	0.98073	-0.56101
4	0.19414	0.4833	0.73938	0.97199
4	0.17954	-0.081605	2.3708	0.50357
4	0.14676	-0.50733	0.77317	-0.21066
4	0.19514	0.84051	1.9513	-0.31951
4	0.17787	0.24939	1.0729	-0.22796
4	0.17797	0.94415	1.4389	-0.72099
4	0.17704	0.83331	1.7642	0.40414
4	0.18762	-0.65364	1.7804	-0.80749
4	0.15713	-0.15854	2.0325	-0.11032
4	0.19521	-0.96902	1.3355	0.46246
4	0.17982	1.9039	1.7145	-1.7832
4	0.18184	1.0062	2.1601	-0.54526
4	0.17341	0.39368	0.51699	0.13077
4	0.17788	1.6861	1.8431	0.34163
4	0.16545	0.86941	1.4862	0.86956
4	0.16794	1.3342	1.4449	-1.4947
4	0.15127	0.055365	0.5483	0.97272
4	0.16149	0.24757	1.3949	-0.44866
4	0.18407	2.1498	1.2139	0.48394
4	0.18538	0.19216	1.6524	-0.34512
4	0.18128	0.16446	2.1162	-0.98339
4	0.20134	1.1927	1.3846	-0.2688
4	0.18767	0.60889	1.4241	-0.10329
4	0.17101	0.48962	0.53737	-0.33926
4	0.18851	1.5666	1.0374	-0.28671
4	0.1871	0.69393	1.5224	-0.46854
4	0.18846	1.8241	1.6242	-0.22381
4	0.17293	0.37313	1.7626	0.30172
4	0.18467	1.4955	0.75287	0.28588
4	0.15752	2.2589	1.3119	0.4156
4	0.21046	1.6025	1.0487	0.25998
4	0.19691	-0.49668	1.9927	-0.050701
4	0.17906	-1.7986	1.7741	-0.61401
4	0.23137	1.0184	1.4856	-0.84728
4	0.17875	0.99708	0.70116	0.67887
4	0.18463	1.5132	0.58643	-0.047212
4	0.16455	1.6356	1.4412	0.11338
4	0.18505	0.26657	1.4999	0.073599
4	0.19078	2.3877	1.2184	-0.37068
4	0.20835	1.1113	1.9702	0.82334
4	0.16545	2.4763	1.5231	-0.27263
4	0.17486	1.7974	0.68235	-0.2109
4	0.18348	0.45519	1.5191	0.99209
4	0.18037	0.68711	1.3831	-0.23906
4	0.16417	-1.8741	1.3976	0.62087
4	0.16698	-0.85109	0.55199	-0.54493
4	0.16825	2.4353	1.7048	-0.67345
4	0.17459	1.2582	1.4768	0.012277
4	0.18751	0.86949	1.2134	0.32153
4	0.18931	-1.1169	2.7029	0.26105
4	0.20069	-0.35908	2.4348	-0.68837
4	0.1656	1.5344	2.12	0.41444
4	0.16514	2.3189	0.43253	-1.1136
4	0.16968	0.18014	1.2564	0.093352
4	0.18427	0.0023537	1.8655	0.50071
4	0.21089	1.5497	1.4143	0.34614
4	0.20511	0.54556	1.1676	-0.5919
4	0.16447	0.22581	0.49969	1.2269
4	0.18504	-0.60537	1.5795	-0.47314
4	0.14511	-0.60256	1.3644	-0.50169
4	0.19739	1.9913	2.0164	0.67147
4	0.17681	1.1823	1.9585	-0.12357
4	0.17542	0.50945	1.4596	-1.1247
4	0.21825	1.7513	1.0698	0.92726
4	0.18478	2.2733	1.4317	0.46065
4	0.18093	0.13336	2.2773	-1.0832
4	0.15225	0.86464	0.82016	-0.14867
4	0.14289	1.9355	0.75799	-0.46781
4	0.19244	1.5581	1.817	0.38492
4	0.15339	0.78313	0.10233	0.50477
4	0.199	0.23114	1.3044	-0.32867
4	0.15833	0.26194	2.1357	-0.53696
4	0.17573	0.077554	2.3497	-0.19629
4	0.21729	0.74586	0.82168	-0.16831
4	0.20841	1.6083	0.94269	-0.67784
4	0.17979	-0.19663	2.4805	0.61297
4	0.17707	1.6946	0.71553	0.22123
4	0.15179	0.93118	1.4868	0.54216
4	0.18885	0.60065	1.6307	-0.1541
4	0.19423	0.29793	1.2256	-0.13006
4	0.20584	2.3331	1.7928	-0.65623
4	0.16057	0.75634	1.3379	-0.62534
4	0.15356	0.098317	0.63133	-0.2472
4	0.1715	1.5387	1.3726	-0.88204
4	0.21395	0.30329	0.98282	0.53041
4	0.18618	1.1498	1.2997	-0.19715
4	0.182	-0.3566	1.4412	-0.73286
4	0.20765	-0.18811	1.8718	-0.55617
4	0.17097	1.2818	1.2351	0.15598
4	0.18208	-0.13485	1.4187	-0.23152
4	0.19281	1.9622	0.95609	0.11013
5	0.092832	1.6363	0.31763	-1.8837
5	-0.46418	1.7151	1.4619	-1.7428
5	-0.22707	1.2192	-0.37658	-1.4173
5	-1.18	1.374	1.046	-1.3954
5	-0.13603	1.6457	0.059459	-1.6346
5	-0.89316	1.5442	0.34356	0.41804
5	-0.88331	1.0484	0.084602	-0.58915
5	-0.76841	1.2309	0.72124	-1.54
5	-0.75155	1.5564	0.67684	-1.1105
5	-0.52345	1.138	0.42473	0.8452
5	-0.32319	1.6167	0.1377	-1.9958
5	-0.41215	1.7673	-0.30121	-0.97964
5	-0.84908	0.90669	1.1698	-0.57811
5	-0.063045	1.4822	0.81777	-0.60083
5	-0.69046	2.0072	1.5454	0.27109
5	-0.50721	1.7306	0.19783	-0.50465
5	-0.46781	1.7804	0.23303	-0.73346
5	-0.49122	1.8099	1.1867	-2.0913
5	-0.82447	1.1813	0.73527	-2.2121
5	-0.091867	1.1793	0.2087	-0.63415
5	-0.78336	1.5069	0.54127	0.20779
5	-0.83088	1.7745	0.43049	-2.1362
5	-0.65136	1.9726	0.32496	-2.8809
5	-0.39848	1.6249	0.29324	-0.25717
5	-0.19538	1.4627	1.4654	-0.13145
5	-0.19065	0.97021	0.50229	-1.6757
5	-0.19612	1.3356	0.45702	-0.52215
5	-0.79451	1.8824	1.3903	-1.035
5	0.29511	1.2487	0.38776	-1.7907
5	-0.8229	1.609	0.36863	-0.59386
5	-0.48767	1.5517	0.40758	-2.4165
5	-0.55368	1.7292	0.55131	-1.5863
5	-0.31108	1.508	1.0327	-0.60046
5	0.036783	1.9568	0.020373	0.3082
5	-1.202	1.4785	0.61494	-1.8011
5	-0.013588	1.221	-0.35899	-0.89572
5	-0.05977	1.0437	-0.089209	-1.5379
5	-0.95385	1.4664	-0.60682	-2.9692
5	0.83148	1.9314	1.8436	-2.6742
5	-0.24407	1.3963	0.13221	-0.91191
5	-0.28638	1.4717	0.6933	-1.0959
5	-0.89497	0.59979	-0.34869	-0.72284
5	-0.83082	1.1582	0.84968	0.2237
5	-1.4234	1.0089	-0.013503	-0.94741
5	-0.7564	2.0736	0.62203	-1.0637
5	-0.34852	0.96825	0.027973	-1.1198
5	-0.094263	1.2442	0.85913	-2.9648
5	-1.3155	0.59267	0.54859	-0.4336
5	-0.7531	1.5396	1.8302	-1.792
5	-0.96308	0.64711	0.49672	0.24584
5	0.14871	0.7684	1.0483	-1.6948
5	0.041346	1.7785	-0.087414	0.12304
5	-0.77988	0.57783	1.0903	-1.6466
5	-0.68947	1.9752	-0.41363	-0.35064
5	-1.0799	0.8045	1.2838	0.012047
5	-0.32472	0.92842	0.70988	-0.066865
5	-0.74817	0.9001	0.38773	-0.60713
5	-0.13174	1.0019	0.42315	-1.3321
5	-0.42402	1.692	-0.26792	-0.85541
5	-0.65532	1.4813	0.31838	-1.0287
5	-0.9122	1.4301	-0.035768	-1.7985
5	-1.0104	1.2469	-0.77328	-1.12
5	-0.87468	1.9248	1.2411	-2.7251
5	-0.59194	1.8046	0.81032	-2.0094
5	-0.84804	1.268	0.91892	-0.103
5	-0.44517	0.35572	0.93359	-1.8692
5	0.023912	0.93656	0.23293	-1.6952
5	-1.4499	1.1709	-0.021534	-1.4736
5	-0.53155	1.3187	-0.056979	-1.2919
5	-1.3082	1.723	0.44953	-1.4484
5	-0.54056	1.3916	0.87509	0.5023
5	0.14012	1.2334	0.7042	0.55831
5	-0.38405	2.0328	0.52396	-1.3988
5	-0.079507	1.9695	0.19709	-0.08177
5	0.16727	1.4873	1.118	-1.0236
5	-0.68153	1.4254	0.27795	-2.6543
5	-0.59911	1.5099	0.085763	-2.3808
5	-1.1879	1.2372	1.2089	-1.6012
5	-1.3021	0.57136	1.2398	-0.76963
5	-0.98677	1.2496	-0.95351	-1.7395
5	-0.9598	1.391	-0.38847	-0.85122
5	-0.28519	1.184	1.2444	-0.51919
5	0.21407	2.2832	0.82479	-1.8321
5	-0.10533	1.2622	0.46676	-1.7153
5	0.37567	1.6764	0.60676	-1.0178
5	-1.1414	1.8512	0.19793	-1.9254
5	-0.50105	1.2853	0.60547	-3.3218
5	-0.99706	1.1896	1.1544	-1.7876
5	0.11794	1.6495	1.4543	-1.1649
5	-0.78288	1.4453	0.015932	-0.77395
5	0.025735	2.5041	1.3814	-0.85605
5	-1.1315	1.3412	0.41882	-1.2866
5	-0.34982	1.3203	-0.02773	-2.7973
5	-0.81751	1.5338	1.2056	-1.6723
5	-0.049961	0.98553	-0.24175	0.13512
5	-0.36287	1.8864	1.3173	-0.82228
5	-0.31123	2.0574	0.049061	-1.9715
5	-0.56189	1.0563	0.61879	-0.036925
5	-0.45157	1.1989	0.26087	-2.1454
5	-0.13435	1.9939	0.59822	-1.9162
5	0.09631	1.6135	0.734	-1.3034
5	-0.5851	1.5249	0.35452	-1.3918
5	-0.17127	1.6366	0.97206	-1.8924
5	-1.126	1.1519	0.52407	-1.2579
5	-0.53949	1.6738	0.046439	-0.57227
5	0.45099	1.4588	0.43322	-1.9891
5	-0.23481	1.6267	0.56847	-1.9476
5	-0.88742	1.4968	0.066554	-1.3923
5	-0.4299	1.2117	0.21017	-0.30975
5	-1.2714	0.94808	0.79736	-0.86076
5	-0.66499	1.4015	0.68296	-1.472
5	-1.0401	1.3337	0.59237	-2.263
5	-0.86428	0.87955	1.212	-2.1573
5	0.25827	1.3071	-0.46326	-1.3416
5	-0.28954	1.8301	0.60051	-2.2833
5	-0.46101	1.3192	0.52927	0.15363
5	-0.70232	1.8083	0.73462	-1.1911
5	-0.77011	1.4979	0.71918	-0.68327
5	-0.76895	1.7963	0.35628	-2.301
5	-0.40134	1.0478	1.0627	-2.2853
5	-0.93048	1.6921	0.30541	-1.1302
5	-1.5594	2.0221	0.46131	-2.007
5	-1.2302	1.536	0.43246	-2.492
5	-0.95779	1.5244	1.0751	-0.65004
5	-0.63549	0.40081	0.85875	-0.91961
5	-0.4302	2.0655	-0.1642	0.080632
5	-1.8144	0.94139	0.16209	-2.3207
5	-1.5683	1.2044	0.26672	-1.4833
5	0.31026	2.1879	0.022679	-1.9529
5	-0.45867	1.6719	0.47996	0.51208
5	-0.43671	1.9047	1.2077	-3.5915
5	-0.6794	1.1465	0.41248	1.103
5	-0.56156	1.8329	0.86682	-2.7868
5	-0.77169	0.85403	0.05605	-2.0405
5	0.37605	1.8198	0.045395	-1.1203
5	-0.23711	1.2693	0.37773	-0.75369
5	0.36016	2.129	0.77644	-0.54553
5	-0.62569	0.38024	0.66072	-1.7465
5	0.47918	1.897	-0.28648	-2.6811
5	-0.42674	1.3452	0.64694	-1.7997
5	-0.16586	0.59985	0.69512	-2.9859
5	-0.39509	1.0856	0.39197	-1.2774
5	-0.33265	1.2858	-0.091285	-0.96112
5	-0.89404	1.8512	0.79333	-1.5979
5	-0.73704	2.1166	-0.028047	-2.5547
5	-1.3778	1.3114	0.36329	-0.25717
5	0.81546	1.2722	0.81204	-0.79291
5	-0.037522	1.2504	0.23102	-1.7695
5	-0.38834	1.4896	0.11042	-1.1708
5	-0.29041	1.406	-0.35637	-1.2159
5	-0.37561	0.45494	0.94723	-1.6105
5	-0.31725	1.1043	1.0396	-2.3807
5	-0.59136	1.2435	-0.33216	-0.88551
5	-1.4896	1.2642	0.7323	-0.86044
5	-0.68507	1.2046	1.1086	-1.4712
5	-0.29218	1.3194	0.81744	-2.5946
5	-0.35351	0.9079	0.93366	-2.5656
5	-0.58459	1.8474	-0.34925	-2.7162
5	-0.37135	1.3591	-0.13775	-2.3836
5	-0.9445	1.6169	-0.23313	-1.5888
5	-0.13203	1.0729	0.96888	-1.9236
5	-1.1531	0.81797	0.31932	-1.3481
5	-0.80079	1.0036	1.1771	-2.3505
5	-0.56929	1.7129	0.38236	-0.65169
5	0.39592	1.7938	-0.33868	0.094676
5	0.26057	2.0036	0.86988	-1.8342
5	-1.1886	2.0705	0.1347	-0.56408
5	-1.3301	1.2007	0.76138	-0.56918
5	-0.088571	1.7115	1.07	0.010288
5	0.46467	1.4978	0.073624	-1.4781
5	-1.0677	1.216	-0.19552	-0.19327
5	-0.33369	1.6574	-0.16442	-1.0666
5	-0.69901	1.1762	0.32088	-1.9342
5	-1.2028	0.60346	0.8899	-1.9845
5	-0.80747	1.6908	0.81235	-1.4298
