# Supplementary material for: Gene expression trees in lymphoid development
Source: BMC Immunol. 2007 Oct 9;8:25. doi: 10.1186/1471-2172-8-25 (PMC2244641; doi:10.1186/1471-2172-8-25)
Supplement: Additional data file 7 — SIM Datasets. Data sets from simulated MixDTrees. See readme.txt for file descriptions. The first column indicates the true label of the sample. [file 1471-2172-8-25-S7.zip › 1/gen_dag_sim_c5_s500_e104_d10__15__20__20__35_n0.txt]

1	0.80804	-0.13008	-0.56235	-0.60112
1	0.5375	-0.99604	1.7304	0.13588
1	1.6434	0.27663	0.94211	-0.23284
1	3.0986	1.1617	-0.34135	-0.092163
1	0.89747	1.6594	1.7941	0.35721
1	0.12397	0.12237	1.7519	-0.53878
1	1.0781	1.1986	1.5148	-0.017852
1	2.6387	-0.69978	0.21882	-0.65436
1	2.6194	1.1263	1.144	0.3198
1	1.2585	-1.1626	2.3282	-0.050257
1	0.57268	1.7801	0.2348	-0.35413
1	1.6877	-0.95645	0.0065697	-0.45888
1	2.8359	3.0188	-0.71142	-0.3854
1	0.2295	0.65528	1.1236	-0.16583
1	2.625	-0.53025	1.421	-0.4011
1	2.165	0.45899	0.66425	-0.082024
1	1.7291	-0.11383	0.99575	0.12706
1	1.0027	0.19011	0.28296	0.29663
1	-0.48336	0.52555	1.2533	0.028633
1	2.1254	0.24702	0.92363	-0.12979
1	1.0504	-0.40869	0.61656	-0.27241
1	1.2307	-0.63548	-0.27846	-0.19555
1	2.1682	1.3699	-0.12255	-0.25673
1	0.49312	1.5892	1.3739	-0.21819
1	2.3229	0.81924	1.7048	-0.31748
1	2.9562	-0.71614	-0.30391	0.0336
1	1.2754	-0.46664	1.0519	-0.17899
1	0.81501	0.73158	1.3022	0.39528
1	1.0107	1.2344	0.19538	0.14073
1	2.038	0.67554	2.256	-0.19702
1	1.1413	0.64422	-1.127	-0.19517
1	1.0019	-0.32524	1.1195	-0.81683
1	2.1979	0.15876	0.41469	-0.054557
1	0.64895	1.5024	0.23639	-0.37985
1	-0.70819	0.59679	2.3034	-0.13394
1	0.9363	0.16905	0.46609	-0.14606
1	0.94237	1.3824	0.08644	-0.14809
1	1.5907	-0.63159	1.1743	0.45196
1	0.22087	-0.030424	2.1032	-0.38878
1	2.5271	0.11358	1.0753	-0.23902
1	1.7521	-1.154	0.044338	-0.15426
1	0.62959	0.26762	-0.4249	0.30252
1	1.9073	0.11884	0.6759	-0.25938
1	1.341	-0.13863	0.95041	-0.17172
1	1.5652	-0.39194	-0.22744	-0.33174
1	1.3653	0.33265	-0.443	-0.31124
1	0.24463	2.182	0.94156	-0.045719
1	1.5514	0.078501	1.0716	-0.34495
1	2.3249	0.17496	0.044776	-0.17129
1	1.9564	1.192	1.1189	-0.15004
2	-0.032722	1.3549	-0.98851	-0.13624
2	-1.437	-0.10804	-1.913	-2.1903
2	-0.56312	2.6038	-1.0143	-1.7895
2	-1.5177	0.82277	-0.28486	0.049206
2	-1.1097	1.343	-1.8858	0.20066
2	-0.41108	0.93303	-1.3652	-2.8363
2	-2.0021	1.1441	-1.438	1.0305
2	-1.9327	2.0864	-0.94691	-1.2315
2	-1.7223	1.5256	-1.9519	-2.3324
2	-0.94936	0.69363	-0.66618	-3.3541
2	-0.92481	0.84552	-1.3869	-0.5082
2	-0.86595	1.4023	-1.0819	-1.7371
2	-1.6714	1.1581	-1.4896	-0.65829
2	0.60408	0.67363	-0.57659	-0.15485
2	-1.8657	2.061	-1.222	-3.3297
2	0.29765	0.36691	0.53051	0.20628
2	-0.093942	0.31229	-0.81196	-2.1062
2	-1.6541	2.0897	-1.2036	-1.623
2	-2.4537	0.76158	-1.2493	-0.95755
2	-0.52966	2.1949	-1.6513	-1.0513
2	-1.4384	0.92719	0.45981	-2.5346
2	0.30958	1.8229	-0.81786	-1.9283
2	-1.2699	0.55845	-0.71107	-2.6451
2	-1.6487	1.4467	-1.1565	-1.2824
2	-1.0971	1.1433	-0.39596	-1.3832
2	0.018514	0.60064	-0.3059	-1.3957
2	-1.9699	1.7659	0.28345	-1.608
2	-2.0013	0.8858	-0.38955	-1.3569
2	-0.51393	1.7238	-1.0201	-1.2429
2	-0.091318	1.5969	-2.1356	-0.72462
2	-1.2348	2.5531	-0.67526	-0.9825
2	-0.1305	0.4346	-0.77185	-0.85452
2	-1.4109	0.45592	-1.0328	-0.10668
2	-0.25457	0.82151	-0.51178	-0.87438
2	-0.29367	2.1887	-0.56609	-0.91571
2	-0.50817	1.7729	-0.40507	-0.46228
2	-1.8271	0.28803	-1.0689	-2.2397
2	-2.1788	1.7431	-0.51329	-0.31385
2	-2.5371	0.5055	-0.072203	-0.91524
2	-2.1788	2.0275	-0.67003	0.85784
2	-0.9254	1.8302	-0.82027	-2.2595
2	-0.36699	0.93379	-1.526	-3.0877
2	-1.6351	1.3259	-0.92413	-1.195
2	-0.94405	0.71254	-0.40884	-0.71858
2	-1.7397	1.2367	-0.68282	-1.7016
2	-0.83106	1.3562	-1.6401	-1.7432
2	-0.98032	1.5351	-2.2634	-0.60217
2	0.46777	1.7356	-1.2767	-2.9604
2	-1.5373	1.5545	-0.3834	-1.6937
2	-0.3732	1.6815	-1.0687	-2.7895
2	-0.85624	2.2159	1.0727	-0.72606
2	-1.3977	1.4418	-1.2377	-1.6732
2	-1.081	-0.039833	-0.36239	-0.76054
2	-1.0469	0.84723	-0.90831	-2.1824
2	0.78061	0.71527	0.42478	-0.73256
2	-2.4284	2.0728	-1.9398	-0.80845
2	0.19326	1.3301	-1.671	-0.6922
2	-0.2266	1.3667	-1.163	-1.2049
2	-1.3776	0.58755	-0.75296	-1.005
2	-0.79388	0.8388	-1.0152	-2.2137
2	-0.72448	1.7594	-1.566	-2.7756
2	-1.5365	2.4608	-0.79964	-2.7452
2	-2.9312	1.5847	-0.71559	-2.3082
2	-1.1978	0.46252	-0.71999	-1.07
2	-1.7175	2.1285	-0.73606	-2.3632
2	-1.919	0.58203	-1.4901	-1.8922
2	-0.93305	1.3743	-0.85554	-2.2517
2	-0.9736	-1.0073	-0.99434	-1.7917
2	1.2275	-0.036391	-0.6482	-4.2217
2	-0.15401	1.7997	-0.46329	-0.71277
2	-0.91227	0.86929	-1.1702	-1.3158
2	-0.83603	0.048437	0.12425	-3.0378
2	-1.5477	1.2479	-0.44859	-1.6651
2	-0.17232	1.6129	-0.494	-1.6931
2	-0.46912	1.4232	-0.78317	-1.9731
3	-1.5198	0.97708	-1.1248	-2.4252
3	-1.0925	0.54197	-0.79537	-1.6339
3	-1.0191	0.4812	-0.8836	-1.1723
3	-1.3228	0.68033	-1.4418	-2.3397
3	-1.5064	2.1429	-1.2922	-0.30517
3	-1.2637	1.691	-1.0497	0.38918
3	-0.99237	-0.35386	-1.1751	-2.6756
3	-1.4819	0.98423	-0.82668	-1.0263
3	-1.2521	0.46495	-1.2778	-1.9661
3	-0.58726	0.81693	-1.022	-0.29213
3	-1.4253	0.77355	-1.0165	-2.2788
3	-1.4968	-0.29854	-1.1339	-0.46219
3	-1.3651	-0.20864	-1.2861	-1.6478
3	-1.3416	1.4944	-1.0367	-1.2922
3	-1.7557	0.55317	-0.96126	-2.4927
3	-1.3327	0.74659	-0.87809	-1.1612
3	-1.3977	0.12247	-1.1539	-1.502
3	-1.3132	0.57966	-0.85357	-3.4825
3	-1.2377	0.70468	-1.0734	-2.3561
3	-1.0834	0.32242	-1.0857	-2.435
3	-0.70085	0.30696	-0.97891	-1.7698
3	-1.2481	0.55009	-1.0221	-2.0219
3	-1.247	0.33407	-0.72007	-1.4006
3	-1.0662	0.028181	-0.97874	-1.193
3	-1.4181	0.58321	-1.1878	-0.87624
3	-1.7414	2.3142	-1.1366	-0.10263
3	-0.96509	0.52835	-1.1416	-1.8395
3	-0.88469	-0.40161	-1.1478	-0.80643
3	-0.88738	0.32711	-0.92012	-0.45802
3	-1.1695	1.8746	-1.0237	-1.4659
3	-0.90045	-0.19501	-1.1214	-0.039395
3	-1.5154	1.248	-1.1782	-0.9691
3	-1.5396	0.3039	-1.1507	-1.2943
3	-1.0377	0.80617	-0.97619	-1.7816
3	-1.2078	0.92442	-0.66712	-0.56457
3	-1.1555	0.77245	-0.79152	-1.7282
3	-1.6834	0.49558	-0.97311	-1.5477
3	-1.1433	2.1591	-0.95687	-2.431
3	-0.97831	2.7024	-0.86869	-2.7321
3	-1.1114	0.11131	-1.1154	-1.3492
3	-1.7119	0.62438	-1.01	-0.30584
3	-0.81163	1.1774	-0.94641	0.093582
3	-1.3572	1.5861	-1.0361	-0.60478
3	-1.369	0.17286	-1.2829	-0.79792
3	-0.93595	1.9105	-1.1802	-1.1831
3	-0.88439	0.93185	-1.3365	-0.82784
3	-1.3351	1.1298	-1.1355	-0.32519
3	-1.2274	-0.36645	-0.91179	-2.1222
3	-1.7235	1.4542	-0.97346	-1.4455
3	-1.2756	1.2885	-1.0285	-1.7937
3	-1.6197	0.10169	-0.75042	-0.79556
3	-1.3082	0.72203	-0.9425	-1.503
3	-1.2154	1.3523	-1.2523	-0.67043
3	-1.1881	0.72403	-1.0931	-0.70425
3	-1.2766	1.2888	-0.86452	-2.2042
3	-0.78723	0.58069	-1.186	-0.895
3	-1.2005	1.5272	-0.99979	-1.2477
3	-1.3782	0.25474	-0.90917	-2.1711
3	-1.2255	1.6535	-1.2244	-2.6204
3	-1.2584	0.19698	-1.1687	-1.621
3	-1.2615	0.88947	-0.72299	-1.8951
3	-1.2289	-0.27456	-1.3193	-1.9894
3	-1.2219	-1.1756	-1.2637	-0.99005
3	-1.0412	0.26674	-1.1749	-1.4857
3	-1.0598	-0.15426	-0.8009	-0.40103
3	-1.0437	0.49838	-1.1828	-2.1535
3	-1.2451	-0.37155	-1.1908	-2.7009
3	-1.1258	-0.064903	-0.94666	-1.7173
3	-0.78751	1.4495	-1.0801	-0.6408
3	-0.92624	0.0014627	-0.94261	-1.254
3	-0.83642	0.6111	-1.0889	-1.8483
3	-1.5998	0.65474	-1.2183	-2.2481
3	-1.1151	1.9946	-1.0021	-1.2452
3	-1.3526	0.077627	-1.1212	-2.5445
3	-1.1989	-0.0068405	-0.89996	-1.3029
3	-1.6481	0.69688	-1.0566	-0.51642
3	-1.0338	0.022956	-0.87724	-0.72566
3	-1.2535	2.1718	-0.93702	-1.2073
3	-1.4892	1.1705	-1.2145	-1.5442
3	-1.1648	0.76928	-1.1307	-0.5342
3	-1.7166	2.597	-1.1261	-1.3071
3	-1.1846	0.54724	-1.1547	-0.72068
3	-1.5918	0.6266	-1.3135	-2.5028
3	-0.47455	0.3358	-1.1729	-1.8028
3	-1.6986	-0.13937	-1.4757	-1.4127
3	-1.1249	1.177	-1.2766	-1.8853
3	-1.5424	0.034639	-0.87164	-1.1724
3	-0.76207	0.60905	-0.74864	-1.5018
3	-1.0773	0.81004	-1.2773	-0.4118
3	-0.96045	0.46662	-1.3151	-1.2799
3	-1.1061	-0.58745	-0.93508	-3.116
3	-1.5485	0.052427	-0.82166	-1.6064
3	-0.9883	-0.12347	-1.254	-0.71169
3	-1.585	0.66837	-1.3947	0.064945
3	-1.4798	1.0369	-1.0618	-3.0067
3	-1.0284	0.13043	-1.3622	-2.3458
3	-0.83922	0.027	-0.63369	-0.74258
3	-1.1776	0.58993	-1.338	-0.57288
3	-1.3112	0.62536	-0.80199	-1.6382
3	-1.2965	2.1901	-1.0002	-1.4959
4	2.9341	-1.3643	0.031953	1.7501
4	1.2808	-0.98192	-0.70227	1.2361
4	-0.26706	-1.3327	-0.36984	1.7197
4	0.22282	-1.342	-0.14711	1.9278
4	2.393	-0.88259	-0.60298	0.95695
4	1.897	-1.1763	0.48535	2.6914
4	1.2247	-0.9811	-1.0734	1.0048
4	3.6445	-0.89518	-0.5976	0.55514
4	0.75743	-1.312	-0.38293	1.6158
4	1.2094	-1.0121	0.1664	2.0273
4	1.1821	-1.9267	-0.40317	1.7159
4	0.72092	-1.1297	-1.7621	0.50114
4	0.33936	-1.3201	-1.3219	1.3834
4	2.1216	-0.90791	-0.37429	1.5417
4	0.75806	-1.1132	0.060257	1.0846
4	-2.168	-1.6187	-1.8514	0.76609
4	0.31353	-0.72744	-2.1237	1.7072
4	1.4749	-1.3554	-0.31944	0.03411
4	2.3995	-1.1722	-2.7359	1.1244
4	1.3964	-1.079	-0.53279	0.78589
4	2.1667	-1.0552	-2.1857	2.1258
4	1.3229	-1.3132	-1.4669	1.22
4	0.56273	-1.2659	-1.5756	-0.01051
4	0.65049	-1.3647	1.0328	0.50631
4	1.8322	-1.2633	1.3644	-1.7753
4	1.7255	-1.1759	-0.24952	0.49268
4	0.76581	-1.116	-0.38799	1.4877
4	2.7929	-1.5098	0.059517	0.78393
4	1.4046	-1.2802	-1.1059	0.4416
4	2.1967	-1.0866	-1.3463	-0.16313
4	2.2384	-1.6142	0.06743	0.82837
4	0.27925	-0.85149	-0.7455	1.5109
4	1.2818	-1.3309	-0.49503	0.41636
4	1.7605	-0.97004	0.49305	-0.2442
4	0.60887	-1.29	0.83078	1.2393
4	0.6364	-0.99264	-1.5999	0.35583
4	0.34479	-1.2397	-1.0177	0.18391
4	0.72179	-1.1427	0.86364	2.4471
4	0.5049	-0.88553	0.34	1.9631
4	2.403	-0.8861	-0.9875	1.0443
4	0.72354	-1.2107	-0.099133	2.8444
4	1.8873	-1.4532	-1.4466	-1.2724
4	1.0439	-0.8393	0.13833	0.23254
4	0.39258	-0.86563	-0.032236	1.5853
4	1.9576	-1.331	-2.1169	2.379
4	1.9442	-0.91709	-1.05	0.71509
4	2.1525	-0.90295	-1.0305	-0.26133
4	1.6864	-1.2031	-2.6086	-1.211
4	1.0532	-1.3572	-0.33071	2.1814
4	0.91265	-1.215	-0.66681	1.033
4	-0.62923	-1.2238	0.25169	0.43785
4	-0.31883	-1.1819	0.17316	0.21099
4	2.3274	-1.3624	0.94079	1.3118
4	1.7254	-1.3521	0.01929	-0.0085084
4	-0.83936	-1.3243	-0.1231	1.4031
4	2.19	-1.4047	-0.024686	0.8969
4	1.7909	-1.2058	-1.7855	1.3558
4	0.73483	-1.084	-1.6443	1.7626
4	1.0812	-1.3156	-0.83465	1.785
4	2.0928	-0.61687	-0.59807	2.1652
4	2.1427	-0.96716	-0.5921	-0.48083
4	2.346	-1.4669	-1.1585	1.4093
4	1.2591	-1.419	-0.58989	1.0812
4	0.069729	-1.155	0.3614	0.94054
4	1.5666	-1.0975	-0.45493	1.618
4	2.4165	-1.1507	-2.0816	1.2127
4	1.6166	-0.63355	-0.35631	0.31261
4	0.021984	-1.3205	-1.6245	2.0094
4	0.11339	-1.4171	-1.9938	2.1947
4	-0.29904	-1.3596	-1.0375	0.84031
4	1.533	-1.0999	-1.4782	2.4501
4	-0.21387	-1.0017	-2.116	1.3095
4	0.075959	-1.407	-1.3889	1.0519
4	-0.87751	-1.2912	0.14419	1.1346
4	-0.65845	-1.494	-0.23228	0.75518
4	2.8797	-1.4062	0.28536	0.85683
4	-0.10585	-0.96639	0.4286	0.093085
4	0.97319	-1.0704	-1.8443	0.65353
4	1.78	-1.1915	0.27678	0.4911
4	0.62331	-0.70137	-0.53417	1.7588
4	1.8915	-1.2067	-0.57734	-0.12695
4	1.8524	-1.3088	-1.541	-0.347
4	-0.52348	-1.3009	-0.15141	1.7163
4	2.1061	-1.2812	-0.962	1.47
4	1.4752	-1.0378	-1.1309	0.271
4	1.2446	-1.3196	-0.41486	1.8722
4	0.43814	-1.1474	-0.25372	2.6003
4	1.2522	-1.0067	-0.91965	-0.039606
4	0.688	-0.82086	-0.27685	0.74532
4	1.9079	-1.3579	-0.66813	-0.72259
4	1.4091	-1.081	-1.1561	1.5482
4	3.0397	-1.0029	-2.1247	0.063701
4	1.4921	-1.187	-1.1214	-0.50669
4	2.121	-1.2639	-0.44233	0.020063
4	1.3985	-1.1478	-2.1295	1.9329
4	1.2024	-1.1094	0.51402	0.48888
4	0.63645	-1.153	-1.497	1.7213
4	0.4547	-1.12	-0.56747	1.5516
4	1.5339	-0.78115	-2.8158	1.9655
4	0.38353	-1.0975	-1.1394	2.1962
5	-1.3465	-0.75801	-1.5749	-0.43138
5	-1.2604	-0.73414	-1.0441	-0.49118
5	-1.3255	-0.32245	-0.17268	-0.06513
5	-1.1962	-0.98852	0.025609	0.29295
5	-1.1631	-0.81296	-1.2107	-1.0662
5	-1.1245	-0.94733	-0.36447	0.61649
5	-1.3828	-0.87107	-0.68907	-0.58847
5	-1.3766	-0.70481	-0.75378	-0.71908
5	-1.2404	0.1711	-0.39863	-0.61749
5	-1.5939	-0.19334	-0.47808	-0.73678
5	-1.2503	-0.13005	-1.0168	-1.1143
5	-1.6053	-0.026909	-0.50091	-0.6249
5	-1.2527	-0.95904	-1.67	-0.37349
5	-1.1	-0.69364	-0.97202	0.1552
5	-1.0555	0.043281	0.37531	-1.0838
5	-1.5124	-0.66629	-0.10822	-0.43139
5	-1.1651	1.2192	0.19681	-0.38689
5	-1.3037	-0.61742	-0.27251	0.32595
5	-1.3197	-0.56917	-0.26132	-0.57524
5	-1.4886	-1.446	-0.63065	1.2627
5	-1.4475	-0.33828	-0.73224	0.43993
5	-1.5008	-1.0379	-1.7041	-1.1591
5	-1.1708	-0.19007	0.07659	-1.3473
5	-1.2919	-0.7483	-0.84222	0.56005
5	-0.9201	-0.64293	-0.17467	-0.59443
5	-1.206	-0.32978	-0.45776	0.25147
5	-1.3677	-0.3126	0.11217	0.5288
5	-1.3425	-0.97106	-0.68484	1.6375
5	-1.3035	-0.3608	-0.89587	-0.1439
5	-1.3774	0.4146	-0.87816	-0.37856
5	-1.179	-1.5466	-0.67477	1.3244
5	-1.1976	-1.4106	-1.3002	-0.75021
5	-1.3551	-0.82092	-0.84696	-1.249
5	-0.90415	-0.68447	-0.9869	-0.44408
5	-1.1353	-0.45637	-0.48181	-0.41984
5	-1.2847	-0.90016	-1.4801	-0.43322
5	-1.0589	-1.5056	-0.21346	0.19148
5	-1.2689	-0.27704	0.18388	-0.86437
5	-1.4542	-0.077862	-0.77431	-0.63021
5	-1.157	-0.77124	-0.49247	-0.29233
5	-1.5263	-0.75138	-1.6764	-0.85754
5	-1.1734	-0.16367	-0.85726	-0.95434
5	-1.3635	-0.40116	-0.68152	-0.38758
5	-1.1211	0.28872	-0.28661	-0.37105
5	-1.4334	-0.9799	-0.73665	-1.0998
5	-1.3283	-0.04124	-0.39851	-0.73487
5	-1.3176	0.30612	-0.71574	-1.3739
5	-1.298	-0.44741	-0.5813	0.16349
5	-1.2973	-0.81154	0.065431	0.18353
5	-1.3425	0.012577	0.095774	-0.82761
5	-1.1897	-0.20201	0.044056	-0.46282
5	-1.3747	-0.15553	-0.71007	0.60079
5	-1.4158	-0.54911	-1.2729	-0.76094
5	-1.6727	-1.1471	-0.17583	-0.31589
5	-0.92817	-0.07714	-1.2929	-0.27057
5	-1.0718	-0.8055	-0.89116	-1.3468
5	-1.4181	-0.32763	-0.33174	-0.70687
5	-1.2859	-0.16507	-0.035837	-1.3064
5	-1.2226	-1.1194	-0.12396	0.39958
5	-1.539	-1.3239	-0.30126	-0.34112
5	-1.3688	-0.96069	-0.2363	-0.45689
5	-1.2048	-0.87137	-0.39759	-1.0915
5	-1.3929	-0.085035	-0.02588	0.32082
5	-1.0168	-0.89588	-0.30504	-0.93267
5	-1.4921	0.2066	-0.13671	0.1928
5	-1.0021	-0.66982	-0.99846	-1.2186
5	-1.2559	-1.1063	-0.56236	-0.93056
5	-1.1278	-0.32921	-0.50867	0.68163
5	-1.2083	-1.0668	-0.2924	-0.6983
5	-1.1806	-1.9462	-0.84257	-1.0555
5	-1.1449	0.58456	-0.52091	-0.82011
5	-1.0991	-0.35742	-0.9889	-0.93532
5	-1.102	-1.1926	-0.94467	-0.080298
5	-1.3975	0.057211	-0.76748	0.28231
5	-1.0714	0.22453	-0.55991	0.49609
5	-1.2032	-0.40913	-0.7841	-0.10386
5	-1.4216	-0.30162	-0.71243	-0.7361
5	-1.1457	-0.57244	-1.3263	0.17056
5	-0.99461	-1.7221	-0.38026	-0.33688
5	-1.478	-0.58408	-0.87086	-1.4134
5	-1.3213	-0.097083	-0.78903	-0.23099
5	-1.5139	0.45228	-1.2397	-0.26901
5	-1.4573	-0.21298	-0.7866	-0.65863
5	-1.2247	-0.64351	-0.79021	-1.2049
5	-1.4351	-0.89339	-1.3194	0.5112
5	-1.0341	-1.2403	-1.4391	0.18787
5	-1.4401	-0.41933	-1.0516	-1.0387
5	-1.3948	-0.25099	-1.4002	-0.39431
5	-1.1746	-0.36756	-0.76166	-0.76428
5	-1.4018	0.71925	0.12982	-1.0747
5	-1.6073	-1.1045	-0.28413	-0.31387
5	-1.293	-0.15903	-0.96043	0.20577
5	-1.4879	-0.3047	-0.30746	0.029918
5	-1.8097	-0.5771	-0.818	-0.19956
5	-1.3813	-0.15017	-0.010101	0.31324
5	-1.4619	0.65492	-0.13932	-0.040074
5	-1.1112	-0.54681	-0.67117	1.8615
5	-1.2251	-1.2342	-0.82677	1.2943
5	-1.3865	-0.1557	0.6312	-1.2212
5	-1.5413	-0.77652	-1.5639	-0.73166
5	-1.5902	-0.93316	-0.54915	-0.70465
5	-1.4892	-0.87005	-0.63506	-0.99997
5	-1.2505	-0.65353	-0.82608	0.41585
5	-1.2615	-0.62479	-0.20033	-0.73735
5	-1.4768	-0.016839	0.10299	-0.60619
5	-1.3698	-1.0263	-0.84108	0.14153
5	-1.2726	-1.1186	-0.94822	-0.48782
5	-1.22	-0.33258	-1.2644	-0.72485
5	-1.3816	-0.077051	-0.37947	0.64514
5	-1.3791	-0.67028	-0.9625	0.26552
5	-1.1453	0.17587	-0.8759	0.97462
5	-1.262	-0.2853	-0.96926	0.83202
5	-1.0659	0.6405	-0.68564	-1.1716
5	-1.3089	-0.71925	-0.49263	1.0204
5	-1.3261	-0.84618	-0.69459	0.46394
5	-1.5489	-0.50414	-0.23406	-0.49345
5	-1.4435	-0.73862	-1.0312	0.7177
5	-1.3058	-0.96735	-0.17509	-0.16857
5	-1.2195	-0.036369	-0.21991	0.12147
5	-1.0857	-1.1207	-0.088635	-0.54385
5	-1.1721	-0.73071	-0.44922	-0.15543
5	-1.4507	-1.0144	-0.77547	-0.13694
5	-1.145	-0.59774	-0.68203	-0.53859
5	-1.5226	-0.1335	-0.75633	-0.60155
5	-0.97516	-0.96281	-0.71313	0.43187
5	-1.2223	-1.2615	-0.815	-0.0007516
5	-0.95627	-0.75407	-0.47308	-0.54424
5	-1.1443	-1.2164	-1.8424	0.097519
5	-1.2878	-1.231	-0.98495	-1.5674
5	-1.3545	-0.22575	-0.42266	0.63281
5	-1.4816	-0.90291	-1.6839	-1.3604
5	-1.1592	-0.061719	-0.62475	-0.39925
5	-1.176	-1.0189	-0.57422	0.033578
5	-1.6404	-0.80591	-0.97253	-1.8595
5	-1.1225	0.040062	-0.90725	-1.2441
5	-1.0639	-0.11692	-0.72349	-0.89333
5	-1.3749	0.18671	0.1621	1.7036
5	-1.3204	-0.27911	0.11507	-0.85852
5	-1.3677	0.079083	-1.2443	-0.78056
5	-1.4821	-0.28919	-0.23697	0.83048
5	-1.2528	-0.12426	-0.41546	-0.51274
5	-1.3405	-0.7061	-1.195	-1.5662
5	-1.3763	-0.25295	-0.41521	-1.7172
5	-1.1596	-0.67123	-0.43787	0.42369
5	-1.1414	-0.74894	-0.64521	-0.3378
5	-1.3191	-0.81339	-0.15518	0.10525
5	-1.2073	-1.3195	-1.6526	0.061918
5	-1.4455	-0.35246	-0.68098	-0.58073
5	-1.462	-0.55472	-1.5935	0.28018
5	-1.3754	-1.0739	-0.52187	-0.3109
5	-1.3369	-1.17	-0.73502	-1.0964
5	-0.97597	0.14227	-1.546	-0.28818
5	-1.1427	-0.66303	-0.064287	-1.0049
5	-1.2639	-0.38413	-0.16098	0.41474
5	-1.5839	0.15444	-0.45121	-0.58851
5	-1.2802	-0.49937	-0.34074	0.54008
5	-1.473	-0.33484	-1.2531	0.72484
5	-1.4889	-1.321	-0.28809	0.13389
5	-1.2396	-0.61417	-0.32194	0.52297
5	-1.4463	-0.55066	0.05163	-1.0259
5	-1.0162	-0.8978	-0.63946	0.46739
5	-1.1192	-0.39241	-0.43598	-0.43493
5	-1.166	-1.475	0.36334	0.18625
5	-1.184	-0.36784	-0.55773	-0.86589
5	-1.4242	-0.72481	-0.6305	-0.17837
5	-0.97154	-0.4644	0.18454	0.045905
5	-1.3505	0.082269	-0.079424	-0.46424
5	-1.3371	-0.9701	-0.17782	-1.0626
5	-1.5637	-0.06777	-0.63465	1.05
5	-1.3815	-1.1503	-0.86992	1.2589
5	-0.99672	-0.073987	-0.71906	-1.0091
5	-1.51	-0.72751	-0.60191	0.16057
5	-1.8164	0.10638	-0.78624	-0.38803
5	-0.94477	-0.051553	-1.1097	-1.087
5	-1.5772	-0.32927	-0.41576	-1.172
