# Supplementary material for: Gene expression trees in lymphoid development
Source: BMC Immunol. 2007 Oct 9;8:25. doi: 10.1186/1471-2172-8-25 (PMC2244641; doi:10.1186/1471-2172-8-25)
Supplement: Additional data file 7 — SIM Datasets. Data sets from simulated MixDTrees. See readme.txt for file descriptions. The first column indicates the true label of the sample. [file 1471-2172-8-25-S7.zip › 1/gen_dag_sim_c5_s500_e109_d10__15__20__20__35_n0.txt]

1	0.59435	-0.58413	0.46794	-0.31956
1	0.39954	-0.57998	0.36818	-0.62759
1	1.094	-1.5481	-0.48658	-1.7694
1	2.2137	-1.0662	0.078996	-1.9715
1	0.34144	1.1478	-0.2165	-2.3821
1	2.2091	-0.27581	-1.1096	-1.5923
1	-0.29473	-0.94372	0.95788	-0.75541
1	0.89442	-0.19716	1.5388	-2.1205
1	0.61051	-0.18175	0.88436	-2.1425
1	1.0167	-0.20454	-0.28886	-2.2395
1	0.75702	-0.057066	-1.4267	-2.2495
1	1.0882	-1.4445	0.72291	-0.58846
1	2.2716	-1.3589	0.10489	-0.36869
1	0.68841	-1.9405	1.3943	-0.88053
1	1.1636	-0.76903	-0.87502	-1.2094
1	1.0633	-1.1014	0.77487	-0.57253
1	1.3235	-0.54126	-0.42216	-0.58175
1	1.4163	0.20856	0.12462	-0.96313
1	0.56225	-0.19414	0.63269	-1.3409
1	4.0194	-0.016094	0.04007	-1.8601
1	0.92776	-0.47872	-0.020464	-1.5776
1	0.54778	-0.19821	-0.39806	-1.2432
1	0.76284	-1.2169	-0.44646	-1.3604
1	0.72684	0.38537	0.73229	-0.85477
1	0.4188	-0.22014	-0.71777	-1.7562
1	0.36295	-4.0572	-1.6007	-1.1146
1	0.69853	1.2458	-0.0046488	-1.1883
1	1.9377	-0.6005	0.075906	0.17828
1	0.33238	1.0869	0.67125	-1.0367
1	-0.37168	-2.3084	-0.67469	-1.2623
1	0.42248	-0.87397	0.27051	-0.8076
1	-0.41087	-1.3263	0.19415	-1.5881
1	0.52854	-0.16063	-0.29734	-1.5546
1	0.8659	-1.7592	-0.42297	-0.40534
1	1.3949	0.42491	-0.33537	-1.8243
1	0.611	-1.4494	-0.076418	-1.2128
1	1.6339	-0.23495	-0.29525	-0.88916
1	-0.1861	-0.54778	-0.051664	-1.2367
1	1.7463	-0.96129	0.98884	-0.42935
1	2.7096	-0.62833	-0.13636	-1.4432
1	1.4337	-0.82253	0.72831	-1.5563
1	0.2612	-0.003272	-0.96737	-1.0168
1	2.04	-0.40712	-0.38179	-1.109
1	1.1757	-1.3678	0.63843	-0.17868
1	0.75376	-0.758	-0.3165	-1.5834
1	0.35061	-2.5692	-0.20008	-1.2093
1	0.71934	-1.6931	-0.77571	-0.98158
1	0.055481	0.33638	-1.0643	-1.7145
1	1.092	-1.5402	1.0781	-2.3306
1	0.042656	-1.0018	-0.32196	-1.0452
2	-1.3306	0.13375	0.39139	-0.48085
2	-0.64967	-0.75998	-0.69279	0.10094
2	-0.66869	1.1256	0.79447	1.6708
2	-1.1988	1.201	0.25956	0.34724
2	-1.0708	1.3343	-0.78117	0.57495
2	-0.98934	1.2038	-0.64656	-0.88928
2	-0.38509	0.63978	0.83366	0.32523
2	-1.0351	0.027386	-0.7016	-0.21965
2	-1.6367	0.59058	0.32673	-0.60889
2	-1.4811	-0.4358	0.58272	-0.64415
2	-1.45	0.93379	-0.70287	0.11708
2	-1.3506	1.1233	0.69869	-1.7905
2	-1.251	1.722	0.46155	0.85814
2	-1.0339	0.59944	0.045914	-1.3566
2	-0.63036	0.61852	1.5002	-0.45828
2	-0.90759	-0.089333	-0.21369	1.2388
2	-0.70556	1.509	0.31485	-1.0531
2	-0.035723	1.6848	1.0634	0.58504
2	0.2649	-0.17857	0.85053	2.0863
2	-0.37137	1.63	0.41617	-0.23475
2	-0.36155	2.1589	0.9337	2.0468
2	-0.58077	0.58126	1.2807	1.2911
2	-1.3257	0.71562	1.3141	2.3835
2	-2.128	1.5049	-0.88184	-0.12979
2	-0.53039	0.93429	0.043542	1.2503
2	-0.73366	-0.5221	0.87184	-0.42905
2	-0.083087	0.21941	0.89211	0.96966
2	-1.218	0.56985	0.44167	0.49458
2	-0.71531	1.1481	0.7548	-0.22536
2	-0.55916	0.80838	1.5329	-0.46482
2	-1.0271	1.5202	0.27118	-0.97007
2	-0.93669	-0.071095	2.4105	-0.35304
2	-0.59527	1.5927	0.40126	0.4243
2	-2.1461	-0.55418	0.3491	0.6076
2	-1.4517	0.90466	-0.40296	0.6366
2	-0.53908	-0.21257	0.24148	-1.0409
2	-1.1596	0.077869	1.2526	2.3012
2	-0.72094	1.144	0.25623	-0.32027
2	-0.82017	-1.5251	0.21094	0.11622
2	-1.6076	-0.67551	-0.72307	-0.25517
2	-1.3013	-0.20995	1.8628	-0.097658
2	-1.7784	0.38661	-0.41437	0.19468
2	-0.24965	-0.15413	0.026004	-0.083519
2	-0.71971	1.0659	-0.27248	-1.2649
2	-0.59586	-0.54443	0.87211	-0.76184
2	-1.2784	-0.77442	0.87715	1.0982
2	-1.2258	0.35313	-0.61305	-0.37898
2	-0.94054	0.17093	-0.47853	-0.14832
2	-2.0557	1.7032	-0.78263	1.1088
2	-1.058	0.53106	0.51238	0.072572
2	-1.8181	-0.16477	0.94433	1.1642
2	-0.90315	-1.3159	0.021032	0.24728
2	-1.0018	0.38691	-0.28414	-0.79279
2	-1.0845	-0.55784	0.013547	-0.64376
2	-1.7007	0.95445	-0.4253	0.4294
2	-1.7884	0.3425	-0.55656	0.38924
2	-0.96231	0.6499	1.8989	2.211
2	-2.3431	0.35816	0.68028	1.2268
2	-1.2023	0.51435	0.42946	1.171
2	-1.7511	-0.26741	-0.35893	0.80399
2	-0.72935	1.0209	-0.46466	0.21846
2	-0.67693	-0.22711	-1.1286	-0.18505
2	-0.97977	0.029323	1.6016	0.62692
2	-0.47287	-0.12965	-0.86287	-0.18605
2	-1.0655	0.7633	-1.2885	2.3818
2	-0.79287	1.1069	0.44394	1.8443
2	-1.3526	1.3225	-2.037	0.090406
2	-0.25972	-1.4571	1.9429	1.2721
2	-1.106	0.56634	2.0475	-0.44667
2	-1.2497	0.50278	1.0111	0.58427
2	-0.30709	-0.9285	0.17373	1.7527
2	-0.94311	1.1646	-1.7462	0.03052
2	-2.0169	1.0388	0.56192	0.27522
2	-0.88239	-1.1815	0.75008	-0.60308
2	-0.60043	1.1115	-1.0938	-0.30918
3	0.080698	0.037759	-1.5517	-1.3889
3	-1.3431	0.58576	-0.14259	-2.2186
3	-0.43254	0.61077	0.091203	-1.8684
3	-1.4051	0.45716	-0.98352	-1.4274
3	-0.78068	-0.13099	0.2491	-0.00050008
3	-1.1912	0.48874	-2.1512	-1.8622
3	-1.7239	0.34035	-0.66706	0.17634
3	-0.32908	0.22114	-1.6377	-0.74351
3	-0.84484	0.34725	-0.81246	-1.3601
3	-1.7867	-0.45124	-1.1066	-0.8158
3	-1.3663	0.18924	0.46563	-0.39129
3	-1.1604	0.10716	0.81817	-0.15976
3	-1.8245	0.30141	1.6755	-0.33996
3	-1.4553	0.68647	-3.0852	-0.51441
3	-1.0549	0.40703	-2.2275	-1.5307
3	-0.018908	0.43527	-1.3845	-1.2236
3	-0.4405	0.15794	0.15882	-1.3528
3	-0.99819	0.3265	-2.3259	-0.19315
3	-0.36795	0.075705	-2.888	-0.90764
3	-1.0709	0.20627	-0.65423	-1.1112
3	0.45964	0.2869	0.65292	0.39651
3	-1.7218	-0.070244	-1.238	-2.4307
3	-0.97508	-0.041673	-2.6485	-1.446
3	-1.3749	0.69333	-1.8667	0.54213
3	-2.2804	-0.011083	-0.94714	-0.38223
3	-2.2286	0.54737	-0.93807	-1.0379
3	-1.5465	0.29755	-0.24291	-0.86804
3	-0.44483	0.085165	-0.14463	0.059143
3	-0.70144	0.29342	-0.36452	-1.1649
3	-0.61222	0.54519	-2.4695	-1.6001
3	-1.0415	0.34348	0.40582	-1.5306
3	-0.93143	0.21728	-0.81561	-0.33076
3	-0.044458	0.47489	0.039358	-0.59461
3	-0.20514	0.53889	-1.5992	-1.0663
3	-0.61184	0.13701	-1.8436	-0.42063
3	-1.2263	0.49129	-0.95284	-1.6927
3	-0.25602	0.32418	-1.3539	-1.8401
3	-2.7132	0.49615	0.2704	0.29234
3	0.41799	0.32086	-0.1305	-1.0922
3	-0.91276	0.18643	-0.97325	-0.18068
3	0.026169	-0.017844	-0.45658	-1.373
3	-0.38462	0.085119	-0.96658	-0.37343
3	-1.1236	-0.079445	-0.85598	0.76915
3	-1.187	0.61584	-0.029956	-1.0864
3	-0.77936	0.52249	-0.31562	-0.69483
3	-1.8894	0.15046	-0.66432	-0.71209
3	-1.3914	-0.083149	0.039513	-1.2273
3	-1.9568	0.56837	-0.65511	-0.55912
3	-1.1142	0.2118	-2.7658	-0.45462
3	-1.5108	0.46002	-3.1245	-2.3645
3	-1.8794	0.25072	-1.1844	-1.1312
3	-1.6831	0.66028	0.69392	-1.3045
3	-0.10037	0.08237	0.64507	-2.6941
3	-0.9295	0.33104	-0.58127	-2.0088
3	-1.8735	0.54819	-1.5523	-0.8856
3	-0.27619	0.41892	-1.4411	-1.3749
3	-1.7027	0.38244	-1.6378	-0.45527
3	-1.6796	0.73323	-2.2301	-0.77882
3	-0.83386	0.14231	-0.61474	-0.6088
3	-0.19483	0.43126	-2.692	-1.2596
3	-1.2787	0.46989	-0.83206	-0.79612
3	0.54936	0.19865	0.40042	-0.34934
3	-0.60077	0.49018	-2.2101	-3.3798
3	-2.4304	0.17926	-2.3253	-1.4124
3	-0.83574	0.79314	-0.55539	0.068654
3	-0.54102	-0.10393	-1.9993	-1.798
3	-0.88281	0.35455	1.1183	-1.6335
3	-2.2839	0.23219	-1.3094	0.17049
3	-2.0117	-0.13753	-2.3135	-0.60068
3	-1.4623	0.24534	-0.5228	-0.98496
3	-2.8558	0.36133	1.6048	-0.67713
3	-0.54959	0.63138	-0.033324	-1.2559
3	-0.57297	0.48627	-1.2961	-1.2486
3	-1.8546	0.44996	-0.17213	-0.67731
3	-1.5471	0.015652	-1.1622	-1.2299
3	-2.3085	0.40179	0.57135	-2.5583
3	-0.36714	-0.32132	-1.2653	-1.5361
3	-1.1653	0.2553	-0.16492	-1.2452
3	-0.18666	0.16157	-0.77378	-0.94902
3	-1.6343	0.72813	-0.69914	0.063669
3	-1.8752	0.53135	0.34665	-1.518
3	-0.010637	0.91943	-1.4012	-3.5035
3	-1.7553	0.21201	-2.4835	-0.57196
3	-1.2806	0.75188	-1.2373	-1.5407
3	-1.8433	-0.2422	-1.5097	-2.8398
3	-1.3744	0.1929	0.75538	-1.0032
3	-1.0067	0.97702	-1.1024	-0.23118
3	-1.2398	0.58451	-0.040198	-1.5554
3	-1.3219	0.27334	-0.47625	-1.9401
3	-1.091	0.35271	-0.75994	-0.94552
3	-1.1598	0.4798	-0.87767	-1.3124
3	-1.7003	0.45415	-1.6718	-1.663
3	-0.56209	0.10856	-0.59211	-0.74297
3	-1.2239	0.2479	-2.1271	-0.38368
3	-1.0725	0.11235	-1.4338	-0.27448
3	-1.927	0.48522	0.091037	-1.5854
3	-1.721	0.51326	1.2663	-1.736
3	-1.8455	0.33998	-0.33403	-3.0092
3	-1.0166	0.44504	-2.5663	-1.8213
3	-1.3243	0.60654	-0.56827	-1.7742
4	1.6369	1.3672	-1.0108	-0.01957
4	0.18279	1.5313	-0.69478	-0.60411
4	-0.75499	0.39441	-1.1996	-0.21687
4	2.1323	1.1836	-0.89759	-0.23731
4	0.7722	0.63326	-1.0344	-0.51461
4	-0.48455	0.6884	-0.90377	-0.09954
4	-1.7311	1.2618	-0.97724	-0.63765
4	0.23493	1.1272	-0.33681	0.47852
4	-0.016093	0.03085	-1.2804	-0.73742
4	0.28099	0.45933	-0.32084	0.24706
4	-0.095129	1.061	-1.087	-0.39382
4	-0.16493	0.30258	-0.68474	0.62667
4	1.1917	0.96623	-0.92365	-1.5803
4	-0.018453	1.0534	-1.3475	-0.18472
4	0.051929	0.79351	-1.4423	-0.67945
4	0.70974	0.87043	-0.69527	-0.54888
4	-1.1266	1.029	-0.90757	-0.88676
4	0.84033	1.6157	-0.15796	0.22647
4	0.93453	0.34184	-0.57332	0.28962
4	-0.15095	1.1279	-0.48635	-1.4484
4	-0.046461	1.524	-1.0899	-1.0714
4	0.073482	1.1135	-1.0803	-0.69869
4	0.4975	1.1288	-0.78392	-0.19463
4	-0.30044	0.66572	-1.1341	0.47147
4	1.5405	0.74469	-0.98424	0.63384
4	1.1042	1.0416	-0.65043	-0.38031
4	0.55742	1.7659	-0.45816	-1.0121
4	-0.20027	2.0119	-0.96808	-1.1924
4	0.51457	0.98241	-1.0914	-0.52154
4	0.32569	2.5598	-1.0228	-0.64801
4	1.0428	0.27504	-0.93985	-1.0468
4	-0.58824	0.70336	-0.8292	-1.0824
4	0.23717	0.83471	-0.86999	-1.2675
4	0.65311	1.8323	-0.93601	-1.6199
4	0.48066	1.048	-1.2495	0.057076
4	0.65944	1.7512	-0.64015	-0.3409
4	0.048343	1.164	-0.86893	-0.98069
4	-0.20149	0.67993	-0.81823	-0.73739
4	0.023988	0.34848	-0.8358	-0.75105
4	1.3648	1.6721	-0.34419	0.30901
4	0.29174	0.9677	-0.57084	1.3811
4	1.1704	1.3195	-0.61648	0.733
4	0.80203	0.95741	-0.69529	-0.43099
4	0.77158	0.8517	-0.47712	0.40606
4	0.58473	0.49961	-0.5431	-0.31116
4	-0.13805	1.882	-0.72881	-0.64656
4	0.9525	1.4267	-0.50487	-1.08
4	0.35362	1.5895	-0.74082	-0.4015
4	0.28148	1.3672	-0.80074	-0.91864
4	0.79704	0.6306	-1.0137	-0.39584
4	0.31468	1.1817	-1.1042	-0.938
4	0.4176	2.3463	-1.1688	-0.3076
4	-0.22131	0.40224	-0.70304	-0.10225
4	0.82428	1.5212	-1.0196	0.048069
4	-0.022391	1.4743	-1.0077	-1.252
4	0.2605	1.154	-0.74951	-0.25238
4	-0.74416	2.1705	-0.34079	-0.56503
4	0.24475	0.88112	-0.53156	0.56587
4	-0.62925	1.6193	-0.59976	-1.0589
4	0.34492	2.0118	-0.58982	-0.14879
4	-0.097886	0.57476	-1.3446	0.45211
4	0.50659	0.97085	-1.2947	-0.94607
4	-0.80072	0.96601	-0.67649	-0.64355
4	-0.6429	1.4867	-1.0957	-1.154
4	0.53906	0.54566	-1.0313	-1.2693
4	0.93204	1.6147	-0.58803	-0.3685
4	0.48958	1.2609	-0.98003	-1.1884
4	-0.64238	0.98376	-1.2885	-0.033329
4	1.0232	1.6672	-0.40388	-0.90251
4	0.69266	0.46862	-0.94674	-0.58606
4	0.14926	0.41633	-0.76908	-0.24674
4	1.4719	0.81792	-0.72205	-0.085767
4	0.63101	1.8758	-0.96183	0.22788
4	-0.135	1.1813	-1.122	0.19516
4	1.1429	3.1245	-0.53632	0.25156
4	-0.5327	1.1741	-1.2978	-1.4715
4	0.016587	0.64167	-0.92443	-0.61476
4	-0.19728	0.88946	-0.68959	-0.25442
4	0.55486	0.79859	-0.52375	-0.75186
4	-0.017534	0.94565	-1.339	-0.4275
4	0.46184	0.69568	-1.0442	0.18003
4	0.61891	0.58408	-1.5342	-0.57247
4	0.16137	2.1562	-1.0128	-0.69747
4	-0.041019	1.2339	-0.5758	-1.1038
4	-0.054507	0.66953	-1.7725	0.1138
4	-0.12468	0.46343	-1.5301	-0.50473
4	-0.56717	1.0117	-0.81482	0.58941
4	0.54588	1.6658	-0.96129	0.51284
4	1.5164	1.3294	-0.60208	-0.80081
4	0.73926	1.0411	-1.284	-0.13315
4	1.7899	0.78082	-0.7727	-1.3506
4	-0.32963	0.63642	-0.89347	-0.59818
4	0.42641	1.3947	-0.61157	-0.70181
4	-0.22274	0.49801	-1.4974	-0.48924
4	0.51561	2.301	-0.65058	-0.44665
4	0.72665	0.43609	-0.94099	0.060328
4	-0.23361	1.2697	-0.88448	-0.38178
4	0.099522	0.82662	-0.23622	-0.4728
4	-0.16828	0.99967	-1.0449	-0.34727
4	0.37376	-0.21941	-1.1549	-0.51034
5	0.53437	0.77431	-1.3882	-0.33284
5	-0.97296	1.3211	-0.27263	1.5042
5	0.52032	0.81793	-0.036495	-0.45451
5	-1.0275	2.0286	-1.0683	0.49215
5	-0.61867	0.45904	-0.088127	-0.19226
5	-0.25246	2.2376	0.25876	-0.40005
5	0.58964	-0.27532	-0.18687	-0.22744
5	-0.57589	1.614	-0.25347	0.20056
5	-0.44002	1.4794	-0.95183	-0.83526
5	-0.62628	-0.30874	-0.33782	0.023932
5	-1.1407	0.68866	-0.080352	-0.13196
5	-0.86218	0.98833	0.023947	-0.77776
5	-0.044689	1.1365	-1.0853	-0.14388
5	0.06347	1.4421	0.055276	-0.63899
5	-0.4004	0.31044	-0.31828	0.028871
5	0.41432	3.2166	-1.1598	0.52141
5	-0.17952	0.69542	-1.3667	-0.39034
5	-0.51976	3.3537	-0.2815	-0.59074
5	-0.43802	0.31722	-1.2631	-0.6163
5	-1.5753	0.49506	-0.51407	-0.39642
5	-0.17757	-0.25583	-0.85907	1.1402
5	-1.0273	0.40445	0.94163	-0.55021
5	-0.38331	0.40302	-0.40808	-1.4241
5	0.0029401	0.67718	-0.3453	-1.2266
5	-1.1158	-0.043	-0.805	-0.57786
5	-1.2385	1.3149	-1.019	-0.0018458
5	-1.4769	1.3808	0.15383	0.4498
5	-0.47251	2.6361	0.021486	-0.048985
5	-0.37737	0.46386	-0.70298	-0.039134
5	0.0032771	1.0279	-0.62515	-0.21704
5	-0.19906	1.78	-0.73038	0.13153
5	-0.73915	0.6694	-0.75767	-1.026
5	-0.15047	-0.70904	-0.37312	1.3226
5	0.15632	0.98363	-0.93887	-0.58857
5	-0.29872	1.285	-0.97999	0.18615
5	0.095757	1.0678	-0.66641	0.64103
5	-0.81525	2.9197	0.13525	0.81817
5	-0.56393	1.1952	-0.0097301	-0.71326
5	-0.59864	1.9887	-1.1444	-1.1507
5	-0.33689	1.2546	-0.69093	-0.098094
5	-1.2194	1.836	-0.74883	-0.35701
5	-0.34055	0.99131	-0.26807	-0.15441
5	-0.18902	0.59079	0.57178	0.07758
5	0.21655	1.7227	-0.22134	0.499
5	-0.78841	1.1234	-0.36411	-0.73465
5	0.061016	1.1084	-0.93237	-0.055071
5	-0.018464	0.52162	-0.021211	0.3961
5	-0.26487	1.24	-1.321	1.0646
5	-1.1298	0.090787	0.15222	0.30975
5	-0.39065	2.64	-0.77984	0.99166
5	-0.70204	0.25064	-0.086811	0.66994
5	-1.613	1.0235	0.16544	-0.91257
5	0.38777	0.52902	-0.40916	0.21092
5	0.40174	1.6967	-0.50259	-0.58948
5	0.052267	0.54373	-0.99876	-0.37624
5	-0.24376	0.29065	0.4168	-0.74767
5	-0.55907	1.8062	-0.2991	0.4074
5	-0.72385	-0.7145	0.41791	0.3077
5	-1.2022	0.48487	-0.54943	-0.85854
5	-0.01587	0.78468	-0.3713	0.20215
5	-0.29671	0.53289	0.17775	-0.39304
5	-0.62823	0.67498	-0.37762	0.3138
5	-0.92875	1.0457	0.92439	-0.95785
5	-0.75743	1.59	-0.056551	0.87499
5	0.52222	0.1824	-0.32656	-1.2207
5	-0.67748	0.54159	-0.70071	0.58372
5	0.36674	1.9577	-1.6561	0.19848
5	0.0058074	0.94067	-0.6973	-0.35303
5	0.83326	0.45048	-0.79793	-1.9253
5	0.24678	0.92843	0.0022314	-0.28599
5	0.55858	-0.9647	0.045095	0.88454
5	-0.56328	0.4562	0.39355	-0.24755
5	-0.40956	0.55515	-0.4333	-0.059003
5	-0.50939	1.1061	-0.66199	0.24203
5	-0.88317	1.2537	0.22481	-0.3527
5	-0.50343	1.2337	-0.05004	-0.3748
5	-0.23225	1.408	-1.117	-1.0698
5	-0.13505	0.71106	0.44315	0.17408
5	-0.20853	1.8483	0.027274	-0.35675
5	-0.70129	0.36232	-0.26668	0.6036
5	0.45865	0.71594	-0.50926	0.8415
5	-0.10765	0.87666	-0.32417	-0.66631
5	0.11739	-0.81927	-0.57409	-0.48003
5	0.9369	0.34334	-0.99888	-0.56324
5	-0.20407	1.935	-0.005879	0.044491
5	-0.39725	1.5573	-0.55035	0.50109
5	0.64692	0.05144	-0.72063	-1.4188
5	-1.386	1.5706	0.1666	-0.73469
5	-1.4783	1.3286	-1.0836	-1.6246
5	-0.25739	0.47038	-0.76411	0.41411
5	-0.35831	0.39686	-0.61445	0.014279
5	-0.46274	0.63827	-0.19175	-1.5017
5	-1.2892	1.3837	-0.949	-1.183
5	-0.43395	0.62248	0.1759	0.50451
5	-0.18464	1.6694	-0.49453	-1.5032
5	-0.1922	0.37231	-0.63266	-1.4336
5	-0.63118	0.8837	-0.25936	0.50679
5	-0.57184	0.83603	-1.0471	0.11616
5	0.11582	0.50244	-0.32995	-0.5055
5	-0.0078426	0.32715	-1.3509	0.47275
5	0.2745	0.04352	-0.0251	0.41339
5	-0.13298	1.9079	-0.11622	-0.70656
5	-0.12923	1.5484	-0.4647	0.14551
5	-0.24498	0.49267	-1.5084	0.59236
5	-0.42248	0.36156	-0.66072	-0.4188
5	-0.93627	2.4524	0.47227	-0.75958
5	-0.57913	0.70072	-0.69152	0.38018
5	0.45772	1.681	-0.53262	0.058559
5	-0.48375	0.74015	-0.075123	0.015336
5	-1.3559	2.9462	-0.9701	0.39743
5	-0.2544	0.22324	-0.59274	0.09926
5	-1.2323	1.2121	-0.1628	-0.47182
5	-0.60716	0.37039	-0.79991	-0.30515
5	0.41506	0.71515	-1.3133	0.11782
5	-0.32323	0.53808	-0.33581	-0.78995
5	-1.3115	-0.00033672	0.23676	-0.28693
5	-1.0568	3.598	-0.45797	-0.48668
5	-0.768	1.6301	0.42706	0.15912
5	-0.52759	-0.40602	-0.85688	-0.77192
5	-0.4178	0.16355	-0.67231	0.33647
5	-1.4945	1.5145	-1.0746	0.11336
5	1.0665	-0.77995	-0.86039	-0.87373
5	0.42263	0.94552	0.18403	-0.17961
5	-0.39063	0.71248	-0.93395	0.50077
5	1.0705	0.22044	-1.1778	0.63812
5	-1.6253	1.818	-0.37044	0.36503
5	-0.98751	1.0704	-0.015079	-0.00058823
5	-0.67568	0.86403	-1.2319	0.22198
5	-0.81959	0.29447	-0.27923	-0.05221
5	-0.2263	1.1599	0.96337	-0.39052
5	-0.3628	0.73812	0.12173	0.25678
5	0.84619	0.59637	-0.84495	-1.544
5	-0.013359	0.89845	0.1375	-0.54178
5	-0.10104	2.0192	0.006186	0.16445
5	0.28362	0.46079	-0.65808	-0.40344
5	0.50418	1.4946	-1.0039	-0.85695
5	0.12599	2.8211	0.047204	0.60307
5	0.16713	1.5694	-0.47957	0.16688
5	-0.33751	0.35176	-0.26303	0.41362
5	0.48319	0.8062	-0.40771	-0.31934
5	0.29403	0.060662	0.11498	-0.34349
5	-0.41973	1.0583	-1.0797	0.89365
5	-1.187	1.2284	-0.20672	-1.3363
5	-0.24651	1.9021	0.033166	-0.75827
5	-1.3345	1.05	0.12232	0.49771
5	-0.021837	1.2261	0.71028	-0.96857
5	-0.74111	0.63627	-1.3006	-0.26044
5	1.0977	1.6538	-1.0787	1.252
5	-1.5017	0.58632	0.090723	-0.82134
5	-0.6296	1.1061	-0.74705	0.92647
5	0.22578	-0.50611	-0.26031	-1.4063
5	0.034701	0.38298	0.41302	-1.041
5	-1.3669	0.91046	-1.1155	-0.79106
5	-0.37075	2.5475	0.21228	0.54149
5	0.82016	0.70314	-0.88042	0.88417
5	-0.33165	0.027508	-0.55671	0.91156
5	-0.72555	0.65504	0.37946	-0.31653
5	0.19712	2.7607	-0.9245	0.037887
5	-0.85209	-0.47474	-0.10969	-0.31923
5	-0.36267	0.76336	-1.0402	0.6512
5	-0.45932	1.08	-1.7819	-0.19033
5	-0.54654	2.0427	-0.41709	0.35414
5	0.55538	2.173	0.17079	-0.66566
5	-0.43315	0.2251	0.4917	-0.48198
5	0.093418	0.076882	-1.0627	-1.3685
5	-0.01766	0.34699	-0.17381	-0.7513
5	-0.49545	1.7987	-0.10588	0.086255
5	-0.0084851	1.0899	-1.3109	-0.0049976
5	-0.78154	1.0129	0.36959	0.53546
5	-0.17645	1.0232	0.53797	-0.2565
5	-0.53099	1.354	-0.32919	-0.7365
5	-0.51112	1.7713	0.017786	0.24967
5	-0.33573	1.1447	-0.44151	-2.878
5	-1.1374	0.44537	-0.63962	0.65387
5	-0.54147	0.25591	-0.87259	-0.88737
