# Supplementary material for: Gene expression trees in lymphoid development
Source: BMC Immunol. 2007 Oct 9;8:25. doi: 10.1186/1471-2172-8-25 (PMC2244641; doi:10.1186/1471-2172-8-25)
Supplement: Additional data file 7 — SIM Datasets. Data sets from simulated MixDTrees. See readme.txt for file descriptions. The first column indicates the true label of the sample. [file 1471-2172-8-25-S7.zip › 1/gen_dag_sim_c5_s500_e101_d10__15__20__20__35_n0.txt]

1	1.2981	0.032854	-0.64424	0.42285
1	0.44544	0.88959	-0.47183	-0.30185
1	1.4171	-0.42098	-1.4034	-1.069
1	1.3428	1.3051	0.22976	-0.88121
1	1.6932	0.76432	-0.19614	1.1575
1	0.65079	1.4037	-0.98413	0.10155
1	1.9308	0.64814	0.27786	-0.44886
1	1.7492	0.25562	-1.2645	0.19606
1	0.40982	-0.029812	-0.36973	0.83401
1	2.2516	1.5703	-0.13694	-1.4015
1	1.6496	0.3229	-2.0493	-0.48795
1	0.35215	0.95674	-0.62606	-0.96634
1	1.0978	0.90225	-1.1767	-1.4978
1	1.9263	-0.47689	-1.4428	-1.1055
1	3.6705	1.2333	-0.58891	-1.0736
1	0.65202	2.5322	-2.3535	2.2387
1	2.1886	-0.6139	-1.0653	-0.48163
1	2.5963	0.3406	-2.1733	-0.53688
1	2.6158	-0.33202	-0.13487	0.57021
1	-0.49384	0.16508	-0.78517	1.4112
1	1.8357	0.18158	-0.76506	0.1709
1	1.8325	1.0734	-0.53124	-0.78389
1	2.3452	1.0176	-1.1408	0.65787
1	1.7728	-0.12729	-0.61611	0.070751
1	1.097	1.2421	-0.74602	-1.1208
1	0.91396	-0.60701	-1.0576	-0.65923
1	1.1933	-1.4219	-1.0795	-0.70376
1	-0.027801	-0.76661	-0.56276	0.4474
1	0.55539	1.9269	-3.2086	-1.2236
1	1.5164	0.54494	0.59003	-0.79331
1	-0.2922	1.5055	-0.42712	1.2225
1	0.20207	-0.0044748	-0.46366	-1.3339
1	1.889	-0.97153	-2.3953	0.22516
1	0.57569	2.4661	-1.2914	0.3746
1	0.49493	0.12552	-0.54384	-1.9394
1	1.7118	2.4274	-0.62319	-1.4594
1	1.4378	1.9844	-1.0441	-0.36517
1	1.4262	-0.80128	-1.0825	-0.86994
1	1.0121	0.60364	-0.73082	-0.60444
1	0.74341	-0.54055	-0.40562	0.055884
1	0.24627	-0.32617	-0.97344	-1.2035
1	1.8448	-1.7442	-1.8674	-0.98379
1	0.62467	1.1006	-0.32282	-0.064975
1	1.7952	-0.26085	-1.9915	-0.06733
1	0.6474	-0.65537	-1.4692	-0.3214
1	1.927	0.6757	-0.96617	1.1744
1	0.65446	1.5848	-0.75738	-1.2441
1	0.77638	0.09312	-0.69975	0.075429
1	1.0958	0.45704	-1.8277	-1.0774
1	2.4572	-0.39719	-1.397	-0.77892
2	-0.87797	-0.75966	1.2858	-0.46219
2	-1.0333	-1.0885	0.64009	-0.33989
2	-0.57113	-0.93247	0.41061	-1.1442
2	-1.4961	-0.9006	1.6937	-0.051184
2	-1.0288	-0.90641	-0.66769	-1.0611
2	-0.74435	-0.58453	1.0748	-0.87267
2	-0.34478	-0.99999	0.62387	-0.36067
2	-0.9615	-1.0762	-0.24678	-1.3067
2	-0.70444	-0.85054	-0.12139	-0.77399
2	-0.53202	-1.1278	1.6772	0.30019
2	-0.69169	-1.0094	0.097556	-0.92587
2	-0.096892	-0.9647	-0.19609	-0.40854
2	-0.71759	-0.78827	2.8082	-1.7916
2	-0.98314	-0.94002	1.4545	-0.97523
2	-0.82955	-1.104	0.53392	-0.20935
2	-1.3428	-0.9776	0.67469	0.41405
2	-1.7645	-0.8574	0.60806	-0.34448
2	-0.91736	-0.68452	-0.15614	-0.47608
2	-1.346	-0.6905	0.14767	0.35662
2	-0.82225	-0.89713	1.1451	0.26465
2	-0.83039	-0.82547	-0.99933	-1.619
2	-0.28124	-1.1878	-1.3689	-0.86972
2	-1.1351	-1.2747	1.3791	-1.9893
2	-0.22707	-1.0159	0.93833	-0.10297
2	-1.0928	-0.66669	0.13102	-0.3493
2	-1.0335	-0.80998	-0.23722	-1.5628
2	-1.2737	-0.96995	1.4355	-2.0708
2	-0.35096	-1.0334	0.90709	0.11347
2	-0.7406	-0.94637	-0.16059	-0.92965
2	-0.28909	-0.7565	0.8017	-0.34724
2	-0.92268	-0.91796	-0.60039	-0.061357
2	-1.4467	-0.87292	1.0158	0.12435
2	-0.50092	-0.82914	0.7194	-1.456
2	-0.93855	-0.9037	0.71383	-0.19045
2	-1.4277	-0.8876	0.82945	0.096592
2	-1.1085	-0.81972	0.48844	-0.20465
2	-1.5845	-0.97249	-0.037144	-0.50804
2	-0.96595	-1.0355	1.5664	-0.10022
2	-1.0387	-0.8937	1.0142	0.060524
2	-0.9992	-0.98917	1.4747	-0.46916
2	-1.1389	-0.58047	0.38136	-0.45084
2	-1.174	-0.9193	0.79388	-0.53086
2	-1.0516	-1.2035	0.21937	-0.65296
2	-0.86895	-0.80742	0.46625	-0.73297
2	-1.0527	-0.76849	-0.19771	0.25383
2	-1.4614	-0.80999	-0.53155	-1.0795
2	-0.69828	-0.92922	-0.060377	-0.3797
2	-0.75995	-0.86165	-0.42995	-0.18231
2	-0.37703	-0.95651	0.055824	-0.59974
2	-0.86801	-0.70982	-0.34398	-0.03121
2	-0.37289	-0.98532	-1.1152	-0.97946
2	-0.32488	-1.0892	0.39349	-0.13614
2	-0.74918	-0.77113	-0.2537	0.38024
2	-1.1005	-1.0212	-0.56755	-0.83941
2	-0.24059	-0.50289	0.35226	-0.61825
2	-0.50282	-0.75958	0.63096	-0.76577
2	-0.54898	-0.95737	1.3909	-1.1396
2	-1.0054	-0.81014	-1.1595	-0.9743
2	-0.61391	-1.0094	0.50711	-1.1285
2	-1.5427	-0.96424	-0.17816	-0.36445
2	-0.51361	-0.77625	0.54129	-2.2537
2	-1.5596	-0.74548	-0.65421	-1.1315
2	-1.0714	-0.85659	1.3872	-1.0022
2	-1.2891	-0.92732	1.4467	-1.0093
2	-1.3004	-0.88798	-0.30065	-1.8045
2	-0.89861	-0.73736	-0.1516	-1.6211
2	-1.0536	-0.9331	0.34843	-1.4111
2	-0.71925	-0.90855	0.73661	-0.75517
2	-1.3782	-0.68265	0.55723	-0.21676
2	-0.46703	-1.0123	-0.26989	0.11854
2	-0.81021	-0.67386	0.43279	-1.5589
2	-1.3389	-1.0226	-0.0065756	-0.55634
2	-0.49777	-0.90041	-0.27087	-1.02
2	-0.3118	-1.1034	-0.26911	-1.3422
2	-1.5165	-0.88383	-0.32097	-1.2339
3	-1.9396	0.70769	0.75806	-1.5414
3	-0.95207	0.22134	1.6617	-2.4854
3	-0.71479	0.81834	1.1309	-2.1327
3	-0.55554	0.028178	0.62762	-2.0455
3	-0.4241	0.34255	1.4924	-1.8856
3	-1.4253	0.79633	1.362	-0.9348
3	-0.82996	-0.11752	0.99212	-1.3156
3	-0.92463	-0.055443	-0.75184	-2.8309
3	-2.231	0.094628	0.77099	-1.7522
3	-0.14075	1.1786	2.43	-2.0984
3	-0.76232	0.95437	1.5885	-0.91141
3	-0.0372	0.99375	0.93569	-1.3436
3	-2.7735	-0.42887	1.656	-1.7953
3	-0.83077	0.25301	0.68015	-1.4406
3	-1.6796	1.0137	-0.17191	-0.38402
3	-1.7299	0.057512	-0.43515	-1.5241
3	1.8399	1.1125	1.0871	-1.8522
3	-0.44685	0.31947	-0.4336	-0.77444
3	-1.6587	0.5643	0.43151	-1.2277
3	-0.24544	-0.18108	0.81965	-1.4103
3	-0.24825	0.28961	0.50165	-1.6948
3	-0.34645	0.59418	1.0666	-2.5548
3	-1.8344	0.17941	2.0097	-1.3233
3	-0.22068	0.75873	2.4693	-1.563
3	-0.4434	0.44131	2.0768	-1.1417
3	0.051539	0.87238	0.95528	-0.52555
3	-0.094108	0.87969	2.4348	-1.4698
3	0.54839	0.92631	1.0815	-0.68056
3	0.044042	0.036535	1.6729	-0.77333
3	0.37957	0.028314	0.15592	-3.3818
3	0.50454	0.017542	0.51012	-1.171
3	-0.36483	-0.46566	-0.56108	-0.22654
3	-0.59731	-0.25854	-0.19279	0.44967
3	0.4786	0.27771	1.158	-1.1024
3	-1.5402	1.1535	0.76821	-2.953
3	-0.44046	0.24119	4.0208	-0.62093
3	-0.49881	1.0417	-0.18522	-0.2943
3	-0.26676	0.40115	0.89783	-2.045
3	-1.3651	0.34733	0.6955	-2.5223
3	-1.7645	1.0346	1.5491	-2.5906
3	-0.098576	0.96767	0.91562	-1.2447
3	-1.2147	0.52611	0.20531	-1.888
3	-0.80733	0.037551	1.3753	-0.93252
3	-1.4108	0.42422	1.0025	-0.46032
3	0.81204	0.46065	1.1136	-1.2231
3	-1.0594	1.1768	1.3979	-0.9086
3	-2.7365	0.1602	-1.1519	-2.567
3	-1.0627	0.85325	1.932	0.28823
3	-1.8656	0.2777	0.8792	-1.63
3	-1.6406	0.56968	0.5686	-1.5926
3	-1.117	1.6089	2.3925	-1.6468
3	-1.0007	-0.55926	0.66365	-2.3354
3	-0.24624	0.68243	1.7412	-1.6479
3	-0.88791	1.1013	1.6466	-1.339
3	-1.7831	0.4569	0.87634	-0.5618
3	-1.3486	1.3417	2.1059	-0.4043
3	0.38008	-0.38959	1.5611	-1.5936
3	0.55572	0.20748	1.924	-0.81824
3	-0.009981	1.1668	0.32119	-0.96197
3	-0.33998	-0.030609	0.59491	-0.14408
3	-2.5448	0.53974	0.74933	-0.088625
3	1.4486	-0.53008	1.0796	-1.4977
3	0.058775	-0.70674	1.8224	-1.7486
3	-0.14686	1.2311	0.36088	-2.0975
3	-1.5318	0.31511	1.1422	-1.2777
3	-0.41821	0.94466	2.6167	-2.3737
3	-3.041	2.2695	1.4393	-1.2322
3	0.026799	1.2237	1.3007	-0.39814
3	-0.79983	0.86033	1.7782	-1.6196
3	-1.8487	1.0919	3.0202	-1.1733
3	-1.4132	0.52086	2.0755	-1.981
3	-1.7845	0.36447	-0.57701	-1.0045
3	0.089655	0.4216	1.623	-1.4417
3	-2.9301	-0.11116	-1.0289	-0.82549
3	-1.9903	-0.27433	0.29254	0.2043
3	-0.28103	-0.17149	0.87606	-1.0821
3	0.42748	0.36924	2.4111	-0.4222
3	-0.83909	0.077941	1.6365	-1.4368
3	-1.5962	-0.042347	0.017001	-1.7325
3	-1.704	0.45927	0.58473	-1.2597
3	-0.15779	1.8193	0.80931	-1.2672
3	0.64032	-0.724	0.85397	-1.767
3	0.33296	-0.43076	1.2844	-1.0066
3	0.030941	1.7146	1.6543	-3.2028
3	0.034361	0.33425	0.13241	-1.5484
3	-0.26018	-0.24212	-0.80896	-1.0969
3	-0.2998	0.55274	1.5906	-1.7044
3	-1.7718	0.38503	0.1271	-2.5181
3	0.14725	0.55695	0.74111	-1.5954
3	-0.09001	0.61775	0.79903	-3.328
3	-0.95136	0.97976	0.65975	-4.2503
3	-2.063	1.1885	0.11183	-0.44637
3	0.10408	0.055124	0.33462	-0.98736
3	-1.7582	0.63942	0.47281	-1.6783
3	0.29732	-0.13908	0.56997	-1.3093
3	-1.6219	0.21056	1.5603	-1.2698
3	-1.1789	1.3569	-0.52457	-2.3407
3	-0.30434	-0.20128	1.0587	-2.6466
3	0.017901	0.8197	0.6899	-1.372
3	0.32047	0.75091	1.0724	-1.5332
4	0.47346	-1.9252	0.79184	-0.70035
4	0.26652	-0.4987	-0.18088	-0.5751
4	0.69132	-0.25702	0.64294	-0.94518
4	-0.5639	-1.2953	-0.38945	0.28317
4	1.0183	-1.8271	0.41895	-1.3824
4	1.2883	0.53874	0.82256	0.42388
4	-0.73058	-1.3613	1.026	-2.3222
4	0.32872	-0.38621	0.72509	-2.2961
4	0.54744	-1.5404	1.9479	-1.5647
4	-0.64551	0.011894	-0.69413	-1.5789
4	-0.43272	-1.0222	-0.26992	-0.38136
4	1.0616	-1.002	-0.028256	-1.7621
4	1.0984	-0.43972	-0.77105	-2.0322
4	0.46386	-0.2553	0.17214	-2.0477
4	-0.14714	-0.57009	-0.88775	-1.7495
4	-0.4455	-0.13183	0.76706	-0.77179
4	-0.096241	0.12442	-0.35891	-0.76902
4	1.0186	0.81367	-0.61047	-0.24734
4	1.1476	-0.068274	0.57898	-0.73334
4	0.93684	-1.2553	1.0697	-2.0936
4	-0.81435	-0.27589	0.2994	-0.93972
4	0.95515	-0.5863	-1.3467	-0.61769
4	0.15915	-1.5295	-0.18018	0.12054
4	0.62978	-1.3477	0.96767	-1.8706
4	-0.59253	-1.4519	-0.18055	-0.64838
4	-0.22371	-0.30668	-0.026585	-1.0437
4	-0.3732	0.48799	-0.26852	-0.32095
4	0.82403	-1.1767	0.87917	-1.4463
4	0.10446	-0.35002	-0.38414	-0.12796
4	0.43417	-0.69907	0.11151	-0.31521
4	-0.76498	-0.94244	0.27775	0.20543
4	0.92275	0.14548	0.12777	-2.4887
4	0.22156	-0.1818	-0.36716	-1.2573
4	0.8601	0.20996	-0.20787	-1.0483
4	-0.048708	0.19519	0.7124	-0.5234
4	0.6334	-0.67384	0.80799	-1.8946
4	1.0193	-0.15431	0.82755	-1.1532
4	0.56082	-1.3933	0.40783	-0.46406
4	0.40237	-0.96437	0.75134	-0.17426
4	0.1106	-1.3385	1.4782	-0.58159
4	0.36726	-0.082602	0.40219	-0.20865
4	0.68243	0.10234	0.23211	-0.90645
4	0.14717	-0.91804	-0.30099	-0.33207
4	1.0625	0.49347	1.8901	-1.7946
4	-0.55414	-1.3843	-0.58906	-1.2062
4	0.54026	-2.2114	0.030245	-1.6542
4	-0.099185	-0.28117	-1.5737	-0.40201
4	0.99519	-0.73382	0.12544	-0.70664
4	0.54914	-1.0214	-0.966	-0.054872
4	1.6815	-1.2332	-1.1992	-2.565
4	1.8038	0.35158	-0.68773	-1.0737
4	0.19717	-1.1701	-0.32172	-2.6479
4	0.87589	-0.98689	1.0525	1.734
4	0.23956	-2.0369	0.12404	-0.049265
4	1.4869	-0.70984	-0.20134	0.31892
4	1.4846	-1.0945	1.0029	0.57642
4	0.064767	-1.1159	0.047858	-0.77417
4	1.9819	-0.074353	-2.3133	0.28428
4	0.29241	-0.82107	-0.84407	-1.4292
4	-0.24946	-0.76502	-0.76017	-1.8804
4	1.9061	-0.64119	-0.66681	-0.34992
4	0.24585	-0.12792	-0.7747	-2.8116
4	1.4501	-0.73048	0.38206	-0.38406
4	0.59742	-0.67481	0.71334	-0.85222
4	-0.52074	-0.4935	-0.16585	-0.98242
4	0.42792	-0.99242	0.33473	-1.8056
4	0.85937	0.34032	0.005582	-0.71061
4	-0.84566	-0.65751	-0.4373	-3.0211
4	0.71232	-0.072367	-0.58557	-1.9956
4	0.82553	-1.3203	-0.41207	-0.61452
4	0.66077	-0.44016	0.056268	-2.0004
4	1.6183	-1.7606	0.18	-2.6425
4	-0.44383	-0.46058	-1.496	-1.6705
4	0.42847	-1.478	-0.19854	-1.6628
4	-0.57656	-1.7288	-0.96463	-1.9493
4	0.562	0.16783	0.98457	-1.2776
4	1.2191	0.79948	0.28505	-2.3273
4	-1.4821	-0.092394	0.42621	-0.63071
4	-0.8346	0.4117	-1.3688	0.13148
4	0.18656	-0.66662	-0.84834	-0.76641
4	0.86048	-0.87798	-0.6894	-1.1585
4	0.85182	-0.84154	0.93679	-0.92289
4	0.73724	-0.47893	0.018342	-0.31016
4	1.435	-0.80269	-0.67647	-1.0818
4	2.2929	-1.3189	-0.15304	-2.0338
4	0.88402	0.11786	0.70116	-0.41649
4	1.9865	-1.3412	0.64369	1.0364
4	-0.85878	-1.144	-0.37271	-1.6231
4	0.86994	0.050008	1.0112	-0.65911
4	0.14644	-1.756	2.5583	-0.38655
4	-0.082761	-0.55123	-1.2787	-1.4803
4	1.0814	-0.77923	-1.035	-2.4391
4	-0.033616	-0.0043302	-0.051699	0.12986
4	-0.51521	0.024915	0.72329	-1.6715
4	0.00094798	-1.5781	1.4288	-2.718
4	-0.99793	-2.1629	-0.060878	-1.7882
4	0.69797	-0.42017	-2.1136	-1.8548
4	-0.54524	-0.60975	0.8096	-0.87011
4	0.65041	-0.042022	0.10806	-1.2927
4	0.85799	-0.90895	-0.40024	-0.68752
5	0.9128	0.62833	0.22798	-0.4758
5	1.2287	0.12257	-0.80363	-0.82967
5	2.0445	0.014422	-0.95836	-0.62038
5	0.95299	0.84352	0.52553	-1.3341
5	1.0175	-0.60913	-1.1324	-1.3822
5	0.5068	-0.62797	-0.38684	-1.266
5	0.61454	-0.039244	0.042165	-0.8009
5	1.1508	0.23518	-0.15473	-0.65471
5	1.0542	-0.66684	0.38576	-0.69805
5	1.392	1.276	0.13262	-1.5371
5	-0.43405	0.46501	-1.8862	-1.226
5	1.8972	0.069074	0.16995	-0.79445
5	0.54055	1.2107	0.13772	-1.0863
5	1.2156	-0.18792	0.49243	-0.96033
5	0.69593	-0.23315	-1.2542	-0.52914
5	1.2965	1.2469	-0.52902	-0.99543
5	1.6007	0.45142	-0.42429	-1.3708
5	1.5175	-0.65743	-2.0583	-0.63976
5	1.3667	0.84943	0.3869	-1.7433
5	1.2225	0.33215	-1.9043	-0.24836
5	1.2493	0.26029	-0.11528	-1.6892
5	0.49115	-0.29855	-0.2969	-0.33422
5	0.17029	0.55712	-0.86788	-0.8494
5	0.81074	0.74716	0.86614	-0.95499
5	0.47801	0.36955	-0.65031	-0.60109
5	0.9062	0.9205	-0.3348	-0.51616
5	1.0853	0.19508	0.14972	-1.227
5	0.76414	-0.32697	0.22403	-1.676
5	0.87564	0.98717	-0.29236	-1.0614
5	0.80845	1.0657	-0.79558	0.14596
5	0.40345	1.2566	-0.53764	-0.65821
5	1.0037	-0.013425	-1.0592	-1.5354
5	-0.21262	-0.78614	-1.3253	-1.0901
5	2.0204	-0.11588	-1.7547	-0.13898
5	2.1838	-0.3448	-0.62817	-0.52012
5	1.1091	1.4514	-1.0596	-0.43343
5	-0.036561	-0.68453	-0.58435	-0.87738
5	1.8461	0.69078	0.28129	-0.53637
5	1.3291	0.7384	-1.8284	-1.0619
5	2.0038	0.39353	-0.096782	-1.3972
5	0.22537	-0.96408	-0.85551	-0.48844
5	1.4023	1.5262	-0.21334	-1.0876
5	1.5542	0.29971	-0.24395	-0.37624
5	1.1378	0.55416	-1.0766	-0.94644
5	1.0936	0.13933	-0.052942	-1.0167
5	1.8711	0.14362	-0.12912	-1.9336
5	0.62901	-0.31157	-0.046253	-0.095982
5	1.4237	0.2628	-0.67193	-0.41262
5	0.52541	-0.13132	-0.091933	-0.4314
5	1.3537	-0.30323	1.2241	-0.48589
5	1.4572	0.32149	0.28344	-0.37506
5	0.12794	0.4704	-0.90036	-0.44286
5	0.099952	-0.22684	-0.4843	-0.093571
5	0.071691	0.30971	-0.17357	-1.5612
5	0.84481	-0.7118	-0.40742	-0.96749
5	0.48832	0.046951	-0.30075	-0.38205
5	1.7986	-0.010257	-1.0398	0.36264
5	1.0646	-0.087052	-1.3028	-0.72086
5	1.5853	-0.26817	-0.78583	-1.1128
5	0.77776	0.16162	-0.26405	-0.062554
5	0.090678	0.2088	-0.012265	0.20684
5	1.5509	1.3628	0.20495	0.23552
5	1.384	1.0229	-1.1896	-1.1617
5	1.0461	0.45431	-1.0385	-0.22915
5	0.27526	0.56059	-0.011742	0.097833
5	1.1423	1.0487	-0.37803	0.029334
5	0.87405	0.45766	-0.25647	-0.50486
5	0.14057	0.64231	-0.68353	-1.3005
5	1.079	-0.063786	-0.43253	0.032848
5	0.23318	1.0818	0.58526	-1.7735
5	-0.21569	1.4488	-2.0797	-1.2076
5	1.0601	0.46412	0.35087	-0.48595
5	0.68201	0.33765	0.9672	-0.45867
5	0.97516	0.75703	0.95875	-1.5175
5	1.2104	1.0587	-0.51215	-0.6176
5	1.5823	0.090143	0.11718	-0.27214
5	-0.44186	0.12347	-0.37956	-0.32754
5	1.2118	-0.32965	-1.4632	-0.54688
5	1.143	0.16708	0.42808	-0.79732
5	0.79485	0.021542	-0.97968	-0.16778
5	1.5927	0.86348	0.99224	-0.58203
5	0.18348	0.26193	-0.60054	0.23918
5	-0.13918	-0.90504	-0.73723	-0.65447
5	1.5084	0.41512	0.51231	-0.51399
5	0.91865	-0.31448	-2.0999	-0.27134
5	-0.26318	1.2671	-2.2533	-1.0011
5	0.50309	-0.64362	-2.4962	-1.1121
5	1.1732	-0.13862	-1.2664	-0.39741
5	0.34422	1.3292	-0.41729	-1.3204
5	0.72956	0.39859	-0.64093	-0.59611
5	1.911	0.83467	0.9023	-0.76315
5	0.8512	0.7593	-0.67389	0.52318
5	0.52389	0.44711	-0.65785	-1.3685
5	1.2352	0.67493	-0.96588	-0.55352
5	0.52538	0.98192	0.73653	-0.72481
5	1.1108	-0.31348	-1.1518	-1.2495
5	1.4234	0.62655	-0.17145	-1.0317
5	0.20697	0.18786	-1.8665	-0.45563
5	1.5285	0.65233	0.27607	-0.50267
5	1.2649	-0.634	-0.73885	-0.79611
5	0.3413	0.52632	0.64218	-1.361
5	1.4416	0.48845	0.73479	-0.30065
5	1.7569	-0.21115	-0.34932	-1.0827
5	0.60209	0.32717	-1.2456	-0.35879
5	0.22476	0.63689	-1.4857	-0.5021
5	1.5902	1.0761	-0.76102	-1.4722
5	1.4911	1.1517	-0.22699	0.053686
5	0.68763	-0.32685	-0.068628	-0.74108
5	1.1727	0.40912	0.35767	-1.3342
5	0.25878	1.1463	-0.64329	-0.44492
5	1.3026	0.23547	-0.53535	-0.23378
5	1.6617	1.5874	-0.73047	-0.34281
5	-0.089989	1.1509	-1.1158	-0.44957
5	-0.13436	2.0434	0.48202	-1.4144
5	1.9805	1.5403	-1.0896	-1.01
5	1.3171	1.0518	0.75157	-0.49892
5	0.55652	1.2759	-0.71797	0.46321
5	0.4123	0.92925	-0.39372	-0.59761
5	0.94389	0.72392	-0.050663	0.074849
5	0.56233	-0.30783	0.44881	-0.36951
5	1.0663	1.6031	-0.49947	-0.72421
5	1.3695	0.79874	-1.4861	-1.7132
5	1.7791	1.2947	-1.0161	-0.79895
5	0.60763	0.74018	-1.5728	-0.71042
5	0.92976	1.3138	-1.0967	-0.66476
5	1.1824	0.4343	-1.7603	-1.6745
5	0.06847	-0.40008	0.85157	-0.78361
5	0.76495	1.4317	0.14859	-0.76975
5	0.99045	1.3289	0.074552	-1.4066
5	0.48872	0.68154	0.34498	-0.66075
5	0.10203	1.2075	-0.92152	-2.0878
5	0.99371	0.30176	-0.94781	-1.4826
5	0.55142	0.26811	-0.53192	0.017574
5	1.2248	0.61147	0.61428	-0.85506
5	1.2228	0.81299	-0.29056	-0.82446
5	1.1109	-0.32896	-0.1283	0.24729
5	0.26201	-0.31487	-1.1016	-0.74913
5	1.835	-1.1592	-0.28522	-0.23651
5	1.5433	0.86799	-1.1614	-0.41306
5	-0.042495	1.4326	-1.2718	-1.2404
5	1.9438	0.61551	1.2785	0.16138
5	0.85598	0.12571	-0.39236	-0.056603
5	0.22137	0.68128	-0.31032	-0.2889
5	1.4558	-0.31413	0.025761	0.15318
5	2.6945	-0.28635	-1.4585	-0.71169
5	1.3042	0.92933	0.11221	-0.80705
5	1.2522	-0.5482	-0.48952	-0.9558
5	0.51774	0.63989	-1.2907	-0.14393
5	1.1768	0.68612	-0.37261	0.052601
5	0.71462	-0.17278	-1.8643	-0.095963
5	0.95019	0.095725	0.0034226	0.00091588
5	1.6586	-0.10589	-0.63494	-1.3538
5	2.0297	0.64113	-1.3051	-0.73045
5	2.0969	-1.3136	-0.81439	0.13893
5	1.2751	0.67581	1.2023	-0.50945
5	1.3467	-0.15008	0.51028	-1.1107
5	-0.15736	0.65766	-1.2529	-0.54477
5	1.8676	0.91099	0.087013	-0.59367
5	1.074	-0.044439	-0.90054	-0.87167
5	0.62253	0.3766	1.0823	-1.3661
5	3.1341	-0.40236	-0.21933	-0.0412
5	0.86287	0.69421	-0.80815	-1.0283
5	-0.36654	1.8168	-0.5152	-0.52431
5	1.4327	0.83629	-1.2576	-0.17186
5	1.4204	-0.089854	-1.5623	0.12127
5	1.8131	-0.59781	1.3328	0.18831
5	0.19871	0.92868	-0.67422	-0.88363
5	1.0902	-0.15848	-1.0777	-0.44225
5	1.6308	0.26108	-0.50714	-0.94635
5	0.85148	1.1959	0.33614	-0.83455
5	1.3517	0.89125	-1.2029	-0.36364
5	0.76316	1.0062	-1.2351	-0.31591
5	1.2263	0.54165	-1.1899	-0.84419
5	0.04695	1.8557	-0.24645	-0.0039254
5	1.2692	-0.37386	-0.7795	-0.063581
