# Supplementary material for: Gene expression trees in lymphoid development
Source: BMC Immunol. 2007 Oct 9;8:25. doi: 10.1186/1471-2172-8-25 (PMC2244641; doi:10.1186/1471-2172-8-25)
Supplement: Additional data file 7 — SIM Datasets. Data sets from simulated MixDTrees. See readme.txt for file descriptions. The first column indicates the true label of the sample. [file 1471-2172-8-25-S7.zip › 1/gen_dag_sim_c5_s500_e106_d10__15__20__20__35_n0.txt]

1	-2.1926	-0.85263	1.056	2.3615
1	-1.1327	-0.64794	0.23328	1.3208
1	-2.0311	-0.13119	0.23413	1.616
1	0.55959	-0.48988	1.4396	-0.29252
1	-1.6778	-0.60383	1.8605	1.2436
1	-0.36483	1.0624	2.5714	0.68299
1	-0.84852	0.28108	-0.78949	0.84385
1	-2.1453	2.2515	0.2363	0.83605
1	-0.80597	-0.064567	-0.36527	0.4213
1	-1.5562	0.52621	1.8178	1.412
1	-0.63165	-1.331	1.0949	1.0453
1	-0.052092	-0.47595	1.8746	0.43617
1	-2.2535	-0.62613	1.0017	2.2051
1	-0.61999	0.69557	-0.12485	0.14522
1	-2.8726	-1.516	1.1281	0.78435
1	-0.087775	-0.89208	-0.1196	-0.088186
1	1.325	0.60831	0.78826	0.64997
1	-2.3583	1.9422	1.1053	0.79041
1	1.6789	0.24118	3.03	1.5238
1	-1.5901	0.91136	1.9203	0.93463
1	-1.9768	0.49688	0.20578	1.6174
1	0.20901	-0.10686	0.33467	0.75604
1	-1.1382	-0.77468	1.2422	2.5467
1	-1.819	-0.64233	0.60221	1.6163
1	0.11436	0.57697	1.264	1.6099
1	-0.0029848	-0.26705	1.652	2.0616
1	-0.81466	0.27477	0.34385	0.58157
1	-1.2601	0.50143	-0.071538	1.7674
1	-1.7916	-0.24922	1.4286	1.319
1	-1.6528	0.15053	0.37283	1.111
1	-1.4899	0.13303	2.3867	1.6822
1	-0.7885	-1.3806	0.71302	1.3514
1	-1.3919	-0.32461	1.8542	0.9461
1	-1.6643	-0.94236	1.0587	1.7515
1	-0.53661	1.8763	1.4635	1.5861
1	-1.6873	-0.48437	0.89143	0.53559
1	-1.8992	0.07906	0.058817	1.8006
1	-0.74533	-0.14989	-0.10881	1.743
1	-2.506	-1.9352	1.1434	0.8803
1	0.94688	-0.19704	1.5294	1.3151
1	0.40066	-0.89315	2.4483	1.7586
1	-1.3722	0.38559	-0.25916	0.60023
1	-0.8241	0.70198	-1.1915	1.8043
1	-0.16753	0.020508	1.3611	2.0658
1	-0.94725	-1.3852	0.85876	0.96655
1	-0.68862	2.3448	2.7347	1.0913
1	-1.164	0.23993	1.3788	1.7504
1	-1.3158	0.59432	-0.44378	1.5231
1	-2.6579	0.60958	0.14845	1.4923
1	-3.5732	-0.99395	3.8176	1.7223
2	0.33205	-0.17619	-0.59492	0.88322
2	0.26908	0.83151	-0.37659	0.91468
2	1.1255	-0.19001	-0.89281	-0.33533
2	0.49942	0.40036	-1.1969	1.0572
2	-0.19	0.38893	-1.0608	-0.99654
2	0.88481	-0.21045	-0.30467	-0.29967
2	-0.44372	0.26891	-0.42637	1.2006
2	0.97649	0.8135	-0.36162	0.84531
2	0.11613	0.16886	-0.47729	0.16066
2	-0.32615	0.28134	-1.7468	-0.098338
2	0.43011	0.66292	-0.50755	-0.15833
2	-0.07356	0.17984	-0.59614	1.2588
2	0.50819	0.91438	-0.11771	0.43424
2	0.76412	-0.43366	-0.37713	-1.6923
2	1.0101	2.141	-1.0371	1.9695
2	0.55696	-1.5202	-0.15809	0.84421
2	0.68131	-0.026751	0.31226	1.6353
2	0.38821	0.0056047	-0.3669	0.33869
2	0.81771	-0.51589	-1.0824	0.24619
2	0.30224	0.15756	-1.9591	0.55082
2	0.49894	-0.25895	-0.34259	-0.46472
2	0.19203	-0.032521	-0.050403	0.34964
2	0.25023	1.1044	-1.1763	1.3318
2	0.0017698	-0.19489	-0.67301	1.859
2	0.23669	-0.041282	-0.39675	1.512
2	1.0388	0.43895	-0.3933	1.0561
2	-0.18806	-0.61749	-1.1499	0.38878
2	-0.10414	1.319	0.12967	-0.20637
2	0.45329	0.75525	-0.83728	1.1661
2	0.46363	0.69297	-0.57881	0.79291
2	-0.25532	-0.47383	-0.76476	-0.17167
2	0.34199	-0.49262	-2.0107	0.88991
2	0.74186	-1.1365	-0.75971	0.82594
2	1.0699	0.034573	-0.98873	0.62479
2	0.72322	-0.55975	-0.98478	1.4787
2	0.22605	0.49117	-0.84019	0.23488
2	0.17032	-0.25073	-0.1289	0.30349
2	0.74338	0.043313	-0.48435	0.95784
2	0.27522	-0.60061	-1.5403	0.65628
2	0.3269	0.056738	-1.1313	2.1883
2	0.071881	0.43376	-1.03	2.0159
2	0.90088	-0.48715	-0.32106	0.55149
2	0.11378	0.6102	-0.66755	0.084794
2	0.073542	0.6213	-1.5396	0.61581
2	0.6371	0.83077	-1.9618	-0.029304
2	0.63297	-0.76313	-0.71545	-0.050729
2	0.94904	-1.5535	-0.73246	1.0905
2	-0.23589	1.4616	-1.185	0.79217
2	0.20097	-0.82151	-1.0138	0.50372
2	-0.071916	-0.011281	-1.5766	0.56967
2	0.34085	-0.15849	-1.0361	0.25328
2	0.36972	0.52505	-1.1007	-0.47483
2	0.15728	-0.7758	-0.55412	0.859
2	0.59352	0.4274	0.093983	0.65187
2	0.50601	-0.18548	-0.35868	0.36105
2	0.1929	0.10676	-0.50492	-0.60843
2	0.35268	0.13113	-1.9962	0.75861
2	0.20864	0.8089	-1.0588	-0.072991
2	0.45589	0.64219	-0.56516	1.9727
2	0.40735	0.2521	-0.68411	-1.3353
2	-0.13123	-0.11721	-0.6406	1.4216
2	0.65469	1.2411	-0.60924	-0.18938
2	0.16324	-0.95941	-0.19353	0.54006
2	-0.058561	0.87684	-0.72613	0.052762
2	0.78205	-1.2569	-1.1957	1.9796
2	-0.33734	-0.74381	0.30791	0.61887
2	0.48546	0.8476	-0.78905	1.5576
2	-0.19437	0.53186	-0.17906	-0.12527
2	-0.038823	0.49293	-1.5658	0.3617
2	0.8498	1.0616	-0.83321	0.26725
2	0.34393	-0.10786	-0.73364	1.6574
2	0.44187	0.26442	-1.0616	0.93017
2	-0.01756	-1.8499	-1.0126	-0.21302
2	-0.06906	0.52336	-1.281	-0.27432
2	-0.56771	0.55507	-0.65357	-0.21097
3	-0.087123	-0.76813	-0.86535	-0.17846
3	0.52109	-0.37034	-1.1553	-0.66105
3	1.6232	-0.508	-1.5032	-1.4639
3	0.82631	-0.54038	-1.2086	0.49849
3	0.072411	-0.12471	-0.8416	-0.49187
3	1.4058	0.035386	-0.75943	-2.3637
3	0.20091	0.015249	-1.5859	-1.126
3	3.2616	0.60449	-1.2749	-0.96088
3	-0.047478	-1.312	-1.0627	-1.838
3	0.45703	-0.28442	-0.82898	-0.22308
3	1.6242	0.28952	-1.0448	-1.0523
3	-0.41779	0.42234	-1.3964	0.3831
3	-0.17316	0.45466	-1.2267	-0.5656
3	0.75255	-0.44086	-0.90754	0.77529
3	-0.89039	0.57212	-1.0273	-1.4594
3	-0.045742	0.98105	-1.2113	-0.64429
3	-0.12483	0.052178	-1.0815	0.72357
3	0.13185	0.94282	-1.2621	0.1093
3	2.8683	0.77158	-1.3318	-1.7822
3	-0.70232	0.015425	-1.5578	0.15512
3	0.38053	-0.58684	-1.3164	0.32343
3	1.2015	-0.47474	-1.1576	-2.3984
3	0.025027	0.971	-1.1242	-0.69081
3	-1.0448	0.94422	-1.4205	0.48694
3	-0.46392	-0.10606	-0.65635	-0.68799
3	0.11123	0.65575	-1.2017	0.74274
3	-0.47776	-1.2777	-1.05	-0.46019
3	-0.36809	0.48811	-1.2926	-2.0159
3	-1.9724	-0.040209	-1.2637	0.14145
3	-0.01743	0.09423	-0.90037	-2.2973
3	0.98564	-0.70392	-1.1732	1.1031
3	-0.25852	0.042753	-0.92835	0.29813
3	-1.9209	-1.2182	-0.73007	-0.57557
3	-0.41637	0.4108	-1.4607	-0.14547
3	-1.661	-0.79755	-0.7697	-0.86818
3	-0.66857	-0.76905	-1.4545	-0.89719
3	1.5472	0.99744	-1.144	-1.1083
3	-0.57954	-0.66778	-1.1285	-0.22138
3	0.56145	0.16973	-0.89582	0.060003
3	-0.1258	-0.57536	-0.86783	-2.1325
3	0.39435	-0.15767	-1.0095	-0.71164
3	-0.31714	0.85609	-1.4193	-0.94948
3	0.92287	0.89037	-0.83404	-1.0771
3	-0.91404	0.57804	-1.0794	0.049121
3	0.84127	-0.32421	-1.094	-1.2338
3	0.80003	0.32854	-0.93189	-0.48517
3	-0.25506	1.494	-1.1221	-0.44263
3	-1.1604	-0.17161	-1.0005	1.575
3	1.2546	-0.70947	-0.74787	-1.9797
3	0.65926	-1.4353	-0.67361	0.91171
3	0.94872	0.17312	-0.94261	0.54912
3	0.461	0.19304	-1.0049	-0.70201
3	2.0853	0.048035	-0.70729	-1.6328
3	-0.2819	0.22206	-0.59091	-1.7246
3	1.3012	0.45244	-1.1872	-0.32148
3	0.86105	0.55992	-0.67193	0.52614
3	1.9531	-1.2113	-0.81694	-0.074091
3	0.44161	-0.32444	-0.88805	-0.49235
3	-0.8369	0.092344	-1.0325	-1.111
3	0.86748	0.57264	-1.2101	-0.66208
3	-0.75972	-0.21043	-1.2021	-0.6014
3	1.0297	-0.21037	-1.5301	1.3628
3	0.39108	0.71895	-0.87505	1.4027
3	1.62	-0.12511	-1.3525	-2.231
3	-0.50738	1.2881	-1.2834	0.065697
3	1.3207	-0.33533	-0.80528	-0.5476
3	1.1261	0.4966	-0.98274	-1.4534
3	-0.79715	0.74916	-0.78685	-0.24496
3	-0.8988	0.87642	-1.3046	1.7227
3	0.18564	0.72484	-0.69537	0.34406
3	0.0087605	-1.1831	-1.2705	-0.067846
3	0.45872	0.03527	-0.8708	-0.1853
3	0.14558	0.16174	-1.2453	-0.4693
3	-1.4482	0.99635	-1.2232	-1.2108
3	0.1817	-0.3823	-0.65609	-1.8064
3	0.1635	0.7143	-0.81462	-1.1715
3	0.49789	-0.66511	-1.3876	-1.1501
3	1.2096	-0.60314	-1.371	0.18719
3	1.687	-0.63411	-0.61978	0.36248
3	0.72095	0.29368	-0.99016	-1.1536
3	0.56615	-0.56928	-1.4125	1.4224
3	1.386	-0.090726	-1.0151	-0.55641
3	-0.54097	-0.41441	-0.93761	0.53339
3	-0.88842	-0.0085012	-1.0514	-1.0246
3	0.86425	-0.70858	-1.2736	0.11748
3	1.2839	0.38472	-1.3043	0.44606
3	0.40558	0.29812	-1.3257	-0.93971
3	1.3808	-0.46449	-1.1193	-0.9977
3	0.14286	-1.1062	-1.0496	-1.1305
3	1.4967	-0.069964	-0.84185	0.48556
3	0.35685	-0.018701	-1.1485	-1.713
3	-0.018334	0.53958	-1.2859	0.11188
3	1.7481	-0.8272	-1.3358	-0.45755
3	-0.93016	-0.35859	-1.1873	-0.63209
3	1.3044	-0.63175	-1.2231	0.11819
3	-0.10967	0.48767	-0.6763	1.0179
3	1.4122	-0.33717	-1.1381	-1.4826
3	1.3356	0.022425	-1.5498	-0.81753
3	-1.2037	-0.11438	-1.2989	-0.16311
3	-1.6985	0.13463	-1.1559	-2.2488
4	-1.1652	-0.63603	-0.56187	1.3944
4	0.70603	-0.61989	-1.0352	0.92624
4	1.5426	-0.20144	-0.83655	1.816
4	1.0227	-0.9767	-0.92086	-0.0011906
4	0.92271	-0.7117	-1.4035	-0.18897
4	1.492	-0.49713	-1.1297	-1.2356
4	1.0329	-0.22039	-0.3438	-0.78155
4	1.9259	-0.22412	-1.0424	0.66832
4	1.8615	-1.4784	-0.45367	0.14673
4	0.75452	-0.8103	-0.67859	-0.89234
4	2.1267	-0.24147	-0.59388	1.2301
4	1.6113	-1.3841	-0.51485	0.51537
4	0.23237	1.0078	0.43702	-0.23987
4	2.0068	-0.32023	0.61445	0.53883
4	2.7713	-1.7294	-0.98128	1.309
4	0.84171	-0.98212	0.52706	-0.37377
4	0.95661	-1.0445	-0.76224	-0.3393
4	-0.34543	-1.1925	-0.62361	0.82452
4	0.34034	-0.49606	-1.0064	0.61065
4	1.842	-0.92636	0.2872	-0.18888
4	0.25499	-0.39659	-0.52048	0.87211
4	0.34717	-1.5355	-0.43038	-0.16079
4	1.1476	-0.88828	-1.5484	0.96345
4	1.385	-0.66907	0.016834	-0.81481
4	0.87153	-1.157	-0.95412	-0.02493
4	1.9754	-1.5159	-1.4371	0.23515
4	1.5319	-0.73386	-1.2271	-1.1666
4	-0.07814	-1.3675	-0.55674	-0.77109
4	0.25387	-1.3107	0.70579	-1.2728
4	0.68656	-1.0861	-1.1426	1.041
4	2.2727	-2.0436	-0.98713	0.30257
4	0.024804	-0.55895	-0.59144	-0.42026
4	0.86894	-0.9277	-1.3501	-0.42277
4	1.7609	-1.0322	0.27058	-0.65328
4	1.0195	-0.24039	-0.90672	0.61123
4	0.5741	-1.3432	0.85988	0.57454
4	2.5931	0.12657	-1.2525	-0.22756
4	1.5818	-1.2524	-0.53604	0.69626
4	1.0106	-0.85049	0.082762	0.73889
4	2.3457	-1.7057	0.075066	1.8072
4	0.3746	0.16005	0.11361	1.1167
4	0.091454	-1.1174	-0.12267	0.0014582
4	1.3828	-1.2817	-0.11159	1.1775
4	1.3001	-2.0437	-0.77091	-0.32461
4	0.18939	-0.98746	-1.3261	-0.21091
4	1.9943	-1.4707	0.22741	0.70335
4	0.31595	-0.83418	0.021761	0.6443
4	-0.56466	-1.8439	-0.58084	-0.6969
4	1.4453	-1.7763	-1.8231	-1.1716
4	0.55645	-0.059699	-0.59485	-0.97462
4	1.5476	-1.1394	-0.44419	1.0526
4	-0.22255	-1.9147	0.82721	0.34729
4	0.77263	-0.67573	-0.88	0.23616
4	-0.3825	-1.3448	0.29325	-0.15267
4	-0.43451	-0.63031	-0.24038	0.17953
4	0.58556	-1.1243	-0.086283	0.3874
4	1.4728	-1.0053	1.4573	0.069814
4	0.79957	-0.43102	-0.74901	0.77647
4	0.89614	0.32566	0.5284	0.17643
4	1.1382	-1.7809	0.043706	0.99359
4	1.9724	-0.77149	-0.82141	-0.19268
4	1.1418	-1.1328	-0.21177	0.62199
4	4.0862	-0.30243	-0.35983	1.195
4	2.0929	-1.2997	-1.0939	0.14463
4	1.207	-0.90126	-0.4966	0.94708
4	2.4464	-1.7652	-2.5083	-0.4358
4	1.1995	-1.3496	-1.9688	0.08607
4	0.39687	-1.0503	0.1654	0.79347
4	-0.21457	-0.86992	-0.94763	-0.47314
4	1.9795	-1.4916	-0.11371	0.017834
4	1.9477	-1.1074	-0.18262	-0.33447
4	-0.57747	-0.42198	0.047891	-0.07447
4	1.2807	-1.3542	-1.5537	0.70414
4	1.6461	-0.42651	0.010937	-0.12321
4	1.3363	-0.23411	-2.0318	0.73303
4	0.10157	-1.5375	-0.54349	1.0839
4	0.75719	-1.5341	-0.23586	0.30305
4	0.82327	-0.46428	-1.143	0.29658
4	1.7883	-0.25252	-0.08079	0.93722
4	0.89695	-1.8138	-0.47772	0.48138
4	1.6096	-1.3822	-0.4163	0.72036
4	-0.39594	-0.31543	-0.16821	1.3488
4	1.2459	-1.2638	0.286	0.8107
4	-0.4799	-0.29246	-2.037	0.43523
4	0.98734	0.16368	-0.24176	1.3802
4	0.70837	-0.63204	-1.3834	-0.1133
4	0.51878	-1.4061	0.79246	-0.01849
4	2.4192	-2.1011	0.27895	0.051834
4	0.33976	-1.6102	-0.61053	1.951
4	-0.65131	-1.5166	0.97387	1.492
4	0.078476	-1.6425	-1.2063	0.67346
4	0.6636	-0.43028	-0.018338	3.0828
4	2.8864	-1.4209	0.55888	-0.81731
4	0.35084	0.4484	-0.94603	1.9473
4	-0.02485	0.020085	-0.12555	-0.041947
4	-0.086594	0.028159	-1.1959	0.81324
4	1.674	0.060606	-0.3462	-0.64677
4	-0.0029026	-0.64538	-1.4125	-0.77039
4	-0.13543	-1.9612	0.55516	-0.016835
4	1.5103	0.53354	-1.2598	1.1121
5	0.28083	1.4904	0.44995	0.51128
5	-0.32643	1.532	0.094098	1.3633
5	-0.39927	0.27458	0.89981	0.57548
5	-0.68213	0.50073	0.35995	1.2722
5	-0.74976	1.6157	-0.59228	-0.82798
5	-1.0236	2.6545	0.4372	0.91777
5	0.16732	0.88206	0.78437	-0.61048
5	0.019952	-0.39677	0.17322	0.49703
5	-0.12489	-0.36704	-0.06559	0.25008
5	-0.46782	1.1645	0.83555	0.61559
5	0.25979	0.21654	0.18676	0.93055
5	0.43778	2.4292	-0.38311	0.86364
5	0.82317	0.18267	0.49309	0.87694
5	-0.72343	0.32691	-0.53642	0.50816
5	0.021113	1.0814	0.59195	-0.2895
5	0.19825	2.5668	0.13572	-0.49776
5	-0.30372	0.021454	1.1611	1.3376
5	-0.079616	1.0638	-0.2457	-0.24796
5	-0.061262	0.015205	1.7302	-0.40348
5	0.04792	1.0132	0.17436	0.68016
5	-1.3784	0.44546	0.10025	-0.82645
5	0.15369	2.2706	0.97202	-0.40548
5	-0.8019	2.1305	-0.18842	1.0514
5	0.94047	1.125	-0.10606	1.0128
5	-0.97961	2.5912	0.31354	0.076859
5	-1.4847	2.2849	-1.0127	1.4261
5	0.22915	2.1546	0.70048	-0.74916
5	-0.19694	1.1405	0.58471	-0.37368
5	-0.38098	0.43333	-0.32289	-0.46641
5	-0.47229	1.2151	0.8151	1.2267
5	-0.21824	1.7978	1.059	0.485
5	-0.057816	0.0073148	0.82168	-0.13141
5	0.79343	1.9373	-1.2539	-0.44174
5	0.29423	1.9037	0.29672	-0.41967
5	0.24967	1.887	1.2672	-0.11382
5	0.66139	1.8739	0.39996	0.44797
5	0.44453	-0.12375	-0.42116	-0.16668
5	0.60939	2.6124	1.0358	-0.31966
5	0.73236	2.5187	1.2568	-0.15876
5	0.5499	1.4017	0.48748	-1.3073
5	0.97883	1.5579	-0.64655	-0.47162
5	-0.49182	1.2726	0.50728	-0.66451
5	-0.26396	-0.4563	-0.32764	0.36642
5	-0.14803	1.6421	-0.203	-1.0967
5	-0.32908	1.5998	-0.41574	-0.93372
5	-0.32639	1.6762	0.33134	-0.093522
5	-0.20989	-0.011087	-1.0297	-0.034239
5	-0.87734	1.2069	0.21034	-2.0394
5	-0.82821	1.6943	0.17311	0.74878
5	0.059866	1.6719	-0.4193	-1.9743
5	-0.63739	3.4415	-2.0224	1.0824
5	0.37266	1.3712	-0.23455	-1.1678
5	0.26792	0.875	0.094056	1.562
5	0.47286	-0.13695	0.63126	-0.65211
5	-1.1754	1.6164	-0.38577	0.42507
5	0.099529	2.0243	0.82202	0.68731
5	-0.7128	1.4598	0.10284	-0.20884
5	-0.18119	1.7013	-0.033022	0.04729
5	-0.8448	0.1986	-0.47789	-0.16097
5	-0.49858	1.0457	0.8868	-0.67258
5	1.124	0.11957	-1.2003	1.5605
5	-0.92575	0.87359	0.0060876	0.088469
5	-1.0584	1.4309	0.30248	0.60705
5	-1.0175	1.7634	0.80213	0.25158
5	-0.2001	1.3552	-0.38143	-1.3484
5	0.64049	0.82079	0.10171	-0.037405
5	-0.93974	-0.098905	-0.27066	1.4316
5	0.61834	-0.32099	0.35729	0.6112
5	0.22597	0.90857	0.71835	0.15135
5	0.034224	1.7319	0.5398	0.45508
5	-0.82692	0.9728	0.12559	0.96511
5	0.60283	0.064754	1.0216	-0.33309
5	-0.85952	1.2993	0.43976	0.5919
5	1.163	0.88382	0.35146	-0.40092
5	-0.13396	1.0026	-0.3288	0.88783
5	-0.70896	1.4061	0.86569	-0.2148
5	0.16975	3.7131	1.0151	-0.64783
5	-0.65917	1.0463	-0.28673	-0.28356
5	0.2646	1.5758	1.21	0.88082
5	-0.63908	1.9455	0.43128	0.14101
5	-0.31477	0.58125	-0.28336	0.55288
5	-0.37051	-0.80018	-2.2459	0.15096
5	0.86607	0.34836	0.60189	1.0981
5	0.14025	0.32807	-0.37803	0.7515
5	-0.91163	0.64671	-0.54021	-0.035519
5	-0.64298	3.3723	1.0106	1.4235
5	-0.67737	1.011	-0.15946	0.77846
5	-0.51613	-0.011367	0.86395	1.1062
5	-0.50723	1.7987	0.42839	-1.8948
5	-0.50377	2.9107	-1.1309	-0.77665
5	0.026128	-0.23312	0.17367	-0.54044
5	0.15505	0.49806	-0.65788	-1.6262
5	-0.12356	1.5201	1.0612	0.16692
5	0.18919	1.3713	-0.58734	1.8137
5	-0.60462	2.2434	0.6556	0.014976
5	0.36205	2.45	0.88474	0.14781
5	0.59738	2.2653	-0.87832	0.76302
5	-0.086953	1.5085	-0.77881	-0.57219
5	-0.23646	1.2557	0.76455	0.32323
5	-0.59962	0.66468	-0.2966	0.70784
5	-0.11749	1.6899	-1.2448	-0.090987
5	1.4612	1.6788	0.1403	-1.082
5	-0.93295	1.5293	0.41872	-0.43151
5	-0.10822	0.13814	0.25116	1.6067
5	-0.56892	2.5874	-0.92704	0.010706
5	0.19662	2.6198	-0.44438	1.0218
5	-0.46005	2.8273	-0.2498	0.29618
5	-0.1939	2.0634	-0.19334	1.3156
5	-0.50713	1.4346	0.82409	-0.96562
5	0.19296	1.2	0.20125	-1.2212
5	-1.1843	1.0128	0.7171	-0.733
5	-1.288	1.5798	-0.48492	1.9448
5	0.66169	0.45084	0.09223	-0.13817
5	-0.10982	0.56365	0.43755	0.71925
5	0.030715	1.4437	0.52005	-0.11588
5	0.60865	3.2233	-0.03378	-0.34864
5	-0.42814	0.60036	-0.36618	0.4389
5	-0.53277	2.5507	1.0595	1.0834
5	0.040097	3.0435	-1.8561	0.30368
5	-0.4727	1.6613	-1.1692	1.3628
5	-0.41621	2.4671	0.28726	-0.9313
5	0.23576	1.5213	0.34225	1.3839
5	0.57353	2.8608	-0.47053	0.22516
5	0.68156	1.4621	-0.52179	0.41772
5	0.22432	3.7552	-1.2654	-0.41166
5	0.15837	1.7963	-0.49906	1.6147
5	-0.19743	-0.019017	0.30278	0.31822
5	0.46076	2.4108	0.37838	0.2679
5	-1.0611	0.036288	-0.69792	0.062225
5	-0.73788	1.5733	-1.9609	-0.30622
5	0.034083	-0.13974	-0.40157	0.54581
5	-0.4969	0.23839	0.035717	-0.65456
5	-0.64986	1.6625	-0.27731	0.67862
5	-0.73234	1.9071	-0.65584	-0.11305
5	0.32255	0.85585	0.63488	-0.65051
5	0.23143	1.9461	-0.37296	1.3201
5	-0.30345	2.0182	-0.77678	-0.79415
5	0.56312	2.7298	0.76346	0.033017
5	0.45412	-0.11266	0.68419	-0.15896
5	-0.8829	1.3533	-0.55359	1.1623
5	-0.022737	0.70479	0.2429	-0.0327
5	-0.36398	1.4289	1.2413	0.92269
5	0.21529	3.039	0.66412	0.8768
5	-0.039558	0.70773	-0.77354	0.77715
5	0.12209	2.0333	-0.56191	0.95323
5	-0.848	1.0726	-0.52167	-0.32901
5	-0.014814	0.44436	-0.095928	1.5878
5	-0.3478	1.14	-0.017948	0.34836
5	-1.6168	0.94102	-0.62894	-1.5681
5	0.058664	2.5898	0.48356	1.2239
5	-0.044191	2.4207	-0.7635	0.023488
5	-0.064274	-0.88247	0.7485	0.73437
5	0.32442	0.83124	-0.72743	0.049658
5	-0.58151	1.714	0.20647	-0.10248
5	-0.30974	1.3042	-0.24287	0.83088
5	-0.41968	1.6918	-0.75098	-1.8279
5	0.011488	1.3724	0.9895	-0.32752
5	0.41474	1.033	1.0087	-0.086004
5	-0.6171	0.60426	0.63285	-0.6458
5	-0.43217	1.999	0.30501	0.50975
5	0.98992	3.0202	-1.0116	1.4056
5	-0.62214	-0.045814	-0.14289	-0.18335
5	-0.7296	0.54493	0.9985	-0.57753
5	-0.85334	0.97662	-0.56099	0.79804
5	-0.59872	1.5555	-0.12488	0.32958
5	-0.87007	1.3086	0.46358	0.69666
5	-0.8089	-0.24271	-0.096949	-0.98674
5	-0.37805	1.6301	-0.22735	0.55448
5	0.19183	1.2224	0.47393	0.64683
5	0.058493	1.6511	-0.024144	0.44275
5	0.26643	0.30018	-0.37724	0.20354
5	-0.094216	1.4008	0.075922	0.28036
5	0.26632	2.3614	0.15635	-0.021303
5	0.40187	2.5647	-0.60706	-0.30498
5	-1.6551	0.94037	0.018822	1.5897
