# Supplementary material for: Gene expression trees in lymphoid development
Source: BMC Immunol. 2007 Oct 9;8:25. doi: 10.1186/1471-2172-8-25 (PMC2244641; doi:10.1186/1471-2172-8-25)
Supplement: Additional data file 7 — SIM Datasets. Data sets from simulated MixDTrees. See readme.txt for file descriptions. The first column indicates the true label of the sample. [file 1471-2172-8-25-S7.zip › 1/gen_dag_sim_c5_s500_e110_d10__15__20__20__35_n0.txt]

1	0.79352	0.39865	-0.52902	-2.9095
1	1.037	0.18602	0.41085	-2.3101
1	1.4372	0.14584	-0.5355	-3.4007
1	0.37076	0.0062789	0.5551	0.56304
1	0.91118	-0.80453	-0.44858	-2.4002
1	-0.25164	-0.035582	0.68519	-0.40104
1	0.71855	0.10156	-0.33085	-1.2859
1	0.71476	-0.34973	1.1783	-1.4736
1	1.0417	0.19049	-0.64831	-0.74922
1	0.88024	-0.17392	-0.086281	-1.1726
1	-0.022579	-0.044973	-0.43406	0.4789
1	0.48469	0.031618	-1.1768	-1.0302
1	1.2198	-0.077314	1.7188	-1.3164
1	1.1684	0.050903	-0.64184	-0.81883
1	1.5874	-0.34133	0.87926	-1.9644
1	0.70377	0.43691	-0.99016	-3.698
1	0.5856	-0.16231	-1.4795	-2.1455
1	0.43997	-0.22872	-0.23167	-1.2577
1	0.67116	-0.22012	-0.082987	-0.81962
1	0.11309	0.21268	0.36238	-0.99092
1	0.79919	0.25363	0.42871	-2.1253
1	0.52241	0.21034	-1.8131	-2.7442
1	1.3122	-0.23408	1.8882	-3.201
1	0.46818	-0.51427	-0.095644	-1.0343
1	-0.069079	0.31445	-2.4016	-3.5373
1	-0.032062	-0.2723	0.52219	0.62385
1	1.045	0.49073	-1.1356	-1.5099
1	1.1754	0.029063	0.16274	-1.0139
1	0.64915	-0.61925	-0.2039	-0.88927
1	-0.29831	-0.039315	0.39782	-1.4634
1	1.5181	-0.29325	0.68541	-0.18465
1	0.89008	0.27948	0.87704	-2.1829
1	1.7062	-0.22033	-1.096	-1.8229
1	1.3431	-0.043689	-1.6454	-2.1551
1	0.67334	-0.092483	0.52514	-4.1469
1	0.38611	0.73421	-1.8971	-0.18778
1	0.44685	-0.021092	-0.095037	-2.3243
1	0.80735	0.21401	-0.45777	-1.1529
1	0.76892	0.69876	-0.071152	-1.2816
1	1.0784	-0.47755	-0.11996	-3.8031
1	0.66101	-0.080558	-0.28866	-2.9022
1	0.87551	-0.28618	-0.36316	-1.3083
1	1.5428	-0.6266	-0.17528	-2.9427
1	0.75915	0.058803	0.85658	-2.2892
1	1.8126	-0.14012	-1.8054	-1.7675
1	0.88802	-0.038647	0.17293	-2.3229
1	1.9204	0.0091565	1.0164	-2.4524
1	-0.1082	-0.1798	0.94842	-2.5721
1	-0.14446	-0.1502	-0.34953	-0.55879
1	1.1295	-0.38454	1.6803	0.031301
2	-1.3016	1.9316	0.0011863	-0.21031
2	-1.6635	0.55034	0.69697	-0.91825
2	-1.1263	3.1679	0.81825	-0.53395
2	-1.1573	2.522	0.38448	-1.913
2	-1.3803	1.9247	0.28147	-0.58288
2	-1.7966	0.12666	1.5447	-0.45665
2	-1.8692	2.175	0.88559	-1.2143
2	-1.4087	0.12547	1.2439	0.44625
2	-2.0703	1.1304	1.2893	0.37723
2	-1.462	2.8039	0.1097	-2.5021
2	-1.0782	1.8317	0.26025	-1.172
2	-1.3708	2.0341	0.80488	-0.59405
2	-0.89395	1.7786	0.13262	0.030233
2	-2.1845	2.1744	0.75818	-1.1677
2	-0.54069	2.1538	0.78503	-0.4798
2	-1.2553	1.1489	-0.43653	0.33832
2	-1.5754	1.0113	0.81489	-2.2011
2	-1.8825	0.32724	0.06084	-0.85821
2	-0.98691	1.7353	0.34395	-0.67019
2	-0.98332	0.16351	1.9646	-1.7699
2	-1.7908	0.78886	1.2712	-0.61827
2	-1.6845	1.4837	-0.019819	0.64109
2	-0.73951	1.8559	0.025445	-2.7011
2	-2.2329	0.70161	0.53447	-1.0392
2	-1.6026	1.6738	-0.63836	-1.1355
2	-1.7751	1.1802	0.8749	-2.5722
2	-1.1736	0.66362	0.65873	-0.34746
2	-0.88949	2.3474	0.2166	0.017667
2	-1.3434	2.7948	0.49454	-0.91127
2	-1.324	2.0291	-0.86516	-1.0108
2	-1.8972	1.5943	0.67333	-0.77254
2	-1.2882	0.87996	1.0712	-1.9597
2	-1.3808	1.3924	0.54458	-1.0663
2	-1.5647	0.77111	0.9624	0.24428
2	-1.1295	2.0757	0.16579	-0.71306
2	-1.1862	0.22726	0.90943	-1.914
2	-1.441	0.64325	0.71821	-1.9174
2	-1.4407	1.0579	0.60662	0.11688
2	-1.6185	0.87818	-0.096859	-0.39296
2	-1.0227	0.48074	0.88101	0.19066
2	-1.4999	1.0413	0.40511	-1.426
2	-1.3178	0.43576	-0.69725	0.87108
2	-1.2017	1.7991	1.7916	-1.2851
2	-1.5815	1.2484	0.98959	-1.8868
2	-1.0102	1.1385	1.4514	-0.060707
2	-0.83033	1.6089	0.6517	-0.51452
2	-1.9711	0.70976	1.4682	-1.1901
2	-1.8325	1.8733	1.3779	1.8457
2	-0.68477	1.8097	0.66003	-0.30263
2	-0.96905	2.0965	0.32552	-2.0434
2	-1.1063	2.1344	-0.59434	-3.3405
2	-1.493	0.92872	1.4577	-2.1032
2	-1.917	2.5443	0.36574	0.58149
2	-1.0318	0.0035751	1.4927	-0.73878
2	-0.41539	2.4695	0.68141	-0.57812
2	-1.5396	3.4288	-0.19633	0.052974
2	-1.3814	2.0876	0.17333	-0.36283
2	-1.3503	2.3161	2.14	0.53187
2	-1.3695	1.7569	1.366	-1.1386
2	-0.58633	1.1575	-0.21871	-1.2705
2	-1.5376	1.7841	-0.58403	0.073105
2	-0.79976	0.70105	-0.639	-1.6568
2	-2.3378	1.4484	0.096999	-0.32353
2	-1.7313	1.0453	-1.3122	-0.55558
2	-2.113	2.2201	0.022123	-0.48166
2	-2.095	1.2628	-0.1474	-1.4478
2	-2.1064	1.5138	0.85936	-1.5898
2	-1.6102	1.0845	0.30124	-0.046719
2	-1.9881	0.41711	0.48695	-3.3846
2	-0.96431	1.3392	-0.21851	-0.74365
2	-1.2173	1.1044	-0.21418	-0.12755
2	-1.2487	1.7952	0.55997	0.2206
2	-1.5312	2.4356	-0.031515	0.52988
2	-1.1203	-0.10998	0.45242	0.92606
2	-1.363	2.2295	0.86654	0.39825
3	0.89083	-0.029894	-1.235	0.11995
3	1.1223	0.33704	-0.71671	1.6792
3	0.37753	-0.95999	-0.29449	0.073634
3	1.0039	-1.2387	-2.2339	1.6572
3	1.4956	2.0835	-1.3842	0.22039
3	0.91052	-0.13242	-0.73896	-0.56418
3	1.4163	-0.05236	-1.2656	0.46522
3	1.4496	-1.5311	-0.17004	0.84833
3	0.96317	0.7774	-2.4068	-0.24433
3	1.4122	1.432	-2.0268	-0.17454
3	0.39489	1.4152	-0.89967	0.16556
3	0.90851	-0.65321	-1.7358	0.18422
3	0.72006	0.72772	-0.81527	-0.086425
3	0.61843	-1.525	-2.2122	-0.038632
3	1.6222	0.050373	-1.0884	-0.026227
3	1.4718	0.30871	-1.9712	1.4569
3	0.98439	0.26213	-0.69208	0.037154
3	1.8286	0.89436	-0.34202	0.31688
3	1.7472	0.67889	-0.77165	0.064463
3	0.97536	0.4377	-0.18373	0.46552
3	0.70448	0.24063	-0.093815	0.95855
3	0.55362	-0.32447	-1.0115	0.24853
3	1.2929	-1.2629	-1.0567	0.51499
3	1.1202	-0.53649	-1.8779	0.89472
3	1.3968	-3.3956	-0.61182	-1.0562
3	1.0313	-0.16489	-1.443	0.40488
3	0.4124	-1.2784	0.0082794	0.82745
3	1.5899	-1.3149	-1.1718	0.31277
3	2.1079	-0.1327	-0.77248	-0.18864
3	0.8805	-0.8334	-0.79018	0.89023
3	0.86985	0.20634	-0.88333	0.53416
3	1.0775	-0.40236	-1.0646	0.77396
3	0.7369	0.18955	-0.11806	-0.76538
3	1.103	0.38393	0.57494	0.42785
3	1.3966	-1.4878	-1.7538	0.74542
3	0.72881	-1.35	0.93856	-0.11654
3	1.5871	-1.5992	-0.39564	0.93395
3	0.026272	-0.68023	-1.7752	0.50074
3	0.54873	-0.56356	-0.77512	1.4892
3	1.2106	-1.7141	-1.3668	0.77765
3	0.82083	-0.083328	-0.74831	0.21148
3	0.50797	-1.4749	0.23683	0.4432
3	0.93803	0.80354	-0.78459	-0.45158
3	1.1551	-2.1357	-0.62133	0.4979
3	1.1691	-0.24308	-0.64986	-0.16735
3	1.4814	-0.7798	-0.78681	0.43939
3	0.91918	0.65467	-1.0491	0.0070774
3	1.2634	0.043978	0.024115	-0.0038766
3	1.6612	0.037764	-0.24302	0.65748
3	0.90203	-0.87419	-1.0332	0.61487
3	0.73858	1.2957	-1.0965	0.25738
3	1.4417	0.28948	-2.1196	0.37895
3	0.41627	0.83134	-1.4093	0.00088287
3	0.9379	0.97296	0.37835	-0.26364
3	0.84284	-1.0766	-0.21859	0.76431
3	2.053	-0.20595	-0.7065	-0.82907
3	0.97223	-1.1553	-0.92014	1.0059
3	0.88475	1.2648	-0.62732	0.99545
3	0.58713	-0.42985	-2.2279	0.42024
3	1.2306	0.94183	-0.87692	-0.0070815
3	0.33339	-0.18929	-1.7447	0.6287
3	0.95132	-1.3863	-0.38194	0.46521
3	0.24413	0.80881	0.26118	0.55656
3	1.6447	-0.054401	-1.5362	0.83107
3	1.5249	0.20079	-0.7499	-0.50318
3	1.2074	-1.2725	-0.95557	0.28897
3	0.84595	-1.1851	-0.7425	0.6913
3	1.4725	-1.6826	-0.78188	0.1267
3	0.63446	-2.1298	-1.8273	0.52433
3	-0.12679	-1.0209	-0.73722	0.32205
3	0.78832	-0.45516	-0.41462	0.32398
3	-0.073053	2.2228	-0.2779	0.058304
3	1.342	-0.66723	-1.8625	0.46155
3	1.1819	0.39951	-2.6863	-0.081973
3	0.70168	0.33044	-1.134	0.47359
3	0.75509	-0.40821	-1.7955	-0.091414
3	0.99639	-0.34699	-0.74435	0.48207
3	0.88532	0.97431	-0.019206	0.20869
3	1.124	-0.97428	-0.64682	-0.14457
3	0.63673	-0.60162	-0.81064	0.60137
3	1.175	-1.6685	-1.6054	0.44179
3	1.755	-1.101	-1.1433	0.17714
3	0.77765	0.54735	0.63359	0.46701
3	1.0816	-0.98448	-1.5626	0.07859
3	1.5628	-1.0764	0.11332	0.93082
3	0.79131	-1.5907	-0.26027	0.26463
3	0.24586	-0.93941	-0.42405	1.1741
3	1.4245	0.68067	-2.1022	0.62413
3	0.59796	0.90675	-0.39004	0.53835
3	1.4306	-0.34579	-0.95462	0.67324
3	1.9472	-1.2209	-1.6656	0.013213
3	1.8218	-1.1067	0.33599	1.5616
3	1.6756	0.27155	-0.27696	-0.2752
3	1.4139	-0.045352	-0.85284	0.32577
3	2.2057	0.052714	-0.21643	1.0101
3	0.82216	-1.5306	-1.5838	1.1829
3	0.89945	0.52649	-1.2598	0.44727
3	1.3929	0.69954	-0.061734	-0.53874
3	0.09671	-0.16257	-2.0619	0.090066
3	0.75894	0.27802	0.54344	0.085714
4	-0.78868	-1.0253	-0.18005	-0.12075
4	-2.1055	-1.0708	0.067879	-0.88749
4	-1.2785	-1.0224	0.09421	-0.0624
4	-0.25274	-0.94656	-0.098691	-0.79003
4	-0.72135	-1.3277	-0.13696	0.19496
4	-2.0726	-1.5698	-0.12611	0.30457
4	-0.1005	-0.84732	0.11863	-0.7785
4	-1.3855	-2.0357	0.11045	-0.95848
4	-0.98441	-1.2335	0.022916	-0.33961
4	-0.71781	-0.71624	0.085022	-0.51051
4	-0.24774	-0.62426	-0.0094706	-0.62826
4	-1.3251	-0.40826	-0.10968	-1.0726
4	0.018016	-0.16593	-0.04013	-0.76132
4	-0.77723	-0.78112	0.032159	-0.026026
4	-1.8121	-2.1591	-0.09189	-0.71451
4	-0.47324	-0.58142	0.037331	-0.96594
4	-1.5902	-0.87176	0.088475	-0.52977
4	-1.4656	-0.54891	-0.017223	-0.20972
4	-0.026515	-1.1448	0.080963	-0.98632
4	-0.48008	-1.632	0.065239	-1.0567
4	-0.80023	-0.82148	-0.20184	0.29916
4	-1.6077	-1.5854	-0.014409	-0.44788
4	-1.2471	-1.8749	-0.03039	-1.0493
4	0.39215	-0.051586	0.042479	-0.039208
4	-0.90874	-0.53543	0.025713	-1.0796
4	-1.6658	-1.4202	0.019938	-0.44004
4	-0.77999	-1.2885	-0.078271	-1.1934
4	-1.6365	-1.1497	-0.26787	-0.95797
4	-0.57712	-1.3373	-0.12272	-0.66574
4	0.050567	-2.5614	-0.022746	-0.25672
4	0.66627	-1.2635	-0.02272	0.23916
4	-2.3285	-0.31338	0.18195	-0.82889
4	-2.0144	-2.4507	0.018748	-0.68808
4	-0.6356	-1.2284	-0.0071365	-0.10349
4	-1.7371	-1.9407	-0.027272	-0.84158
4	-0.10645	-1.7425	-0.094754	-0.96827
4	-0.55152	-2.3714	0.20886	0.020067
4	-2.1528	-0.56804	0.12393	-0.82202
4	-1.9395	-1.1132	-0.14314	0.75475
4	-1.4504	-1.2777	0.17161	-0.59237
4	-1.373	-1.1068	0.13172	-0.10451
4	-0.98858	-1.2536	0.24709	-0.62033
4	-0.66156	-1.6055	0.085784	0.20464
4	-0.93886	-0.51833	-0.015596	-0.14376
4	-1.316	-0.81961	0.20434	-0.15386
4	-1.9261	-1.3996	0.10575	0.15752
4	-1.5853	-0.75052	-0.1153	-0.40974
4	-1.1957	-0.66146	-0.098277	-1.1032
4	-1.9287	-1.402	-0.094067	-0.72901
4	-1.2934	-1.6553	-0.029827	-1.0071
4	-2.0784	-0.39566	0.10688	-0.9139
4	-1.1778	-1.2049	0.10196	-0.80927
4	-1.5372	-1.765	0.001352	-0.47643
4	-1.171	-1.7633	0.30324	0.11848
4	0.37605	-1.6296	-0.17674	0.04541
4	-1.0555	-0.88643	0.0083391	-0.38761
4	-1.806	-0.95111	0.069261	-0.00037379
4	-0.79927	-2.2588	0.049784	-0.46498
4	-0.98326	-1.2705	0.057925	-0.054323
4	-0.49897	-1.0477	-0.067479	0.171
4	-2.1867	-0.15062	0.12922	-1.0462
4	-1.2649	-0.37878	-0.015186	-0.33578
4	-0.77168	-1.099	0.10842	-1.4727
4	0.028004	-0.71126	0.027888	-0.8836
4	-1.3907	-1.3813	0.068006	0.55719
4	-1.264	-1.6908	0.16971	-0.5632
4	-0.53325	-0.22728	0.21148	-0.50506
4	-0.66629	-0.84721	0.098086	0.43039
4	-0.45039	-1.8626	-0.060565	-0.47675
4	-0.76633	-0.72611	0.0049498	0.11447
4	-0.87967	-1.2016	0.04559	-0.18029
4	-1.1905	-1.5578	0.1425	-0.2229
4	-1.785	-2.2108	-0.021344	0.4151
4	-1.7081	-2.0271	-0.18018	-0.36872
4	-0.61461	-1.6153	-0.014315	0.21001
4	-1.2956	-1.1731	-0.015487	-0.20068
4	0.07483	-1.5482	0.031828	0.68326
4	-0.021	-2.1055	-0.028404	-1.3306
4	-2.1385	-1.6716	0.12239	-0.51194
4	-1.0513	-1.7144	0.012167	0.17782
4	-1.5266	-1.0863	0.0020058	-0.20505
4	-1.3619	-1.304	0.054864	-0.12139
4	-1.7949	-0.62514	0.098376	-0.47187
4	-1.6191	-1.8692	0.062827	-0.57974
4	-1.9706	0.12001	0.050099	0.19503
4	-1.9439	-1.8736	0.18636	-0.3836
4	-1.9896	-1.3771	0.3169	-0.10974
4	-0.65928	0.092892	-0.074276	-0.13523
4	-1.2087	0.14013	0.039241	0.21439
4	-0.98333	-1.0414	-0.17333	-0.43277
4	-0.16588	-0.11429	-0.13153	-0.37102
4	-0.81449	-1.9604	-0.056809	-1.7135
4	-1.4111	-1.6394	-0.067765	-0.17848
4	0.038492	-1.5075	-0.097604	-0.82227
4	-1.7993	-1.8269	0.1252	-1.0738
4	-0.97726	-1.0893	0.069853	0.23934
4	-1.0621	-2.014	-0.068088	-0.28786
4	-0.17796	-0.22882	0.14862	0.51853
4	-0.90258	-1.1984	-0.057351	0.62474
4	-1.6304	-1.4233	0.061486	-0.36703
5	-1.8153	0.70517	-1.5753	-0.73258
5	-1.601	-0.70229	-0.44998	-0.42154
5	0.051967	0.21887	-1.4124	-0.51046
5	-0.47657	-1.1901	0.073398	-1.5118
5	-0.72184	-0.85444	-0.83333	-1.6174
5	-0.12476	-0.9258	-1.0317	-0.5854
5	-1.3857	-2.151	0.30645	-1.157
5	-1.9172	-0.12289	-0.33193	-0.39751
5	-1.7702	-1.5118	-0.97492	0.040152
5	0.12962	-0.80251	-0.28106	-1.7724
5	-2.1868	-1.9204	-0.74535	-1.3392
5	-1.6986	-2.0599	-2.4604	-1.6674
5	0.13995	-2.0067	-0.94763	-2.6993
5	-0.4292	-1.0413	-2.5843	-1.4962
5	-0.44821	-0.51832	-1.7065	0.35663
5	-0.91058	0.11871	-1.6209	-0.25417
5	0.32051	0.82341	-0.62505	-0.51465
5	-0.25257	-1.2166	-0.78444	-0.52671
5	0.27557	-0.014802	0.19761	-0.39911
5	-0.93675	0.24554	-3.2019	-0.70755
5	-1.0579	0.69621	-1.7057	-1.0576
5	-2.1309	-0.28642	-1.6361	-0.79647
5	0.16037	-0.065203	-0.48328	-0.27948
5	-2.2028	-1.6269	-1.5865	-0.55475
5	-2.313	-1.5428	-0.40959	-0.26189
5	-2.8602	-1.2662	-2.1001	-0.5728
5	-1.3843	-0.80194	-1.6781	-1.8501
5	-1.261	-1.0107	-2.5794	0.078208
5	-1.4896	-1.0267	-0.18333	-0.94323
5	-1.8689	-1.5845	0.22421	-0.8811
5	-0.78539	-1.8589	-0.35031	-1.089
5	-0.52396	-0.40083	-0.11595	-0.69751
5	-1.6632	-0.13223	-0.6314	-0.96991
5	-1.2236	-0.9612	-0.98743	-1.2026
5	-1.4503	-0.22639	-2.4829	-1.3515
5	-2.0153	-2.2721	-1.0051	0.078926
5	-2.3368	-1.5493	1.5517	-1.1687
5	-1.8955	-0.10213	-1.3528	0.21919
5	-1.8218	0.56106	-1.5023	-0.32149
5	-2.1566	-0.50909	-1.2342	-0.3568
5	-1.016	-2.2432	-0.65184	-0.83652
5	-0.10982	-0.6923	-0.71588	-1.235
5	-2.2761	0.49935	-0.90118	-0.05165
5	-2.8631	-1.5277	-1.5575	-1.7242
5	-1.8146	0.64718	-1.3588	-0.97263
5	-2.2197	-1.7663	-2.6633	-0.16157
5	-1.6282	-1.2506	0.3013	-0.60706
5	-0.88542	-3.0269	-0.88017	-0.54419
5	-1.3424	-1.6038	-0.38487	-1.4566
5	-0.27448	-1.1685	-1.7042	-0.60566
5	-0.41066	-0.061014	-0.89791	-1.8282
5	-2.5629	-1.2354	-0.4475	-1.149
5	-1.7972	-2.6809	-2.0109	-0.81419
5	-1.7971	-2.5193	0.21206	0.13956
5	-1.4571	-2.27	-0.71617	-0.65739
5	-0.063744	-0.87942	-2.6558	-1.0782
5	-1.0673	-1.2771	-1.3184	-1.2751
5	-0.78068	0.019996	0.86641	-1.7148
5	0.55221	0.87594	-2.4601	-0.134
5	-0.79348	-1.3655	-0.87877	0.32312
5	-1.7397	-1.5862	-0.7249	-0.77467
5	-1.8062	-1.8196	-1.029	-0.7312
5	-1.3704	-1.674	-0.62881	-0.3169
5	-2.3918	0.31962	0.36712	-0.55334
5	-0.91684	-0.61374	-1.1877	-1.3023
5	-2.6458	-2.5375	-1.0297	-1.2972
5	-1.0173	-1.6746	0.27347	-0.49048
5	-0.32009	-0.95038	-1.2548	-2.3828
5	-0.78209	-0.99221	-0.99675	-0.81571
5	-1.1306	-0.96379	-2.6584	-0.28585
5	-0.51329	-1.3285	-0.15197	-0.71773
5	-2.1337	-0.7123	-1.1113	0.014602
5	-0.30543	-2.0562	-2.3659	-0.96923
5	-1.6809	-1.1342	-2.7939	-0.78456
5	-0.85871	-2.144	-1.601	-0.80678
5	-0.39688	0.57582	0.035421	-0.742
5	-1.3605	-1.7354	-3.1672	-1.5357
5	-1.9162	-2.891	-0.73827	-0.74638
5	-1.9221	-0.93098	-0.51853	-1.5194
5	-1.5185	-1.7282	-1.3704	-1.6713
5	-0.35186	-0.11966	-0.66978	-1.8177
5	0.71032	0.32024	-0.97621	-0.47416
5	-1.7823	-0.45484	-0.74394	0.47609
5	-0.50857	-1.5298	0.089115	-1.387
5	-1.3531	-0.24282	-0.73394	-1.5727
5	-1.6676	-0.25409	-0.59027	-0.76188
5	-2.1138	-2.9025	0.049623	-0.12267
5	-1.1402	1.445	-1.3972	-0.10032
5	0.46131	-1.4867	-2.7792	-2.6864
5	-2.6531	-0.39358	-0.36964	-1.0463
5	-1.9873	-0.83016	-1.3337	-1.4985
5	-3.2924	-0.3703	-2.1054	-0.61729
5	-0.78165	-1.1252	-1.6836	-2.0346
5	-1.2206	0.48459	-1.8141	-0.80099
5	-0.82464	-0.98933	-1.4103	-0.3905
5	-0.42383	-0.046443	-0.65308	-1.2859
5	-2.226	-0.35934	-0.73745	-1.7155
5	-2.1536	-2.2953	-0.56838	-0.72065
5	-0.82426	-0.94308	-1.9757	-1.5366
5	-1.7333	-0.66189	-0.65499	-0.30396
5	-1.1362	-0.29683	-1.6841	0.52741
5	-1.3551	0.83893	-0.25909	-1.0776
5	-1.5638	-0.2402	-0.85477	-0.6074
5	-3.4487	-1.9372	-1.9914	-0.67273
5	-1.8731	-1.0254	-0.01866	-1.6598
5	-1.0451	0.24661	-1.0815	-0.81242
5	-1.3041	0.85851	-2.0958	-0.82961
5	-1.101	0.0035205	-1.4381	-1.2229
5	0.32757	-1.7206	-0.60032	-1.0698
5	-2.0412	-0.39165	-1.7103	-2.156
5	-1.4846	-0.053119	-0.66391	-1.356
5	-2.2337	0.60932	-0.84576	-0.45641
5	-1.709	-1.1987	1.4007	-0.20544
5	-0.85949	-0.29709	-0.2335	-1.1439
5	-1.6094	-1.1198	0.050924	-1.8109
5	-1.4291	-1.75	0.59156	-1.5558
5	-1.5777	-1.0586	-1.088	-1.4629
5	-0.60231	-1.1983	-0.033719	-1.0099
5	-0.11447	-1.355	-0.48059	-2.0182
5	-1.3916	-0.17767	-1.0861	0.079304
5	-1.7526	-3.351	-2.8654	-1.1935
5	-0.77024	-1.5443	-1.1213	0.26079
5	-1.7267	-1.5284	-1.2299	-1.2519
5	-0.96342	-1.4309	-1.1439	-1.3567
5	-0.40946	-2.336	-0.75797	-2.1833
5	-0.82662	-1.9906	-0.93595	-1.3926
5	-0.7884	-0.47003	1.0734	-1.1609
5	-0.8588	-1.791	-1.1915	-0.37589
5	-1.29	-2.6718	-1.3264	-0.69237
5	-0.11418	-1.5528	-0.81995	-0.41272
5	-1.2259	-1.2944	-2.9193	0.32858
5	-0.60732	-0.2452	-0.65828	-0.064683
5	-1.5	1.5001	-0.26914	-0.47122
5	-1.438	-0.72952	-1.2603	-0.464
5	-1.3794	-0.46057	-1.0459	-0.50614
5	-2.2807	-0.64801	-2.1881	-0.14806
5	-0.41848	0.22379	-1.8974	-1.6318
5	-2.1214	-2.4094	0.10999	-1.4572
5	-1.0862	-1.5719	-0.32971	-0.61384
5	-1.1895	-0.37387	0.28224	0.45081
5	0.088714	-1.0552	-0.3987	-1.7567
5	-0.38215	0.17815	-0.32912	-1.309
5	-2.0239	-0.22815	-0.84125	-2.0675
5	0.32304	-2.1801	-0.18455	-0.76643
5	-1.9683	-1.8882	-0.80969	1.0474
5	-1.0518	-2.8119	-0.78953	0.00059495
5	-2.5121	-1.2377	-2.1106	-1.1807
5	-0.51014	-0.46216	-0.70411	-1.5761
5	-3.2148	-1.4291	-0.48477	-1.3364
5	-0.33486	-0.99356	-1.42	0.95673
5	-1.5882	-0.12788	-1.1167	-0.52636
5	-1.9192	-1.6099	-1.0257	-0.89463
5	-0.87495	-2.153	-0.90198	-0.91041
5	-0.79998	-1.6331	-1.4839	-0.88898
5	-0.38889	-2.6953	-1.9653	-0.16899
5	-0.029299	-1.5749	-1.8391	-0.40342
5	-2.3216	2.3501	-1.2381	0.24666
5	-1.4006	-0.7729	-1.9424	-0.040799
5	0.0028381	-0.48238	-0.29612	-0.50605
5	-2.2704	-2.2974	-0.7658	-1.9341
5	-1.3914	-1.4653	-1.0227	-1.9322
5	-0.83386	-1.5905	-0.080797	-1.1762
5	-0.8319	0.27284	-0.89664	-1.199
5	-0.17728	1.3107	-1.0943	-0.36241
5	-2.4648	-0.41399	0.2891	-1.4741
5	-0.90907	-3.4588	-1.0762	-0.33524
5	-1.8832	-1.8418	-2.5663	-1.1712
5	-0.68199	-1.7121	-1.3547	0.23512
5	-1.3878	-1.4983	-1.6499	-0.24509
5	-0.44507	-1.5548	-0.80055	-0.53998
5	0.011312	-0.68825	-2.1994	-0.11769
5	-1.8865	0.31372	-0.1385	-1.0238
5	0.50175	-1.0995	-0.67211	-0.27178
5	-0.96832	-0.99553	-0.94242	0.21054
5	-0.92543	0.5854	0.11297	-0.9605
