# Supplementary material for: Gene expression trees in lymphoid development
Source: BMC Immunol. 2007 Oct 9;8:25. doi: 10.1186/1471-2172-8-25 (PMC2244641; doi:10.1186/1471-2172-8-25)
Supplement: Additional data file 7 — SIM Datasets. Data sets from simulated MixDTrees. See readme.txt for file descriptions. The first column indicates the true label of the sample. [file 1471-2172-8-25-S7.zip › 1/gen_dag_sim_c5_s500_e103_d10__15__20__20__35_n0.txt]

1	0.58585	-2.2345	1.9474	1.9704
1	1.2392	-1.4659	1.1096	3.0042
1	0.85663	0.39708	-1.1208	1.8513
1	0.73749	-1.259	1.7053	0.081338
1	0.32135	-1.291	1.0434	2.4453
1	0.71559	-1.4843	0.69181	2.9427
1	-0.28234	-1.3881	0.022446	2.0296
1	0.38177	-0.38039	0.32679	3.3245
1	-0.016767	-1.85	1.5059	-0.051833
1	0.86334	-2.3889	1.8589	1.7251
1	0.45578	-2.4978	-1.1892	1.4835
1	0.3564	-2.3326	2.1679	1.5316
1	1.2858	-1.1681	0.46294	2.1116
1	0.718	-2.4369	-0.361	0.58766
1	1.0028	-0.2019	0.41473	1.9023
1	0.84815	-1.1587	0.37608	3.2641
1	0.43717	-1.6113	-0.76649	-0.62279
1	2.1067	-1.2393	-0.066641	1.2968
1	0.16965	-1.432	0.014969	2.4128
1	-0.4366	-1.3252	-0.38516	-0.1771
1	0.89345	-1.5429	1.7274	1.5578
1	2.0286	-1.8118	0.96353	1.745
1	-0.24658	-2.3466	-1.2996	0.83693
1	-0.083007	-1.0038	2.2244	1.4337
1	-1.1211	-0.82878	-0.94859	1.6479
1	1.2606	-1.987	-0.41555	1.3861
1	0.77679	-1.892	-0.46582	3.7915
1	1.2419	-0.43771	1.4959	1.9522
1	1.651	-1.2279	0.92927	2.7538
1	1.25	-1.2591	-1.0656	1.7554
1	0.33803	-2.2773	0.47224	0.55861
1	-0.19769	-2.0127	0.24787	2.4228
1	2.1872	-0.63121	0.57325	1.4244
1	1.9102	-1.0821	0.56645	0.72449
1	1.0028	-1.4712	0.33364	0.8618
1	1.2291	-2.2848	0.53123	2.6533
1	2.2746	-0.86881	1.8894	0.049644
1	1.7422	-1.9642	0.19405	2.7481
1	1.1417	-0.8212	0.62045	0.30134
1	0.89541	-1.6	0.28897	2.2501
1	0.18359	-0.0064659	1.6261	2.7213
1	0.32687	-1.4536	0.13329	2.6433
1	-0.2059	-1.1783	0.38882	-0.33624
1	1.4748	-2.4068	-0.48508	1.0509
1	0.39379	-1.0057	-0.14166	1.707
1	1.6743	-1.2265	0.94935	0.69684
1	0.78019	-3.2307	0.21004	0.77767
1	0.86006	-2.3006	0.50645	0.58752
1	0.78675	-0.88721	0.014748	1.3185
1	0.40853	-0.045433	1.3774	2.424
2	0.88582	-0.21279	0.27755	0.09789
2	0.83856	-0.48661	1.2149	2.6561
2	0.94012	-0.39406	-0.35008	1.2997
2	0.15163	-0.65837	-0.14626	0.55207
2	0.84166	-0.4139	-0.9111	1.8656
2	0.081552	-0.22238	-0.2578	0.952
2	0.57341	-0.28478	0.23739	0.79172
2	0.20814	-0.27539	0.18974	3.3054
2	0.29385	-0.16478	-0.72949	1.8613
2	0.57328	-0.11966	-0.056849	1.3713
2	0.32978	-0.33633	-0.12756	0.21858
2	0.16426	-0.080206	-0.39902	0.64315
2	0.95961	-0.066174	-0.85051	0.27554
2	0.31774	-0.29486	0.61948	0.94011
2	0.077592	-0.093565	-1.0676	0.83105
2	-0.25337	-0.1119	-1.6292	-0.90445
2	-0.053274	-0.24155	0.16094	0.70375
2	0.65012	-0.44877	0.06768	0.27328
2	0.3463	-0.16011	-1.2649	2.2422
2	0.49387	-0.052535	0.57791	1.3592
2	0.084993	0.17092	-0.20165	1.1706
2	-0.092699	-0.41957	-0.85224	1.534
2	0.78755	-0.6423	0.24352	0.22367
2	-0.16679	-0.49153	0.098176	1.06
2	1.2016	-0.068863	0.11655	0.61048
2	0.42541	-0.21906	-0.28714	1.2727
2	-0.10397	-0.37186	-0.21998	1.7285
2	0.42141	-0.34617	-0.15645	1.0972
2	0.25081	-0.10168	0.20972	1.4928
2	0.036611	-0.32133	0.5042	-0.50126
2	0.36414	-0.12973	-1.4731	0.97504
2	0.41409	-0.78436	0.17905	0.10635
2	0.36182	-0.3801	-0.41156	0.5588
2	0.56556	-0.41174	-0.079158	0.69238
2	0.8359	-0.27504	-0.1733	-0.27347
2	0.0028854	-0.24369	-0.25667	1.5472
2	0.46395	-0.42488	0.63133	0.90339
2	0.39689	-0.47894	0.8013	1.5363
2	0.85015	-0.34528	-0.90526	1.4091
2	0.14109	-0.43759	-0.30192	0.78252
2	0.19973	-0.61035	0.37795	2.8444
2	-0.014886	0.048781	-0.17863	1.3241
2	0.8023	0.11748	0.015457	1.3064
2	0.62404	-0.36323	-0.30308	0.28884
2	-0.053424	-0.17319	0.52257	0.60161
2	0.61158	0.16668	0.63464	-0.026574
2	0.070238	-0.37336	0.022823	0.71803
2	0.46689	-0.34586	0.21065	0.75809
2	0.37294	-0.19997	-0.89672	0.93024
2	0.1528	-0.13789	-1.4433	0.25159
2	0.063835	-0.16661	0.92135	0.73773
2	0.042904	-0.41511	-0.56188	0.54392
2	-0.25686	-0.52679	0.52773	-0.026889
2	0.93166	-0.47775	-0.61418	0.31815
2	0.64194	-0.53078	-0.20419	0.38426
2	0.011381	-0.12124	-0.34246	1.357
2	0.43632	-0.29246	-0.18564	1.7274
2	-0.37588	-0.5469	0.54228	0.30003
2	0.1957	-0.41599	-0.74697	0.6164
2	0.91841	-0.0085553	0.40566	0.27962
2	0.60846	-0.35216	0.091049	1.5835
2	0.30005	-0.31977	0.87953	1.0567
2	0.50263	-0.39355	0.52683	0.52834
2	0.18621	-0.81689	0.56007	0.23594
2	0.9823	-0.25151	-0.36332	0.94114
2	0.6896	-0.11803	0.48159	1.3452
2	-0.22603	-0.4876	1.1262	0.10413
2	-0.024093	-0.209	-0.39175	1.4143
2	0.31799	-0.41988	0.019396	1.0582
2	0.0096181	-0.72092	-0.087339	-0.69662
2	0.84193	-0.3367	-0.21916	-0.15932
2	0.51385	-0.26467	-0.83594	0.56168
2	0.72812	-0.34685	-0.10208	0.5738
2	0.72235	-0.25999	-0.30877	-0.58148
2	0.56925	-0.65082	-0.70681	0.070265
3	-0.47962	-0.12393	-0.16335	-0.55606
3	-0.095772	-0.12145	0.431	-2.2251
3	-1.2137	-0.98427	0.71928	-1.2345
3	-0.17723	-1.6707	0.91362	0.043003
3	-0.049931	0.37565	0.549	-0.49511
3	-0.93283	-1.7317	1.2104	-0.73754
3	-0.96001	-1.1632	0.4375	1.3032
3	-0.61773	0.12249	0.84839	-1.7257
3	-0.91358	-0.13203	0.093844	-0.91518
3	-0.72615	0.54861	0.17973	-0.92641
3	-0.0093494	-1.8605	0.33151	0.36622
3	-0.25098	-1.1267	1.3443	-0.94907
3	-0.39587	-1.9193	0.37582	-0.98064
3	-0.67897	0.43091	1.2558	-2.1114
3	-1.2474	1.0619	0.51456	-1.401
3	-0.43064	-0.1014	1.0779	0.058125
3	0.30455	-0.7344	1.3072	-0.55079
3	-0.72329	0.036988	1.0432	-0.33116
3	0.28192	0.21616	0.91321	0.39325
3	-0.63948	0.027528	1.1758	0.42869
3	-0.23632	-1.7655	0.49908	-0.41289
3	-0.6806	0.22434	0.48713	-1.1567
3	0.27792	-0.31628	0.37035	-1.2377
3	-0.50848	-0.37663	0.49083	-0.68994
3	-0.46466	0.1436	0.40511	-0.71918
3	-0.58172	-0.69526	0.73009	-0.15547
3	-1.5622	-0.30837	1.3935	0.050959
3	0.074403	-0.64181	0.86246	-1.9004
3	-0.18631	-2.2533	1.3499	-0.59132
3	-0.39356	-0.62073	1.1882	-0.79035
3	-1.2232	-0.70776	0.064349	-0.95054
3	-0.43471	0.66914	0.1402	-1.3396
3	-1.1482	-1.3763	0.79621	-0.91564
3	-0.60232	-0.93423	1.2028	-0.91608
3	-0.28061	-0.97953	1.5196	-0.36015
3	-1.0473	-1.4493	1.2775	-1.3316
3	0.23659	-0.33957	0.40013	-0.13061
3	-1.508	-0.54687	1.0838	-0.44381
3	-1.086	-0.20946	1.0635	0.056384
3	-0.10311	-0.49168	1.2397	-1.44
3	-0.24769	-0.66707	1.1209	0.02596
3	-0.22678	-1.6267	1.6983	-1.4496
3	-0.34664	-0.50554	0.56797	-0.41687
3	-0.45778	0.50505	0.15911	-0.77859
3	-0.7273	-0.4625	0.59512	0.21672
3	-0.25744	-0.9162	1.313	-0.38515
3	-0.77923	-0.041463	1.2129	-0.48818
3	-0.16621	0.047782	1.5853	-0.80448
3	0.20713	-0.69323	-0.19704	0.067016
3	-0.87721	-0.75591	0.37088	-1.3754
3	-0.50888	-1.4701	1.1477	-0.51706
3	-0.25254	0.18891	0.17372	-1.3702
3	-0.50949	-0.74502	1.8473	-0.90346
3	-0.1618	-0.55167	1.5261	1.0828
3	-0.28325	1.4911	0.83311	0.26875
3	-0.048825	-1.5788	0.28203	-0.61005
3	-1.3221	-0.47553	1.6373	-1.4216
3	-0.18749	-1.373	1.72	-0.18282
3	-0.32977	-0.63053	0.76549	-0.89214
3	-0.19085	-0.99358	1.3777	0.66413
3	-0.36742	-0.33785	1.067	-0.47216
3	-0.84568	-1.0329	1.7645	0.70431
3	0.45019	-0.39374	0.33576	-0.31235
3	-0.68017	-1.1297	0.56059	-1.1903
3	-0.16209	0.26193	0.99951	-1.1117
3	-0.48849	0.32231	1.1316	-1.4826
3	-0.14038	-1.0918	1.1679	-0.83871
3	-1.1395	-0.92068	1.8115	-0.80925
3	-1.137	-1.2077	0.68753	-1.2897
3	-0.12357	-0.71536	0.60637	-2.2982
3	0.064173	-1.489	0.28697	-0.78607
3	0.078994	-0.92933	0.59123	-0.14916
3	-0.47053	-1.4368	0.57984	-0.34195
3	-0.22839	-0.11679	1.5063	-1.6784
3	-0.98249	0.58142	1.4925	-0.92004
3	-0.5852	0.60923	1.4607	-0.47102
3	-0.067917	-0.28884	1.0399	-1.0747
3	-0.70947	0.033738	0.33641	-0.40438
3	-1.2935	-0.3588	1.6498	-1.0028
3	-0.57624	-0.49817	0.293	-0.1141
3	-0.94181	-0.1585	0.57861	-1.1626
3	-0.12157	0.64717	0.89803	-1.3385
3	0.29132	0.020074	1.0923	-0.41149
3	-0.32788	-0.95159	1.6419	-0.26529
3	-0.17181	-0.38153	1.451	0.93473
3	0.20911	-1.3385	1.8312	0.12066
3	-0.14704	-0.35759	0.51193	0.063343
3	0.13481	-0.78342	0.42831	0.1234
3	-0.80545	-1.3881	0.83326	-1.0098
3	-0.19095	-0.9945	1.0806	-0.64269
3	-0.82165	0.61511	-0.066151	-0.6519
3	-0.47236	-0.29782	1.452	-0.53544
3	-0.90112	-0.88189	0.77059	-0.22629
3	-0.5424	-0.72735	0.67682	0.32103
3	-0.47751	-0.92968	1.6809	-0.12253
3	-0.58714	-0.50528	0.066704	-1.665
3	-0.55508	1.5157	0.043318	-0.78877
3	-0.35413	-0.46827	0.29698	-1.0371
3	-0.67341	0.60406	0.70177	-0.54693
3	0.29762	-1.0298	1.0978	-1.4877
4	-0.98497	-1.0345	1.0442	0.53015
4	0.11143	-0.89078	-0.28448	1.1153
4	-0.19442	-0.92022	0.7678	1.3481
4	0.38216	-1.5217	0.44895	1.3877
4	-0.19337	-0.89792	-0.3985	1.112
4	0.039221	-0.78171	1.8942	1.444
4	-0.49305	-0.8484	0.55706	1.1975
4	-0.020413	-1.0075	1.1707	1.1278
4	-0.65371	-0.99223	0.16217	1.3085
4	0.80882	-0.82848	1.9406	1.286
4	-0.033542	-0.93584	-0.68887	1.1386
4	-0.43167	-1.0305	1.9011	1.3311
4	0.055567	-1.0744	0.39042	0.99494
4	-0.43878	-0.78403	0.11088	1.1855
4	-0.83796	-1.0725	0.80745	0.86196
4	0.10443	-0.98503	1.0093	0.80849
4	-0.51555	-1.1095	-0.56475	1.1193
4	-0.14101	-1.1378	0.44617	0.29435
4	0.45171	-1.0654	1.1426	1.2485
4	0.31162	-0.86493	-1.0252	1.1509
4	0.38656	-0.97228	0.61703	0.71246
4	0.18476	-1.0998	1.5459	1.0503
4	-0.43678	-1.2286	0.35387	1.2337
4	0.15134	-0.85863	-0.31519	0.93179
4	-0.55123	-1.0329	1.7457	1.1493
4	-0.28325	-0.98581	1.2878	1.3456
4	-0.11144	-1.2119	0.45919	1.4403
4	0.058125	-1.1434	0.50971	1.131
4	-0.69331	-1.2518	-0.32747	1.3196
4	0.73322	-1.515	0.91555	1.1225
4	-0.72262	-1.2316	0.16524	1.2509
4	0.015034	-1.1356	1.0525	0.6387
4	-0.70841	-0.89709	1.2076	1.1042
4	0.31907	-1.047	0.31802	1.4476
4	-0.43076	-0.9498	0.91342	0.80218
4	-0.10866	-1.1495	1.1043	1.2399
4	-0.85414	-1.4543	0.93685	1.1412
4	-0.51046	-1.4529	0.4564	1.2736
4	0.1618	-1.0465	1.5515	1.2127
4	-0.37267	-1.3268	0.40839	1.437
4	0.17728	-1.0561	0.52136	1.2805
4	-0.26796	-0.79332	1.3953	1.3253
4	-0.9685	-0.91296	0.1043	0.97437
4	0.14555	-1.2852	0.14522	0.095726
4	0.28236	-1.077	-0.64934	1.0568
4	0.29621	-1.222	1.0764	0.97154
4	-0.28987	-0.94741	0.93078	1.0905
4	-0.92701	-0.96873	0.62764	1.2845
4	0.53103	-1.2731	1.4466	0.90087
4	-0.0070002	-0.90647	1.1543	1.9483
4	-0.07241	-0.99534	0.44872	0.8973
4	-0.62893	-1.0471	0.26348	1.1397
4	0.70758	-1.1587	0.42597	1.193
4	-0.11855	-1.159	0.29307	1.2112
4	-0.79935	-1.1412	2.1001	1.316
4	0.09186	-1.2402	1.293	1.3088
4	-0.34765	-0.75419	0.27989	1.216
4	-0.75579	-0.77395	0.87964	1.4772
4	-0.5538	-1.1612	0.47269	1.3928
4	-0.78317	-1.104	1.8073	1.3745
4	-0.39636	-0.79737	1.4008	1.9997
4	-1.0446	-1.3978	-0.055462	1.2534
4	0.71459	-1.1761	0.91774	1.1277
4	-0.19012	-0.52343	1.2938	1.1323
4	-0.25473	-1.087	0.26299	1.5682
4	-0.12866	-1.3159	1.6852	1.62
4	-0.72675	-1.301	0.45099	1.5502
4	0.027727	-1.3136	-0.22664	1.1662
4	-0.3905	-0.94215	-0.41836	1.3151
4	-0.62349	-0.67902	-1.1176	1.1867
4	-0.3166	-1.2413	0.3758	1.4678
4	-0.3745	-1.3689	1.0037	0.88371
4	-0.23786	-1.2014	0.31436	1.2011
4	-0.56321	-1.0806	1.9478	1.2329
4	-0.11662	-1.2072	0.26373	1.2356
4	0.23249	-0.84301	0.3088	1.0236
4	-0.01827	-1.3459	-0.28679	1.122
4	0.43487	-1.5717	0.24641	1.3073
4	-0.16536	-1.2623	0.63807	1.4464
4	-0.25348	-1.2501	0.81982	1.1446
4	-0.5016	-0.95791	0.20836	1.4292
4	-0.22267	-0.98101	1.9334	0.95458
4	-0.0184	-0.68116	0.074383	1.4693
4	-0.83242	-1.158	1.5813	0.9651
4	-0.042458	-1.1067	0.30302	0.9193
4	-0.69808	-0.94136	-0.13397	1.0483
4	-0.35156	-1.0891	0.3445	0.22064
4	-0.83815	-1.0717	0.15699	1.468
4	-0.21821	-0.82452	0.7816	1.3345
4	-0.50599	-0.83143	1.3331	1.0093
4	-0.29705	-1.5064	1.994	1.2013
4	-0.66186	-1.2198	1.0214	1.4627
4	-0.28873	-1.2286	0.58318	1.0183
4	-0.49502	-1.0485	1.0545	1.1727
4	-0.19637	-1.2674	0.84207	1.4947
4	-0.1705	-1.0681	0.47425	0.56649
4	0.073578	-1.0139	0.84042	1.1571
4	-0.2176	-0.88685	1.6584	0.49918
4	-0.066412	-0.9531	-0.094137	1.4888
4	-0.15986	-1.4428	0.2622	1.3168
5	0.67931	-0.14643	-0.67025	-1.3893
5	-0.54275	-0.098002	-0.61587	-0.55164
5	0.54095	-0.25805	-0.63211	-0.8115
5	0.6745	-0.15942	-1.4303	-0.50937
5	-0.5279	-0.34191	-0.19288	-0.15467
5	0.33969	-0.44553	-1.0081	-0.43952
5	0.42631	-0.33321	-0.27152	0.14509
5	-0.41117	-0.24818	-0.42655	-0.43871
5	-1.7141	-0.23595	-0.87224	-0.43664
5	0.17837	-0.25409	0.075279	-0.43214
5	-1.7346	0.087408	-0.66654	-1.308
5	0.10481	-0.43103	-0.36753	-1.3742
5	0.21677	-0.34771	-0.86657	0.11441
5	1.2671	-0.18546	-0.81207	-0.42291
5	0.75261	-0.025875	-0.37887	-1.2211
5	-0.29803	-0.25356	-0.80586	-1.1456
5	0.12282	-0.26359	-0.98506	-0.60574
5	1.0667	-0.42003	-1.0698	-0.29009
5	-0.49813	0.074231	-0.6571	-0.049731
5	0.83077	-0.062994	-0.54719	-1.441
5	-0.54977	-0.48896	-0.87035	-0.84975
5	0.27961	0.10262	-0.59039	-1.3661
5	0.2766	-0.26465	-0.85133	-1.6999
5	0.49393	-0.17769	0.036085	-0.9907
5	-1.1419	0.16488	-0.72377	0.0062263
5	-1.3347	-0.35506	-0.82367	-2.2328
5	1.1958	-0.29747	-1.2443	-0.87492
5	0.12853	-0.14011	-0.73152	-1.5923
5	-1.7094	-0.14472	-0.70277	-0.37912
5	-0.85777	-0.91403	-0.37714	0.53849
5	-0.77127	0.043918	-0.64272	-0.77531
5	0.20576	-0.60405	-0.6618	-0.24113
5	0.21657	-0.46108	-0.33047	-1.3011
5	0.78549	-0.15722	-0.59697	-1.3701
5	-0.4253	-0.010827	-0.83327	-1.7681
5	-0.37387	0.045337	-0.81207	-1.1329
5	-1.7517	-0.36036	-0.564	0.45781
5	0.79976	-0.22578	-0.53323	-0.25667
5	-0.74097	-0.83329	-1.0101	-1.8862
5	-0.17602	0.031602	-0.56166	-1.439
5	1.7089	-0.36673	-0.54181	-1.444
5	0.51428	-0.4394	-0.67411	-0.9391
5	0.68954	-0.17056	-0.58339	-1.2832
5	0.58383	-0.061263	-0.99277	0.45983
5	-0.60342	-0.30532	-0.72749	-0.84177
5	-2.0207	-0.34926	-0.5741	-1.7283
5	0.46022	0.076969	-0.90128	-0.98067
5	0.5771	-0.058069	-0.79127	-2.0782
5	0.085866	-0.26653	-0.88935	-0.65185
5	-0.13318	0.23084	-0.5587	0.3987
5	-1.0191	-0.18473	-0.9245	-1.9154
5	0.42569	0.75763	-0.50502	0.37334
5	-0.14027	-0.32063	-0.19104	-0.29095
5	1.3418	-0.38654	-0.66458	0.11006
5	-0.59092	-0.52973	-0.14178	-1.2142
5	0.34502	-0.18401	-0.47993	-0.76359
5	-0.53108	0.22478	-0.75666	-0.050524
5	0.48116	-0.22275	-0.29575	0.0014761
5	0.47758	-0.38759	-0.55543	-0.38961
5	-1.505	-0.40891	-0.76151	-0.26457
5	1.4623	0.011068	-0.47156	0.76346
5	0.76064	0.15109	-0.56646	0.45862
5	-0.062603	-0.80692	-0.25113	-1.3777
5	-1.8177	0.037862	-0.32951	-0.0757
5	-0.95076	-0.50902	-0.77869	-1.1141
5	0.088352	-0.42955	-0.4665	-1.5296
5	0.0067036	-0.10661	-0.6099	0.43444
5	-0.3285	0.065844	-0.58357	-1.3475
5	-0.26534	-0.26487	-0.7871	-1.769
5	-0.73911	-0.041174	-1.3421	-0.81168
5	1.4726	-0.55066	-1.2193	-0.53862
5	1.5337	0.19498	-0.72191	-0.30608
5	-0.75281	0.079876	-0.33796	-0.60592
5	0.053133	-0.27599	-0.85297	-0.46443
5	0.56914	0.15033	-0.83179	-0.37947
5	0.4802	-0.12621	-0.48672	-0.93149
5	-0.22208	-0.1943	-0.7003	-0.60176
5	-0.18196	-0.30177	-0.81725	-1.2411
5	-0.0037343	-0.29839	-0.32947	-2.2571
5	-1.7948	-0.30428	-0.41717	-0.21874
5	-0.089564	0.0066045	-0.34959	0.33086
5	0.27063	-0.074532	-0.49877	0.069499
5	-0.3863	-0.39821	-0.8487	-2.0394
5	-0.040929	-0.12559	-0.67462	-0.29093
5	0.42622	-0.22347	-0.77952	-1.474
5	0.25674	-0.51156	-0.64553	-1.0715
5	-0.52005	0.16891	-0.66793	-0.36145
5	0.13475	-0.049862	-1.0831	0.15383
5	0.074117	0.08246	-0.27714	0.41641
5	0.52914	-0.36397	-0.64371	0.15908
5	0.24474	-0.24809	0.22993	-2.0201
5	1.621	-0.30183	-0.40464	-0.76723
5	-1.5892	-0.13473	-1.1873	-1.0395
5	-0.98676	-0.64588	-1.0272	-0.090528
5	0.45862	0.30913	-0.97819	-0.83189
5	0.56487	-0.54399	-0.99551	-0.18516
5	0.86586	-0.57149	-0.85118	-2.2992
5	-0.40943	-0.69712	-0.33001	0.10452
5	0.92856	-0.29526	-0.45161	-0.32576
5	-0.80289	-0.35588	-1.2925	-0.057954
5	-1.1649	-0.62319	-0.59915	-0.76254
5	0.03795	0.0086146	-0.70109	-0.096102
5	-0.30842	-0.40116	-0.56042	-0.28428
5	0.91297	-0.47176	-0.75665	-1.021
5	1.5113	-0.25801	-0.51455	-2.361
5	0.94988	0.030606	-0.7242	-0.95268
5	-0.81257	-0.21054	-0.40679	-0.12621
5	0.02546	0.5469	-0.65581	-2.152
5	1.0502	-0.057084	-0.36266	-1.3742
5	-0.79939	-0.16151	-0.77581	-1.0135
5	0.049444	-0.010407	-0.70815	-0.24307
5	0.62346	0.17354	-0.27451	-0.59589
5	-0.23121	0.30146	-0.96344	-0.50425
5	0.48218	-0.17677	-1.1774	0.014681
5	1.1619	-0.18253	-0.21265	0.70855
5	-0.44903	-0.31967	-0.90619	-0.74449
5	0.31345	-0.336	-0.80641	-0.94054
5	-0.12477	-0.14942	0.12458	-0.40305
5	-1.1004	-0.64069	-0.37474	-0.30656
5	0.28911	0.13753	-0.33356	-0.52636
5	0.70897	-0.47138	-0.91873	0.59588
5	0.13988	-0.13439	-0.6152	-0.63554
5	0.10954	-0.33662	-0.38792	-0.83172
5	-0.45263	-0.41196	-0.86636	0.54196
5	-0.027923	-0.46405	-0.79123	-0.58313
5	1.1883	-0.36162	-0.75184	-0.18886
5	1.7585	0.57168	-0.68308	-0.36744
5	-0.76871	-0.19338	-0.59169	0.28623
5	-0.27568	-0.29756	-0.64442	-0.39915
5	0.91037	-0.29807	-0.54028	-1.4988
5	-0.15859	-0.27684	-0.49615	-1.6373
5	0.048631	-0.60567	-0.65744	-1.7955
5	-0.99996	-0.42218	-0.3218	-1.9684
5	-1.3855	-0.51568	-0.53287	-0.28935
5	0.87255	-0.22675	-0.69979	-3.1707
5	-0.42619	-0.81014	-0.7333	-0.62429
5	-0.83035	-0.45111	-0.43693	-1.3529
5	-1.0409	-0.66355	-0.79623	-1.3761
5	1.2083	-0.031218	-0.38773	-1.3166
5	-0.47961	-0.29254	-0.63327	-0.99409
5	0.5934	-0.32878	-0.13525	-0.60131
5	0.07587	0.2488	-0.66292	-0.99969
5	0.81757	-0.37871	-0.96336	-2.2797
5	0.45273	-0.21452	-0.30537	-2.334
5	-0.39194	-0.023558	-0.57122	-0.40102
5	0.1795	-0.16571	-0.71729	-1.1727
5	0.35078	-0.50664	-0.7638	-2.0008
5	0.67659	-0.29595	-0.78289	-0.16063
5	-1.8031	0.34759	-0.99982	-0.17651
5	-0.080083	0.23893	-0.88953	-0.48711
5	-1.2177	-0.28307	-0.91734	-1.6955
5	0.1357	0.010892	-1.0704	-0.91246
5	0.95425	-0.08697	-0.1317	-0.42841
5	-0.20095	-0.0087382	-0.64252	-0.88146
5	0.69886	-0.52587	-0.70348	-2.6186
5	-0.096114	-0.12456	-0.52561	-1.0566
5	-0.37783	-1.0198	-0.73227	-0.70521
5	-0.60068	-0.18856	-0.66023	-0.03162
5	0.021507	-0.093635	-0.46057	-0.54901
5	0.037333	-0.32486	-0.6513	-0.21326
5	-0.82434	-0.12187	-1.2036	-1.4547
5	0.75056	-0.064546	-0.97828	-0.90933
5	1.0889	0.052031	-0.28788	-1.1279
5	0.72697	-0.075679	-0.89568	-1.243
5	0.0025266	-0.20901	-0.72031	-1.4267
5	0.1869	-0.32492	-0.65045	-1.1641
5	1.0447	-0.32206	-0.69634	-0.042039
5	-0.3694	-0.14419	-0.82221	-1.9569
5	1.0065	0.10306	-0.86206	-2.118
5	0.75109	0.15777	-0.21059	-0.21785
5	0.061714	-0.18445	-0.55944	-0.67172
5	-1.1379	0.28871	-0.34155	-1.2771
5	0.0027154	-0.31258	-0.46572	-1.1961
5	-1.1456	-0.42482	-0.46759	-0.60731
5	-0.35417	0.042856	-1.013	0.59326
