# Supplementary material for: Gene expression trees in lymphoid development
Source: BMC Immunol. 2007 Oct 9;8:25. doi: 10.1186/1471-2172-8-25 (PMC2244641; doi:10.1186/1471-2172-8-25)
Supplement: Additional data file 7 — SIM Datasets. Data sets from simulated MixDTrees. See readme.txt for file descriptions. The first column indicates the true label of the sample. [file 1471-2172-8-25-S7.zip › 1/gen_dag_sim_c5_s500_e108_d10__15__20__20__35_n0.txt]

1	0.2281	0.39071	0.6212	2.756
1	0.59392	1.7877	0.25878	0.13424
1	0.39096	0.63711	0.77064	0.33051
1	1.2739	2.0592	1.8585	1.0616
1	0.40854	-0.87615	1.4856	1.2631
1	0.61309	1.5368	1.2812	0.29604
1	0.35425	2.1236	0.39659	0.92021
1	0.49956	1.2489	0.50872	-0.36064
1	0.31514	-0.66432	0.84221	1.6967
1	0.18793	-1.1441	0.022451	0.56596
1	0.68777	1.6149	0.27258	2.2221
1	-0.82763	-0.053959	0.84464	0.77344
1	-0.53574	1.1663	0.92818	0.32867
1	0.75936	1.148	0.52855	0.6489
1	1.2012	1.7319	2.6111	0.74323
1	0.53501	-1.4111	0.3955	-0.082736
1	0.84912	0.80191	1.5698	1.145
1	0.43315	1.6026	1.9685	0.98922
1	0.82601	1.2675	0.38779	-0.41668
1	0.16106	1.6351	0.79553	1.4799
1	0.32776	1.9425	1.0232	1.0507
1	0.12217	0.51151	-0.37334	0.96393
1	0.22859	0.5787	1.0409	0.42797
1	0.58596	0.70183	1.2877	0.3101
1	-0.9893	-0.43731	-0.030014	2.1318
1	-0.67775	-0.18434	1.1028	0.984
1	0.043261	-0.12106	1.3713	-0.26023
1	0.30538	0.44077	0.13189	0.35799
1	-0.71873	1.5195	2.1793	1.9435
1	0.5364	0.75193	-0.010099	0.13536
1	0.21567	1.1895	0.94756	-0.7672
1	0.74696	0.11344	-0.37319	1.4629
1	0.84862	-0.80751	1.0894	1.6675
1	0.15841	1.4927	1.7527	0.7738
1	0.087031	1.688	1.9267	-0.1906
1	-0.26732	1.0587	0.63048	-0.029335
1	0.08517	-0.10904	-0.024586	0.061898
1	0.058786	1.266	0.62321	-0.46016
1	-0.33432	-0.083227	0.099021	1.0177
1	-0.28008	2.8252	0.29179	0.34783
1	0.74081	-0.79111	0.45235	0.17602
1	1.0935	-1.1522	0.3452	0.81008
1	0.58226	0.24576	0.072038	-0.15068
1	1.1475	1.3826	0.96806	0.46225
1	0.3547	1.7543	0.52551	0.87806
1	-0.082066	-0.96118	0.68641	1.1231
1	0.052679	1.0647	0.82439	1.0148
1	-0.3259	2.523	1.2435	0.090094
1	0.8813	0.63924	0.73115	1.0091
1	0.38505	-0.18621	1.7655	0.66903
2	-0.92302	0.67231	-0.3742	0.31549
2	-0.95218	0.20535	-0.047812	0.57628
2	-0.92814	1.1661	-0.059828	0.42822
2	-0.96687	1.133	-0.0013667	0.4134
2	-0.78057	-0.53151	1.0839	0.27878
2	-0.64315	-1.9146	0.42123	1.021
2	-0.88869	-0.16612	0.54972	0.24155
2	-0.68331	-1.1179	0.022291	0.24105
2	-1.1464	-1.009	1.003	0.058831
2	-0.98878	-0.87234	0.50393	1.037
2	-1.1058	-0.97904	0.8187	1.4223
2	-0.68229	-0.21482	0.93764	0.29487
2	-0.66934	-0.59572	0.80945	0.55019
2	-1.0784	-0.21229	1.1888	1.0939
2	-0.82372	0.66326	-0.15729	-0.04108
2	-1.2231	-1.2107	0.13623	0.94222
2	-0.99498	0.83212	0.82355	0.05092
2	-0.66814	0.61607	0.57709	0.4512
2	-1.3135	-0.24119	0.32148	0.65244
2	-0.45572	0.33333	0.65729	1.0381
2	-0.76689	-0.5106	-0.094639	-0.78507
2	-0.70679	1.4912	0.59409	-0.01028
2	-1.3506	-1.0211	0.14049	1.2318
2	-0.81592	-0.29849	1.5192	0.60951
2	-0.86024	-1.7128	0.056151	0.89182
2	-0.87577	-1.1947	0.7604	0.93578
2	-1.1452	1.4399	0.16099	0.59923
2	-0.97747	-0.75663	0.74099	0.77994
2	-0.52705	0.45293	1.2258	-0.11262
2	-0.73092	-0.24867	0.26423	0.52409
2	-1.026	-1.5127	-0.20922	0.92208
2	-0.66957	-1.3608	1.4206	0.40507
2	-1.0527	-2.2921	0.4748	0.0041861
2	-0.78678	0.12124	1.4104	0.17558
2	-0.85786	-2.9453	0.68682	-0.29115
2	-1.0028	-1.6018	0.89798	0.31021
2	-0.57536	-0.65023	1.3832	0.61093
2	-0.59743	-1.1703	1.4058	-0.15483
2	-0.84847	-0.44968	0.33329	0.89015
2	-0.65029	0.75643	0.47799	0.69972
2	-0.72208	-0.66017	0.99207	0.37977
2	-1.0366	-0.027972	0.25573	-0.17524
2	-0.80578	0.14051	0.2433	0.17461
2	-0.45628	0.057017	-0.085638	0.19269
2	-0.53731	-0.57342	0.5534	0.13229
2	-0.69772	-0.11374	0.72558	0.86752
2	-0.82151	1.0809	0.58101	0.16713
2	-1.3709	0.71744	0.80458	-0.079411
2	-0.59613	-0.83124	0.73729	0.41134
2	-0.76622	0.024709	0.75834	0.022379
2	-0.64637	-0.94841	0.22667	0.67538
2	-1.227	-0.3135	-0.78882	1.7808
2	-0.22569	-1.0534	0.38312	0.39051
2	-0.56252	-1.5726	0.31167	0.14536
2	-1.106	-1.2436	-0.46457	1.8069
2	-0.5901	-1.4721	0.15124	0.60182
2	-0.40864	-0.61788	0.26556	-0.32105
2	-0.53679	-0.80124	1.05	0.10321
2	-0.96286	-0.98492	0.25047	1.2492
2	-0.65512	-0.97609	1.3155	0.19425
2	-1.0436	0.40667	0.063363	0.1427
2	-0.70759	-1.0893	0.75883	-0.67232
2	-0.53241	-2.4593	0.37121	0.033607
2	-1.2297	-1.3824	1.0268	0.78467
2	-0.76709	-0.60093	0.40545	-0.10029
2	-0.58341	-1.499	-0.82805	-0.15308
2	-1	-0.66492	0.37053	0.6301
2	-0.87677	-1.1396	0.15287	0.48444
2	-0.64921	-0.014291	0.70303	1.2471
2	-1.0886	-1.4071	1.0176	0.67438
2	-0.24083	0.45516	0.8689	-0.45041
2	-0.6632	-1.83	0.4155	-0.49153
2	-0.84486	-0.98763	0.19568	0.83504
2	-0.79182	-0.64148	-0.95548	1.4078
2	-1.1692	-0.2287	1.2201	0.79953
3	-0.72645	-2.9235	-0.93785	-0.20132
3	-0.87901	-0.079182	-0.79787	-0.042743
3	-0.65028	-0.77569	1.8318	-0.005904
3	-1.1369	-1.067	0.59888	-0.059094
3	-0.60166	-1.2408	-0.51983	-0.10765
3	-1.2081	-1.909	-0.1004	-0.013732
3	-1.0399	-2.1137	0.25672	0.59644
3	-0.79456	-2.0924	0.61441	-0.2205
3	-0.90282	-1.1759	-1.5425	-0.34001
3	-0.65319	-0.56874	0.24555	-0.42667
3	-0.93154	-1.1813	0.096645	-0.76216
3	-0.50491	-0.65959	0.82166	0.38742
3	-0.70216	-1.2718	-1.2671	-0.031045
3	-0.85017	-1.8376	0.49609	-0.20409
3	-0.87121	-1.1963	-2.3986	-0.50781
3	-0.89713	0.65032	-0.8675	-0.58045
3	-1.0709	-0.81394	-1.5116	-0.12235
3	-0.76955	-0.58222	0.63432	-0.089417
3	-1.127	-0.75035	0.51963	-1.3383
3	-0.13386	-1.8508	0.97764	-0.34296
3	-0.70165	-1.458	0.72613	-0.75877
3	-0.54243	-0.1662	-0.15966	0.49567
3	-0.96146	-0.99409	0.21655	0.11326
3	-1.3621	-1.9383	0.3777	1.2025
3	-0.63491	-1	0.063222	0.040994
3	-0.94236	-2.0118	-0.18785	-0.7967
3	-1.0503	-2.4297	0.73605	0.016891
3	-0.098347	-0.82626	-0.47692	-1.3215
3	-0.83928	-0.1841	-0.82618	0.072138
3	-0.81715	-0.75891	1.2866	-0.83739
3	-0.64509	0.95254	0.79887	0.65381
3	-0.75357	-1.9146	0.9924	-0.72636
3	-0.6077	-1.4493	0.47205	0.52395
3	-0.59721	-0.59201	1.1816	0.28322
3	-1.0145	-1.2613	0.79109	-0.54863
3	-0.89622	-1.067	-0.61632	-0.27675
3	-1.0807	-1.1685	1.3735	-0.8326
3	-0.85718	-1.5541	-0.85352	-0.95831
3	-0.70693	-2.9141	-1.8878	-0.68961
3	-0.42413	-1.1351	1.0473	-0.10393
3	-0.69878	-3.9367	-0.37852	-2.3712
3	-0.55503	-0.99009	1.1126	-2.015
3	-0.56698	-1.5052	0.051757	-0.43982
3	-0.76329	-2.1129	0.39861	0.12336
3	-0.39918	-0.65132	0.88167	-1.7797
3	-0.54064	-2.1018	0.84223	-0.55915
3	-0.72578	0.075462	-0.024	-0.47542
3	-0.91001	-0.55607	0.38315	-1.38
3	-0.9999	-2.1093	-0.79218	-1.955
3	-0.84291	-1.9062	0.7021	-0.30977
3	-0.70751	-1.1405	0.35134	-0.52486
3	-1.3038	-0.55736	1.3351	-0.44651
3	-0.85801	-0.14394	-1.2064	-0.9199
3	-0.54569	-1.6648	-0.58561	-1.1461
3	-0.9365	-1.9217	0.95601	-0.29339
3	-1.1753	-1.0595	-1.2758	-0.82433
3	-0.49881	-1.6301	-0.57439	0.49152
3	-0.88525	-2.9348	0.5519	0.31104
3	-0.7916	-0.48354	0.2147	0.12551
3	-0.80991	-0.73772	0.45482	0.061924
3	-0.78818	-0.92277	-0.30216	0.36498
3	-1.1044	-1.2825	0.16027	-0.16778
3	-0.76812	-0.3785	0.29343	-0.7567
3	-0.41814	0.083308	0.25147	-0.45551
3	-1.0893	-1.0794	-0.57721	-0.72066
3	-0.47342	-2.068	-0.69708	-2.0361
3	-0.81071	1.4115	1.0864	1.1553
3	-0.86528	-0.41764	-0.66011	-0.97358
3	-0.88474	-0.87271	0.1527	-1.5992
3	-0.30289	-1.3509	1.0123	-0.020379
3	-0.7177	-0.13934	0.33541	0.039745
3	-1.1068	-1.6824	0.67526	-0.20519
3	-1.2806	-0.039573	-1.4425	-0.56089
3	-0.92429	-1.8135	-0.15449	-0.61877
3	-1.0111	-1.4707	0.43984	-1.5293
3	-0.17698	-1.1256	-0.72586	0.35946
3	-1.2732	-2.8932	-0.16805	-0.11179
3	-0.98368	-0.52594	0.10388	-0.8446
3	-0.98207	-0.7066	-2.6865	-0.69193
3	-0.76393	-1.4674	0.35419	-0.8873
3	-0.50702	-0.28249	0.16348	0.56218
3	-0.70777	-1.1994	0.35484	-0.43156
3	-0.58202	-0.81992	-1.0853	-0.80112
3	-1.208	-1.9143	-1.5178	-0.56649
3	-0.99261	-0.3243	-1.603	0.46008
3	-0.88864	-0.54673	-0.30095	-0.68994
3	-0.89718	-1.0543	0.46312	-0.34472
3	-0.73589	-2.0015	1.9528	-0.98455
3	-0.88227	-1.2421	0.023884	0.27146
3	-1.035	-0.61284	-1.0303	-1.398
3	-0.82676	-1.5689	-0.92746	0.82907
3	-0.43588	-0.61937	2.4856	-0.17295
3	-0.79425	-0.50167	0.22149	-1.1316
3	-1.0166	-1.5957	0.074445	-1.7943
3	-0.90879	-1.7001	-1.3764	-1.0072
3	-0.67097	-1.4435	0.22589	-0.96083
3	-1.2355	-1.1725	-0.40589	-1.6199
3	-0.62517	-1.1609	0.21848	0.06911
3	-1.1334	-1.2335	1.0253	-2.1418
3	-0.96322	-1.2708	-0.092192	-0.8424
4	1.0412	1.6229	-0.89833	-1.1735
4	0.66582	0.35164	-0.37579	-3.175
4	0.0781	0.9205	-1.7032	0.32193
4	0.9245	0.50859	-0.75504	-1.2105
4	1.5177	0.73542	-0.96205	-1.002
4	0.14471	0.59108	-1.3022	-0.67514
4	2.8775	1.8948	-0.88157	-0.86718
4	-0.060125	-1.8032	-1.2353	-0.23269
4	1.1775	-0.22431	-0.68174	-2.427
4	0.80512	0.66615	0.022481	-0.48866
4	-0.44634	1.263	-0.84532	-1.1525
4	1.0023	2.0953	-1.6241	-2.7982
4	0.98103	2.2483	-1.1237	-0.13309
4	1.5138	0.9924	-0.85041	-1.2431
4	1.1121	1.0578	-1.1344	-0.62353
4	2.0672	1.3811	-0.13459	0.00017282
4	1.1257	1.3807	0.22549	-0.45726
4	0.33038	1.5304	-0.98603	-2.0357
4	0.86635	1.8923	-1.6241	-0.86801
4	1.1805	0.59586	-0.92563	-0.14015
4	0.14511	0.74242	-0.77434	-0.095281
4	1.4824	1.0891	-0.010617	-0.031632
4	0.88992	0.58586	-1.673	-1.4444
4	0.47037	0.48151	-1.5677	-0.65073
4	0.90546	0.74155	-0.45048	-1.7782
4	1.1988	1.9381	-0.94362	-2.0801
4	1.269	0.59052	-1.0566	-1.5912
4	1.3644	1.1488	-0.7646	-1.5091
4	0.12994	0.053418	-1.2518	-1.8788
4	0.37473	-0.39945	-0.013842	-0.87945
4	1.5995	0.8552	-0.047887	-0.77826
4	1.4502	0.028902	-1.3884	-0.97114
4	0.52139	0.49123	-0.62127	-0.95704
4	0.63132	0.88383	0.19919	-0.23749
4	1.3792	1.5681	-0.86923	-2.358
4	1.8446	0.093494	0.13757	-0.37458
4	1.3244	1.1987	-1.1871	0.2355
4	0.14401	1.4528	-0.86705	-2.21
4	1.293	-0.24017	-0.41245	-2.6935
4	-0.071322	1.3263	-0.63128	-1.8916
4	0.35404	1.0119	-1.4098	-2.0126
4	0.5813	1.0514	-1.1444	0.083745
4	1.1908	1.0184	-1.715	-0.1858
4	1.9355	1.2038	-0.82725	-0.71071
4	0.23993	1.0558	-1.0197	-4.1961
4	0.7092	0.62269	-0.29972	-0.56197
4	0.91933	-1.0124	-0.89695	-1.1481
4	0.97598	-0.24409	-1.4389	-2.6822
4	0.98401	1.8922	-0.43589	-0.51746
4	0.19646	-0.23743	-1.0196	-0.79412
4	2.3976	0.78727	-0.36817	-1.1394
4	0.48003	0.12952	-0.68987	-1.5137
4	1.8941	0.78279	-0.019948	-1.0572
4	0.4112	-0.73842	-0.76522	-1.6298
4	1.1804	0.75533	-1.072	-1.7391
4	2.1441	0.94509	-0.83282	-1.2276
4	0.55686	1.3962	-0.22664	-1.5959
4	1.5181	0.99102	-0.83079	-1.8923
4	1.183	2.8969	-0.46005	-1.1012
4	0.31565	0.51092	-0.42365	-1.6008
4	1.4714	1.5627	-1.0751	-1.8593
4	0.40584	0.84843	-1.0088	-2.8987
4	1.6527	1.2859	-1.1221	-0.8164
4	1.5171	1.359	-0.95509	-0.52366
4	1.9464	0.55357	-0.71356	-0.57899
4	0.47572	0.20202	-1.6584	-1.4641
4	0.98734	-0.31467	-0.82788	-3.2155
4	1.8562	-0.78447	-0.67363	0.72926
4	0.85014	-0.91259	-0.89355	-0.8284
4	2.5305	0.70038	-0.37189	-0.43095
4	1.0102	-0.40054	-0.0015244	-0.33403
4	1.3687	0.40902	-0.83241	-2.8605
4	1.7992	1.8584	0.058572	-0.90224
4	0.60904	1.1235	-0.86742	-1.8263
4	1.2669	2.6257	-0.067256	-0.78189
4	0.98417	1.482	-0.60439	-1.9048
4	1.3431	2.4692	0.12061	-0.33271
4	0.3431	1.9306	-0.16677	-1.6881
4	1.7012	1.3895	-1.2564	-2.3896
4	2.0587	0.42127	-1.7349	-0.53693
4	1.0689	0.9948	-0.73523	-1.5265
4	0.66215	1.1436	-1.4358	-0.55583
4	0.7035	2.4076	-1.1013	0.29263
4	1.3565	1.0096	-0.41804	-0.98853
4	1.9286	0.29939	0.097997	-1.9212
4	1.741	1.5124	-0.73082	-2.1276
4	0.35129	-0.23429	-1.1814	-3.2693
4	2.3485	0.86636	-0.94325	0.92712
4	0.097986	0.24147	-0.6443	-0.66517
4	0.90117	1.5073	-0.80663	-3.11
4	0.47831	1.6697	-0.74258	-0.32461
4	2.0219	0.065253	-0.50765	-0.89589
4	1.502	-0.38043	-1.195	-1.5974
4	1.8235	-1.2256	-0.57801	-1.2406
4	0.41891	0.80483	-1.8851	-2.88
4	2.166	0.029316	-0.29214	0.50572
4	-1.1822	-0.72965	-1.2981	-0.067941
4	0.43552	0.10028	-1.7571	-0.97347
4	1.0345	-0.95869	-1.3634	-2.5461
4	0.52743	0.86061	-1.3252	-0.10423
5	-0.19289	1.5013	1.7179	0.98692
5	0.22473	0.82835	1.927	-1.1805
5	0.0072481	0.897	0.39161	0.2424
5	-0.11062	-0.4015	1.0434	-0.22855
5	-0.32006	0.68365	-0.22042	0.48091
5	-0.029159	0.62282	1.2254	0.96768
5	-0.49845	0.74468	0.80582	-0.72911
5	-0.19358	-0.80674	1.4773	0.51361
5	0.11386	0.95996	0.86843	-0.55372
5	0.087512	1.5974	1.4557	1.4092
5	0.067434	0.82916	2.1028	1.1241
5	0.019725	1.2344	1.2015	-0.082193
5	-0.26131	0.39034	-0.48057	0.59711
5	-0.2778	0.36674	1.5379	0.40411
5	-0.21896	0.51699	-0.95573	1.5592
5	-0.01646	0.081382	0.47143	-0.4843
5	-0.17682	0.3291	0.90099	0.14959
5	-0.49168	0.73366	1.8674	-0.65762
5	0.1709	0.4411	0.32586	0.70108
5	-0.261	0.60272	-0.27361	0.085645
5	-0.83981	2.0832	1.5494	0.5647
5	0.40943	0.22508	0.19241	-0.48652
5	-0.090907	1.4729	0.07958	-0.88481
5	-0.21102	0.41626	0.1033	0.65448
5	-0.43772	0.53938	-0.74821	0.54895
5	-0.032281	2.3183	1.0689	-0.18264
5	0.28754	-0.28348	0.83606	1.1013
5	0.30039	0.33898	0.39095	-0.20459
5	-0.64896	1.4821	-0.17193	-0.16234
5	-0.39007	1.6919	0.8226	-0.090243
5	-0.064442	1.7825	-0.96547	0.8541
5	0.29579	1.2479	1.0656	-0.38659
5	-0.21841	0.43948	-0.87424	0.40868
5	0.20829	0.84594	0.7948	1.1044
5	-0.50642	0.91631	0.43019	0.46691
5	-0.042922	-0.76761	-1.3596	0.36404
5	-0.10638	-0.045093	-0.14419	1.6718
5	0.52594	1.1417	1.9331	0.95522
5	-0.72857	1.394	0.011344	0.86341
5	0.22845	0.63672	0.56048	-1.7123
5	-0.39829	1.4653	1.1846	0.94004
5	0.0023342	0.79402	0.12724	0.55058
5	0.13447	-0.66425	0.82089	0.067175
5	-0.95678	-0.18266	-0.26033	1.3972
5	-0.18759	1.2986	-0.158	1.9139
5	-0.42912	1.3418	0.13197	0.12996
5	-0.046919	0.051027	1.0543	0.35329
5	-0.58844	1.3075	1.7589	0.84753
5	-0.010616	-0.61726	-0.80507	-0.34279
5	0.033455	0.87403	0.87361	-0.42031
5	-0.1095	0.84129	0.18353	0.95945
5	0.1032	1.0033	0.19021	0.8378
5	-0.82235	1.0359	-0.24377	0.10036
5	-0.38336	0.37963	-0.71726	1.4763
5	0.34427	1.0182	0.35448	0.18716
5	-0.36636	1.1997	0.56723	0.15573
5	-0.30951	1.3918	1.0267	-0.86245
5	-0.34201	-0.032758	0.31151	-0.96817
5	-0.51629	0.9604	1.6003	-0.88719
5	0.15716	0.5048	2.3902	-0.40573
5	-0.47562	0.44967	0.1288	0.38431
5	-0.41168	1.013	1.3046	0.40659
5	-0.066074	0.41293	-1.3445	-1.1005
5	-0.22995	0.995	1.1466	1.4365
5	-0.56322	0.16042	0.90938	0.80504
5	-0.25393	1.1481	-0.15833	0.76844
5	-0.16155	1.7389	1.1319	0.76669
5	-0.46512	1.1937	1.3718	0.31596
5	-0.0075067	1.2019	0.27512	-0.11709
5	-0.14726	1.4848	-0.29989	-0.30331
5	-0.16452	1.3795	-1.1292	-0.58396
5	-0.02956	0.80667	-0.36601	0.5809
5	-0.5914	1.4797	0.18339	1.4293
5	-0.091363	0.45424	0.97197	-0.1615
5	0.13865	0.44999	0.13344	-0.66315
5	-0.51244	0.97692	-0.162	-1.0384
5	0.18807	0.29594	1.117	0.60743
5	0.42106	0.70944	0.51168	0.96431
5	-0.45031	0.23658	-0.34514	0.040066
5	-0.0022152	1.3309	0.77744	1.1011
5	-0.2186	0.33847	-0.16163	-0.35662
5	0.061253	1.184	0.77009	-0.41587
5	-0.68428	0.81448	1.1207	-0.17779
5	0.14777	0.33627	0.6727	-0.22519
5	-0.32408	0.75795	-0.58155	-0.23772
5	0.031418	-0.56153	1.8695	0.13283
5	-0.66511	0.19892	0.17296	0.85282
5	-0.22555	0.3484	0.18098	0.57822
5	-0.21182	1.4358	-0.041832	-1.1118
5	-0.29247	0.32185	0.59175	-0.89703
5	-0.055999	0.89046	1.3253	0.29157
5	-0.076655	0.47798	0.42769	1.3391
5	-0.18532	0.61373	0.035412	1.4732
5	-0.56225	-0.073992	0.34712	0.64369
5	-0.89746	-0.097556	0.66325	0.41171
5	-0.51547	0.5422	1.202	-0.30208
5	-0.60517	1.7438	0.51625	1.4949
5	-0.21592	-0.19269	-0.40741	-0.92233
5	-0.50171	0.50851	0.57656	2.0876
5	-0.42991	0.3974	2.0192	-1.412
5	0.094141	-0.49204	1.0116	-1.0865
5	-0.15342	0.96882	1.7632	-0.28893
5	-0.054942	1.4377	0.19892	0.014877
5	-0.39386	1.4916	0.71291	0.15024
5	-0.49685	1.3845	-0.28322	0.33547
5	-0.48542	1.4674	-0.35189	0.82426
5	0.046389	0.92914	1.2247	-0.97836
5	-0.55238	-0.21882	-1.2768	0.49109
5	-1.1581	1.1878	1.1883	0.64783
5	0.10948	0.53042	0.4143	1.0144
5	-0.15912	1.1267	1.4381	-0.22356
5	-0.10305	0.1327	0.21153	1.3373
5	-0.20176	2.0016	1.1097	0.85991
5	-0.7468	0.66501	1.3332	-0.42808
5	0.13323	2.5251	1.0669	-2.2246
5	-0.059449	0.16416	1.2267	-0.28121
5	-0.49928	0.91854	0.23016	0.93236
5	-0.49021	0.90509	0.39758	1.9963
5	-0.57408	0.12101	-0.32455	0.33051
5	0.093425	0.89616	0.42483	-0.8525
5	0.6431	0.92276	-0.15467	-1.3512
5	-0.51343	0.35591	0.67558	0.90999
5	-0.10987	1.5623	1.3061	-0.7849
5	-0.9083	0.32801	0.85043	1.6582
5	-0.13497	0.77834	0.39682	-1.084
5	-0.41308	0.25811	1.2779	0.75373
5	-0.68833	0.58929	2.2905	-0.49328
5	0.11894	0.48353	-0.14016	1.2401
5	-0.39428	1.0722	-0.61252	-1.8144
5	-0.86105	0.79144	0.31474	1.194
5	0.082563	1.1466	-0.69976	0.56659
5	0.061261	0.56468	0.43682	1.5101
5	0.21139	0.97385	0.12481	-0.31987
5	-0.17527	2.2284	0.84365	0.16885
5	0.0040362	0.90377	0.52432	1.6518
5	-0.16868	1.7881	0.6633	1.343
5	-0.38421	0.67369	0.39057	-0.5556
5	-0.53677	0.69659	0.62502	0.49295
5	0.41081	1.3881	1.1045	1.2793
5	-0.41343	0.69653	0.88252	0.76751
5	0.17136	0.82922	0.4477	-0.18801
5	-0.29208	0.40995	0.05177	0.46577
5	-0.3274	0.99914	1.0234	-0.23542
5	0.35142	0.7213	-0.40886	-0.084066
5	0.13507	0.4743	0.84525	0.44948
5	-0.8649	0.29046	1.8306	0.55623
5	-0.13393	0.95311	0.045857	-0.21752
5	-0.18296	-0.2767	-0.070523	0.72162
5	-0.0128	-0.23811	0.23685	1.3191
5	-0.14587	0.17828	-0.19649	1.2043
5	0.10433	1.4557	0.42616	-0.21399
5	-0.0033687	1.536	-0.74447	0.81286
5	-0.61757	0.1144	1.0865	-0.21854
5	-0.24775	0.037363	0.26441	-0.85492
5	-0.38067	0.66045	-0.068573	0.87829
5	0.27306	1.038	0.88427	1.0385
5	-0.10076	1.7093	0.0309	1.5159
5	-0.3799	0.53757	1.1806	-0.83121
5	0.29701	-0.19339	0.15541	1.4252
5	-0.45947	1	0.57131	0.89286
5	0.090844	0.52163	-1.1412	2.1391
5	-0.34899	0.56172	1.7588	-1.5362
5	-0.53766	1.0867	0.56	0.73626
5	0.49966	0.83555	1.7115	0.73254
5	-0.36382	0.10388	0.015921	1.7067
5	-0.41701	0.27568	1.2093	0.89767
5	0.15891	0.32944	1.241	1.0549
5	-0.28808	0.80348	0.97317	0.61202
5	-0.3677	-0.89358	0.4538	-0.22639
5	0.27766	1.3902	1.2732	1.7619
5	0.055579	0.18753	0.17839	-0.99098
5	-0.20834	0.40371	0.85296	0.16588
5	-0.12115	0.24694	-0.084223	0.74445
5	-0.12761	0.4146	1.356	0.47762
5	-0.68869	0.90798	0.89026	0.32171
