# Supplementary material for: Gene expression trees in lymphoid development
Source: BMC Immunol. 2007 Oct 9;8:25. doi: 10.1186/1471-2172-8-25 (PMC2244641; doi:10.1186/1471-2172-8-25)
Supplement: Additional data file 7 — SIM Datasets. Data sets from simulated MixDTrees. See readme.txt for file descriptions. The first column indicates the true label of the sample. [file 1471-2172-8-25-S7.zip › 1/gen_dag_sim_c5_s500_e105_d10__15__20__20__35_n0.txt]

1	1.2053	0.55194	0.9763	-0.92622
1	0.36881	0.97227	0.61823	-0.45121
1	0.98172	1.1199	1.1687	-1.524
1	1.6949	0.44146	0.4957	-0.11696
1	-0.34972	0.4045	-0.87381	-1.9632
1	-0.082067	1.6329	0.64918	-1.6083
1	0.66546	1.9678	-0.39426	-2.4449
1	0.69102	0.14193	-0.1623	-2.3557
1	0.89716	1.1044	1.1454	-0.91314
1	1.832	0.92436	2.3539	-2.4134
1	2.1168	0.81388	0.36891	-2.412
1	1.7614	1.3531	0.93403	-1.9494
1	1.1971	0.33131	1.1902	-1.6338
1	0.62784	0.35118	0.80219	-1.6537
1	-0.09693	0.7933	0.030019	-1.9765
1	0.97005	0.8106	0.74806	-0.91544
1	0.94619	1.1585	0.47474	-2.3146
1	1.4511	1.0842	-0.09874	0.3026
1	0.035964	1.0098	0.96608	-2.7965
1	1.1535	0.71027	0.089457	0.10008
1	0.5584	1.5785	0.56659	-1.9104
1	1.6825	0.39577	0.94622	-1.2766
1	-0.08732	0.78509	-0.24393	-1.7968
1	1.7968	1.178	-0.71978	-1.7085
1	2.2506	0.62917	0.38181	-0.45584
1	0.94613	1.0147	-0.05886	-3.4227
1	0.044877	0.76703	0.69526	-1.6474
1	0.7283	1.7379	1.0232	-4.126
1	1.3537	0.6673	0.30433	-0.029872
1	1.1575	0.99228	1.4233	-3.5906
1	-0.51055	0.80542	1.1214	-1.2302
1	1.0038	0.81941	-0.11589	-1.4272
1	0.82022	1.1036	0.31789	-1.6671
1	1.3196	1.5946	0.9887	-1.1417
1	0.52015	1.1877	-0.44476	-0.71813
1	1.8093	0.018886	0.26676	-1.8238
1	-0.53044	1.5053	2.005	-0.052768
1	0.65634	0.86406	0.5966	-0.7339
1	0.94455	1.2911	0.63409	-0.18843
1	0.68699	1.1677	0.8725	-1.9743
1	1.615	0.89475	-0.61198	-0.45299
1	-0.80179	1.242	-0.69435	-0.38432
1	1.1817	0.060852	1.044	-2.1387
1	2.5154	0.61434	1.4989	-1.1801
1	1.3949	0.84136	0.0034947	-1.3578
1	1.1259	0.61552	0.84659	-0.97684
1	0.75342	1.7853	0.70205	-1.498
1	0.59629	0.43436	3.133	-1.2494
1	-0.15417	0.64598	0.36194	0.039875
1	2.5726	-0.64347	1.0657	0.3255
2	-1.1433	0.13018	-1.1649	-0.40572
2	-0.41667	2.0808	-0.85777	-0.12876
2	-1.1486	2.0836	-0.969	1.5333
2	-0.62909	1.7502	-0.65116	0.88729
2	0.82614	0.37782	-0.60634	1.7105
2	-0.36906	3.1288	-0.53964	-0.38417
2	0.015333	-0.46714	-1.1236	-0.39958
2	1.0812	1.9	-0.60286	0.14657
2	-0.45929	1.8118	-0.21619	1.5819
2	0.010904	1.6751	-0.4235	-0.054514
2	0.0098536	1.3351	-0.98833	-0.40655
2	-0.34694	-0.00088457	-0.73236	0.56963
2	-0.63248	1.8704	-0.1573	2.4744
2	0.33806	2.1735	-1.3569	1.0305
2	-0.50469	-0.10182	-0.2314	0.54495
2	-0.49825	0.68379	-0.5144	1.0418
2	-0.31119	1.0443	-0.1822	0.30274
2	-1.4367	2.2184	-0.66105	1.9899
2	-0.07217	0.34573	-0.16808	-0.95275
2	-0.20292	2.3946	-1.0638	0.72188
2	1.4763	1.3795	0.088303	-0.149
2	-1.7071	0.51518	0.0027396	0.58138
2	0.45521	0.60745	-0.33969	0.95398
2	-0.42481	0.97368	-0.80992	-0.83742
2	0.11282	1.0148	-0.7289	0.59962
2	-0.92113	1.9121	-1.0504	1.4163
2	-0.19849	1.6488	-0.25677	1.5438
2	1.4703	3.5633	-0.16024	0.98837
2	0.6788	0.43445	-0.087915	1.7413
2	0.41423	1.6523	-0.19341	0.49039
2	-0.11555	-0.71982	-1.0137	0.67844
2	0.20045	0.6709	-0.35388	2.584
2	1.3881	0.56084	-0.81583	-0.701
2	0.71511	-0.18373	-1.0082	0.59852
2	-0.55777	-0.16868	-0.57139	0.63463
2	-0.084225	0.19355	-0.21242	0.34244
2	-0.67205	1.2282	-1.0303	1.4891
2	0.97536	1.272	-0.82592	0.88702
2	0.24974	1.7433	-0.37759	-0.50259
2	-0.19804	2.1426	-0.68611	1.2297
2	0.075552	1.6806	-0.42647	2.3828
2	-0.79809	0.088478	-0.70178	0.23172
2	-0.69218	1.4654	-0.63823	-0.39808
2	-0.58847	3.3977	-0.29244	0.78014
2	-0.87188	0.47962	-1.196	0.64844
2	0.070274	-0.0065777	-0.82367	0.12277
2	0.32846	1.4471	-0.70991	0.82751
2	-0.5608	2.2019	-0.96793	1.3993
2	0.049192	0.488	-1.068	1.026
2	-0.83103	0.66436	-1.1398	0.67247
2	-0.78797	0.81812	-0.59865	-0.17841
2	0.63561	0.39088	-1.0797	0.69123
2	1.1058	0.8456	0.065499	0.3607
2	0.43498	1.1896	-1.0282	0.91014
2	0.30309	0.56086	-0.87656	0.94943
2	-1.6827	1.9415	-1.2764	1.3951
2	0.21534	-0.77878	-0.64915	1.2242
2	-2.5025	1.2476	-0.15392	-0.78852
2	-0.93179	-0.43833	-0.48639	2.4977
2	-1.4376	1.7976	0.24624	1.4908
2	0.53265	1.5626	-0.80673	-0.39065
2	0.1509	0.67609	-0.38214	0.58713
2	0.35557	1.9234	-0.15074	0.83261
2	-0.7475	1.6175	-0.57575	-1.8751
2	1.5475	1.6046	-1.1817	1.3279
2	0.70621	3.511	-0.30625	0.59599
2	-0.19817	0.7641	-1.3169	2.6493
2	-0.77577	1.606	-1.4096	0.15257
2	-1.6851	2.1815	-0.71083	0.47492
2	-0.36337	2.4671	-0.94979	0.37102
2	1.4774	0.70639	-0.30701	1.9287
2	-2.3774	0.68108	-0.64308	1.1242
2	-0.16891	0.0073467	0.16347	-0.30414
2	-0.41738	0.25924	-0.28673	1.0567
2	0.94732	0.75546	-0.96399	0.92419
3	0.58925	1.6586	0.54655	0.24709
3	0.83811	0.45845	1.3671	-0.52388
3	-0.38914	-0.055352	0.68582	0.92361
3	0.4034	-0.66855	1.0722	0.32701
3	1.5047	1.4529	1.2009	1.2985
3	1.1089	0.33206	1.1564	-0.32841
3	0.64948	0.95811	0.82471	-0.55016
3	1.0418	0.55406	0.39604	1.2925
3	1.1169	0.61936	0.34912	0.14936
3	1.7764	1.4807	1.1369	1.4814
3	0.29823	0.83698	0.48697	0.56878
3	0.12993	1.1867	0.70833	0.45505
3	0.82803	1.237	0.3434	0.48572
3	1.2977	0.99815	0.64469	1.3399
3	1.6467	0.72437	0.16575	-0.23158
3	1.4545	0.2505	0.65039	1.476
3	0.67396	1.4421	0.6201	0.39399
3	0.95173	0.33224	1.2568	0.04707
3	0.91958	2.498	0.89419	0.29123
3	1.2707	1.3674	0.916	-0.065466
3	1.0226	0.35932	1.3135	0.27073
3	1.3543	1.5867	1.3875	0.50852
3	-0.032043	0.1568	0.92835	0.8882
3	0.23586	0.06028	1.5718	1.0999
3	1.1548	1.1289	1.0207	0.0069498
3	0.021555	1.2485	0.86562	-0.054187
3	0.68793	0.08127	1.2031	0.54338
3	1.9466	0.48578	0.87995	0.74685
3	0.96478	0.36068	0.55943	0.050162
3	2.7002	1.1543	1.2725	0.29133
3	1.2686	-0.33021	1.0978	0.64164
3	0.36195	0.071774	1.1633	0.69841
3	1.0674	0.4006	0.9914	0.61065
3	-0.64676	1.1318	1.5079	0.88601
3	0.18609	-0.026108	0.82702	0.35217
3	1.3546	0.20873	1.2822	0.79759
3	1.3328	0.12411	0.84457	0.12291
3	1.7691	0.27975	0.52012	0.24202
3	1.7073	0.57163	1.4754	1.079
3	0.15405	-0.10413	1.4176	0.28945
3	1.9048	1.5424	2.0739	1.237
3	0.61847	1.2374	0.75318	-0.71641
3	0.97398	0.35663	0.64072	1.1511
3	0.40955	0.65247	1.0018	0.049513
3	2.1025	0.4689	0.4978	0.90042
3	0.49261	1.1305	0.79201	0.46735
3	1.0621	0.57401	1.2529	0.29245
3	0.063043	0.51406	1.4149	0.80169
3	1.0077	1.2045	0.58066	-0.080371
3	1.6813	0.52512	0.60775	-0.38918
3	0.25246	0.32326	1.0355	-1.0189
3	2.0784	-0.7478	1.7728	-0.16042
3	1.6891	1.4911	1.2134	0.78047
3	-0.85534	0.19481	0.3748	0.87963
3	1.3835	0.46314	1.1585	-0.099141
3	2.2844	0.80445	1.3225	0.58288
3	1.0236	1.1775	0.22598	0.42995
3	0.69571	-0.26656	0.44076	0.56634
3	0.73818	0.65212	0.87795	0.43388
3	0.18788	0.12378	1.8373	0.5934
3	0.29468	1.1178	1.3612	1.2855
3	-0.54056	1.3214	1.0816	0.31264
3	2.0013	0.21152	1.0973	1.2958
3	0.87217	0.087525	1.0151	-0.48516
3	0.44733	0.22205	-0.039132	0.40932
3	0.54404	2.01	0.93152	0.58528
3	0.8709	0.58558	-0.11348	0.87219
3	-0.95271	0.70831	1.0851	1.8716
3	1.2574	0.7934	1.0274	1.5075
3	0.95625	1.465	0.97857	0.40369
3	3.1	1.4736	0.38708	1.3033
3	1.385	0.18819	0.46796	0.93351
3	0.36463	1.1062	0.73804	1.0452
3	0.40593	1.511	0.66513	0.55004
3	0.51932	0.48667	0.84559	0.92767
3	1.2987	2.0905	0.72348	1.1723
3	0.34607	0.91271	0.80559	1.0143
3	1.4704	1.1589	0.83129	0.82922
3	1.178	1.0855	1.2069	1.1517
3	3.6078	-0.58696	1.0109	-0.028592
3	0.96197	1.4213	0.76347	0.57305
3	0.65373	1.3497	0.61219	0.085004
3	1.082	0.044643	1.2459	0.53114
3	0.13544	0.81534	0.58698	0.15457
3	0.24733	0.4515	1.3762	0.96196
3	1.9243	0.54478	1.1434	0.39219
3	0.61186	0.81483	0.87996	-0.24452
3	1.5947	0.54166	0.93982	1.4496
3	0.33135	1.2436	0.23427	0.65795
3	1.2983	1.467	0.95342	0.16438
3	1.7028	0.28058	1.0835	0.27455
3	-1.106	0.90081	1.446	1.2383
3	0.66866	1.0316	0.034133	-0.74356
3	-0.36677	0.070306	0.80637	1.2732
3	0.75132	1.3438	1.1461	0.25895
3	1.0246	1.09	0.15546	0.94711
3	0.018188	0.8542	0.1205	1.1647
3	0.86591	0.98248	0.51418	0.42472
3	0.36806	1.2387	1.1254	0.75308
3	0.42939	0.83974	0.95177	1.1055
4	0.41453	-0.29871	-0.24742	0.39971
4	-0.0049555	-0.33716	-0.73118	-0.42242
4	2.0333	0.53511	-2.22	-0.83815
4	1.1445	0.48443	-1.5441	0.97527
4	0.64088	0.78148	-1.0419	-0.24378
4	2.291	0.3606	-1.0682	0.63475
4	0.56784	0.37324	-0.57984	0.44374
4	1.0267	0.31404	-2.1221	-0.55016
4	1.9218	0.32026	-2.1876	0.31046
4	1.4225	-0.028696	-0.45891	-0.42831
4	1.5957	1.0139	-1.1617	-0.14793
4	1.5399	-0.063921	-0.84783	-0.67222
4	0.74235	0.57706	-1.1904	0.39811
4	1.6991	-0.030769	-1.3474	-0.67286
4	1.0742	-0.95901	-2.3303	1.5271
4	0.099573	1.4923	-0.97134	0.52576
4	0.79949	0.48936	-0.65143	0.044001
4	2.312	0.44725	-1.5046	0.35799
4	-0.075954	0.62928	-1.2717	1.0043
4	0.17263	-0.013305	-2.1848	-1.3687
4	-0.040738	0.071214	-1.2072	-0.94011
4	2.391	-1.5195	-1.4352	-0.4092
4	1.2139	0.13307	-2.3682	0.44336
4	1.1684	-0.55367	-1.5044	-0.77261
4	1.5528	0.17256	-2.2462	0.71791
4	2.1115	-0.4098	-2.3883	-0.4119
4	0.93714	-0.16443	-2.3494	0.81205
4	0.55355	-0.3332	-0.15268	0.61254
4	0.8879	0.47181	-1.9219	-0.39592
4	1.7812	-0.00058623	-1.374	-0.97493
4	-0.3886	0.7845	-1.622	-0.01519
4	0.54273	-0.13931	-3.924	-0.58506
4	0.87468	0.0024815	-1.829	-0.17168
4	0.86449	0.32337	-1.4115	-0.72603
4	1.5305	0.21892	-2.1004	0.42798
4	2.6274	-1.1484	-1.418	0.75401
4	0.43739	1.1135	-0.70228	-0.84244
4	0.85166	0.90194	-1.1031	-0.041802
4	1.0472	-0.48714	-1.9319	-0.55316
4	0.50608	-0.37865	-2.083	0.38692
4	1.8868	-0.19712	-0.43166	-0.50819
4	0.71493	0.8697	-0.49757	0.31604
4	1.4521	0.73127	-1.2432	0.20901
4	0.1445	0.45315	-2.2037	0.25537
4	0.35007	0.14787	-2.5464	0.5404
4	0.37326	-0.20838	-0.92314	0.32427
4	1.936	0.454	-2.192	-0.0074576
4	0.45209	0.11371	-0.67029	-0.007761
4	0.74888	-0.0092821	-0.33775	0.64792
4	0.19836	1.1465	-2.1488	0.4834
4	-0.092967	0.12242	-1.0495	-0.14201
4	1.5809	0.49127	-2.8552	0.40448
4	2.2003	0.86867	-1.4447	0.16754
4	0.48936	0.32693	-2.1585	0.080577
4	1.2866	-0.1259	-0.37061	-0.18745
4	1.5179	0.91378	-1.7103	-0.74397
4	2.1919	-0.33476	-2.4195	-0.60154
4	2.1756	1.2884	0.095903	1.0702
4	1.3015	2.2337	-1.441	1.0701
4	-0.82452	2.1763	-2.2007	-0.71482
4	0.47335	-0.046878	-1.9488	-0.27269
4	-0.092895	0.62422	-2.0507	-0.57194
4	1.6238	0.2391	-1.1633	0.3595
4	1.4312	1.1883	-0.97687	-0.6905
4	-0.69281	-0.43052	-1.1449	-0.69876
4	0.14504	1.2439	-1.8554	-0.23041
4	0.84175	0.30664	0.10146	0.83618
4	0.64256	0.23925	-1.9601	0.54259
4	0.16279	-0.25046	-0.84143	0.15451
4	1.1273	-0.17535	-0.3739	-0.35304
4	1.0452	0.44055	-1.362	-0.36139
4	0.48875	0.26298	-2.0777	-0.32509
4	0.00099195	-0.91924	-1.0081	0.35773
4	1.4583	0.44143	-1.693	0.30925
4	1.1349	0.85247	-0.61979	-0.17212
4	1.3629	-0.66732	-3.2171	-0.90721
4	-0.29493	-0.17442	-0.16166	0.81149
4	0.18434	0.05064	-1.9753	-0.72434
4	0.46014	-0.40342	-0.68735	1.4507
4	-0.10477	-0.49173	-1.3577	-0.44832
4	0.034614	-0.022013	-0.86932	0.10816
4	-0.094211	0.42545	-0.68504	-0.54774
4	0.96139	0.38716	-1.6034	0.49911
4	2.5014	-0.52037	-1.0288	-0.28
4	0.59882	-0.22967	-1.4941	0.713
4	2.3222	0.50641	-1.2236	0.040742
4	0.5604	0.0012209	-1.4032	0.24299
4	-0.02642	0.36418	-1.2362	0.54884
4	0.50789	0.094584	-0.43434	0.25335
4	0.32244	0.28774	-1.7381	-0.52763
4	2.0525	0.90384	-1.3852	-0.91705
4	1.6415	-0.30492	-0.65402	-1.5692
4	1.3345	0.093621	0.65159	-0.5701
4	1.089	0.97872	-1.3063	-0.55731
4	2.4186	-0.34426	-0.61372	1.1572
4	1.2786	0.70389	-1.9295	1.3674
4	2.4427	0.46895	-2.7428	1.0304
4	1.1715	-0.18123	-2.4878	-0.25703
4	1.4068	0.85985	-0.15316	0.75218
4	-0.39132	0.010078	-3.4479	0.18202
5	2.0954	-0.12467	0.71623	-0.05117
5	2.2183	-0.0063262	0.71873	0.23333
5	1.933	-0.12892	0.72616	-0.065388
5	0.77256	0.15643	1.0663	1.3646
5	1.2141	-0.033018	1.1875	1.2712
5	0.6136	-0.021117	0.64334	0.4908
5	-0.38033	0.23594	0.75917	0.49517
5	-1.7006	-0.089655	0.98296	0.86427
5	0.26126	-0.1418	0.58637	0.61824
5	0.54688	0.052847	0.86514	0.75521
5	1.9199	0.12877	0.7578	1.1755
5	0.3402	-0.026115	0.7956	-1.1794
5	0.89656	-0.20143	0.94257	0.26923
5	0.60267	-0.11309	0.80341	1.8382
5	0.70247	-0.0042589	0.97533	1.224
5	0.51454	-0.084008	0.89626	0.76361
5	2.2793	0.069941	0.38784	0.45557
5	2.9159	0.065824	0.81856	1.52
5	0.71264	-0.054942	1.079	0.43727
5	0.93361	-0.15634	0.83569	-0.33117
5	1.2654	-0.025246	0.52481	0.12904
5	-0.053138	0.060676	0.79818	0.26016
5	1.1304	-0.02014	0.83179	0.37982
5	1.3575	0.01738	0.70877	0.72929
5	0.33941	-0.19469	0.96378	1.4622
5	1.7711	0.1143	0.33314	1.576
5	-0.81781	-0.041049	0.71646	0.35716
5	0.065914	-0.23511	0.87323	1.1321
5	2.067	0.12081	0.75546	0.95463
5	1.1492	-0.07316	0.98894	1.3245
5	0.069381	-0.077369	0.66764	-0.29471
5	-1.3075	0.23238	0.94749	0.54135
5	1.1647	-0.085411	0.68716	-0.52005
5	0.81144	0.037018	0.46805	0.54187
5	0.27951	-0.13772	0.849	0.056678
5	1.9098	-0.074977	0.46473	0.91424
5	1.0615	-0.14093	0.35529	1.2013
5	1.7278	0.026843	0.66502	-0.6429
5	1.6584	0.14707	0.95498	1.7833
5	1.8492	-0.0006779	0.8456	2.2448
5	1.5525	0.080428	1.0784	1.5797
5	-0.028882	-0.076588	0.32883	0.045906
5	1.6193	-0.1492	0.75815	-0.021199
5	1.0722	-0.10632	0.53982	-0.73358
5	-0.59432	-0.099437	0.78184	0.64949
5	0.42067	-0.080225	0.51315	0.25956
5	0.5169	0.045642	0.57787	0.88396
5	1.7489	-0.024338	0.38424	0.45826
5	2.2814	-0.20469	0.54223	1.7138
5	0.27593	0.049027	0.31127	0.13747
5	1.7238	-0.0064162	0.95625	1.6329
5	0.43795	0.032338	0.82854	0.76626
5	0.91315	0.13981	0.77344	0.16344
5	1.7516	-0.089754	0.58741	1.052
5	0.54238	-0.026396	1.0746	1.0986
5	2.285	-0.12584	0.66118	0.86422
5	2.1224	-0.050987	0.6964	1.0527
5	1.254	-0.15922	1.0395	0.51131
5	-0.12684	-0.11009	0.52571	-0.30175
5	0.67583	0.064677	0.61569	1.2868
5	1.9973	-0.043588	0.67276	0.73724
5	-0.38241	0.12682	0.43863	-0.11774
5	0.82622	-0.046544	0.97742	-0.11985
5	1.4438	-0.092197	0.72642	0.46733
5	1.0548	0.056422	0.21104	1.7498
5	2.9461	-0.1608	0.577	0.78965
5	2.0187	-0.095947	0.78743	0.20536
5	0.64931	0.14691	0.84019	-0.093584
5	2.0866	-0.15751	0.77901	-0.75945
5	1.2068	0.16151	0.72503	1.0786
5	0.9304	0.049436	0.99843	0.99252
5	0.02305	0.012741	0.85177	0.98017
5	1.7495	0.0066706	1.0063	-0.02778
5	0.84357	0.10657	0.97956	0.65562
5	1.9491	-0.078451	0.51592	0.10738
5	-0.049067	0.053864	0.53611	-0.081146
5	1.8692	-0.063968	0.98125	0.69092
5	0.15465	0.033018	0.75952	1.8161
5	-0.41534	-0.09165	0.66067	0.28242
5	0.94499	-0.010712	0.47058	0.3796
5	1.2977	-0.18062	0.67179	1.8019
5	0.89898	-0.050759	1.0305	0.11199
5	0.98687	-0.036863	1.0215	0.11916
5	2.2604	-0.014901	0.66266	0.10999
5	1.0444	-0.18113	0.4778	0.04952
5	-0.28948	0.062118	0.87127	0.26696
5	0.55512	-0.29921	0.79554	1.0327
5	1.7629	-0.051477	0.32732	1.1697
5	0.43482	0.14389	0.63371	-0.023172
5	1.8639	-0.23006	0.88737	0.97406
5	2.0355	0.086157	0.27944	1.5666
5	0.73185	-0.15017	0.52576	0.96383
5	0.58054	-0.062681	0.41815	0.61031
5	1.3891	-0.23918	1.0154	0.69448
5	0.37935	0.041305	0.58704	-0.0012571
5	0.64239	-0.096694	0.45329	1.4517
5	-0.37709	-0.1878	0.62071	0.97071
5	0.25804	-0.12643	0.75155	0.50137
5	1.6421	-0.028125	0.63522	0.46624
5	3.2115	-0.18315	0.28968	1.0328
5	0.98566	0.041739	0.75616	0.64628
5	1.5615	0.043887	0.54085	0.34197
5	1.6374	-0.0059565	0.64204	2.717
5	1.7312	0.018572	0.95277	0.60451
5	0.48759	-0.076674	0.58933	1.5229
5	0.04106	-0.14814	0.53184	0.318
5	1.1802	-0.066795	0.78022	1.2359
5	0.37831	0.026727	1.0723	-0.073155
5	-0.8905	-0.046828	0.71123	0.46931
5	2.7087	0.027282	0.43951	1.183
5	0.92273	-0.015631	0.86032	1.5384
5	0.36868	-0.062191	0.56867	1.6495
5	-0.68872	0.078982	1.0519	-0.54087
5	0.57171	-0.059956	0.7189	0.29977
5	1.805	0.055007	0.72478	-0.16932
5	0.31353	0.031317	0.79103	-0.029976
5	2.2247	0.012451	0.71664	1.3236
5	0.68244	-0.0020817	0.71291	1.8185
5	2.5017	-0.16791	0.4736	-0.58905
5	2.4027	-0.090666	0.78157	0.94556
5	3.3516	-0.080072	0.85923	0.82337
5	0.35273	0.068788	0.86942	0.38997
5	0.87024	-0.06576	0.78524	0.31329
5	1.0784	0.077028	0.37532	0.5935
5	-1.6879	-0.0478	0.82397	0.21621
5	0.92919	0.098397	0.79267	-0.24204
5	1.0659	0.035139	0.51002	1.4579
5	2.3056	0.00449	0.7378	0.37999
5	0.62754	0.0089637	0.67461	1.2936
5	1.3335	0.076471	0.54025	0.87622
5	1.6891	-0.20145	0.72174	0.65834
5	1.9055	-0.023632	0.53238	0.13679
5	1.5953	0.0059371	0.51653	1.53
5	0.19735	-0.20767	1.0325	-0.0020984
5	0.71414	-0.025435	0.6866	1.2097
5	2.7535	-0.14399	0.72063	-0.446
5	2.036	-0.044973	0.87201	0.21435
5	1.3556	0.010094	0.69967	0.59764
5	0.53415	-0.18498	0.66973	-0.14552
5	-0.68378	-0.097442	0.44717	-0.34936
5	-0.36375	-0.066443	0.72964	0.3631
5	0.25213	0.17142	0.63458	-0.17919
5	1.1475	-0.076014	0.77287	0.39101
5	0.58848	-0.049644	0.62089	0.84389
5	-1.7721	-0.055887	0.837	0.56459
5	-0.36295	0.04256	0.62558	-0.50102
5	3.0625	0.028689	0.50056	0.45394
5	0.64504	-0.0010415	0.65925	2.211
5	1.1444	-0.028468	0.86156	1.0697
5	0.94957	-0.22312	0.4631	0.53019
5	0.076257	-0.12897	0.54552	1.2341
5	-0.81513	-0.080401	0.88789	1.6316
5	0.52719	-0.12425	0.54276	0.1858
5	0.52836	0.044837	0.5977	0.6905
5	0.72876	-0.18835	0.65092	0.17333
5	0.74356	-0.2001	0.53948	1.3404
5	1.7299	-0.24547	1.145	0.085701
5	0.48298	0.062508	0.65481	0.93145
5	1.161	-0.16397	0.52033	0.1819
5	3.0774	0.010712	0.70633	-0.13054
5	-0.096377	0.054707	1.0616	0.93767
5	0.9913	-0.00068749	0.45131	1.4662
5	3.0515	-0.26679	0.54833	1.1541
5	1.594	-0.037517	0.84597	0.46491
5	1.7758	-0.041001	0.83439	0.22383
5	0.66119	0.071372	0.43702	1.0187
5	2.2126	0.23118	0.69269	1.5987
5	1.3424	-0.15613	0.53177	0.24208
5	0.59979	0.031531	0.54445	1.1901
5	0.62175	-0.089394	0.64926	0.24264
5	1.2443	-0.13504	0.96045	0.55243
5	2.1362	-0.060761	0.54639	1.5598
5	1.8117	0.024702	0.71932	0.68667
5	1.305	-0.093105	0.8087	0.90727
5	1.2949	0.069281	0.82301	0.71172
