# Supplementary material for: Gene expression trees in lymphoid development
Source: BMC Immunol. 2007 Oct 9;8:25. doi: 10.1186/1471-2172-8-25 (PMC2244641; doi:10.1186/1471-2172-8-25)
Supplement: Additional data file 7 — SIM Datasets. Data sets from simulated MixDTrees. See readme.txt for file descriptions. The first column indicates the true label of the sample. [file 1471-2172-8-25-S7.zip › 2/gen_dag_sim_c5_s500_e201_d10__15__20__20__35_n0.txt]

1	2.2208	-1.0258	-0.23834	-0.45706
1	2.4858	-0.29275	0.51313	-0.078225
1	2.7715	-0.83261	0.7392	-0.3298
1	3.4636	-0.056949	0.37505	0.081105
1	3.1622	-0.86091	0.90194	-0.29751
1	0.83791	-1.8429	1.4016	-0.73591
1	2.0592	-1.5186	1.2628	-0.80512
1	1.5993	-2.0321	-0.19004	-0.84312
1	0.24682	-0.062604	-0.55806	-0.021807
1	2.2222	-0.93396	-0.63954	-0.079115
1	2.4954	-2.0906	-0.40387	-0.70818
1	1.9614	-1.1559	0.8944	-0.25741
1	-0.57681	-1.3505	1.23	-0.4488
1	1.8914	-2.6055	-0.07228	-0.70739
1	3.0628	-1.1136	-0.4565	-0.3267
1	2.3912	0.75819	0.31581	0.060913
1	-1.5581	-1.2113	-0.5885	-0.60353
1	1.7683	-0.83461	1.6073	-0.1359
1	2.4631	-0.94936	-0.46842	-0.15774
1	0.3378	-1.5149	-0.33847	-0.3819
1	2.604	-2.6924	0.15716	-0.7328
1	-0.44524	-1.659	0.15319	-0.72949
1	0.77504	-2.1707	0.23172	-0.82966
1	-0.025044	-1.3679	-0.35456	-0.42847
1	1.2114	-1.0732	-0.77698	-0.51576
1	0.33332	-1.0737	-0.075627	-0.31595
1	1.2928	-1.4473	1.0664	-0.63162
1	1.2965	-1.0677	0.28692	-0.29674
1	0.38049	0.38878	0.50036	0.094386
1	0.86563	0.5375	0.63986	0.164
1	1.2482	-1.0917	1.9876	-0.01239
1	1.1142	-1.5349	-0.11202	-0.54057
1	1.7369	-1.3111	-0.505	-0.5152
1	1.9598	0.39943	0.019534	0.19318
1	0.6902	-1.8788	-0.55676	-0.65891
1	1.8386	-1.8893	0.12617	-0.54396
1	-0.096955	-1.5784	0.47311	-0.35547
1	2.6238	-1.0843	-0.55292	-0.12504
1	0.17557	-2.7878	1.0863	-0.81316
1	2.7409	-2.7054	0.99731	-0.92694
1	-0.2993	-1.9999	0.66977	-0.75443
1	0.83889	0.23	0.16826	0.21559
1	0.61273	-1.3112	0.13557	-0.21807
1	1.2735	-1.1218	0.68599	-0.10405
1	-0.14061	-1.6681	-0.5777	-0.49967
1	1.9603	-0.95737	0.67062	-0.31569
1	2.1288	-0.45553	-0.042961	-0.50193
1	2.9067	-0.56328	0.15593	-0.37564
1	1.6722	-1.0665	1.1684	-0.10911
1	3.1348	-1.8539	0.069189	-0.57281
2	0.10199	-1.0765	0.46221	1.3943
2	0.9987	0.28937	-1.4837	0.97651
2	0.19608	-0.86548	-0.50556	1.6389
2	0.1112	-2.0906	0.36617	2.1004
2	2.6286	-1.3905	-0.11871	2.2676
2	0.85044	-0.86258	-0.095042	1.4244
2	1.2965	-1.45	1.1337	1.684
2	-0.47113	-1.55	0.80588	2.0011
2	1.9546	-1.3793	0.82264	1.8385
2	1.2503	-0.16647	-0.19559	1.4039
2	1.9746	-0.99979	0.67577	2.3906
2	1.3767	-0.27734	-0.048208	1.4073
2	1.0947	-0.0462	-0.15482	1.3933
2	0.73707	0.76297	-0.69472	1.4223
2	0.80187	0.047256	0.79617	1.0023
2	0.49222	-1.6408	1.0623	1.6109
2	0.74113	-0.54565	-0.024371	1.1595
2	1.3675	-0.22729	-0.13991	1.7522
2	1.6569	-0.7861	0.72181	1.4818
2	0.67608	-0.81737	-0.13497	1.6166
2	0.37956	-1.1406	1.8505	1.7298
2	1.3708	-0.40884	-0.31708	1.3717
2	-1.7352	-1.6147	-1.0328	1.8123
2	0.38604	-0.43297	0.60357	1.396
2	1.2276	-0.8207	0.21933	1.3347
2	1.7939	-1.0798	1.3602	1.8325
2	0.21086	-0.52026	0.75128	1.899
2	-0.56095	-1.5101	0.62101	1.8236
2	0.78121	-0.98378	-0.481	1.6464
2	-0.021452	-1.1635	1.0299	1.4151
2	3.0264	0.62457	0.62963	1.0298
2	0.09076	-0.82935	0.084486	1.5322
2	-0.075194	0.095724	-1.337	1.5138
2	1.348	-0.96477	-0.81717	1.4521
2	0.83717	-1.2336	0.46257	2.2171
2	0.81432	-0.92006	0.075662	1.4851
2	1.4066	-1.7458	1.6985	2.3307
2	1.5578	-0.22206	-0.74084	1.216
2	1.3527	-0.43745	0.35809	1.6335
2	0.13891	-0.095264	-0.48789	1.0111
2	2.1619	-0.15275	0.1212	1.3311
2	1.1524	-0.4186	-0.050897	1.3162
2	0.080282	-0.81999	-1.4585	1.5252
2	1.3289	-0.65437	0.77944	1.3025
2	-1.4736	-2.2761	1.0111	2.0292
2	2.264	-0.012316	-0.49931	1.0663
2	0.4033	-1.4	0.97119	1.7908
2	1.2445	0.4796	-0.98181	1.129
2	0.27735	-1.5718	1.0861	1.7644
2	-1.2168	-1.9872	-0.024079	2.0954
2	0.31737	-0.78093	2.1189	1.6018
2	-0.17334	-1.1735	1.2534	1.3656
2	-0.030093	-0.35254	-0.31917	1.2378
2	2.0857	-0.47868	0.14844	1.2691
2	0.49803	-1.0747	0.80306	1.7491
2	1.6767	-0.61371	1.2298	1.8467
2	1.9222	-1.0814	-0.44692	2.0191
2	1.2041	-1.1792	0.33856	1.5604
2	0.13679	-0.73081	0.83565	1.3112
2	-0.1103	-0.37022	-1.146	1.2454
2	-0.125	-0.58984	0.71802	1.5495
2	1.864	-1.6708	1.5123	1.6785
2	-0.97055	-0.32381	1.1306	1.6488
2	-0.023604	0.32723	-1.6772	1.2258
2	1.2607	-0.64528	-0.90276	1.1855
2	1.7937	-0.5182	0.47936	1.7606
2	0.51741	-2.1565	1.3398	2.0544
2	1.5626	-1.4563	0.17537	1.8096
2	1.3736	-0.64642	0.32347	1.1247
2	0.78651	-1.5878	1.5335	1.6741
2	1.3353	-0.45401	1.0865	1.4333
2	-0.77829	-1.8828	-0.79244	2.2101
2	0.24873	-1.1621	-0.21708	1.6271
2	1.4523	-1.5078	-0.42676	1.5346
2	1.9638	-0.81033	0.85761	1.4429
3	-0.93323	-1.2218	0.19538	-1.5226
3	-0.86282	0.50752	-0.55143	-0.24614
3	-1.0816	-0.23933	-0.55213	-2.5443
3	-1.0104	0.95123	0.017165	-0.11801
3	-0.98312	-0.29589	-0.43528	-0.38933
3	-0.99451	1.0221	-0.58999	-0.64975
3	-0.74492	-0.70832	-0.21885	-0.9797
3	-0.92453	0.78258	-0.35203	-1.3371
3	-1.0625	1.0381	-0.51423	-1.7561
3	-0.78701	0.56359	0.91725	0.76909
3	-0.57273	-0.69479	-0.51027	-1.8417
3	-1.0505	-1.288	-1.4439	-0.36669
3	-0.84583	0.54156	-0.47129	0.45282
3	-0.90211	-0.80414	-0.55973	-1.209
3	-0.83586	0.56051	-0.52445	-1.2487
3	-0.9589	1.558	-0.49718	-1.1288
3	-1.1112	-0.18517	-1.2908	-0.75605
3	-0.87044	-0.53375	-1.193	-2.2569
3	-0.84482	1.3914	-0.20566	-1.4117
3	-0.63245	-0.63572	-0.69836	-0.60888
3	-0.99238	-0.56133	-0.92554	-0.13511
3	-0.95106	0.96377	-0.26013	-1.7211
3	-0.99238	0.27134	-0.21108	-1.1415
3	-1.0356	0.40338	-2.2066	-0.42212
3	-0.8769	1.2101	0.87714	-1.384
3	-0.81117	-0.3199	-1.6432	-1.3258
3	-0.9205	0.82117	0.12142	-1.7056
3	-0.99544	0.76634	-0.54493	0.56375
3	-1.0399	0.4951	-1.3607	-0.95209
3	-1.053	0.025397	-1.2455	-1.968
3	-1.1914	1.9461	-0.67071	-0.41666
3	-0.85984	0.63695	-0.29008	-1.3241
3	-0.89943	2.3133	-0.2318	-0.93533
3	-0.87328	0.12649	0.39394	-1.4858
3	-0.72572	-0.090736	-2.8419	-1.908
3	-1.1309	-0.041181	-0.24987	-0.27624
3	-0.80895	0.42508	-0.61474	-1.3184
3	-1.026	-0.15309	-0.83886	-0.55081
3	-0.97129	1.5806	0.78602	-1.4225
3	-0.78912	0.4614	-0.32904	-0.67405
3	-0.92457	0.20539	-0.7754	-1.5043
3	-1.0055	0.61505	-0.13302	-0.92434
3	-0.67804	-0.73239	-1.5014	-1.2448
3	-0.84584	1.9945	-0.62808	-1.4285
3	-0.72646	0.48601	-0.080151	-1.5814
3	-1.1306	0.86194	-0.29604	-1.6839
3	-0.64158	2.0176	0.078839	-0.56551
3	-1.1075	-0.43014	-2.3981	-0.73665
3	-1.015	0.26881	-0.75804	-1.2995
3	-0.89208	-1.3998	-2.0219	-1.3882
3	-1.0138	0.64146	-0.12068	0.42605
3	-0.72271	1.1215	-0.90471	-0.064784
3	-0.87608	-0.18373	-0.2328	-0.97772
3	-1.1433	0.37971	0.45518	-1.912
3	-1.1493	0.18803	-0.71133	-1.0303
3	-0.84181	0.75148	0.22012	-1.6275
3	-0.84801	-0.43041	-0.76483	-0.86037
3	-0.76936	-0.17029	-0.94163	1.1188
3	-0.99218	0.19708	-0.70002	-1.4604
3	-1.0664	1.2093	-0.49643	-2.2463
3	-0.8709	1.7415	0.31757	-3.4883
3	-0.73229	0.24887	-1.6217	-2.3152
3	-0.95684	0.95889	-0.59301	-0.63564
3	-1.0026	0.17746	-0.33221	-1.2555
3	-0.96923	0.60026	-1.413	-1.0365
3	-0.98876	-0.34789	0.19668	0.10437
3	-0.9617	1.4659	-0.76213	-0.19365
3	-1.2196	0.91654	-0.43371	0.57051
3	-0.81026	1.4753	0.46442	-1.3675
3	-0.88455	-0.46028	-0.11005	0.55022
3	-0.95798	0.8784	-0.41895	-2.278
3	-0.99919	-0.55174	-1.5739	0.37552
3	-1.1024	0.79678	-0.89765	-0.24774
3	-1.1219	0.40055	0.19629	-1.1462
3	-1.0485	-1.0925	-1.262	-2.0079
3	-1.178	1.0603	0.38135	0.038083
3	-0.74181	-0.75137	-1.0307	-0.55075
3	-0.9787	-1.2494	-1.1593	-0.387
3	-1.0368	-0.52645	-0.28243	0.28211
3	-0.83114	1.3421	-0.19115	-0.50004
3	-0.81782	-0.4605	0.072392	-0.73752
3	-0.91725	0.65877	-0.99591	-0.82337
3	-0.77332	-0.7758	-1.0238	0.40333
3	-0.75069	2.2962	1.0625	0.52858
3	-0.87245	0.30974	-0.89012	-2.0695
3	-0.85319	0.48938	-0.16069	-1.237
3	-0.99358	-0.58444	-1.0966	-1.4179
3	-0.87684	-0.5501	-1.032	-0.083956
3	-0.70925	1.3167	-0.34194	-0.14229
3	-1.0336	0.50218	-0.7801	-0.077016
3	-0.95502	1.3604	0.055277	-1.1248
3	-0.90291	0.98723	-0.08926	-1.314
3	-0.9959	1.9228	-0.21361	-1.3942
3	-0.89694	0.8788	0.10966	-1.4725
3	-0.95767	-0.60181	-0.58883	0.063179
3	-0.8663	0.90625	-0.52412	-1.9562
3	-1.0066	1.1598	-0.48436	-0.21939
3	-0.90597	0.51184	-0.6653	0.66892
3	-0.97281	0.21122	-0.25048	-1.6763
3	-0.84539	0.35761	-1.1162	-0.40465
4	1.2221	1.1288	-2.4463	0.99586
4	0.61603	0.63528	-2.6782	1.0333
4	0.61211	1.2351	-2.7631	1.3941
4	0.7776	1.927	-1.6161	-0.49845
4	1.344	1.2031	-1.3421	0.89276
4	0.81603	0.20098	-2.2672	0.28427
4	0.77817	0.76707	-0.92038	0.3715
4	1.4081	0.39135	-1.982	0.27935
4	0.29391	1.356	-3.304	0.28689
4	-0.12605	0.89627	-1.9138	0.1419
4	0.75232	2.0256	-1.8467	0.46125
4	0.84993	0.93289	-1.1253	0.45964
4	0.49305	0.90053	-2.0111	-0.38144
4	0.1286	0.8886	-1.1809	-0.2296
4	0.1405	2.3013	-1.7354	-1.7194
4	-0.24474	2.8396	-2.1032	-1.3179
4	-0.01159	0.26539	-0.33871	1.6881
4	0.934	-0.16732	-2.1198	0.83456
4	0.35306	0.91463	-1.8542	1.8068
4	0.82459	-0.034706	-1.5479	0.47605
4	0.10825	-0.30285	-0.94713	0.97341
4	1.3022	2.1009	-1.6296	-0.827
4	1.028	0.8097	-2.5428	0.11915
4	-0.39586	0.95557	-0.87245	1.6368
4	0.98265	-0.017741	-1.5608	0.72388
4	1.008	0.8063	-0.65123	0.33384
4	0.0033884	1.8819	-1.0817	-0.22392
4	0.36158	1.5574	-0.89088	0.61173
4	0.93025	2.1569	-2.8804	1.3597
4	-0.34016	1.6138	-3.0789	-0.09729
4	0.57613	1.5072	-0.44749	0.40456
4	0.7088	0.83827	-2.0957	1.1632
4	0.98664	1.8909	-2.4309	-0.31731
4	0.70263	1.8943	-2.198	0.17467
4	-0.28318	2.172	-2.0351	0.1037
4	0.48807	0.58077	-2.0346	-0.53192
4	0.29522	1.9617	-1.3565	0.058332
4	0.88876	1.3249	-2.9081	0.95892
4	-0.18146	0.26164	-0.65606	0.82173
4	-0.60311	1.9238	-2.12	-2.4568
4	0.71002	0.79858	-0.9648	0.217
4	0.54506	0.42239	-2.2086	0.99884
4	1.2005	1.1919	-1.9287	0.16166
4	0.76899	1.6735	-1.6484	0.34444
4	0.44198	0.51892	-1.7626	0.71826
4	0.6615	-0.60284	-2.2604	0.85787
4	0.4245	0.97688	-0.11922	-0.62853
4	0.38793	-0.12346	-0.61602	1.0218
4	1.9913	0.97477	-1.7655	1.7243
4	0.12022	1.5389	-3.1112	0.64091
4	0.09193	2.1112	-2.1971	-0.28383
4	-0.55218	0.87284	-1.2258	0.089166
4	-0.052709	0.89239	-0.68585	0.55386
4	-0.93224	1.3743	-2.5266	0.92275
4	0.49995	-0.58647	-2.0218	-0.047507
4	0.099901	3.0444	-2.0604	-0.30595
4	0.66579	1.599	-1.8468	-0.19505
4	0.41023	0.86391	-2.0041	-0.039957
4	0.62153	0.2778	-1.6345	-0.65151
4	0.69236	0.2915	-1.3448	0.087385
4	1.0897	-0.10201	-2.1495	1.8208
4	0.46096	1.6278	-2.1736	-0.027327
4	0.23327	0.66189	-2.1491	-1.8262
4	-0.50392	2.4133	-1.5751	1.412
4	1.3092	2.757	-2.5408	0.23878
4	0.38378	0.45676	-2.3337	1.1295
4	1.5013	0.5116	-2.5151	1.76
4	0.94614	1.4664	-1.4142	-0.20386
4	1.1608	-0.62223	-0.36046	-0.51072
4	1.0163	0.36115	-1.8607	1.5199
4	1.156	0.66434	-1.0864	-0.031964
4	0.51729	1.0908	-0.81133	0.84421
4	0.13457	0.57133	-1.3266	1.7263
4	1.4948	0.14937	-2.1452	0.31806
4	0.66602	0.27966	-3.1483	2.4951
4	-0.10407	1.0784	-1.982	-0.0474
4	0.86879	0.62788	-0.83978	1.1651
4	-0.12206	2.6128	-0.90848	-2.0971
4	-0.20715	0.49391	-2.0328	1.0464
4	1.5237	0.66205	-3.7583	0.0019907
4	-0.12454	2.1305	-2.5458	0.96957
4	0.83118	0.5457	-1.8899	0.065048
4	0.30493	0.51348	-2.9826	-0.60423
4	0.082529	2.2377	-3.244	-0.70757
4	-0.52026	1.1568	-2.9136	-0.57991
4	0.80485	1.3028	-1.3306	-0.24396
4	-0.32151	0.82154	-0.68588	0.7756
4	0.23795	1.0937	-2.9606	-0.84831
4	0.18671	0.011699	-0.48191	-0.040599
4	0.28168	0.23776	-1.6251	1.9338
4	-0.78389	-0.14002	-0.70939	1.3861
4	0.19811	-0.18395	-1.1773	0.76029
4	-0.49486	0.51785	-2.601	-0.32422
4	0.66849	0.52423	-0.66378	0.28871
4	1.4956	2.215	-2.8804	-0.94203
4	1.1984	-0.69841	-0.46019	0.10339
4	0.33289	-0.049801	-1.5325	2.0969
4	1.6742	1.2337	-1.8369	1.4618
4	0.76095	1.2184	-2.0464	-0.51659
4	-0.12173	1.5694	-1.0684	-0.27066
5	-1.3761	-0.3131	-2.3795	0.43905
5	0.054828	0.51006	-0.51544	-0.23588
5	-0.8671	0.34721	-2.1335	1.011
5	-0.99453	0.27263	-2.2038	0.98107
5	0.3426	-0.52123	-1.2469	-0.9064
5	0.043329	-0.15486	-1.6966	0.85886
5	-0.41998	-0.43557	-1.9946	2.4785
5	0.659	2.0615	-1.5313	-0.24957
5	-0.75664	-0.96982	-1.2341	0.7935
5	0.58598	-0.78479	-1.4618	0.9696
5	-0.152	-0.77039	-1.0472	-0.010027
5	-0.32443	-0.55328	-1.5868	-0.1635
5	-0.19287	0.25929	0.050407	0.38454
5	-1.0473	-1.0638	-1.5082	0.060666
5	-0.91413	-0.94692	0.36753	0.12517
5	0.090077	-0.17707	-0.59931	0.75727
5	-0.70116	-1.9994	0.090566	0.94255
5	-1.006	-0.090722	-1.0126	0.99654
5	0.13245	1.408	-0.22091	1.3231
5	-0.47342	-0.16765	-0.94916	0.67616
5	-1.1217	-1.5555	-1.5078	-0.1445
5	-0.68372	-0.60236	-1.538	1.2282
5	-1.1063	0.24988	-0.29566	1.8145
5	0.34894	-0.635	-1.1412	0.54582
5	-0.79599	-0.11879	-2.3955	1.8332
5	-0.072062	0.15668	-1.7208	1.5816
5	0.032934	0.87459	-1.6964	1.6415
5	-0.19255	1.0926	-1.1136	0.40697
5	-0.38235	1.1413	-1.893	0.93508
5	-0.77475	-0.067133	-1.2575	1.3932
5	-0.93588	0.71385	-1.0715	1.0724
5	0.11847	-0.68624	-2.0879	-0.29817
5	-0.41445	-1.5007	-2.5544	0.33116
5	-0.23522	-0.35417	-0.92787	2.2788
5	-1.0952	-0.63312	-1.4317	0.4704
5	0.23964	0.90007	-1.1233	1.2043
5	-1.0049	-0.54092	-0.35174	0.82577
5	-0.59086	0.046219	-1.8837	1.4932
5	-0.43467	-0.38937	-1.9579	-0.49334
5	-0.70308	0.062679	0.46162	0.0227
5	-0.34579	0.57866	1.3411	0.54072
5	-0.8946	0.37818	-1.234	1.5256
5	-0.85964	-0.48241	-0.015169	-2.0529
5	-0.43762	0.002588	-1.3304	1.4691
5	-0.92103	-0.69909	-1.5596	-0.22584
5	0.5826	0.71752	0.11991	0.10966
5	-0.73423	-1.6318	-2.0323	1.398
5	-0.70394	0.9054	-0.755	1.4663
5	-0.34833	0.20177	-2.5459	1.653
5	-1.0457	0.055225	-1.0028	1.8474
5	-0.55212	1.5572	-0.02386	0.44203
5	-1.0499	-0.45298	-0.46587	0.65791
5	-0.43111	0.24133	-1.6342	0.18211
5	-0.88063	1.2127	-1.7829	0.22465
5	-0.73175	0.24535	-3.1449	0.10702
5	-0.22793	1.0214	-0.94694	0.80225
5	-0.29286	-0.35457	-1.0316	0.26247
5	-0.61822	0.13804	-3.4762	0.50701
5	-0.87617	-0.86609	-1.2313	0.12586
5	-0.52194	1.5665	-0.048547	0.38186
5	-1.8179	-1.4465	-2.7488	0.27261
5	-1.2515	-0.50195	-2.8452	0.18423
5	0.21264	1.3608	-0.20515	0.71334
5	-0.2238	0.28746	-0.45962	0.044802
5	-0.30407	0.90657	-1.161	0.97395
5	-1.2709	0.84913	-0.48787	-0.49859
5	-0.67836	1.447	-1.5943	0.15061
5	-0.24081	0.34476	-0.30789	1.3562
5	0.78403	0.96429	-1.1055	0.81384
5	-0.87258	0.040423	-0.85634	1.4625
5	-0.35962	2.0874	0.29844	-0.51561
5	-1.6004	1.5418	-1.2084	0.71573
5	-1.4907	-1.3183	-0.33308	0.80491
5	-0.37956	-0.11957	0.37732	0.3401
5	-0.21214	-0.26088	-0.52382	0.24061
5	-1.118	-0.19904	-1.0099	1.7772
5	-0.91546	-0.47805	-0.56502	0.70569
5	-0.53388	-0.2183	-3.0048	1.5725
5	-1.0416	-1.2683	-1.3412	-0.3985
5	-1.602	-1.4898	-1.7212	0.54139
5	-0.67728	-0.4007	-1.5749	0.81751
5	-0.39049	1.3738	-0.12832	0.092131
5	-0.44844	0.40403	-1.6921	1.9013
5	-0.23465	-0.30245	-1.1608	0.39091
5	-1.7497	0.48515	0.59541	1.2757
5	-0.31911	-0.32003	-1.5223	0.60138
5	-0.40066	0.97028	1.2955	1.5403
5	-0.16182	-1.126	-1.5208	0.71493
5	-0.23643	1.1816	1.9646	1.1583
5	-1.075	-1.0173	-1.9704	-0.43308
5	-0.96931	-0.77822	-2.8158	-0.17928
5	-0.54014	1.2463	-0.2708	0.55003
5	0.44129	0.79341	0.85033	-0.13931
5	-1.3816	1.3697	0.37225	-0.22323
5	-0.79881	-0.28431	0.38897	0.96666
5	-0.11058	-0.9056	-2.2646	0.15587
5	-0.87518	-1.1943	-0.64877	1.2858
5	-0.030415	1.2305	0.78265	2.2453
5	-1.059	2.0646	-1.6408	0.35278
5	-0.78991	-0.49613	-2.505	0.96793
5	-0.51252	-0.33424	-0.36157	-0.37759
5	0.26191	0.73588	-0.2896	0.65855
5	-1.7705	-0.41947	-0.62295	0.090061
5	-0.40275	-0.21483	-0.96395	0.65023
5	-0.87418	0.70317	-2.0594	1.3296
5	-0.33296	1.0092	-0.7973	0.035024
5	-1.103	0.36566	-0.59965	2.3442
5	-0.12783	1.6418	-0.51651	1.7766
5	0.093637	1.005	0.29243	0.84801
5	0.50809	0.10632	-0.37201	-0.49886
5	-0.052393	0.097987	-1.9645	1.0316
5	-0.83026	1.0079	-0.29353	0.85292
5	-0.55519	-2.1672	-0.88334	1.9783
5	-0.43577	1.0522	-0.81639	0.086857
5	-0.58357	1.1963	-0.6339	-0.44027
5	-0.67797	-0.50579	-0.45999	0.78143
5	-1.8455	1.3131	-0.11981	1.2115
5	-2.088	0.45966	-1.2303	-0.58407
5	-1.0754	-1.7717	-1.4351	1.2505
5	-1.2013	-0.54375	-2.5232	0.8031
5	-1.1322	-0.2398	-1.2548	-0.046439
5	-0.92782	-0.56406	-1.7323	0.27547
5	-0.83386	-1.1921	-1.7559	0.084235
5	-0.95454	-1.1331	-0.83445	-0.4866
5	-0.49176	1.7373	1.4092	1.5005
5	-0.1822	-1.2493	-2.0319	0.85996
5	-0.090885	0.37202	-1.9081	0.74194
5	-1.1702	-0.93049	0.24202	-0.3361
5	-1.3479	0.2423	-2.7915	-0.34695
5	-0.44934	-1.027	-0.044848	0.20049
5	-0.94898	-0.58696	-0.57033	0.19786
5	-0.2716	-1.1062	-1.9362	-0.31501
5	-0.82232	0.23309	-0.93736	0.81726
5	-0.61913	1.3636	-0.15245	-0.2284
5	-0.54038	0.7547	-1.2087	1.4847
5	-1.9911	1.1672	-0.45314	0.3524
5	-0.29475	-0.16353	-2.3445	0.41013
5	-0.88027	0.41721	-1.8182	0.27652
5	-0.42326	1.4345	-2.0089	1.1274
5	-1.626	0.45651	-0.50248	0.74722
5	-0.46172	0.54991	-0.40921	0.59159
5	0.06683	-1.4094	-1.3579	-0.10269
5	0.64019	-0.16296	-0.39885	0.5056
5	-2.0198	-0.32757	-2.7514	-0.19958
5	-1.0561	-0.12314	-0.89336	0.71642
5	-1.3692	-0.25107	-1.6967	-0.13208
5	-1.1519	-2.1003	-1.8639	0.8511
5	-0.013126	0.46277	-0.24628	0.26943
5	-1.3643	-0.94732	0.064398	-0.17201
5	-0.66262	-0.43651	-1.0502	0.2366
5	0.53519	0.34952	-0.63527	1.0016
5	-1.273	-1.5626	-1.0582	-1.5511
5	-0.69759	-1.1643	-2.6136	1.558
5	-2.562	-0.96162	-1.5242	-0.38553
5	-0.25818	-0.66637	-1.1212	0.24669
5	0.12356	0.46455	-1.9955	1.3021
5	-1.0023	-1.3794	-1.0229	-1.1291
5	-1.2955	-1.9379	-1.4379	-2.1131
5	-1.3004	1.2429	-1.5859	0.62229
5	-0.0016505	0.98341	-2.0818	1.2001
5	0.013639	1.9132	-1.6807	0.89394
5	-0.36447	0.32811	-1.7217	1.8567
5	-1.265	0.7202	-0.91231	0.68984
5	-0.21462	-0.86129	-2.4532	0.7823
5	-0.584	0.58638	-0.12922	0.41184
5	-0.7046	0.32534	-0.96176	1.0643
5	-1.2367	-0.12804	-1.93	-0.20513
5	-0.5508	-0.64105	-1.42	0.207
5	-0.7877	0.68969	-0.87288	0.11083
5	-0.52002	-0.85312	-1.6053	-0.1601
5	-1.9367	-1.2416	-3.5911	-1.7221
5	-0.24871	0.95084	0.44964	0.16926
5	-0.53641	-0.25438	-1.7607	0.99146
5	-0.88769	-1.1144	-1.8689	-0.2243
5	-0.91345	-1.3949	-0.53749	2.5336
