# Supplementary material for: Gene expression trees in lymphoid development
Source: BMC Immunol. 2007 Oct 9;8:25. doi: 10.1186/1471-2172-8-25 (PMC2244641; doi:10.1186/1471-2172-8-25)
Supplement: Additional data file 7 — SIM Datasets. Data sets from simulated MixDTrees. See readme.txt for file descriptions. The first column indicates the true label of the sample. [file 1471-2172-8-25-S7.zip › 2/gen_dag_sim_c5_s500_e206_d10__15__20__20__35_n0.txt]

1	-0.007114	-0.099576	0.81118	0.82008
1	-0.2454	0.058967	0.15983	0.88538
1	0.48421	-0.03099	-0.74606	1.3506
1	1.1926	0.15958	-0.20432	1.0942
1	-1.2767	-0.36908	0.61485	1.7701
1	0.82237	-0.093381	-0.30433	1.3128
1	-0.029266	-0.0035829	0.093443	1.5691
1	-0.14002	-0.30284	0.051382	0.97211
1	0.17047	-0.42377	0.11258	1.1393
1	-0.66852	-0.48896	-0.41177	1.5638
1	0.91663	0.29214	-1.094	0.75192
1	1.3683	0.15195	-0.22693	1.0706
1	1.3717	0.62842	0.30727	1.1366
1	1.1894	-0.09746	0.37005	1.1523
1	0.66814	0.14445	0.30542	1.0025
1	1.2282	0.38503	-0.41286	1.3034
1	0.69463	0.4633	-0.2815	0.69356
1	0.4276	-0.15924	-0.80047	1.63
1	1.6799	0.29346	0.35434	1.2743
1	2.2565	0.37761	0.67322	1.3846
1	0.63414	-0.30132	-0.24764	0.90499
1	1.9419	1.1989	-0.82569	0.29117
1	-0.23909	0.70143	0.30546	1.1228
1	0.26506	-0.40169	-0.52571	1.7095
1	1.2146	0.44855	0.076578	1.154
1	1.4788	0.88542	-0.52697	0.67569
1	-0.67218	-0.10376	-0.92837	0.83545
1	0.022931	-0.10153	-0.11095	1.4383
1	0.77577	-0.096166	0.14888	1.4898
1	-0.68485	-0.81814	0.92937	1.2871
1	0.65066	0.19734	-0.5985	1.2326
1	0.95947	0.14069	-0.22167	0.59496
1	0.63636	-0.57544	0.55941	1.8687
1	0.11194	-0.61501	0.51552	1.0347
1	0.21517	0.040997	-0.20305	0.76886
1	1.194	0.74116	-0.71853	0.73803
1	1.8732	0.39064	-0.3706	1.3087
1	1.2334	-0.0094869	0.4327	1.5986
1	0.31609	-0.49458	0.7261	1.3119
1	1.2498	0.028511	0.039689	1.1459
1	0.43447	0.66806	-0.29472	1.1941
1	0.43226	0.49711	0.40584	0.95863
1	0.19721	-0.27662	-0.36533	1.1701
1	0.25542	-0.43535	0.047421	1.2465
1	1.3406	0.2442	0.12818	0.55057
1	1.3168	0.59059	0.032007	0.94689
1	0.74074	0.57495	-0.47409	0.96319
1	-0.52095	-0.4775	0.27604	1.6807
1	1.6754	0.25395	0.099533	1.3551
1	0.26929	-0.25934	0.1284	1.2409
2	1.3812	1.5257	-0.20493	1.3831
2	1.9048	1.823	-0.46683	1.5159
2	-1.4896	0.96641	1.136	-0.82163
2	0.62474	1.4622	-0.25184	1.5982
2	-2.1593	0.81697	0.47763	2.1279
2	-0.10352	1.5887	0.099402	0.76071
2	0.39694	1.0492	-0.10884	0.5671
2	0.61947	0.28926	1.4774	2.3294
2	-0.58164	2.4851	0.51707	0.58747
2	1.5779	2.2822	-0.62624	1.5535
2	0.24559	0.058556	1.3476	1.6572
2	0.14725	0.96948	0.094395	2.1439
2	-0.51281	1.6487	0.67138	1.9903
2	0.47111	1.4167	0.04087	0.3244
2	0.1888	3.3874	-0.99468	0.42744
2	-1.1042	1.6292	-0.34709	1.5902
2	-0.23746	-0.32224	0.30287	0.28999
2	0.86753	0.86463	0.89485	2.7151
2	0.028294	2.5167	-0.027807	-0.18699
2	0.86164	0.88349	1.0746	1.3807
2	-0.38874	0.97282	0.1959	-0.34417
2	1.4466	1.2491	-0.62856	1.5047
2	0.82051	1.6909	0.63815	3.3227
2	0.99673	1.7519	1.5534	0.98741
2	0.20435	1.4036	0.79649	-0.1933
2	-0.12699	2.0285	-0.12522	-0.13797
2	-0.23397	-0.56489	0.73829	1.3056
2	-1.6245	1.1601	1.7748	0.18039
2	0.57241	3.0967	0.47508	1.448
2	-0.016385	1.0912	1.2937	1.7503
2	1.1275	1.9262	0.21843	-0.026127
2	-0.23287	2.8062	-0.68334	1.6238
2	-0.48661	1.7345	0.72249	2.3203
2	0.24359	0.18017	1.3986	0.24812
2	-1.0714	1.9788	-0.039422	1.4039
2	-0.73426	1.0437	0.86603	-0.13439
2	0.47291	0.8343	0.022074	1.2138
2	1.2462	2.1653	-0.040295	2.7525
2	-0.24876	0.77959	-0.044449	1.7593
2	2.0257	2.6204	0.76698	1.2154
2	-0.7039	0.67344	0.86614	0.44855
2	-0.41676	3.8254	0.78423	0.7895
2	0.25012	1.0064	1.3381	1.3927
2	0.61055	0.17113	1.1768	0.64364
2	-1.4313	2.3091	0.021236	0.84143
2	-0.32023	1.0931	0.017726	1.4769
2	-1.0116	1.9543	1.0603	1.2822
2	-0.22983	0.61191	1.1186	1.9185
2	1.6385	2.0499	-0.017829	0.49222
2	0.23737	2.444	-0.084105	0.66354
2	0.71206	2.4145	0.80574	1.2649
2	-0.8896	1.1788	1.2404	0.85576
2	-1.2636	1.161	-0.29265	0.72346
2	0.78449	2.8435	0.89315	1.4486
2	-0.85426	0.85451	0.63331	1.7318
2	-1.0967	-0.091746	1.0875	0.91298
2	0.26701	2.2893	0.039769	0.94825
2	-0.26591	1.0618	0.13786	0.91851
2	-0.52431	0.80967	0.97836	1.1928
2	0.74769	2.1008	-0.0096984	0.65466
2	-1.8069	-0.37072	1.0883	1.4555
2	-0.57577	-0.3961	1.2575	1.8093
2	0.97086	1.7937	0.33547	0.29692
2	-1.0664	0.92842	0.35623	2.128
2	0.55445	1.9107	0.094836	-0.21299
2	-0.070215	1.7719	-0.28847	1.8742
2	-0.29579	0.015896	1.4247	1.1759
2	-0.63475	0.75	1.1918	0.86109
2	-0.10319	1.1116	1.4514	0.71403
2	-1.0684	1.4003	0.98146	1.1111
2	0.70577	1.0865	1.1862	1.5856
2	1.5896	0.091199	0.47754	0.69692
2	-0.68027	0.51287	0.77211	0.59524
2	0.18128	1.8266	0.28237	0.44336
2	-0.25552	0.72215	0.87117	0.78953
3	0.10688	-0.66455	0.2028	-1.2065
3	0.093546	-1.1744	-0.18241	-0.79425
3	0.41571	0.35683	0.54123	-0.74003
3	0.42674	-1.6948	-1.3209	-1.4825
3	-0.032446	-0.87656	0.77951	-1.081
3	-0.24514	-1.5494	0.71115	-0.96474
3	0.37008	-1.0163	-0.25815	-1.1031
3	0.38839	-0.76801	0.45931	0.062519
3	0.71764	-0.77527	-0.10591	-1.7677
3	-1.0606	-0.15059	-0.17984	-0.82535
3	-0.32114	-0.62714	0.46337	-0.72668
3	0.10414	-1.7793	-0.55059	-1.0586
3	-0.29258	-0.71957	-1.1292	-1.6271
3	-0.5525	-1.4261	0.38758	-0.60234
3	-0.92663	-0.39003	1.4314	-1.5654
3	0.61322	-0.15867	2.3244	-1.5888
3	0.85707	-1.1826	1.2643	-1.3887
3	0.66598	-0.57687	0.54947	-2.301
3	0.82741	-0.49973	0.67113	-0.20012
3	1.0096	-0.53041	0.89673	-0.77262
3	-1.3591	-1.3763	-1.9228	0.12045
3	0.80527	-1.5506	-0.16239	-1.1885
3	-1.1525	-0.1979	0.97573	-0.74508
3	0.4467	-0.53889	0.65967	-1.0312
3	-0.036849	-0.26236	1.2491	-1.6009
3	0.7354	-0.7975	0.73981	-0.56497
3	-0.89506	-0.43397	0.28934	-1.1652
3	2.287	-1.8818	-0.38601	-1.6287
3	0.69779	-0.9931	-1.156	-0.76745
3	-0.54238	-0.3879	1.1662	-0.87544
3	-0.15182	-0.30479	1.1213	-1.5752
3	-0.29749	-0.9357	0.18611	-0.81334
3	0.33815	-1.8569	-0.2776	-0.73616
3	-0.22996	0.51993	-0.25887	-1.3977
3	0.42835	-1.426	-0.15634	-0.68358
3	-0.71466	-1.4784	0.90388	-1.3855
3	-0.75421	-0.29627	0.22193	-0.96689
3	0.4899	-0.30114	0.1191	-1.639
3	-0.023244	-1.2066	0.37759	-0.70057
3	1.4164	-1.6286	-0.13564	-0.87841
3	1.215	-1.5977	-0.72173	-0.93651
3	0.27607	-0.51049	-0.071083	-0.5041
3	-0.96663	-0.42195	0.42762	-1.456
3	0.52513	-0.63631	-0.65394	-1.5348
3	-0.49927	-0.57102	0.034064	-0.89118
3	-0.42088	-0.14453	-0.096107	-0.68463
3	1.5845	-1.8114	-1.5544	-1.6158
3	0.74265	-1.6772	-1.0362	-1.4519
3	-0.91871	-0.52073	0.23314	-1.0793
3	-0.83048	0.069669	0.49943	-1.4404
3	1.1046	-1.0114	-0.66097	-0.8332
3	-0.073251	-0.76004	-0.18491	-0.94762
3	-2.0848	0.092235	-0.84018	-0.59277
3	0.50902	0.047822	0.016327	-1.1672
3	0.020283	-0.81468	-0.353	-1.0309
3	0.45258	-1.2582	1.431	-1.5066
3	-1.6168	-0.24401	0.088705	-0.80624
3	0.1906	-0.92163	1.0291	-1.4137
3	0.52165	-1.1767	0.30724	-0.87138
3	1.7854	-1.7848	-0.24182	-1.005
3	0.1365	-0.59997	0.6198	-1.9563
3	0.30665	-0.64436	0.86641	-0.2179
3	0.8738	-0.86933	0.54566	-0.33275
3	-0.094796	-0.8888	0.67668	-0.60576
3	-0.50273	-0.82389	0.65939	-0.45166
3	-0.43245	-0.6784	0.35733	-1.1916
3	0.88636	-1.2348	-0.68467	-0.75086
3	0.63491	-0.82719	0.37367	-1.2307
3	0.21875	-1.1057	0.87084	-1.6891
3	-1.6821	-0.24127	-0.51765	-0.096723
3	0.58037	-1.3886	-0.75398	-0.30929
3	0.092297	-0.46305	0.25079	-0.79119
3	1.0074	-1.9566	-1.5076	-0.31754
3	-0.25971	-0.99865	0.72138	-1.0799
3	0.76399	-1.1351	-0.046982	-0.76667
3	0.13915	-1.3329	-0.58159	-1.6419
3	0.62278	-2.0802	0.80482	-0.57836
3	1.6043	-1.6036	0.48881	-1.2295
3	0.39293	-0.56552	0.72214	-0.59439
3	-0.25658	-1.4452	0.5584	-1.1597
3	1.3959	-0.87903	0.86494	-0.29802
3	-0.73302	-0.70301	0.67612	-1.8388
3	0.23543	-0.55752	0.36288	-2.4797
3	0.251	-1.2436	0.52205	-0.78756
3	1.6105	-1.6955	0.19648	-1.3234
3	0.36162	-0.86278	0.60989	-0.9966
3	0.58351	-0.30264	0.69555	-2.0963
3	1.9508	-1.1849	0.7224	-2.2333
3	-1.0124	-0.33092	1.0684	-0.38357
3	-0.16043	-1.5199	0.48423	-1.0496
3	0.42809	-1.6356	0.35581	-1.0138
3	-0.42485	-0.37394	0.68554	-1.2568
3	0.77481	-0.59785	-0.01811	-0.08681
3	0.66629	-0.6212	0.64924	-0.52465
3	0.43453	-1.3683	1.0897	-1.0887
3	0.010397	-1.2285	0.64738	-0.50563
3	0.026559	-0.58198	1.0999	-0.86364
3	-0.14668	-0.64007	2.2624	-1.7225
3	-1.0425	-0.084997	0.94512	-0.90919
3	-1.0285	-0.76068	0.78269	-0.81966
4	-0.0020854	-0.87513	1.1491	1.0281
4	-0.22338	-1.1888	0.60115	1.0826
4	0.58981	-1.1283	-0.57491	1.4558
4	0.97016	-1.325	0.56327	1.0228
4	-0.26489	-1.0226	-1.2448	0.58553
4	0.032078	-1.2242	0.035568	1.3721
4	1.0386	-1.2398	-0.26188	0.6776
4	-0.2772	-1.1206	-1.1012	1.1035
4	0.50023	-1.7558	-0.806	0.47188
4	0.54443	-1.0146	0.14087	0.52971
4	1.4121	-1.3486	-1.5421	0.79781
4	-1.0728	-0.91846	0.38525	0.768
4	0.60159	-1.5063	-1.7623	0.45726
4	-0.15736	-1.0442	-1.2764	1.2036
4	-0.077599	-1.206	0.26712	0.95732
4	-0.03676	-1.2744	-1.8197	0.5196
4	0.00026161	-1.0399	-0.59505	1.0883
4	-0.61409	-0.92432	0.34119	0.68523
4	0.32077	-0.82796	-0.64581	1.6393
4	0.050624	-0.8285	-0.099215	0.75812
4	-0.31676	-0.93539	-2.6883	0.81372
4	0.71312	-1.1242	0.54237	1.0162
4	0.29691	-1.222	-0.54297	1.3353
4	-0.076968	-0.75389	-0.81555	1.1641
4	-0.57103	-0.89449	-0.81617	0.096639
4	-0.53312	-0.94483	-2.0783	0.81942
4	-2.423	0.34201	-0.0072033	1.6117
4	0.57763	-1.8838	-1.0339	0.83068
4	0.4336	-1.1024	-0.41134	0.63837
4	0.27095	-1.4879	-0.73386	1.103
4	-0.30461	-0.49767	0.48475	0.33206
4	-0.1392	-0.91299	-0.32179	1.426
4	-0.62758	-0.41821	-1.5175	0.39846
4	0.61833	-1.3075	-1.5126	1.8073
4	0.24122	-1.2114	-0.37864	1.3462
4	0.86856	-1.4517	0.5999	1.7079
4	0.25057	-1.3703	-1.7461	0.78904
4	0.20266	-1.0966	-0.27337	1.1536
4	-1.8051	-0.20535	-0.95263	-0.22864
4	-0.12711	-1.0132	0.050397	0.22198
4	-1.1977	-0.90719	-0.79355	1.7087
4	0.92496	-1.5899	-1.3085	0.91179
4	0.61161	-1.2513	-0.024834	1.1082
4	0.59695	-1.2674	-0.5359	0.86104
4	-0.71094	-0.38042	0.3399	1.4209
4	-0.5469	-1.0614	-0.4704	0.70607
4	0.18513	-1.0522	-0.067882	1.4238
4	-1.0087	-0.78912	-0.51829	1.948
4	-0.38819	-1.3181	0.52034	1.8416
4	0.65593	-1.1738	-1.4945	0.38214
4	-0.27306	-1.3472	-0.013178	0.69801
4	0.97795	-0.70424	-1.6508	0.5546
4	-0.85351	-0.69327	0.70371	0.24457
4	-0.25611	-1.2581	-1.7419	0.32453
4	-0.28852	-1.1722	0.35662	1.6056
4	0.67636	-1.7455	-1.4985	1.5515
4	-0.50141	-0.8533	0.76086	1.1212
4	0.31369	-1.0385	0.43337	0.9726
4	0.23812	-1.009	-0.88145	1.2918
4	-1.1583	-0.52677	-0.48641	1.3788
4	0.82832	-1.1742	-0.5493	2.2527
4	0.25111	-1.0754	-1.7347	1.4374
4	0.48326	-0.94141	0.31344	1.5072
4	1.2504	-1.0505	-0.32376	1.3082
4	0.34402	-1.0852	-0.40923	0.34277
4	-0.70787	-0.56052	-0.22904	1.1795
4	0.82161	-1.6782	-1.2801	0.38068
4	-0.54016	-0.57116	-2.8035	1.0025
4	0.21432	-0.85225	0.2499	0.39869
4	1.094	-1.4385	-0.4344	0.37079
4	-0.16925	-0.74027	-0.18963	1.219
4	-0.60178	-0.99232	-1.7656	0.48365
4	0.44488	-1.4455	-0.75774	0.56669
4	-1.1511	-1.3465	-1.4808	0.88484
4	0.073889	-0.99829	-1.7753	0.69704
4	0.63411	-1.4229	-1.5724	1.6852
4	-0.59765	-0.090494	-0.23153	1.466
4	-1.0754	-0.45609	-0.48409	1.5254
4	-0.95349	-0.92284	0.42394	0.46981
4	-0.58361	-0.5036	1.2099	0.83793
4	0.71105	-1.4418	0.069985	0.59961
4	-0.36041	-0.64024	-0.74498	0.73806
4	0.8019	-1.1677	-1.257	1.53
4	-0.12249	-1.397	-1.7918	0.50735
4	-0.57841	-1.4763	-0.98995	0.92934
4	-0.20317	-0.89007	-0.098191	1.6802
4	-0.96341	-0.77464	0.11603	1.1637
4	-0.37536	-0.89593	-0.91527	0.2613
4	0.051549	-1.1477	-1.5224	1.6606
4	0.17872	-1.0522	-1.1263	1.2495
4	-0.65391	-0.80626	1.8638	1.9774
4	1.1567	-1.318	-1.2419	1.4415
4	-0.61913	-1.3761	0.13703	1.0788
4	-0.12974	-0.7718	-0.74037	1.0314
4	1.0601	-1.3215	-1.2681	1.2867
4	-0.04255	-0.98203	-0.74497	0.84415
4	0.39792	-1.3742	-3.0742	1.8737
4	-0.93862	-0.88677	-0.61602	1.2576
4	0.24531	-0.90675	1.1984	-0.67152
4	-0.9848	-0.75058	-1.6042	0.23253
5	-0.83	-0.72879	0.33503	1.8705
5	-0.26887	0.41921	0.87377	1.5467
5	0.71083	-1.787	0.5206	1.2638
5	-1.0492	0.38513	-0.3475	1.8266
5	-2.274	-0.89979	0.47097	0.37956
5	-0.88046	0.35159	-0.31094	0.46507
5	-0.57184	0.22244	0.99988	0.62882
5	-1.9531	0.016009	-0.44241	2.4384
5	-0.17206	-0.66056	0.010187	0.92222
5	-0.26333	-1.4343	-0.79232	1.0255
5	-0.28074	-0.92831	1.403	-0.054277
5	0.64549	-1.3474	0.43157	2.4983
5	-1.2369	-0.39015	1.4423	2.1741
5	-1.7729	-0.83106	-0.32784	1.2456
5	-0.34121	-0.047598	-0.57831	2.3855
5	0.16819	-0.69738	-0.18596	0.015847
5	-0.83538	-0.62215	0.54878	2.5864
5	-1.0523	-0.61094	-0.79024	-0.59289
5	0.45407	-1.0593	-0.046115	-0.45912
5	-1.8333	-0.04399	1.2674	2.4291
5	-0.28432	-1.3573	-0.77127	-0.85925
5	-1.2278	-1.6023	-0.61403	1.1846
5	-1.2197	-0.71686	-0.19956	0.96782
5	-1.6859	-0.11817	0.12351	1.6633
5	-1.9208	-0.41186	0.63549	1.7123
5	0.46664	-0.038424	0.21318	0.13443
5	-0.031743	-0.68083	0.22107	0.92534
5	-1.4353	-0.3105	-0.044637	0.58791
5	-0.60379	0.095271	0.40207	2.0696
5	-1.748	-2.6098	0.16023	0.32719
5	-1.0495	-0.36789	0.18575	0.61094
5	-0.064344	-0.5591	0.070294	1.323
5	-0.32029	-1.1605	0.11805	0.83758
5	-0.43621	-0.40083	0.37194	1.3167
5	-0.1771	-0.89169	-0.59712	0.4173
5	-0.15552	-1.2001	-1.0045	-0.70796
5	-0.98657	-0.7949	1.8416	1.3345
5	0.43569	-0.72915	-1.4046	2.3081
5	-0.82892	-1.1637	0.4521	-0.38509
5	-1.2692	-2.1207	0.47668	1.0731
5	-0.76134	-1.4108	-0.10104	-0.66456
5	0.015979	1.0791	-0.54025	2.324
5	-0.75255	-1.6039	0.96946	0.31714
5	-1.3278	-0.99791	0.53562	-0.035974
5	-2.2011	0.39338	0.13761	1.998
5	-0.7737	-0.26637	-0.1963	0.71785
5	-0.25978	-0.56024	1.7175	2.0991
5	0.37101	-1.2163	0.69356	0.054142
5	-0.88657	0.45568	1.6785	0.91101
5	-1.0379	1.6595	0.018558	0.35226
5	-0.50624	0.020115	-0.93678	2.4008
5	0.3786	-1.1557	0.9765	-0.051252
5	-0.51119	-1.6427	-0.90366	-0.10588
5	0.22191	-0.072034	0.62646	-0.66032
5	-0.66379	-0.38896	0.75052	0.91611
5	-2.4832	-1.0984	0.47697	0.39263
5	-0.81072	1.0681	1.2692	-0.11396
5	-1.0153	-1.5126	0.04811	1.9061
5	-0.88038	-0.3904	-0.041428	0.37869
5	-0.56402	-1.2846	-0.52543	0.22116
5	-0.84225	-0.75648	0.84714	0.29949
5	-1.7191	-1.7252	-0.018464	0.42154
5	-0.99629	0.60149	-1.2248	0.27819
5	-2.0821	-1.0598	-0.36847	0.6584
5	0.53067	0.68778	-0.71649	2.7825
5	-0.20084	-0.66325	-0.52311	0.11578
5	-0.28037	-0.45303	-0.34571	0.39892
5	-1.0661	0.372	0.019429	2.8386
5	-1.0268	-0.90741	1.6299	1.3323
5	-1.2302	-0.26605	1.0136	1.9871
5	-0.42756	-1.0947	-0.41368	1.3437
5	-1.8829	-0.79652	-0.30886	-0.002027
5	-2.1127	-0.53083	-1.2443	2.7907
5	-0.56254	-0.51558	0.2465	0.73306
5	-0.75813	-2.426	0.31869	-2.1302
5	-1.4052	-0.82717	-1.2373	0.86213
5	0.7716	0.56488	0.69577	-0.18443
5	0.494	-1.7764	0.83502	2.34
5	-2.1496	0.39533	-0.86734	1.3379
5	-1.2803	-0.56333	-0.18096	-0.038046
5	-1.8117	-0.21529	-0.090712	2.5549
5	-0.12411	-0.3833	0.72197	-0.83429
5	-1.5225	-1.0974	-0.7191	1.7961
5	-1.2803	-1.1637	-1.3097	0.41032
5	-1.0204	-0.23753	-0.0023465	1.0661
5	-0.0042468	-0.90934	0.43467	1.9403
5	-0.93658	0.64336	0.54848	1.2075
5	-1.0627	0.49489	0.92723	0.19315
5	-0.23378	-0.54309	1.2553	1.5855
5	-0.34061	-0.23855	-0.12816	1.1355
5	-1.1162	-0.76223	-0.69265	1.6794
5	-0.68497	-0.029886	1.1313	1.5531
5	-1.4505	-1.5045	0.60127	0.0054548
5	-2.2365	-0.77491	-0.50944	0.88437
5	-1.4484	-0.93917	0.42318	2.7612
5	-0.9055	0.64853	-0.49764	0.012616
5	-1.022	0.016866	0.074997	1.6289
5	-0.59168	0.85262	0.032628	1.6019
5	-1.1516	-0.72803	-0.34996	1.6722
5	-1.4973	-0.028435	0.19371	2.2688
5	-0.49978	-1.8466	-0.43947	0.83423
5	-2.1881	-1.3926	0.24552	-0.3781
5	-1.8494	-0.78375	0.57585	0.22335
5	-1.4189	-0.73038	-0.28377	1.8118
5	-1.9391	-0.67265	-1.5735	0.74793
5	-1.0426	-0.53555	0.55511	1.1727
5	0.028045	-0.12707	1.2312	-0.12795
5	-1.0169	-0.97193	1.1118	1.3633
5	-1.7492	-1.2402	-0.7642	0.49155
5	0.23818	0.1706	2.071	1.792
5	-1.4837	-0.13709	-0.15368	1.7588
5	-0.82885	-1.6904	0.36901	1.8209
5	-1.1012	-0.93348	0.43864	2.1346
5	-1.8592	-0.13687	0.0035524	0.59033
5	-0.29324	1.2528	-0.63275	1.482
5	-0.54772	0.25345	-0.12004	0.96471
5	-0.2115	-0.51657	-0.82009	0.43551
5	-1.0933	0.66223	-1.7207	1.0858
5	-1.5184	-0.45191	0.4338	-0.043357
5	-0.70504	-1.3269	1.824	-1.2147
5	-0.80531	-1.0006	1.1936	-1.5689
5	-0.44072	-1.8579	-0.52495	0.40724
5	-1.2498	-2.2614	1.0315	1.2185
5	-1.0749	-1.1858	1.2224	1.8011
5	-0.3686	-0.20621	0.04091	0.86816
5	-1.9588	-0.94504	0.0051794	1.826
5	-2.0849	-1.1424	1.3785	-1.0207
5	0.031221	-1.98	0.45708	0.32945
5	-0.074734	-0.44227	-0.043889	0.57983
5	0.43254	-0.10193	0.76851	1.2445
5	0.053528	-0.43198	-0.42125	1.253
5	-0.60223	-1.8536	1.129	0.42579
5	-0.88697	-0.54363	1.0125	1.4717
5	-1.5879	-0.13899	0.55734	0.51568
5	-1.2343	0.41296	0.25105	2.0843
5	-1.8164	-1.3574	0.44557	-1.0301
5	-1.083	-1.1804	-0.081303	-0.091027
5	-1.063	-0.83214	-0.75953	0.72082
5	-0.63853	-0.67742	1.8323	0.35367
5	-0.525	0.085907	0.69133	3.4183
5	-1.2827	-2.0567	-0.69543	-0.011131
5	-1.3101	-2.1851	0.088971	0.35429
5	-1.0529	-0.1146	-0.79856	-0.40473
5	-3.0201	-1.4634	1.2312	0.35497
5	-1.8989	-1.6389	-0.014381	-0.023276
5	-1.3326	-0.27767	-0.11183	1.4874
5	-1.1756	-0.15209	-0.14874	1.6686
5	-1.8755	-1.7108	0.28606	0.29126
5	-0.62458	-0.25151	-0.57417	-0.94976
5	-1.4845	0.62815	0.84336	1.7031
5	-0.36657	0.25029	1.0007	2.4731
5	-0.37097	-0.38156	0.46996	-0.53921
5	0.25534	-1.3831	-0.71948	-0.22953
5	-0.027132	-0.77661	0.36965	0.38628
5	-0.89225	-1.0785	-0.45865	1.0509
5	-0.86138	-1.1415	-1.6006	1.1114
5	-0.98747	-1.3154	0.15503	0.28514
5	-0.35982	-0.45568	-0.014068	0.89435
5	-1.4732	-0.95827	0.16476	1.5624
5	0.12333	0.85635	0.085138	2.3225
5	0.4069	0.38738	0.56609	-0.18508
5	-0.63163	-0.42156	0.17558	1.9988
5	-0.28773	-0.43181	0.27545	0.022262
5	-0.094726	-1.3337	-1.1048	0.10774
5	-1.8235	-2.3535	1.2057	0.56172
5	-1.5939	-1.0635	0.9906	0.80169
5	0.13961	-1.7327	1.6019	0.19082
5	-0.30308	-1.4138	0.76904	0.87638
5	-1.1193	-0.10146	1.9056	2.4307
5	-0.4856	-2.1704	-1.0416	0.55859
5	-0.97982	-1.8177	1.0864	1.0017
5	-1.2949	0.96577	1.0815	1.6948
5	-0.79681	-1.2389	-0.93837	2.4156
5	-1.2002	-0.18932	1.0925	0.58505
5	-1.0185	-0.42849	0.95844	1.5296
