# Supplementary material for: Gene expression trees in lymphoid development
Source: BMC Immunol. 2007 Oct 9;8:25. doi: 10.1186/1471-2172-8-25 (PMC2244641; doi:10.1186/1471-2172-8-25)
Supplement: Additional data file 7 — SIM Datasets. Data sets from simulated MixDTrees. See readme.txt for file descriptions. The first column indicates the true label of the sample. [file 1471-2172-8-25-S7.zip › 2/gen_dag_sim_c5_s500_e210_d10__15__20__20__35_n0.txt]

1	-0.030862	1.5213	0.64632	-0.46802
1	-0.30303	0.87693	1.1685	-0.15534
1	-3.1583	2.3015	-1.064	-1.1419
1	-1.7132	0.42538	0.53195	-1.8187
1	-1.9583	1.7633	-0.065685	0.062393
1	-0.8694	0.57706	-0.051475	0.079866
1	-1.0139	1.8618	-0.012149	0.47806
1	-1.8249	0.032501	1.531	-0.74931
1	-1.8842	2.4774	0.60987	0.55933
1	-1.4917	1.298	-0.095241	-0.76906
1	-1.258	1.7246	-0.0010971	-0.79111
1	-0.81453	1.0523	0.82268	0.41093
1	-2.7046	1.2393	-0.39908	-0.12014
1	-1.4582	0.93856	-0.0082905	0.26963
1	-0.56326	1.3878	-0.2451	0.73965
1	-2.0423	1.7292	-0.35235	-2.1624
1	-2.4123	1.9605	-0.52034	-1.5355
1	-1.9907	-0.058031	1.0098	0.64075
1	-1.1199	2.2525	-0.16289	-0.39964
1	-0.64904	1.8802	-0.072484	-1.2203
1	-1.5738	1.0183	-0.85373	-1.4011
1	-1.8942	-0.054982	0.81784	1.3325
1	-1.4135	0.50955	1.0325	-0.25011
1	-1.1366	2.0937	0.31919	-0.24728
1	-2.0717	2.2633	0.035881	-1.559
1	-1.1897	0.61052	-0.51022	-0.90419
1	-1.4592	2.2078	-0.86746	-1.3232
1	-2.9216	2.0717	-1.2212	-1.7651
1	-2.1978	0.89072	0.91685	-0.2293
1	-0.73882	1.6341	-0.3649	-1.2792
1	-2.0014	2.4201	-0.90264	0.10686
1	-1.9562	0.92585	-0.06579	-0.37768
1	-0.25961	0.053129	0.2693	-0.52457
1	-2.4656	2.4909	-0.3017	-1.325
1	-1.934	2.4298	-0.87817	-0.61692
1	-1.4845	0.45184	0.099254	-0.83078
1	-2.5433	0.47224	0.99307	-2.0489
1	-2.4225	0.21176	0.776	0.11262
1	-1.4996	2.0175	-0.24523	-1.0969
1	-0.67085	1.8169	-0.82831	-0.092335
1	-2.4629	2.5121	0.76182	0.74634
1	-1.4386	0.39257	0.76055	-1.5437
1	0.4689	1.246	-0.36561	0.30453
1	0.29493	0.65387	-0.33493	-1.4868
1	-2.1652	0.42864	0.62404	-0.44059
1	-0.90256	1.5146	0.62491	0.87781
1	-1.8056	1.8195	0.19427	-1.6352
1	-1.2473	1.6225	-0.33796	0.079763
1	-1.8438	1.6089	1.3246	-0.94194
1	-2.1611	2.2804	-0.096741	0.37281
2	-0.13982	-0.4744	-1.4372	0.020954
2	-0.26679	1.576	-0.29941	-1.7652
2	-0.3027	-0.28531	-0.89846	-1.005
2	-0.15805	1.3878	-1.2633	-0.079342
2	-0.48601	-1.6659	-1.5256	-0.55264
2	-0.51533	0.84863	-0.66017	0.37259
2	-0.013394	-0.17511	-3.6405	-0.025028
2	0.099877	1.9513	-0.0027315	-1.3801
2	-0.033243	0.13133	-2.28	-0.062583
2	-0.42812	-0.21435	-1.7859	-0.49002
2	0.12649	-0.65783	-2.0919	-0.47159
2	0.16763	0.31619	-1.1036	-2.5409
2	0.073451	1.2684	-0.79752	-0.53172
2	0.052139	0.020064	-1.8971	-1.3793
2	0.113	-0.53564	-2.5971	-0.35768
2	-0.70008	1.2147	-0.75188	-1.6718
2	-0.55257	1.0956	-2.3006	-1.172
2	-0.20251	-0.26313	-2.1482	-0.90494
2	-0.15787	-1.1559	-2.9802	-1.288
2	-0.089897	0.95152	-2.5454	-2.0874
2	-0.24421	1.8864	0.18335	-2.8879
2	-0.057679	0.064995	-1.6293	-0.00041647
2	-0.23996	-0.69004	-1.2687	0.38474
2	0.58964	-0.29955	-0.72967	-0.44277
2	-0.21957	0.36173	-2.3434	-1.1212
2	0.083967	0.38436	-1.9731	-1.5028
2	0.09478	-0.31412	-1.5977	0.30211
2	-0.37706	-0.0077683	-1.7338	-0.37514
2	0.1194	0.34548	-1.5493	-0.91269
2	-0.5543	-1.3113	-1.5928	-1.4879
2	0.37143	-1.6004	-1.4551	0.27697
2	-0.30912	1.3971	0.68298	-0.56922
2	-0.085501	-0.87769	-1.3377	0.1072
2	0.20803	-0.055459	-2.963	-1.165
2	0.30927	-1.0924	-2.5869	-1.4917
2	0.2276	-1.2603	-1.4654	0.6176
2	0.23922	-0.051738	-1.2487	-0.51433
2	-0.2376	1.4313	-1.4942	-0.83475
2	-0.19919	1.1758	0.45678	-0.069601
2	-0.73032	-1.1058	-2.5272	-1.1602
2	0.049071	0.48231	-0.81931	-1.8226
2	0.00045536	1.3142	-0.97251	-0.97497
2	-0.25708	-1.0963	0.46101	-0.99841
2	-0.19762	0.82466	-0.84363	-0.53177
2	0.21984	0.62597	-1.4868	-0.31578
2	0.19773	-0.35051	-2.3685	-0.22659
2	-0.18633	1.4284	-0.088614	0.20436
2	0.11327	0.80157	-1.3357	-1.9382
2	0.079985	0.75212	-0.75265	-0.67883
2	-0.49116	-0.50749	-2.9869	1.2753
2	0.45133	0.13503	-0.67268	-0.18299
2	-0.26049	-1.6342	-1.8667	-2.1863
2	-0.020398	0.91658	-0.75381	-1.3341
2	-0.0071645	0.067452	-2.4436	-0.6012
2	-0.49763	2.4695	-0.28617	-3.6119
2	0.11435	0.71358	-0.48763	-2.2721
2	-0.24162	1.1135	-1.6993	-1.3173
2	-0.067584	-0.4313	-1.8656	-1.1796
2	-0.28182	0.26814	-2.4261	0.20459
2	0.03095	-1.0143	-1.6927	-1.3247
2	0.32152	0.15273	-2.2051	-2.016
2	0.0044033	0.40067	-1.0241	-0.48203
2	-0.067458	0.70818	-0.65889	0.58928
2	0.017064	1.3874	0.27599	-1.4376
2	0.032168	0.80308	0.028432	-0.64133
2	-0.57668	-0.32801	-1.3808	-0.003524
2	0.21309	0.96458	-1.4788	-0.45161
2	-0.575	0.78922	0.32061	-2.215
2	-0.3799	-0.82965	-1.7683	-0.29677
2	0.17625	-1.3195	-1.4772	-0.35675
2	-0.022418	0.97717	-0.56771	0.60032
2	-0.38264	0.60083	-2.7999	-2.8981
2	-0.21058	-0.0025368	-1.8166	-1.2069
2	-0.11474	-1.7115	-2.7302	0.66213
2	-0.089385	1.3801	-0.81018	0.42895
3	0.4977	0.89609	-0.57818	-2.4531
3	2.1073	0.92505	0.27321	-1.2235
3	1.8267	-0.47077	-0.33362	-0.69768
3	1.4348	-0.7248	0.9845	-0.76979
3	1.2146	-1.4913	-1.8472	-0.91888
3	1.643	1.0025	-3.554	-1.8954
3	3.1026	0.30075	-2.1245	-1.0146
3	2.1747	0.24233	0.19259	-1.5408
3	0.78391	-0.83437	-2.3637	0.35539
3	2.0392	-0.46953	-0.48277	-0.3003
3	1.7912	0.78007	0.34388	-1.7758
3	2.5816	-0.3693	-1.0465	-0.79745
3	1.9427	-0.75893	0.88314	-1.2613
3	2.5254	0.47636	0.74912	-1.1882
3	0.94909	0.52208	0.29429	-1.5517
3	1.6586	-0.29707	-3.295	-0.68211
3	1.3357	-0.71369	-1.4135	-0.58943
3	1.2583	-0.80722	-0.78616	-0.62706
3	0.79843	1.3937	-1.0251	-2.9463
3	2.1395	0.53087	-1.7735	-1.1095
3	1.0735	0.61461	-2.2845	-1.2091
3	0.97999	0.40396	-2.371	-1.1573
3	1.3822	0.82532	0.84075	-0.092246
3	1.7489	-0.60628	-0.23726	0.62891
3	0.40252	0.21524	0.082585	0.0068689
3	1.1222	0.65167	-1.6971	-1.4272
3	2.2165	0.38405	1.2674	-1.9057
3	0.62156	0.63347	-0.5519	-1.5461
3	2.1238	0.65367	0.2512	-0.78121
3	-0.053503	0.46036	0.5427	-2.6727
3	1.1393	-0.19522	-0.18883	-0.12074
3	2.0334	0.11298	-0.4984	-0.8703
3	0.46819	-0.059581	0.28096	-1.9269
3	2.0348	0.27971	-0.84597	-1.8764
3	1.2085	-0.55852	0.17507	-0.098617
3	1.7548	0.55693	-1.6258	-1.8527
3	0.8419	0.83958	0.77385	-1.8354
3	1.4718	1.3158	-1.0474	-2.1932
3	1.8357	-0.395	0.026847	-0.24176
3	1.3943	-0.15705	-1.3425	-2.1296
3	1.3892	1.0147	0.23343	-2.1859
3	1.9848	0.5699	-0.66175	-1.4759
3	0.6463	0.35322	-0.41909	-0.78296
3	2.3051	0.86429	-0.89979	-1.3024
3	1.4858	0.89511	-0.8314	-1.8561
3	1.2296	1.1768	-1.4765	-2.2173
3	1.4154	1.01	-0.51973	-1.5913
3	1.9437	0.86013	0.062118	-2.1851
3	1.4911	-0.37815	-1.0827	-1.2718
3	0.34624	0.85665	-0.70196	-1.5357
3	1.2171	0.3354	-0.52526	-2.0046
3	0.67777	2.1845	1.0689	-1.4845
3	1.376	-0.38921	-0.48032	-1.558
3	1.3757	0.93834	-1.1529	-1.0493
3	0.13564	0.92004	-0.44523	-1.8149
3	1.3714	-0.016379	-0.97062	-0.95232
3	1.6648	-0.075494	1.1939	-1.161
3	1.3117	-1.4746	-1.2073	-0.019873
3	2.0705	0.57498	-1.9651	-1.2748
3	3.1399	-0.79231	-2.2385	-0.060848
3	1.3339	0.69815	0.92619	-0.12124
3	-0.061575	0.82628	-0.27738	-1.6194
3	2.2542	0.10917	-1.4859	-0.85582
3	1.0195	-0.9014	-0.70707	-0.80941
3	2.2203	-0.581	-0.79528	-0.9349
3	1.2788	-0.1472	0.90092	-1.5182
3	1.7537	1.4436	-0.88323	-1.7918
3	0.84501	-0.56039	-0.64795	-0.38539
3	1.2578	0.19563	-0.84981	-0.48197
3	0.91628	-0.16688	-0.78641	-1.3613
3	2.1921	-1.1825	-0.21427	-0.61802
3	1.7848	-0.13588	-0.20522	-1.181
3	1.7515	0.85228	-0.46684	-3.2729
3	1.5569	0.69231	0.098484	-1.4964
3	1.3369	1.3834	-0.31531	-2.9129
3	0.67473	0.10718	-0.71597	-1.2563
3	2.0133	0.80957	-2.2961	-0.82523
3	1.4188	0.89119	0.5795	-1.818
3	1.0105	1.2735	-0.88483	-2.2092
3	0.62205	0.48963	-0.10071	-1.392
3	1.3638	0.80253	0.20353	-1.7424
3	0.75693	-0.84373	-0.6575	-1.3805
3	2.1185	0.68119	0.16357	-2.1089
3	3.2819	0.1695	-0.16616	-1.3621
3	1.9695	-0.81766	-1.3568	-1.7156
3	1.8532	1.4389	1.0753	-1.2191
3	1.7246	0.086917	0.32681	-0.4099
3	2.0217	0.74631	-1.1581	-2.0318
3	1.5907	0.14565	-1.4581	-1.0143
3	1.6476	1.6818	-1.054	-1.8899
3	1.7834	0.96547	-0.32813	-1.9618
3	1.9116	-0.0012005	-0.36352	-1.1427
3	1.5529	1.4879	0.79859	-2.1914
3	0.21878	0.24705	-1.2767	0.37331
3	0.58741	1.0493	-0.86017	-2.2738
3	1.836	0.718	-0.45479	-2.8892
3	0.25929	-0.02446	-0.79512	-0.8192
3	0.71233	0.81324	-0.81202	-0.61531
3	2.3359	1.2036	-2.3027	-2.4103
3	0.1656	0.15091	-0.71428	-1.1308
4	-0.53317	-0.094408	-1.1295	0.26712
4	0.88054	-0.79603	-0.13973	-0.3942
4	0.15002	-1.7342	0.57982	-0.30085
4	-0.032546	-1.7962	0.10673	-2.3248
4	-0.0019841	-1.5012	-0.3446	-1.4284
4	-0.15893	-1.1133	1.4383	-0.25811
4	-0.69471	-0.49844	0.36909	-0.69638
4	-0.82921	-1.4791	-0.02626	-1.6654
4	-1.1936	-0.35191	0.037566	-0.39251
4	0.32181	0.69012	0.96031	0.013142
4	-1.1682	-1.8884	-0.39677	-0.38908
4	0.52941	-1.8148	-0.41733	-1.1959
4	1.0045	-0.60536	0.29019	-1.1182
4	0.085495	-1.3018	-0.99661	-1.6331
4	-2.9579	0.80055	1.5049	0.61722
4	-1.4438	0.54333	-0.84026	-0.79205
4	-1.1198	0.15809	0.56028	-1.29
4	-1.1885	0.50583	1.0763	-0.26528
4	0.44373	-0.17419	0.76388	0.49399
4	1.9009	-1.342	0.27529	-0.51805
4	-0.14976	-0.84166	0.30173	-1.9311
4	1.4218	-1.4498	-0.44988	-0.318
4	-1.0156	-0.77302	-0.18902	-1.3192
4	-0.71842	-0.98352	0.33326	-0.63186
4	-1.0548	-0.69587	-0.18673	-0.072194
4	-0.069949	0.12464	0.31703	-0.90518
4	-0.43358	-0.70183	0.62611	-0.55446
4	-0.37652	-0.62327	0.3106	-1.7104
4	-2.0818	1.5321	0.085027	-0.5634
4	-0.55741	-1.1468	1.1081	0.013131
4	0.14335	-1.4868	-0.19941	-1.7237
4	-1.3109	0.050085	0.25057	-1.1626
4	-1.4911	-0.46502	-0.21595	-1.2539
4	-0.7639	-0.16194	0.63018	-0.20445
4	-1.1211	-0.47476	0.55591	-0.79113
4	-0.35321	-1.3493	0.07548	-0.90386
4	0.35872	-1.2491	0.29004	0.29549
4	0.34911	-0.96381	-0.3056	-0.7661
4	-1.2844	0.47443	0.66583	-0.27092
4	0.22108	-0.49661	0.65613	-1.352
4	-1.1685	0.59277	0.52202	-0.59019
4	-1.3349	-0.32578	0.38838	-0.79963
4	-0.28845	0.050118	-0.29245	0.45131
4	-0.18746	-1.3266	-0.27524	-0.96913
4	1.6796	-1.3553	0.79999	0.22222
4	0.76761	-0.37172	0.65902	-0.012333
4	0.18912	-0.90609	-0.59774	-0.010739
4	-1.5511	-0.31591	-0.77023	-0.97893
4	0.66123	-0.44897	0.035227	-0.76261
4	0.5164	0.29053	0.64932	-0.86326
4	0.17246	-0.68788	0.77413	-0.16103
4	-0.15345	-0.027143	1.4144	-0.15477
4	-1.5734	-0.0091485	0.44181	0.15456
4	-1.5605	-0.20681	-0.09021	-0.34833
4	-0.92724	0.10199	0.24492	-0.18241
4	-0.058007	-0.32398	0.12887	-1.4219
4	-0.49806	-0.12936	-0.32283	-1.5757
4	-0.20121	-2.9161	-0.026603	-1.4278
4	0.2556	-0.40731	1.3178	-0.97862
4	-0.6857	-2.4678	-0.97113	-0.88452
4	0.35036	-1.3051	0.42143	-1.7665
4	-1.1578	-0.060155	0.66265	-0.54466
4	0.27938	-0.70486	-0.10731	-0.85813
4	-0.26623	0.35337	0.912	0.37456
4	-0.3931	-1.1051	-0.37818	-0.91664
4	-0.8219	-1.4365	-0.89473	-1.4643
4	-1.0923	-1.6237	-0.93745	-0.83421
4	1.6659	-1.4115	0.080257	-0.21338
4	-0.84244	-0.049248	0.68167	-1.3738
4	-0.28409	-0.17993	0.61827	-0.71022
4	-0.59615	-0.48233	-0.45403	-0.21825
4	1.9141	-1.0218	0.77921	-1.1946
4	-1.1674	-1.3038	0.012087	-0.33879
4	-0.23108	-1.4256	-0.78538	-0.17203
4	-1.0274	-1.1015	-0.52575	-0.87887
4	-0.76954	-2.1478	-1.0134	-0.73633
4	-0.34756	0.1632	0.67155	-0.29547
4	-1.1146	-0.25071	-0.11622	-0.40305
4	-2.4286	-1.0314	-0.3156	-0.70578
4	0.52755	-1.195	0.40796	-0.34154
4	1.8001	-0.49218	0.44396	-0.78798
4	0.070239	-2.6424	-0.18796	-1.5844
4	-0.057936	-1.3647	-0.38215	-1.0474
4	0.026561	-0.55647	-0.20033	-0.45576
4	-0.36405	-1.5531	0.14382	-0.18873
4	0.27679	-2.2399	-0.17268	-0.88409
4	-1.248	0.014133	1.1211	-0.62231
4	-1.4282	-1.4873	0.4981	0.17144
4	-1.0753	-1.4323	0.20417	-1.0247
4	-0.42211	-0.10449	0.03836	-0.47185
4	0.43669	-2.8371	0.13614	-0.41865
4	1.6221	-1.7428	0.33654	-0.92152
4	-1.1194	-0.13365	-0.18827	-1.0739
4	-0.43851	-0.90917	0.10897	-0.65383
4	0.36884	-2.0279	0.018311	-0.36469
4	0.066615	-1.4306	0.0714	-0.77748
4	-1.2577	-0.24951	0.023342	-0.69176
4	-0.03903	-0.0087147	0.92782	-0.75644
4	-1.8625	-0.98755	0.5206	-0.64013
4	-1.2836	-1.4835	0.0076528	-0.081152
5	-1.2481	-0.049419	-0.68037	-0.74671
5	-1.0288	-0.017547	-0.77612	-0.80145
5	-1.1586	-0.0053275	0.1631	0.18574
5	-0.98168	0.1083	-0.30525	0.17488
5	-1.2384	0.081426	-0.65227	-0.13572
5	-1.5046	-0.042268	-1.121	0.21459
5	-1.6304	-0.26315	-0.96915	-0.30148
5	-1.4476	-0.075634	-1.0262	0.51446
5	-0.090406	0.081285	-0.4565	-0.15728
5	-0.78099	-0.10478	-1.2041	-0.37982
5	-1.8651	-0.21915	-0.93995	-0.32619
5	-0.37862	0.063557	-0.080563	-0.15633
5	-0.95289	0.1027	-0.54756	-0.40962
5	-1.8634	-0.049449	-0.09278	-0.25712
5	-1.3515	-0.072771	-0.7266	0.28978
5	-1.2397	-0.043795	-1.1256	-0.15552
5	-1.0503	-0.31311	-1.2396	-0.21151
5	-1.5727	-0.25387	-0.47484	0.049702
5	-1.39	0.094226	-1.0838	-0.22628
5	-2.2138	-0.29028	-0.33632	-0.02722
5	-1.0441	-0.095348	-0.75827	-0.26818
5	-0.76512	0.026584	-0.0029142	-0.27148
5	-1.8855	-0.14168	-0.63769	-0.072386
5	-2.1004	-0.15389	-0.8313	0.074749
5	-1.0291	-0.03795	-1.366	-0.29375
5	-1.0282	-0.035151	-0.73019	0.041396
5	-0.49989	0.0098025	-0.44014	0.10922
5	-1.6036	-0.16902	-0.14055	0.26726
5	-2.1171	-0.16277	-0.82669	0.2098
5	-1.2871	-0.09908	-0.18619	0.43752
5	-0.81684	-0.089807	-1.4177	-0.076452
5	-1.0432	0.053899	-0.78617	0.36338
5	-1.689	-0.19771	-0.35451	-0.72083
5	-1.3199	-0.34759	-0.5664	-0.50042
5	-0.73478	0.0088942	0.31608	0.31769
5	-1.8422	-0.21278	0.12162	0.0042998
5	-2.3294	-0.19948	-0.13878	-0.26138
5	-0.85382	-0.018811	-0.44686	-0.25813
5	-1.7273	-0.15458	0.019471	-0.05949
5	-1.6672	-0.049821	-0.5868	-0.37221
5	-1.5261	-0.12484	-1.2179	0.0028365
5	-1.522	-0.097287	-1.0273	-0.24793
5	-0.68876	-0.164	-0.38193	-0.37993
5	-0.86488	-0.12451	-0.9804	-0.17082
5	-0.99158	-0.002784	-1.9463	-0.74849
5	-0.59651	0.11012	-0.84219	-0.32083
5	-1.0493	-0.063575	0.019623	-0.27935
5	-1.1703	-0.12266	-1.4501	0.067234
5	-0.51754	0.022724	0.13169	0.069088
5	-0.72208	-0.11652	-0.88787	-0.020789
5	-0.89725	0.024948	0.16374	-0.28004
5	-2.0579	-0.096091	-1.3775	-0.57303
5	-0.9104	-0.26373	-0.3768	0.090266
5	-0.77793	-0.037874	0.0176	-0.25841
5	-2.1136	-0.2766	0.21585	-0.78022
5	-1.7134	-0.32754	-0.23214	0.081949
5	-1.6457	-0.24868	-0.51372	-0.49603
5	-1.8624	-0.21984	-0.3285	-0.065224
5	-1.3645	-0.092421	0.47393	0.043918
5	-1.1604	-0.073052	0.17319	0.48945
5	-0.63058	-0.026918	-0.59666	-0.7115
5	-2.0421	0.037619	-1.1359	0.75953
5	-1.6699	-0.016053	0.23798	-0.24277
5	-0.91903	-0.1276	0.0065802	-0.015069
5	-1.3698	-0.0037004	-0.021676	0.086189
5	-0.78507	-0.14435	-0.47525	-0.02485
5	-1.7092	-0.037803	-0.83842	-0.14319
5	-1.5489	-0.20149	-0.25873	-0.11481
5	-0.44474	-0.18434	-1.1885	-0.13425
5	-1.804	-0.15763	-0.85604	-0.36754
5	-1.3593	-0.12678	-0.38621	-0.2141
5	-0.9073	-0.1751	-0.74478	0.1619
5	-2.0355	-0.023523	0.23988	-0.17085
5	-1.0927	-0.005436	-0.85354	-0.058948
5	-0.77641	-0.13863	-0.18346	0.13707
5	-0.16219	-0.015126	-0.85266	-0.3496
5	-0.19612	0.036961	-1.3611	-0.27677
5	-0.63144	0.062321	0.16979	0.27156
5	-0.40436	0.24073	-0.81702	-0.51263
5	-1.0115	-0.15168	-0.096666	0.14688
5	-0.69334	-0.0025708	-1.0839	-0.14111
5	-1.0374	-0.10389	-0.76629	-0.33
5	-0.33599	-0.042487	-0.38389	-0.47228
5	-0.95024	0.097585	-0.29814	-0.24777
5	-1.2889	0.072122	-0.28362	-0.58616
5	-1.4212	0.13585	-0.31267	-0.080617
5	-1.7275	-0.17043	0.15839	-0.19864
5	-1.138	0.068023	-0.85216	-0.19342
5	-1.9508	-0.090652	0.30508	-0.10925
5	-0.93957	0.0060311	0.20748	0.33756
5	-1.6174	-0.21891	-0.33995	-0.1668
5	-1.4335	0.090628	0.4613	-0.40688
5	-1.2594	-0.036827	-0.31082	-0.53506
5	-1.7175	-0.22552	0.31582	0.052069
5	-0.7894	-0.026064	0.0050213	-0.74103
5	-0.32796	0.060335	-0.06828	-0.37176
5	-2.0777	-0.02386	-0.36794	-0.059297
5	-1.1897	-0.035126	0.59344	-0.30333
5	-1.1511	-0.16555	-0.02378	-0.2356
5	-1.2517	0.070998	0.013402	0.30915
5	-1.2805	-0.038743	-0.46025	-0.22632
5	-1.4938	-0.089184	-0.034811	0.29244
5	-2.0218	0.032145	-0.5423	-0.03744
5	-1.2739	-0.23933	-0.94059	-0.12825
5	-1.2917	-0.0031664	0.095762	-0.12572
5	-1.1896	0.066883	-0.6072	-0.27222
5	-1.3206	-0.11444	-0.13615	0.078675
5	-0.75807	-0.092701	0.26073	0.18917
5	-1.5218	0.015522	-0.71414	0.076803
5	-0.93669	-0.19529	-0.89577	0.51022
5	-1.3212	-0.13999	0.022269	-0.0068642
5	-0.023519	0.20712	0.035784	-0.15447
5	-1.4849	-0.11025	-0.21783	-0.19318
5	-0.82363	-0.045484	-0.20388	0.022269
5	-1.0681	-0.059358	0.38758	-0.048648
5	-1.7584	-0.11408	-1.0898	-0.22365
5	-0.65053	0.021566	-0.40342	0.085511
5	-1.2326	-0.096201	-0.9867	-0.25667
5	-1.4056	0.0010462	-0.4535	0.14941
5	-1.3102	-0.025364	-0.8143	-0.2347
5	-0.75792	-0.14206	-1.593	-0.063227
5	-1.8286	-0.091449	-0.55396	-0.45586
5	-1.1391	0.16344	-1.0279	-0.26099
5	-1.6147	0.02963	-0.53713	0.23086
5	-1.8715	-0.11513	-0.99202	-0.4009
5	-0.66773	-0.083071	-1.4225	0.28113
5	-1.9295	-0.20461	-0.83324	-0.0038773
5	-0.37032	-0.13142	-0.71651	-0.46217
5	-1.6286	-0.050053	-0.20493	-0.44841
5	-0.085067	0.091263	0.077999	0.032269
5	-2.7123	-0.2578	-0.71895	-0.40676
5	-0.74715	0.14248	0.14591	-0.7058
5	-0.88817	-0.13359	-0.14814	0.57307
5	-1.1762	0.018769	-0.88321	-0.21287
5	-1.2543	-0.18979	-0.19781	-0.50822
5	-0.74899	-0.063642	-0.82592	-0.47844
5	-0.77119	-0.043134	-0.48419	-0.16284
5	-0.86403	-0.036485	0.3678	-0.35265
5	-0.99814	0.21911	-0.19296	-0.54422
5	-1.0225	0.048778	-0.44032	-0.14621
5	-1.208	-0.035198	-0.62408	0.00043781
5	-1.4715	-0.12447	-0.47359	0.11141
5	-0.96035	-0.17222	-0.25104	0.087139
5	-0.5444	-0.058082	-0.69657	0.47632
5	-0.87549	0.13035	0.35025	-0.5227
5	-0.11304	-0.030952	-1.0438	-0.074014
5	-1.1943	0.026494	0.037959	0.0050549
5	-1.2381	0.042834	0.025587	-0.1091
5	-2.1584	-0.25683	0.68798	0.21991
5	-1.584	-0.12323	-0.16814	-0.2289
5	-2.0102	0.02485	-0.40561	-0.2094
5	-1.5216	-0.12804	0.046977	-0.30832
5	-0.73019	0.055988	0.053248	0.25219
5	-0.37856	0.027662	-1.1893	-0.49646
5	-1.328	-0.1438	-0.9887	0.37148
5	-1.8109	-0.23384	0.36464	-0.43196
5	-1.247	-0.045495	-0.87882	0.10226
5	-1.4874	-0.099332	-0.4512	-0.20023
5	-1.5259	-0.036336	-1.2101	0.064395
5	-1.8847	-0.16356	-0.13509	0.42092
5	-1.5804	0.23694	0.12969	-0.66159
5	-1.0917	-0.21051	0.37243	-0.26806
5	-1.391	0.089374	-0.67165	-0.29551
5	-2.8855	-0.045472	-0.86263	0.029941
5	-2.2712	-0.091238	-0.35714	-0.22817
5	-0.12222	-0.028092	-1.21	-0.51405
5	-2.2663	-0.24868	-1.1388	-0.10117
5	-0.73392	-0.061006	-1.2421	-0.20094
5	-1.3565	-0.15201	0.30142	-0.34526
5	-1.0184	0.077488	-0.8727	0.47763
5	-1.0444	-0.011302	-1.2405	-0.13616
5	-1.1278	-0.10667	0.51067	0.24391
5	-1.2507	-0.027062	-1.4258	-0.38738
5	0.40912	0.16627	-0.13094	-0.39062
5	-2.1358	-0.17875	-0.99293	0.21089
