# Supplementary material for: Gene expression trees in lymphoid development
Source: BMC Immunol. 2007 Oct 9;8:25. doi: 10.1186/1471-2172-8-25 (PMC2244641; doi:10.1186/1471-2172-8-25)
Supplement: Additional data file 7 — SIM Datasets. Data sets from simulated MixDTrees. See readme.txt for file descriptions. The first column indicates the true label of the sample. [file 1471-2172-8-25-S7.zip › 2/gen_dag_sim_c5_s500_e203_d10__15__20__20__35_n0.txt]

1	0.38992	1.6474	0.2092	-1.3151
1	-0.2412	1.4094	0.64517	-1.1514
1	-1.1639	2.1896	1.6852	-1.1011
1	0.87134	2.5083	1.4604	-1.991
1	0.17642	0.94436	-0.47882	-0.63547
1	0.91887	1.3104	-0.76906	-0.46474
1	-0.053544	1.3059	-0.59233	-1.0114
1	-2.1101	0.69225	1.1085	-0.62234
1	-1.1768	0.16432	0.61843	-0.77544
1	-0.4112	1.898	-0.54727	-0.96109
1	-1.8362	1.016	-2.2138	-1.3238
1	-0.39863	1.8483	-0.22566	-1.7021
1	0.70415	1.0416	1.138	-0.86976
1	-1.7617	-0.20401	0.18166	-0.28856
1	-0.68095	2.0445	0.20055	-0.85755
1	-0.032256	1.6663	-1.051	-0.53791
1	0.95604	2.2985	-0.53468	-0.8814
1	-1.8164	0.52453	1.0964	-0.42689
1	0.38785	1.5518	0.23402	-1.3217
1	-2.1384	1.2646	1.2533	-1.2115
1	-1.3408	2.1608	0.87153	-1.5635
1	-0.12045	2.2119	0.091279	-1.0171
1	0.59735	1.8811	-0.5391	-0.81838
1	0.065797	2.931	-0.04569	-1.5859
1	1.0585	2.04	0.289	-1.1822
1	-1.3747	0.94076	-0.16054	-0.76963
1	-0.39212	0.31023	-0.72783	-0.5643
1	0.75124	1.1717	0.58751	-1.2541
1	-1.5598	1.5908	0.39159	-0.2498
1	-0.61521	0.58008	-0.59505	-0.5446
1	-0.25717	1.0424	0.42315	-1.1652
1	-0.81576	0.058887	-0.46376	-1.2673
1	-0.25499	1.0258	-0.59997	-0.81429
1	0.80364	1.2856	-1.6175	-1.5487
1	-0.34046	1.7561	-2.6696	-1.4334
1	-1.932	0.82063	0.77126	-0.25324
1	-0.20722	0.5542	-0.90911	-1.2152
1	0.084736	2.6277	-0.082692	-1.394
1	-0.67997	1.4246	1.0498	-0.77799
1	-1.0725	1.8046	-0.33335	-1.3185
1	0.5031	2.8354	0.70859	-1.3363
1	0.8633	1.9728	0.82408	-1.2429
1	-2.2864	0.84777	-0.52493	-0.8724
1	-0.35338	1.0134	0.51365	-1.0192
1	-0.9618	2.0122	0.059806	-1.2355
1	-0.73937	1.7781	-1.6034	-0.51897
1	-0.52293	0.64859	0.18142	-0.87634
1	-0.51235	1.3898	-0.86849	-0.77784
1	-0.29811	1.6074	0.8724	-1.2529
1	-0.6959	1.835	-0.061061	-1.174
2	-1.9473	1.3489	1.8574	-0.66605
2	0.24847	0.29993	-0.15498	-0.24355
2	-0.97481	-1.2108	1.4087	-0.67871
2	1.0762	0.94013	1.4105	-0.086798
2	-2.3629	-0.70473	1.7738	-0.63383
2	-1.9006	-0.60323	1.4645	-1.1388
2	-0.96127	-0.030488	2.9133	-0.8088
2	-1.86	-0.68355	2.4136	-0.58845
2	-2.1051	-0.38079	0.49162	-0.19403
2	-1.6253	-1.0009	1.2302	-0.54062
2	-2.6463	-1.284	2.1992	-0.64802
2	-1.4857	0.97865	1.5584	-1.2619
2	-1.3516	-0.10218	-0.59658	-0.24841
2	-0.96307	0.071853	2.0175	-0.9287
2	-1.7494	0.10179	0.35994	0.56572
2	-1.0207	-0.18356	1.2509	-0.013592
2	-3.036	-1.962	0.86606	-0.76498
2	-1.5051	-0.61823	1.3011	-0.50015
2	-2.1734	-0.155	1.452	-0.56345
2	-2.0162	-0.19294	1.6569	0.1821
2	-0.86163	0.55877	0.0033052	-0.30682
2	-1.7368	-0.24647	2.1338	-0.067535
2	-0.49527	0.36933	2.4038	-0.24798
2	-2.1179	-1.5192	1.6769	-0.36279
2	-2.6061	-1.3249	3.568	-0.44363
2	-1.0538	-0.5261	1.6749	-0.023865
2	-1.3114	-0.83224	1.0026	0.24787
2	-1.8664	0.095399	0.064589	0.14458
2	-0.88103	-0.59366	0.36545	-0.82525
2	-1.0543	-0.62011	2.4428	-0.4207
2	-2.1547	-0.69051	1.344	-0.62812
2	-1.8468	-1.344	0.81637	0.0090586
2	-0.58458	0.60053	1.211	-0.35852
2	-1.8628	-0.40907	1.7576	-0.43545
2	-3.3461	0.5779	0.065642	-0.53196
2	-2.151	-0.31993	1.1021	-0.61969
2	-2.0197	-1.2714	4.4373	-0.3106
2	-0.81322	0.74726	0.16561	-0.78559
2	-1.1135	-1.1688	2.0091	0.12315
2	-1.6336	-1.0444	1.142	-0.88937
2	-2.2601	1.1901	1.8168	0.047558
2	-1.9679	-0.95983	-0.047685	-0.44596
2	-2.3378	-1.1573	0.89643	-0.62874
2	-0.86556	-0.83638	1.2351	-0.19613
2	-0.89456	-0.63213	2.512	-1.3776
2	-1.6581	0.6559	1.56	-0.0025478
2	-2.8779	-0.95077	-0.04273	-0.82543
2	-0.59757	1.7099	-0.10463	0.13043
2	-1.7516	-0.6059	3.4301	-0.15652
2	-2.1346	-0.52292	1.1704	-0.14259
2	-3.0333	-0.96955	0.67509	-0.14907
2	-1.6192	0.6969	0.28037	0.54352
2	-0.89953	0.73629	2.0105	-0.56898
2	-1.9887	-0.56522	1.6993	0.36195
2	-1.238	-0.74482	2.4989	-0.14289
2	-1.601	-0.25583	1.0932	0.20273
2	-0.88201	1.7865	0.17325	-0.063686
2	-1.8551	-1.4553	2.5308	-0.85234
2	-2.7808	-1.4695	0.006974	-0.29022
2	-1.7355	-1.1647	1.616	-0.49139
2	-1.3994	0.025244	-0.37785	-0.23004
2	-1.1497	-0.0018624	1.0149	-0.46566
2	-1.9093	0.37777	1.7086	-0.25474
2	-1.1062	0.23642	-0.36704	-0.70345
2	-0.41523	-0.57028	1.8169	0.069231
2	-0.54708	-0.033387	2.1411	0.059025
2	-1.9041	-0.95559	-0.74795	-0.46519
2	-1.3619	-1.5156	0.52724	-0.7009
2	-0.40215	0.68425	1.4376	-0.29623
2	-2.3684	-0.36859	3.8909	-0.55649
2	0.044707	0.74857	1.3974	-0.21968
2	-1.5607	0.14713	0.74997	0.10759
2	-1.1228	0.58937	0.79707	-0.097419
2	-1.7959	-0.58407	1.748	-1.3492
2	-2.2035	-1.1547	1.1392	-1.0989
3	-0.017674	1.2502	2.3145	0.29483
3	-0.23471	1.3329	1.1851	0.96818
3	-0.051435	0.42085	0.51007	-2.2243
3	-0.13357	-0.22593	0.21673	-2.8939
3	-0.024537	-0.07343	2.121	-0.18939
3	-0.27255	0.50272	0.7487	-0.13388
3	-0.24466	-0.22859	1.6233	0.26983
3	-0.32638	0.55755	-0.4685	-1.2872
3	-0.36149	1.0116	0.49918	0.65785
3	-0.073006	0.030653	0.99976	-0.94463
3	-0.27806	-0.72333	-0.6629	-1.6503
3	-0.0029965	-0.13688	0.6114	0.2079
3	-0.59362	1.1077	1.0217	-0.12961
3	-0.37327	-0.36024	-0.95488	-1.1441
3	-0.28826	0.39562	0.071529	0.6985
3	-0.025651	0.16697	2.4633	-1.973
3	-0.10677	0.3804	1.023	0.43248
3	-0.17511	0.12625	1.1435	-1.1983
3	0.050895	-0.23343	1.2993	-0.38544
3	-0.2661	1.067	1.0126	-1.1341
3	-0.7474	-0.01493	0.85946	0.19336
3	-0.46955	-0.58373	0.60389	-1.3737
3	-0.46967	-0.075827	0.9694	-1.4554
3	-0.18032	0.16883	-1.2823	-1.496
3	-0.58701	-0.8329	1.3677	-2.5313
3	-0.47831	0.521	-0.33814	-1.6622
3	-0.64211	0.070796	-0.74006	-2.0502
3	-0.16764	0.5896	0.20896	-0.12775
3	-0.27434	0.6781	2.2875	0.78627
3	-0.77336	0.6679	0.99117	0.16298
3	-0.14107	0.038859	0.64242	-1.3503
3	-0.23977	-0.043205	-0.20642	-1.8761
3	-0.0086487	-0.63778	0.5583	-1.1209
3	-0.37031	0.068993	1.6222	-0.48932
3	-0.10239	0.40496	-1.1533	-0.19698
3	-0.2201	-0.51617	0.43858	-3.2087
3	-0.82834	1.2241	0.43101	0.44848
3	-0.54711	0.045415	1.1785	0.15046
3	-0.76878	0.72107	0.94602	-0.069648
3	-0.41681	-0.51954	2.8363	-0.10327
3	0.075575	-0.27692	-0.59279	-1.9225
3	-0.4764	0.62859	1.1464	-0.75108
3	-0.38051	0.36188	1.6548	-1.4876
3	-0.31047	-0.55045	0.65215	-0.67866
3	-0.032446	-0.96218	1.2341	-0.58105
3	-0.58345	0.38276	0.1389	-0.25774
3	-0.54422	0.27415	0.87726	-0.34465
3	-0.54922	-0.11295	0.54799	-1.1781
3	-0.35188	0.57931	0.43396	-0.99329
3	-0.01236	-0.52859	0.0091501	-1.9546
3	0.20847	-0.59262	1.3213	-2.5894
3	-0.53343	0.28024	2.3475	-0.3753
3	-0.0013741	0.88073	1.3865	-0.68159
3	-0.17761	-1.1365	0.19613	-1.634
3	-0.30617	0.88612	-0.92654	0.67002
3	-0.59332	-1.1182	-0.42819	-0.31066
3	-0.27115	-0.7089	0.054212	-1.8508
3	-0.18652	-1.1557	2.0421	-2.2589
3	-0.085682	-0.37357	1.3157	-0.48064
3	-0.1715	-1.3542	-0.75884	-3.078
3	-0.45172	0.12038	0.63501	0.44298
3	-0.69165	-0.25686	1.2465	-2.1923
3	-0.34865	0.18717	1.7102	-0.84615
3	0.19593	-0.66646	0.86726	0.63223
3	-0.16895	0.98761	0.23889	-2.3494
3	-0.0092351	-0.39533	1.3129	-1.5168
3	0.0077517	0.1368	-0.47945	-2.375
3	0.1095	0.063739	1.2801	0.65594
3	-0.29407	-0.42352	1.0583	-0.89129
3	-0.035346	-1.2122	1.6729	-1.022
3	-0.21184	0.30368	1.2462	-2.7958
3	0.13091	0.57064	0.58879	0.39682
3	-0.55388	0.33173	-0.043889	-0.81572
3	-0.48688	0.52836	-1.01	-0.31858
3	-0.037518	0.015749	-0.36413	-0.16333
3	0.028916	0.24382	1.0059	-1.1511
3	-0.48146	-0.60941	0.43797	-1.8844
3	-0.28013	0.19136	0.2125	-2.8737
3	-0.60174	0.33782	-1.0005	-2.0613
3	-0.071373	1.6259	-0.69623	-0.72309
3	0.065496	-0.30873	0.74551	-1.824
3	0.026442	-0.45039	2.3782	-1.8365
3	-0.24591	0.76462	0.91932	-0.91742
3	-0.61402	0.32275	2.0987	0.75787
3	-0.55937	-0.022961	0.94601	-0.26177
3	-0.10055	0.36378	0.82665	-1.3092
3	-0.36052	0.30468	0.99284	0.30406
3	-0.17151	-0.43825	-0.04965	-1.9207
3	-0.32837	0.75398	1.3595	-1.3914
3	-0.77906	0.31158	-0.031386	0.035469
3	-0.45206	-0.9153	0.81228	-2.4378
3	-0.67948	0.68276	0.55978	-1.9622
3	-0.097301	0.62447	0.43996	-1.1804
3	-0.17213	-1.145	0.5819	-2.5994
3	-0.50691	-0.42518	0.87219	-0.098678
3	-0.082643	0.15944	1.8068	-0.82525
3	-0.086287	0.082502	1.0613	-0.076633
3	-0.33609	-1.5735	1.1986	-0.32602
3	-0.2412	-0.17534	1.0723	-1.4503
3	-0.14197	-0.56588	1.1441	-0.55908
4	1.0857	0.30034	0.61584	-0.74499
4	-0.10852	0.67996	-0.72748	-0.11815
4	0.5517	1.1138	-0.14494	-1.1197
4	-0.11994	1.3142	-0.034892	-0.42401
4	0.40785	0.67716	-1.2462	-0.9556
4	-0.14346	0.89675	-0.37608	0.66731
4	-0.34998	0.86071	-0.44168	-0.5753
4	0.45538	1.0838	-0.98889	-0.77754
4	-0.033319	0.91393	-0.36266	-1.5895
4	0.596	1.1763	-0.65946	-0.95956
4	-0.72028	0.39613	-0.70691	1.2582
4	-1.4459	1.4187	0.37818	0.023631
4	-0.5444	0.44814	0.29536	-0.27609
4	-0.3478	0.01466	0.91919	-3.1819
4	-1.4352	0.88486	-0.87765	-2.0861
4	-1.0889	0.85502	0.37979	0.4284
4	0.93429	1.124	-0.31299	-1.9076
4	0.18398	0.99816	0.22769	0.018332
4	0.2171	1.5234	-0.80897	0.29387
4	-0.54542	0.60975	-1.7319	-1.8145
4	-0.88239	0.54241	-0.30755	-0.27021
4	-0.56947	1.321	1.1278	-0.87078
4	0.34625	0.72771	-0.97809	-1.3501
4	-0.53171	1.7614	-0.29335	-0.33171
4	-0.64466	0.93017	-0.93004	-0.15632
4	0.16991	0.43317	-1.1546	-0.45102
4	-1.5945	0.75769	-0.058131	-1.2999
4	-0.5555	0.46816	-0.38482	0.56415
4	-0.3036	1.1464	-0.45535	-1.249
4	-0.016958	-0.65144	-0.68332	-3.4823
4	-1.0268	-0.17494	-0.85659	-0.40392
4	-0.99322	1.6479	0.20512	0.13135
4	0.43118	1.9047	-0.69157	-0.54262
4	-1.467	0.81841	0.28278	-0.62717
4	-0.81851	1.0743	0.024516	0.52656
4	-0.6305	0.5771	0.25509	-1.0261
4	0.63071	1.8543	0.50052	-0.95768
4	-0.8891	0.75639	-0.034874	-1.0063
4	-2.1145	0.34085	-0.52665	-1.2894
4	-1.6168	0.097277	-0.40074	-1.2836
4	-0.18031	0.32989	0.63068	0.077323
4	-0.57833	0.5031	-0.70778	-0.44618
4	0.31411	0.83282	-0.33642	0.40064
4	-0.59264	0.79143	-1.6139	1.4344
4	0.93056	1.2789	-1.0606	-1.8416
4	0.3884	1.1523	-0.25729	-1.155
4	-1.4034	0.84165	-0.24731	-0.87242
4	-0.17977	1.3609	-0.73605	-0.77626
4	-0.558	0.21817	-1.3018	-1.3156
4	-1.3605	0.50622	0.1663	-1.1156
4	-0.39413	0.61664	-0.37637	-2.2106
4	0.74535	0.25838	-0.50778	-0.79373
4	0.45786	0.59106	-0.74317	-1.0255
4	0.37088	1.5615	0.62248	-0.62955
4	-0.78361	0.6965	0.61698	-0.72537
4	-1.0507	0.88204	0.2399	0.87678
4	0.81454	2.2779	0.56843	-0.43721
4	-1.4092	0.00312	-0.18075	-1.2516
4	-0.62719	1.0256	-0.78451	0.3667
4	-0.4921	0.88965	0.21471	-0.91855
4	-0.076099	0.69838	-0.82947	-0.1705
4	-1.889	0.88841	-0.14747	-1.7714
4	1.1615	1.1078	-0.059955	-0.75196
4	-0.71994	-0.62787	-1.2847	-0.32422
4	0.25051	-0.021758	-1.0824	-1.0148
4	0.24923	1.2278	0.61545	-1.7868
4	-1.3249	0.49358	-0.62883	-1.6737
4	-0.79185	0.82571	0.15645	-0.36603
4	-0.98363	0.05386	-0.67524	-2.1528
4	-0.12532	0.45509	-1.5317	-2.0607
4	-1.2835	0.95626	0.70552	-1.1775
4	0.040302	0.47673	0.64624	0.52601
4	-1.0104	0.2833	-0.90559	-0.48917
4	0.098963	1.2559	-0.77919	-0.95888
4	-1.1463	0.78613	0.46284	-1.5239
4	0.10206	1.5225	-1.0933	-1.2625
4	-0.38654	0.2675	-0.83969	-0.78566
4	-0.94109	0.94594	-0.9626	-1.2988
4	0.25921	-0.060765	-1.4235	-1.2246
4	-0.4085	0.6545	0.5968	-0.56528
4	-1.9742	-0.30524	-0.59096	-2.7275
4	-0.086686	0.39395	-1.0914	-2.8258
4	-0.14375	-0.027302	-0.0082696	-0.75877
4	-1.4496	0.39469	-1.4338	-0.67066
4	1.0495	1.2292	0.079091	-1.568
4	-1.4298	0.7037	-0.8427	-0.43097
4	0.78864	1.9068	-1.6361	1.3644
4	-1.5337	1.0374	-0.23509	-0.26552
4	-0.73446	0.1971	0.1078	-0.7026
4	-1.2058	1.3083	0.14826	-0.81061
4	-0.7655	0.32651	-0.62564	0.99829
4	-0.76493	0.66176	1.6642	-1.8804
4	-0.53251	0.68727	-0.83358	-0.75311
4	-0.27562	0.72392	0.28853	-0.71861
4	0.077454	-0.27136	-0.78829	-0.49144
4	0.32909	1.0364	0.049843	1.6986
4	1.1103	0.68428	0.28867	-0.72143
4	-1.6434	0.76411	-0.50086	-1.8475
4	-0.53775	0.46256	-0.77183	-1.0593
4	-0.70197	0.022915	-0.37846	-1.4483
5	-1.0947	0.82998	1.8834	-2.8028
5	-0.9641	1.5149	1.4601	-0.69145
5	-0.99902	1.4414	1.0726	-2.2124
5	-1.4964	1.3628	2.0771	-1.4754
5	-0.72005	0.78411	1.2503	-3.1591
5	-1.2119	1.6035	1.6971	-3.4544
5	-1.0212	0.14702	0.75427	-0.1672
5	-0.93985	1.2695	0.92182	-1.8089
5	-1.172	0.87755	1.3985	-1.3427
5	-1.2969	1.1309	1.2677	-2.7918
5	-1.4654	1.3717	1.7892	-0.23178
5	-1.0234	0.16764	0.46883	0.0067546
5	-1.1617	0.26338	1.6364	-1.1561
5	-0.80927	1.4918	1.2523	-1.2994
5	-0.70404	-0.29517	1.4922	-2.2031
5	-1.074	0.59957	1.2496	-0.79177
5	-1.0668	0.52101	1.4076	0.30997
5	-1.3476	0.9166	1.6547	-2.1932
5	-1.4135	0.5514	0.95668	-0.10457
5	-1.4075	1.0352	1.526	-0.66579
5	-1.3624	-0.035195	1.1153	-0.45303
5	-1.0147	0.52077	1.2065	-0.51632
5	-0.97844	1.4976	1.3752	-1.1351
5	-1.4832	0.78977	1.6868	-1.3278
5	-1.0886	-0.2351	0.88903	-0.65683
5	-1.2923	0.83109	1.2155	-1.8685
5	-1.2219	-0.37948	1.4984	-0.6338
5	-1.2671	0.80518	0.98106	-1.8033
5	-1.008	0.80789	1.0606	-2.6857
5	-0.82717	0.82802	1.3664	-1.9918
5	-1.0252	1.4276	1.1618	-2.1575
5	-0.91467	0.54093	1.0296	-1.8464
5	-1.2483	1.7367	1.0022	-2.2798
5	-0.9623	1.5188	0.98436	-2.1477
5	-1.2726	0.66114	1.2132	-2.121
5	-0.79788	0.81394	1.6137	-1.6218
5	-1.1629	1.0578	1.0873	-0.69434
5	-0.72789	0.59261	1.27	-1.3181
5	-0.90249	0.83486	1.1678	-0.19996
5	-1.028	1.3113	1.8698	-1.4992
5	-1.0108	-0.15516	0.75201	-0.90392
5	-0.89482	0.69013	1.7427	-0.93417
5	-1.3782	0.90168	1.0518	-2.6396
5	-1.1235	1.5641	1.0248	-1.6375
5	-1.3493	1.37	1.2346	-2.658
5	-1.0056	0.50079	1.1324	-0.17654
5	-0.81252	2.0383	1.4655	-0.62273
5	-0.69126	0.33525	1.2263	-0.35766
5	-1.0156	0.91172	0.79715	-0.91016
5	-0.80591	0.32076	0.55882	0.010441
5	-1.3087	1.6432	1.2603	-0.5952
5	-1.037	0.84326	0.57944	-0.48724
5	-1.0355	0.13532	1.1798	-1.3254
5	-1.2083	1.0617	1.1086	-2.7361
5	-1.4271	1.4903	1.4137	-0.91198
5	-1.1675	0.8638	1.3893	-1.3832
5	-0.9392	1.3775	0.93971	-2.2238
5	-1.447	1.5387	1.6266	-2.2192
5	-0.99688	0.57237	1.1119	-1.3203
5	-1.3051	0.53568	2.0382	-0.42595
5	-1.0554	0.36631	1.7303	-1.6378
5	-1.1292	1.9168	0.86927	-1.3244
5	-1.2146	0.6652	1.357	-3.2503
5	-0.84855	1.7848	1.4801	-1.6653
5	-1.3446	0.88217	1.5923	-1.8809
5	-1.5001	0.73407	0.92841	-0.36785
5	-1.5766	2.0515	1.1272	-1.2561
5	-1.3117	0.42338	1.4632	-0.78513
5	-1.279	0.02471	0.60097	-0.91628
5	-1.2863	1.1254	1.3359	-1.9359
5	-1.0697	1.5559	1.5396	-2.4805
5	-0.98066	1.2362	1.8645	-2.8724
5	-0.83754	0.48106	1.4268	-1.577
5	-0.89963	1.0517	0.64199	-1.2618
5	-1.0742	1.2059	1.1027	-1.5134
5	-0.64758	1.5988	1.6856	-0.31649
5	-1.1767	0.079769	1.2715	-1.2565
5	-1.4151	1.1574	0.63941	-1.3516
5	-0.74152	1.3843	1.3222	-1.6971
5	-1.1114	0.34498	1.0124	-0.06376
5	-1.166	-0.68847	1.1905	-1.7067
5	-1.029	1.3001	1.2014	-1.7241
5	-1.3886	0.25291	1.3441	-1.1762
5	-0.78163	0.58488	1.5787	-1.3289
5	-1.2871	-0.027461	1.2165	-1.3518
5	-1.3461	0.67187	1.6703	-0.51252
5	-0.95671	1.4304	1.2075	-1.4064
5	-1.1336	0.53202	0.91529	0.34501
5	-1.2054	0.50988	0.85444	-1.7112
5	-0.98775	-0.036212	1.3187	-0.84399
5	-0.90244	-0.37554	1.1892	-1.4069
5	-1.1527	-0.14805	0.43602	-2.945
5	-1.3535	0.5774	1.4911	-0.8766
5	-0.62733	0.82269	0.89118	0.10396
5	-1.3013	-0.29549	1.3579	-1.9493
5	-0.89081	1.3396	1.4863	-1.8889
5	-0.90902	0.68117	1.1703	-0.67095
5	-1.2302	1.4292	1.5915	-0.6769
5	-0.96343	1.8609	1.2341	-1.6996
5	-1.1148	0.86976	1.1914	-1.9496
5	-1.1774	1.1264	1.503	-0.79917
5	-1.0399	-0.23341	1.5646	-0.86586
5	-1.3424	-0.1876	1.561	-0.71194
5	-1.1062	2.1929	1.4279	-1.6146
5	-1.0665	0.52244	1.3088	-1.4043
5	-1.2805	1.1317	1.0088	-2.253
5	-0.76334	1.5281	1.4736	-2.058
5	-1.0803	1.4519	1.5099	-2.1505
5	-0.89056	1.5514	0.78677	-0.57288
5	-1.1727	1.3126	1.5657	-3.4102
5	-1.0356	0.63248	2.0606	-1.8251
5	-1.2475	0.98337	1.1776	-0.6671
5	-0.70776	-0.14167	1.1837	-1.3777
5	-1.2195	0.39795	1.5425	-1.041
5	-1.1985	0.13922	1.3123	-2.4613
5	-1.0153	1.8	1.497	-2.3166
5	-1.022	1.5834	1.0453	-1.1077
5	-1.0916	1.1433	1.5137	-1.9203
5	-0.92929	-0.48471	0.98498	0.62967
5	-0.84685	1.4094	1.1934	-1.1768
5	-0.964	0.37287	1.5718	0.69038
5	-1.257	1.8942	1.4081	-1.734
5	-0.92526	0.10427	1.1861	-1.2808
5	-1.1197	2.1121	1.2938	-2.3025
5	-0.49825	0.11237	1.0953	-2.6849
5	-1.0066	0.48748	1.2223	-1.409
5	-0.97095	0.45523	1.7382	-1.7945
5	-1.1834	1.6355	1.7454	-1.4274
5	-1.2963	1.6814	1.2341	-3.1069
5	-1.2385	0.2908	1.4345	-1.9101
5	-1.2681	-0.29999	1.0972	-0.96511
5	-0.91695	0.50966	1.407	-2.0015
5	-1.2213	1.5644	0.53021	-1.845
5	-1.1136	0.51467	1.4786	-0.41775
5	-1.2205	1.1381	1.2422	-0.23831
5	-1.749	0.40779	1.0741	-1.4578
5	-1.0039	2.1456	2.1275	-2.6955
5	-1.1442	0.42087	0.96462	0.15472
5	-1.4254	1.7885	1.4271	-1.5564
5	-1.0838	1.0867	1.4429	-1.1458
5	-0.96332	0.29576	0.78005	-0.48023
5	-1.1282	0.85143	1.1853	-1.9984
5	-0.69941	0.83978	1.278	-1.0197
5	-1.2377	0.53594	0.89806	-1.9724
5	-1.1615	0.095741	0.69486	-1.518
5	-1.082	0.60826	1.6892	-1.7052
5	-1.0646	-0.69289	1.0268	-1.2889
5	-1.2002	1.8026	1.6411	-2.7079
5	-1.2868	1.2423	1.5826	-1.9672
5	-1.2072	-0.22695	1.2966	-0.2005
5	-0.87745	0.54933	1.754	-1.0161
5	-0.97351	0.56241	1.2213	-1.8622
5	-1.0557	1.0118	1.0053	-1.3698
5	-1.1702	1.5782	1.9445	-1.449
5	-0.77337	0.99149	1.1739	-0.64418
5	-1.0697	0.90277	1.2775	-2.799
5	-0.82467	-0.4868	1.5989	-0.60838
5	-1.2955	0.92052	1.1116	-1.3445
5	-1.1647	-0.69742	1.6457	-0.85067
5	-1.0744	0.58048	1.3332	-1.3197
5	-1.0724	0.34405	1.3507	-0.38029
5	-1.3014	1.0167	1.2877	-2.2624
5	-0.93941	0.74952	0.58342	-1.1548
5	-1.5204	1.4562	1.3442	-0.44778
5	-1.0222	2.2555	1.8643	-2.6181
5	-0.97489	1.245	1.4367	-0.63203
5	-0.82424	1.7354	1.6554	-0.82934
5	-0.90017	-0.29176	1.2579	-0.63336
5	-1.192	1.4638	1.639	-1.2108
5	-1.0761	1.4493	1.1364	-1.7302
5	-0.59972	2.2358	1.3341	-1.4042
5	-0.9272	0.37815	1.6205	-1.1764
5	-0.87799	0.79202	0.67574	-1.8727
5	-1.1879	1.1107	1.4104	-0.59381
5	-0.86245	0.17112	0.7859	-1.3031
