# Supplementary material for: Gene expression trees in lymphoid development
Source: BMC Immunol. 2007 Oct 9;8:25. doi: 10.1186/1471-2172-8-25 (PMC2244641; doi:10.1186/1471-2172-8-25)
Supplement: Additional data file 7 — SIM Datasets. Data sets from simulated MixDTrees. See readme.txt for file descriptions. The first column indicates the true label of the sample. [file 1471-2172-8-25-S7.zip › 2/gen_dag_sim_c5_s500_e208_d10__15__20__20__35_n0.txt]

1	-1.0521	1.9883	0.87412	-0.74868
1	-0.48183	0.81593	1.5108	1.2501
1	-2.7635	-1.0948	0.61642	0.87716
1	-2.0098	-0.62504	1.5179	1.108
1	-2.3777	1.2894	1.1884	-0.29628
1	-2.1084	0.54973	0.5986	0.48618
1	-0.96399	-0.91783	1.2803	1.1321
1	-1.0941	-0.2931	0.48343	0.69637
1	-1.6468	-0.083347	0.82778	-0.69059
1	-1.2767	-0.3937	0.92656	-0.25284
1	-2.159	0.44982	1.3784	1.0591
1	-0.62814	1.6898	1.612	-0.051951
1	-1.6085	1.1958	1.1105	0.81513
1	-0.65578	0.70999	1.9023	0.14815
1	-2.3712	0.93376	1.9717	0.86959
1	-2.239	0.81566	1.853	0.70642
1	-2.2442	1.0517	1.8435	-0.083194
1	-0.43774	-0.62942	1.4335	1.0358
1	-0.93063	-0.051284	0.43363	0.95656
1	-1.5211	2.2967	0.64568	-0.48806
1	-1.2124	-0.030743	0.57785	1.7649
1	-1.5264	0.36373	1.2599	0.28835
1	-1.5873	0.79785	0.42527	0.63632
1	-1.7934	-0.55194	0.55289	0.22465
1	-1.9887	-0.19191	0.78373	1.5291
1	-0.51026	0.32669	0.84406	0.62054
1	-1.113	0.34084	1.2621	0.28431
1	-1.4703	1.695	0.68201	-0.064215
1	-2.2002	-0.84636	1.3014	1.4757
1	-1.1415	0.77987	1.7663	-0.71745
1	-1.6956	-0.2467	0.53168	0.42522
1	-1.2816	1.4873	0.33937	-1.1184
1	-0.1502	-0.43473	0.96673	1.4206
1	-0.63032	-1.2169	0.97486	1.2069
1	-0.63205	-1.1614	1.1773	0.71457
1	-1.6293	0.95869	1.5316	0.046078
1	-1.3408	1.8914	0.86522	0.19005
1	-1.7979	0.96454	1.0384	-0.21158
1	-1.9974	-0.0010974	0.72648	0.53199
1	-0.85488	0.3122	0.43689	-0.34835
1	-0.45625	-1.1959	1.4733	1.6904
1	-0.51522	0.21325	0.94076	-0.36978
1	-1.8881	1.0121	0.74179	1.2178
1	-0.98814	0.82537	1.1807	0.35511
1	-0.92504	0.28723	0.32863	0.61447
1	-1.4928	-0.51727	1.6613	0.48827
1	-1.0849	-2.0475	0.73268	2.198
1	-0.83612	0.199	1.1852	0.95843
1	-1.5052	1.0569	0.63349	-0.031158
1	-1.029	0.77939	0.93852	0.30136
2	0.1719	1.1684	-0.61934	-0.61581
2	0.48036	-0.027575	1.82	-1.4251
2	-0.071838	0.55914	-0.16237	-1.7666
2	0.37235	0.99625	1.3593	-0.53045
2	0.35479	-0.11515	-0.35376	-0.59606
2	0.70209	0.07595	-0.41676	-1.4301
2	0.11408	0.81521	0.46982	-0.81619
2	0.46637	1.8586	-1.8673	-2.0547
2	-0.42118	1.633	1.0334	-0.4031
2	0.74161	1.2519	0.25017	-0.4102
2	1.0529	1.2969	0.89264	-1.0011
2	0.65089	-0.069973	0.15173	-0.71791
2	0.81191	0.53556	0.9847	-1.4767
2	-1.1276	0.68598	0.46436	-0.65834
2	-1.3664	0.77068	-0.62575	-0.59592
2	0.87706	0.14642	0.37562	-1.7403
2	1.1719	2.6964	0.80685	-0.41575
2	0.11529	0.69068	2.2736	0.53123
2	1.0235	0.14275	-0.75308	-0.9259
2	1.2168	1.7686	2.3321	-0.74343
2	1.4981	1.1951	2.6025	-1.8995
2	1.8006	1.3414	-0.41906	-1.1497
2	0.37556	1.9443	2.7104	-0.54419
2	2.4906	1.6867	1.6927	0.010445
2	-1.6458	-0.34322	0.7243	-0.87072
2	0.47356	0.71362	0.18284	-0.50961
2	2.0369	1.7114	-0.13444	-0.90312
2	-0.98187	0.50357	0.64875	0.23914
2	0.6693	0.73891	1.0109	-0.27754
2	-1.3907	0.72597	0.87631	-2.1574
2	1.3163	2.7704	0.95748	-1.7806
2	0.761	1.3268	1.5136	-1.3491
2	1.6197	0.39721	-0.10995	-0.97584
2	-0.80965	0.3807	-0.46544	-1.4769
2	1.4818	0.61441	1.1157	-1.2265
2	-0.71093	1.384	0.56756	-2.0962
2	1.8717	1.5466	0.95903	-0.16424
2	0.88654	2.1394	2.2675	-1.496
2	2.5109	2.1396	0.40002	-0.67319
2	-0.71427	-0.59373	0.16309	-0.78472
2	1.8153	1.272	-1.5337	-1.6993
2	1.9762	1.8421	0.73593	-0.27645
2	1.0215	2.3325	1.4192	-1.0812
2	1.2039	0.70927	0.099119	0.070011
2	1.5301	1.3969	0.89499	-0.71802
2	0.13233	-0.081482	0.95559	-0.18246
2	-0.81261	1.3341	1.0961	-1.0019
2	0.44574	-0.2847	-1.0989	-0.25813
2	-0.50198	-0.43288	0.46558	0.68242
2	1.3077	1.5338	1.5049	-1.3745
2	0.20156	1.3548	2.4884	0.21169
2	-0.97467	1.2179	0.74016	-1.0299
2	1.3541	0.50804	2.3921	-1.2111
2	1.3395	0.34046	0.38955	-0.25953
2	0.73573	2.0272	0.28258	-0.2015
2	-0.082009	0.9234	0.092765	0.11438
2	-0.89877	1.3274	0.51058	-1.5075
2	0.38419	1.2479	1.7507	-1.5926
2	1.1567	0.90859	-0.22335	-0.32955
2	0.67131	1.417	-0.73609	-0.92136
2	0.82604	0.45583	-0.49392	-0.54928
2	0.55168	0.41423	1.6158	-1.3528
2	-0.29764	0.044586	0.83489	-1.1341
2	0.61465	1.3242	-0.055251	-1.2998
2	1.4177	1.762	0.29591	-0.83645
2	0.8456	0.78946	1.3045	-0.95889
2	2.2188	1.0925	1.6416	-1.4436
2	0.65625	0.90298	1.427	-0.9997
2	0.95106	1.0487	-0.17988	-0.058234
2	1.6845	1.7743	1.1961	-0.65853
2	-0.46192	2.6342	2.0487	-0.72828
2	1.0952	1.0899	-0.2079	-1.0271
2	1.1533	0.72714	3.069	-0.39809
2	0.32506	-0.092602	0.63781	0.4118
2	1.9277	1.2037	-1.0255	-0.71648
3	0.083476	1.1838	0.37827	-1.5653
3	0.14024	0.42018	0.77024	-1.3322
3	-0.50821	1.1128	0.30466	-0.63237
3	0.04747	1.1186	0.17521	-1.3464
3	-1.5704	0.067452	1.3429	-1.6791
3	-1.3854	-0.47071	-0.30287	-1.5013
3	-1.2307	0.37674	-0.19146	-1.4692
3	-0.5717	0.38474	1.0362	-2.4564
3	-0.25429	0.68206	-1.3284	-1.6581
3	-2.2358	0.25397	0.50234	-1.088
3	-2.033	-0.010214	0.80304	-1.3625
3	0.36106	0.57508	0.14869	-1.8532
3	-1.2666	1.1407	0.35269	-1.3648
3	-0.50903	0.28305	1.2104	-2.2433
3	-1.6249	0.37456	0.99967	-1.3604
3	-0.57922	-0.37648	-0.18588	-1.4966
3	-0.82324	-0.49871	-0.060789	-0.56722
3	-0.73863	0.99346	1.2264	-1.6598
3	-1.6915	-0.28141	-0.78745	-1.8674
3	0.055039	0.48152	-0.24349	-2.3903
3	-2.459	-0.031091	0.25652	-2.8902
3	-1.3223	1.0246	0.62247	-1.3406
3	-0.58479	0.11594	-0.59982	-1.7436
3	1.0368	0.63775	0.63221	-1.5879
3	-0.91163	-0.70402	0.98805	-1.2896
3	0.91187	-0.74018	-0.050538	-0.71433
3	0.26933	0.70214	-0.67585	-0.77533
3	-1.904	-0.17005	0.32664	-1.8267
3	-0.62667	0.1605	-0.028184	-1.2347
3	-1.848	0.54256	0.65568	-1.7134
3	-2.3951	0.43892	0.50896	-1.6602
3	-0.15769	-0.31361	-0.30925	-0.62746
3	-1.2622	-0.14877	0.3301	-0.99006
3	0.066613	-0.32167	0.61242	-0.68862
3	-0.40995	-0.33586	0.94448	-2.0408
3	-1.0082	0.9524	0.68908	-1.4255
3	-0.59441	1.6432	0.53076	-1.0143
3	-0.68406	0.77857	1.2806	-1.5768
3	1.2874	0.1631	0.040417	-1.5058
3	-0.79067	0.159	0.35833	-0.8767
3	0.3819	0.9732	0.75863	-1.386
3	-1.3521	0.30476	0.62806	-1.5648
3	-0.011541	0.92918	0.15471	-1.8034
3	-1.3122	-0.61396	0.33504	-0.99976
3	-0.61047	-0.2254	0.25735	-1.6977
3	-1.6473	-0.076128	1.2496	-0.9978
3	0.43522	-0.41353	-0.076723	-1.3046
3	-1.9437	1.2135	1.015	-1.7946
3	-1.3089	0.43289	-0.091815	-1.3763
3	-0.97616	0.18293	0.52415	-1.8774
3	0.6878	-0.93384	0.54963	-1.711
3	-0.77226	1.8703	0.21263	-1.0406
3	0.6483	0.52908	0.7148	-1.7984
3	0.10053	1.0755	0.25717	-1.6764
3	-0.53805	0.71866	0.9789	-2.2306
3	-1.2411	1.4472	1.2921	-1.5879
3	0.09563	0.20835	0.18434	-0.99034
3	-0.63588	0.98743	0.016037	-1.7598
3	-0.045086	-0.71144	-0.48061	-1.0782
3	-1.6763	0.34471	0.13672	-1.5771
3	0.097915	1.789	0.13779	-2.4162
3	0.39931	1.1139	0.63521	-1.1907
3	-1.0214	0.081486	0.65218	-1.5958
3	-0.6624	0.13781	0.49308	-1.9496
3	-0.533	0.064278	0.18303	-1.3965
3	-0.68594	1.7355	0.9607	-2.363
3	-0.43073	1.0711	0.49075	-2.2988
3	-0.44162	0.56249	-0.049634	-0.4952
3	0.26429	1.4228	0.96977	-2.8378
3	-0.61734	0.77426	0.32145	-1.9045
3	-0.34331	0.20008	0.60875	-1.7263
3	-1.7995	1.0061	0.033141	-1.881
3	0.84657	-0.34549	-0.16567	-0.91787
3	-1.0857	0.55612	0.34932	-2.1392
3	-0.71715	-0.23844	0.97232	-1.1557
3	0.29758	-0.016485	-0.37614	-0.41125
3	-0.1288	1.0264	-0.094546	-1.6064
3	0.75523	1.5131	0.90585	-1.4795
3	-0.89994	0.0041993	0.77001	-1.3363
3	0.2709	-0.54785	0.090363	-2.0635
3	-0.84762	1.2109	1.3753	-1.9527
3	-1.3465	-0.63131	0.50292	-1.4733
3	1.0909	0.10214	1.2977	-1.8441
3	-1.2186	0.33282	0.78713	-2.156
3	0.049581	1.4649	0.42441	-1.6465
3	-0.31734	-0.29204	1.1211	-1.0099
3	0.13634	0.91741	0.9161	-1.1937
3	-1.6522	0.13656	-0.68556	-1.915
3	-1.4742	-0.25638	0.64122	-1.1648
3	-2.1702	0.055003	1.617	-1.8263
3	0.052511	-0.27641	0.82358	-1.1874
3	1.0276	0.22163	0.23529	-1.894
3	-1.3262	-0.28938	0.44885	-1.5166
3	-0.71158	0.77592	1.083	-1.4599
3	-1.6502	0.71973	1.1594	-1.6394
3	0.018295	0.012409	0.57313	-1.215
3	-1.1865	-1.0085	-0.20512	-0.58489
3	-1.5981	1.4851	-0.049609	-1.9115
3	-0.80115	0.19056	0.84214	-1.5866
3	0.4426	0.02241	0.45882	-1.5774
4	-0.77353	-1.3517	-1.7385	-1.3584
4	-2.0488	1.3787	1.1401	-0.23721
4	-1.6373	0.60252	0.003849	-1.7982
4	-1.5714	1.4487	0.27213	-2.9766
4	-1.0741	-0.14839	0.64691	-1.4299
4	-0.91283	-1.0534	-0.73721	-1.551
4	-2.478	-0.21933	1.2809	-0.84297
4	-0.85011	-1.7058	0.3974	-2.1054
4	-1.364	1.6046	0.58245	-1.419
4	-1.0119	-1.1608	-1.166	-1.1232
4	-1.5562	-0.28353	-0.59955	-2.1703
4	-1.6531	-1.5807	-0.71314	-1.4605
4	-0.7214	-0.21285	-0.50734	0.015246
4	-0.34041	0.25465	-0.49029	-1.2304
4	-0.56913	-1.4326	-1.6083	-1.9824
4	-1.0881	-0.64457	-0.72408	-0.75197
4	-1.7024	0.013285	-2.0309	-1.5868
4	-3.1181	-0.53155	0.42551	-1.2947
4	-2.4769	-0.30475	-0.5645	-1.6379
4	-2.978	1.7593	1.1145	-1.1507
4	-0.82072	1.6763	0.042585	-1.3625
4	-2.4209	0.63517	-1.0745	-1.8381
4	-1.6575	-1.1064	-1.0834	-1.9255
4	-0.58236	-0.91066	-0.97086	-1.449
4	-1.3833	-0.73614	-0.52522	-2.0331
4	-2.3741	-1.227	-0.81165	-2.3803
4	-0.73203	1.6868	0.38285	-0.34952
4	-1.7771	1.6349	-0.22979	-1.2265
4	-1.3889	0.70112	-0.98639	-0.95702
4	-0.83	-0.91558	-0.70743	-1.6767
4	-0.36764	-0.92664	-1.3506	-0.44834
4	-1.5093	1.3617	-0.10772	-1.7618
4	-2.8987	-1.1475	-0.040587	-2.6009
4	-1.0099	-0.46477	-1.0683	-1.4867
4	-1.2933	-1.099	0.05954	-0.38603
4	-1.8562	0.59144	-1.0586	-0.89919
4	-1.5935	0.68959	-0.82655	-0.31106
4	-1.1438	0.7373	-1.4163	-1.622
4	-1.3114	-1.5463	-0.81363	-0.56834
4	-1.8146	0.35585	-1.1559	-1.7172
4	-1.9091	-2.6848	-0.18129	-1.0849
4	-2.0233	0.024209	0.056282	-0.90411
4	-1.0411	1.0956	-1.6746	-1.3906
4	-1.7318	0.25646	-0.20241	-0.87753
4	-2.2484	-0.27779	0.47368	-1.8353
4	0.21532	-0.29734	-1.2388	-1.7087
4	-1.7299	2.9789	0.082961	-1.3584
4	-1.2288	0.39982	-0.75212	-1.12
4	-1.7435	0.024086	-1.172	0.015241
4	-1.4178	-1.3714	-1.7416	-1.2272
4	-2.2308	-1.3471	-1.8396	-1.3473
4	-0.24746	1.4444	-0.51852	-2.0568
4	-0.98825	-0.88845	0.75518	-1.2604
4	-0.24566	0.93775	0.48306	-2.5327
4	0.17866	-0.30649	-1.2539	-1.8691
4	-1.1768	1.854	0.13607	-1.1396
4	0.12373	-1.2342	0.90521	-1.6948
4	-0.76383	-0.3056	-0.846	-0.78307
4	0.40871	0.70134	0.23756	-0.55252
4	-1.5801	-0.24842	-0.79758	-1.5349
4	0.43241	1.6301	-1.1409	-2.2324
4	-1.8218	-0.11189	-0.8062	-1.3917
4	-1.6165	0.071606	1.4496	-0.86794
4	-0.6424	-1.2123	-1.6652	-1.151
4	-0.44881	0.28286	-0.75167	-1.6843
4	-0.91	-1.2901	-0.92743	-1.3505
4	-0.38352	-0.67358	-0.31967	-1.2662
4	-1.2455	-0.46094	0.26061	-2.6986
4	-0.72396	-1.3809	-0.61528	0.014311
4	-0.18175	0.83878	-0.73976	-0.58313
4	-0.42019	1.4268	-0.45522	-1.5804
4	-1.3175	-0.53386	-0.70865	-0.80184
4	-1.1918	-0.098811	-0.29136	-1.1466
4	-1.5407	-0.52635	-0.2704	-2.2219
4	-1.1162	1.933	0.071657	-1.5222
4	-1.0214	-0.80306	-0.4507	-2.042
4	-2.2927	0.31538	-0.19396	-2.1375
4	-0.82178	0.86141	-0.36882	-1.0939
4	-1.9121	-0.44026	-0.73279	-1.7897
4	-1.9356	-1.7118	-1.0753	-1.7187
4	-1.0785	0.57649	-0.40896	-2.2631
4	-0.87563	-1.283	-0.83437	-0.34595
4	-2.1477	0.82455	-0.088989	-1.3897
4	-2.0235	-0.030738	-1.0528	-2.2678
4	-2.5824	1.8294	0.048892	-0.89761
4	0.019696	0.65255	0.4285	-1.1235
4	-1.9112	-0.70521	1.0866	-1.0057
4	-2.3339	-0.87932	-0.70555	-1.3371
4	0.58704	-0.94685	-0.1257	-1.0837
4	-0.78647	0.17556	0.16462	-1.4958
4	-1.4359	-0.89405	-1.3342	-1.0423
4	-1.1258	-0.29238	-0.20302	-0.54118
4	-1.6401	-0.016989	-1.1262	-1.7613
4	-1.5549	-0.91589	-1.0125	-1.3393
4	-2.0327	1.2089	0.086722	-1.1278
4	-0.16007	1.6842	-0.72725	-0.87851
4	-0.85672	-0.4121	-0.35705	-1.3533
4	-1.1327	-0.47715	-1.1575	-2.3262
4	-0.66052	-0.43952	-1.0877	-0.58611
4	-0.0053352	2.006	-0.27372	-1.0863
5	0.51574	-0.83155	-1.3679	-0.4974
5	1.3915	-0.27578	-1.6208	0.2479
5	-0.26658	-0.78466	-0.0091126	-0.62748
5	0.9478	-0.035742	-2.2571	0.099972
5	1.3294	-0.27714	-0.42465	0.27737
5	0.73989	-0.40621	-1.1184	0.47662
5	-0.28655	-1.1405	-1.7082	0.52533
5	-1.6887	-2.1939	-1.0402	-0.37549
5	-0.27839	-1.9206	-2.8751	-0.10354
5	-0.36697	-1.4802	-2.8089	0.79225
5	1.0315	-0.58436	-0.71516	0.22404
5	1.0205	-0.84269	-2.8548	0.2731
5	1.9371	-0.31769	-1.225	-0.14552
5	-0.19612	-1.1026	-2.1526	-0.3022
5	-0.36032	-0.94283	-1.9102	-0.032626
5	1.6134	-0.098394	-2.0916	0.063731
5	0.31807	0.51094	-0.04237	-0.60839
5	-0.27581	-0.54252	-1.48	-0.6154
5	-0.16467	-0.77728	-0.43451	-1.7557
5	0.09675	-0.63209	-1.7555	-1.0137
5	0.37841	-1.0105	-1.3223	0.13778
5	1.3099	-0.12723	-1.557	-0.22612
5	1.5504	-0.67267	-2.8893	1.0108
5	1.5482	-0.60523	0.49378	0.32751
5	1.3286	-0.73818	-1.1318	-1.1465
5	1.5143	-0.52836	-1.2772	-0.38909
5	-0.32678	-1.3152	-3.2487	0.13802
5	2.1465	0.39122	0.065672	-0.19116
5	1.5498	-0.87179	-1.5994	0.17185
5	0.25087	-0.72295	-1.766	-0.38375
5	0.1553	-0.37023	-1.2527	-0.21856
5	1.9621	-0.080336	-0.27981	-0.26825
5	0.89242	-0.51936	-1.5967	-1.6833
5	0.681	-1.1018	-0.95498	0.33952
5	1.7553	-1.073	-0.5167	-1.019
5	0.29576	-0.05606	1.3713	-0.87921
5	-0.60542	-1.464	-3.1061	1.1256
5	2.0416	-0.69015	-2.1288	-0.75245
5	1.3357	-0.1762	0.74359	-0.050476
5	0.50172	0.29255	-1.3917	-0.059148
5	1.1789	-0.86385	-0.74701	0.15606
5	0.41621	-0.92254	-1.7276	-0.97139
5	-0.65686	-0.71601	-2.5519	0.20518
5	1.8026	-0.038546	-1.0291	-0.73405
5	1.6567	-0.32396	-1.6582	0.24639
5	1.5439	-0.35684	-2.0945	-0.41862
5	0.6465	-0.72263	-0.99525	-0.001482
5	1.2582	-0.34843	-1.7048	0.44107
5	1.1773	-0.44024	-0.24083	-0.042372
5	1.6018	-0.49729	-2.3268	0.62584
5	-1.9003	-1.6381	-1.0966	-0.071183
5	1.5031	-0.17984	-2.8963	0.17899
5	1.6603	-0.65933	-1.5678	-0.17161
5	0.54258	-0.71916	-1.8944	-0.3395
5	2.4178	-0.49225	-2.0011	0.89903
5	0.38773	-0.22166	-0.47008	0.1381
5	0.03042	-0.80635	-1.2235	-1.0826
5	1.1103	-0.42879	-2.0643	0.14119
5	0.9628	-0.25296	-1.5969	0.62693
5	1.833	0.58532	-1.2601	0.46564
5	-0.074012	-0.4406	-0.69482	-0.02713
5	2.2705	-0.39454	-0.94633	-0.21636
5	-0.084316	-0.15635	-1.1359	-0.52344
5	0.19084	-1.0743	0.0088624	-1.5506
5	2.2758	0.39377	-1.2926	-0.87547
5	-0.70487	-1.1222	-1.255	-1.2392
5	-0.44332	-0.67642	-1.5564	0.49724
5	-0.23319	-1.0281	-1.978	0.37969
5	1.2464	-0.45187	0.06041	-1.1807
5	-0.3807	-1.3876	-0.3768	0.39099
5	1.9241	0.10059	-1.2377	0.5277
5	0.3175	-0.53136	-2.829	-0.41166
5	1.7437	0.24984	-1.2295	-0.7637
5	-0.12716	-0.76615	-1.1627	-0.83654
5	-0.072219	-0.59133	-1.1166	-0.33853
5	1.0186	-0.068421	-0.020964	-0.76486
5	-1.8553	-0.84387	-3.8271	-1.0173
5	0.32731	-0.69791	-2.6267	-0.30584
5	1.5458	-0.68416	-2.0829	0.45718
5	-0.13687	-1.519	-1.8603	0.4596
5	2.2549	-0.45578	-2.5853	-0.63089
5	0.95688	-0.91164	-1.7173	-1.0609
5	-0.47289	-0.62826	-1.5686	0.75199
5	-0.037084	-0.81102	-2.9396	-0.017644
5	-0.29269	-1.2148	-2.6744	-1.0231
5	-0.40902	0.74164	-0.98013	0.72598
5	1.8364	-0.32547	-1.9976	-0.46277
5	1.4256	-0.75185	0.17422	0.47741
5	1.8954	-1.4335	-1.7516	-0.16622
5	1.9286	-1.0757	-1.1689	-0.017735
5	0.51915	-1.9178	-2.033	0.09309
5	1.1709	-0.25769	-0.63292	0.83652
5	1.8018	0.59819	-0.31581	0.44657
5	0.80745	-0.38706	-1.8443	0.81604
5	1.169	-0.78543	-1.0907	-0.18285
5	1.7498	-0.32048	-1.8765	-0.0081833
5	1.2033	-0.95429	-0.32731	0.81331
5	1.6721	-0.15165	-1.8869	-0.37718
5	2.5493	0.28325	0.1311	-0.70835
5	0.26297	-0.97927	-0.7298	-0.43654
5	0.88925	-0.83142	-2.518	0.38613
5	0.96423	-0.58435	-0.50267	-0.79486
5	3.203	0.14943	-1.4863	0.66817
5	0.45284	-0.68574	-0.71141	-1.0749
5	1.4675	-0.3005	-3.0973	-0.76556
5	1.467	-0.27823	-1.2466	0.94977
5	1.0037	-0.42345	-1.7824	-0.7851
5	2.45	-0.9317	-1.4723	-1.1809
5	1.7949	-0.34321	-3.3299	0.63128
5	1.3631	0.067373	-2.8163	0.13899
5	2.1131	-0.45927	-2.9963	1.3162
5	2.5639	-0.7825	-1.711	-2.3522
5	2.0355	-1.2857	-2.1865	-1.0504
5	-0.31471	-0.99884	-2.8489	-0.29631
5	1.5896	-0.0054433	-2.15	1.0541
5	0.61828	-0.40883	-1.5993	-1.3562
5	0.66684	-0.96581	-3.9241	0.08343
5	1.1539	0.29229	-2.0855	-0.38127
5	3.2773	-0.09315	0.12968	-0.28853
5	1.1179	-1.0082	-3.4734	0.43305
5	0.43724	-0.40624	-1.6667	0.25609
5	1.3917	-1.3283	-1.5246	-0.24867
5	-0.14537	-1.2066	-0.57825	-0.39354
5	1.462	-0.24828	-1.0811	0.063302
5	0.63758	-1.7065	-1.4427	-0.46758
5	0.42995	-1.0279	-1.4391	-0.99399
5	1.5975	-0.34387	-0.30203	-0.78003
5	1.3944	-0.20825	-0.872	-1.4008
5	2.5189	-0.0655	-1.5012	0.33806
5	0.51005	-0.55758	-0.679	-0.41094
5	0.96404	-0.48199	-3.0384	0.73278
5	1.6735	-0.29284	-0.84888	-0.40101
5	0.92699	-0.84916	-1.7777	-0.2584
5	-1.2498	-0.92035	-1.9224	-0.42039
5	2.1624	-0.77662	-2.1141	-0.41262
5	1.9084	-0.41326	-0.82644	1.0196
5	0.29351	-1.0055	-0.038924	-0.18911
5	1.538	-1.0026	1.3345	-0.53615
5	0.53194	-0.821	-2.0107	-0.89923
5	1.0891	-0.55246	-0.5831	0.28478
5	1.3832	-0.90866	-2.775	0.84963
5	-0.52971	0.039321	-1.4378	-0.81611
5	-0.46641	-1.6904	-1.8727	0.1797
5	1.1922	-0.071845	-2.5005	-0.73708
5	0.35126	-1.4356	-1.4315	-1.4763
5	2.3811	0.66815	0.019647	-0.073072
5	-0.60137	-0.85373	-2.0741	-1.1395
5	-0.24061	-0.077476	-1.659	-1.1734
5	0.97193	-0.45641	-1.4194	-0.94401
5	2.5168	-0.50448	0.12672	-0.21623
5	0.51738	0.20605	-1.9384	-1.2858
5	1.7485	-0.72147	-1.7199	-0.54197
5	1.3315	0.052554	-0.63628	-0.12675
5	1.0745	-1.1602	-1.9954	1.6787
5	1.0512	0.044542	-1.9352	-0.5367
5	2.8865	-0.77134	-1.8397	-0.19987
5	1.6884	0.5242	-1.9523	-0.58399
5	1.6194	-1.4521	-2.1225	-0.35573
5	0.43994	-0.75808	-0.99716	1.109
5	-0.091154	-0.59146	-3.206	-0.28453
5	1.4881	-0.42671	-2.3026	0.50925
5	0.12729	-1.2857	-1.165	0.19944
5	1.8983	-0.27994	-1.1757	-0.94588
5	1.2186	-0.33261	-1.1682	-1.4676
5	0.2773	0.51027	-0.62252	-0.20654
5	1.9025	-0.3111	-1.2925	-0.57708
5	1.7556	-1.1115	-2.1916	-0.76896
5	2.3381	-0.70256	-1.1193	-0.020875
5	0.36364	-1.0387	-2.4364	0.7295
5	1.8562	0.61535	-1.8808	-0.8657
5	1.1606	-1.0495	-0.73525	0.01707
5	0.62774	-0.59993	-1.8521	0.49535
5	0.41737	-1.2411	-2.7497	-0.72609
5	0.7274	-0.60033	-1.4553	0.76554
5	0.69496	-0.60422	-3.4356	-0.048861
