# Supplementary material for: Gene expression trees in lymphoid development
Source: BMC Immunol. 2007 Oct 9;8:25. doi: 10.1186/1471-2172-8-25 (PMC2244641; doi:10.1186/1471-2172-8-25)
Supplement: Additional data file 7 — SIM Datasets. Data sets from simulated MixDTrees. See readme.txt for file descriptions. The first column indicates the true label of the sample. [file 1471-2172-8-25-S7.zip › 2/gen_dag_sim_c5_s500_e205_d10__15__20__20__35_n0.txt]

1	0.14096	-0.87392	2.2073	-0.030178
1	-0.27737	-0.87195	1.1468	-1.2268
1	1.4238	-0.62047	0.80023	-3.1199
1	1.0949	-1.1585	1.3413	-1.0865
1	0.0091428	-0.59883	2.4576	-0.20116
1	-0.2342	-1.2854	2.2212	-0.8604
1	0.098891	-1.1859	2.4787	-1.5255
1	0.45021	-0.54427	1.1108	-2.1898
1	0.2976	-1.3218	2.6838	-2.4493
1	0.21513	-0.65887	2.0722	-1.9715
1	0.55854	-0.51358	1.326	-1.0798
1	-0.46839	-0.58148	1.3285	-1.3987
1	0.22947	-0.35424	0.51934	-1.3216
1	0.04359	-0.68833	2.9918	-1.1844
1	0.3181	-1.0672	1.8479	-0.67529
1	-1.0706	-1.5278	1.9086	-1.6022
1	0.91312	-1.1526	1.4678	-0.70862
1	0.80622	-0.68231	0.45275	-1.5622
1	-0.55975	-0.1737	2.8706	-1.7102
1	-0.73359	-0.41593	1.7575	-0.55252
1	0.9924	-0.52182	3.0832	-1.2838
1	0.37457	-0.49163	1.3092	-0.25709
1	-0.077195	-0.58075	0.32377	-2.1844
1	-0.51279	-1.1667	0.93015	0.34283
1	0.82576	-0.84975	1.5362	-1.366
1	-0.56461	-0.70148	2.3545	-0.057546
1	0.29731	-0.60952	2.1396	-1.1219
1	1.0576	-0.66438	1.71	-0.20846
1	0.97273	0.071463	2.1572	-1.9591
1	0.14893	-0.58454	1.8324	-3.1149
1	0.33589	-1.6011	1.6887	-0.76626
1	0.63378	-1.0854	1.5052	-0.44511
1	-0.4705	-0.84353	1.6363	-1.5832
1	0.79441	-0.9026	1.2197	-0.98392
1	-0.43017	-0.78415	1.0582	-1.6172
1	-0.77139	-0.307	3.416	-1.1465
1	0.22351	-0.79505	1.9172	-1.8244
1	0.47625	-1.6156	1.0685	-1.3507
1	-0.30782	-1.3067	1.813	-2.7676
1	0.088407	-0.18684	1.8592	0.26997
1	0.54635	-1.3195	2.3702	-1.1947
1	0.61349	-0.68707	1.5195	-2.5746
1	0.19385	-0.11777	0.9697	-1.7387
1	-0.24034	-0.093882	3.0823	-0.84507
1	-0.0089058	-1.3371	2.1263	-1.0101
1	0.14341	-0.29263	1.9519	-1.247
1	-0.75185	-0.8033	2.0854	-0.59504
1	-0.080506	-1.3666	1.2749	-3.1348
1	-0.017774	-1.1648	1.7735	-1.1479
1	0.51234	-1.8429	3.4411	-0.66991
2	1.3013	1.1978	-1.5238	0.62446
2	0.57362	2.0916	0.096525	1.4906
2	0.53535	1.7578	-1.4974	0.11607
2	0.60348	0.29985	-0.083701	0.57875
2	-0.1226	0.80018	-0.5232	-0.32102
2	0.57827	0.41296	-0.46947	-0.27755
2	0.72208	0.17458	0.038011	-1.7627
2	1.5091	0.6458	-3.0335	0.35947
2	-0.39102	0.91967	-0.69668	-0.79863
2	0.61475	1.1889	-0.25062	0.028572
2	0.73046	0.946	-0.79069	-0.21432
2	0.85419	1.1388	0.25951	-0.4007
2	0.71013	0.79707	-1.4976	0.60554
2	0.30088	0.017135	-0.54546	0.72394
2	0.74591	1.3449	-0.89115	0.40682
2	0.91497	1.3942	0.62005	1.3912
2	0.27065	-0.047884	-0.43256	0.008828
2	0.51978	1.4568	0.15489	0.28447
2	1.9411	1.5268	-2.7584	0.35274
2	1.2112	0.13342	-0.3933	0.3262
2	1.6238	1.2659	-1.949	-0.2978
2	1.0698	-0.26058	-1.5154	-0.063759
2	0.91355	0.71597	-2.2198	-0.20526
2	0.62014	0.46542	-1.2912	0.53391
2	0.39317	1.2334	-0.99122	0.14768
2	0.90096	0.45818	-1.1468	-1.2094
2	1.6908	0.46311	-0.86532	1.2507
2	1.5786	0.12707	0.5244	1.4594
2	1.5862	0.34802	-1.8451	0.83258
2	0.64812	0.81861	-0.73433	0.29845
2	-0.059353	0.93925	-3.3549	-0.32801
2	2.1018	1.8309	0.082745	0.69778
2	0.17643	0.73965	-1.6763	0.091807
2	0.80443	0.60395	-0.78948	-1.4475
2	1.3169	1.9766	1.1245	-0.090458
2	1.1046	1.8433	-1.5441	0.33286
2	1.5597	1.544	-0.78265	-0.25506
2	0.60824	0.75497	-1.672	1.4787
2	0.57017	0.86279	-1.855	0.28499
2	1.2712	1.3161	-2.8857	0.12231
2	1.1143	0.43595	-2.192	-1.2421
2	0.6335	0.63817	-1.7161	-0.81875
2	0.46881	0.68407	-2.5751	0.9074
2	0.26606	-0.077965	-1.79	-1.7183
2	1.614	1.1647	-2.4147	0.38898
2	0.87321	1.8758	-0.87859	0.36511
2	0.81719	0.75565	-1.1261	-0.069217
2	0.90403	2.0623	-0.27402	-0.034183
2	1.2109	0.81097	-0.18742	-0.18512
2	1.0319	1.5335	-2.1218	-1.7269
2	0.67097	-0.13952	-2.06	0.69363
2	0.18668	1.1056	-1.6791	0.50524
2	1.4527	2.2467	-0.70498	-0.04057
2	0.24027	0.31224	-0.71001	-1.0306
2	1.2498	2.0346	-3.3544	-0.20255
2	0.32247	1.3226	-0.84091	-0.085134
2	0.65754	2.6814	-0.066626	0.24889
2	1.1597	0.47417	-0.65537	-0.66861
2	0.87706	0.11638	-2.3931	0.16722
2	0.47988	0.54039	-0.65089	-0.064593
2	1.2738	0.62254	-1.9573	1.3399
2	0.48089	0.62941	-2.4276	-0.26162
2	1.3231	1.0508	-1.3971	1.4842
2	1.0051	2.2801	-0.094366	0.61003
2	1.998	1.5058	0.32774	0.39871
2	0.90045	0.61304	-0.34962	0.32332
2	1.041	-0.3426	-0.37503	1.264
2	0.099018	-0.49939	0.032375	-0.044427
2	0.47496	1.9634	-2.5724	1.621
2	0.78574	0.95576	-0.59648	0.11195
2	1.4774	2.1572	-1.2118	0.41373
2	0.66611	1.8033	-0.60905	-0.26374
2	0.458	0.86047	-1.3243	0.002495
2	2.0372	0.92453	0.66519	0.68147
2	-0.22512	0.29622	-1.4679	0.88997
3	2.533	-1.2536	1.6853	0.33561
3	1.6792	-1.432	0.43573	-0.39423
3	0.81687	-0.89677	1.6072	0.41833
3	-0.63773	-0.22042	1.2395	-0.29857
3	3.3585	-1.0137	1.1053	0.88027
3	1.1186	-1.1142	1.5265	0.69494
3	1.0536	-0.76434	0.65358	-1.2389
3	-0.37039	-0.56262	3.3728	1.1785
3	0.11761	-0.18378	2.8256	0.29669
3	0.77475	-0.97555	1.316	-0.88033
3	1.0904	-1.3435	1.5801	0.32919
3	0.35535	-1.156	3.2423	-0.71487
3	1.3405	-0.22932	1.3353	-0.14418
3	2.0045	-1.4372	1.2653	-0.56928
3	1.78	-1.3579	1.6389	-0.60501
3	0.53612	-0.60564	2.9393	1.0731
3	2.5001	-0.88641	1.1479	0.54943
3	0.73562	-0.71571	1.1958	0.32246
3	2.0288	-1.4723	1.6196	0.95396
3	1.5489	-1.0285	-0.13124	0.6786
3	0.28265	-0.89479	1.4369	0.36235
3	2.0075	-0.70747	0.76885	0.65165
3	0.42349	-0.54834	2.4907	0.178
3	1.5867	-1.3289	0.95594	-1.0693
3	1.4829	-1.2594	1.7551	0.35252
3	0.88634	-0.68483	0.28626	0.022263
3	0.21775	-1.1332	2.4686	2.2539
3	0.99277	-1.0808	1.6395	0.61312
3	1.7083	-0.60785	0.82839	-0.31779
3	1.3179	-0.93231	1.9303	0.79185
3	0.53314	-0.63812	-0.67671	1.2482
3	-0.82556	-0.76643	0.63586	0.82955
3	2.2039	-0.8943	1.1126	0.68816
3	2.3453	-1.3826	1.2112	-0.053616
3	1.4357	-1.3772	0.79911	-0.61895
3	2.276	-1.3014	1.3515	0.6689
3	1.736	-0.97575	-0.37886	1.6605
3	0.49901	-0.43121	1.6431	0.36307
3	0.67538	-0.49563	1.1392	-0.69231
3	1.2566	-0.81101	1.0202	-0.15363
3	-0.33317	-0.21955	0.49371	-0.74942
3	2.3988	-0.98186	2.2694	0.89019
3	2.5729	-1.2613	1.015	-0.41083
3	0.68673	-0.98503	1.2935	1.4664
3	-0.016083	-0.28593	0.86741	0.31759
3	0.56988	-0.73872	0.40132	1.0946
3	2.5555	-1.3513	0.4192	0.41934
3	0.46341	-0.62478	0.37823	0.80028
3	0.40396	-0.53189	1.0722	0.30126
3	0.86717	-0.67769	1.6862	-0.33561
3	1.7889	-1.4008	2.7509	0.68599
3	-0.90938	-0.23649	1.5163	1.5379
3	-0.045947	-0.63094	-0.028183	-0.55681
3	0.95978	-0.28735	1.0927	1.1422
3	2.7529	-1.4296	0.8027	1.5913
3	0.96497	-0.6624	0.80571	0.74526
3	0.82606	-1.296	1.6631	1.3782
3	1.6874	-1.2596	2.3326	0.82483
3	-0.73848	-0.53893	0.94958	0.052852
3	-0.031446	-0.021704	-0.8855	-0.13946
3	1.8203	-1.5085	0.76856	0.27438
3	0.58646	-1.2224	0.79489	-0.29578
3	1.7582	-0.77339	0.57932	-1.0305
3	0.90521	-0.73678	-0.30472	0.4402
3	0.48883	-0.93261	2.0423	0.27175
3	0.42361	-0.74593	0.89317	-0.6078
3	0.12233	-0.63163	0.24127	0.30058
3	1.9454	-1.6597	1.588	0.48864
3	1.7496	-1.2558	0.48538	0.72503
3	1.3745	-1.2196	1.6064	-0.61177
3	1.3363	-1.3411	-0.58689	0.75248
3	0.32257	-0.90132	1.2099	-0.66381
3	1.497	-0.48786	2.4302	-0.48995
3	2.0026	-1.6973	0.29014	-1.3075
3	1.9028	-1.4441	1.0552	-0.39302
3	0.30895	-0.72849	2.8155	-0.25247
3	1.6699	-0.91531	2.9337	0.027079
3	1.1855	-0.89664	2.0126	-0.7113
3	2.8702	-1.3446	1.1163	0.045946
3	1.8061	-1.2626	2.7163	-0.44989
3	2.2954	-1.4066	1.065	0.93136
3	0.59471	-0.64856	1.5377	1.4435
3	2.3173	-1.0553	0.85177	0.010186
3	2.2593	-1.4545	1.6676	0.07005
3	1.4076	-0.74131	1.3835	0.55163
3	0.56964	-0.55025	0.68775	-0.16489
3	1.1386	-0.79163	3.8889	0.39354
3	1.9162	-1.2491	1.7555	-0.10001
3	-0.2463	-0.96162	2.6535	0.056257
3	-0.46848	-0.44163	3.348	0.86285
3	1.8519	-1.5379	1.3147	-1.1775
3	1.6228	-1.1679	0.84691	-0.0019146
3	2.1276	-1.7441	3.1417	0.094486
3	0.82258	-0.34279	1.6917	0.6264
3	1.1581	-0.72523	1.7234	0.44176
3	0.49021	-0.36571	0.88696	1.8372
3	0.84512	-0.50108	1.3669	0.49484
3	0.24574	-0.58147	2.0934	1.7086
3	1.9774	-1.1596	0.11195	-0.94493
3	1.2454	-0.46771	0.59148	-0.83433
4	0.62116	0.78127	0.89634	0.1072
4	0.07188	0.73687	0.28142	-0.65878
4	1.0446	0.071446	0.085026	0.46255
4	0.50794	0.74561	0.30025	0.1957
4	0.50106	0.67732	0.87412	-0.32219
4	0.70484	0.61039	0.22766	0.50158
4	0.76958	1.3	-0.75366	-0.33331
4	-0.8259	0.899	1.518	0.31427
4	0.13555	0.7683	-0.82777	0.60271
4	1.0383	1.3616	0.65696	0.10682
4	0.00023156	0.9745	0.030945	-0.11808
4	-0.77773	0.84444	1.0947	-0.17062
4	1.2483	0.91598	-0.33873	0.34236
4	1.8166	0.65771	1.3031	-0.48905
4	1.198	1.2366	0.17911	-1.3829
4	0.34395	0.59417	0.39901	-0.20748
4	1.6029	1.2288	0.93322	-0.34979
4	1.9137	0.98429	1.5847	-0.60695
4	0.70169	0.99825	0.087314	0.6859
4	1.4022	1.8286	1.302	-0.71574
4	1.0873	1.2112	1.026	-0.57647
4	1.0298	0.68512	0.63164	0.33283
4	1.5043	2.1364	-0.0025717	-0.77127
4	1.0421	0.89343	0.20564	-0.57552
4	1.4355	1.5035	0.29565	-0.5468
4	1.3984	0.63534	-0.14573	0.4595
4	1.1111	1.3448	0.37028	0.63779
4	0.65439	0.69916	-0.76706	-1.2879
4	0.54356	1.3427	0.15045	0.060979
4	0.40187	1.0082	0.080777	1.0389
4	0.84091	0.0015127	1.1542	0.58637
4	0.73078	1.498	0.36137	-0.012052
4	1.8815	2.0428	0.37673	-0.31672
4	1.6893	0.53615	0.015695	1.7876
4	0.84867	1.4476	-0.409	-1.1421
4	0.51355	1.6848	0.7374	1.7776
4	0.89921	0.8307	0.62824	0.1115
4	1.4995	0.74506	0.31495	0.26159
4	0.34426	1.0897	0.38852	0.032712
4	0.56934	1.2479	0.06626	-0.13649
4	1.0786	0.68917	1.3149	0.52403
4	0.99853	1.2669	0.44168	-0.91012
4	0.86417	0.81422	0.93297	-0.64019
4	0.905	1.6226	-0.49163	-0.80743
4	1.6451	1.0328	0.48951	-0.10063
4	1.2867	0.82868	0.74979	0.35043
4	1.5612	1.0069	0.45237	-0.20218
4	0.38248	0.57717	1.6739	0.70663
4	-0.153	0.59262	0.025021	0.75499
4	-0.026465	0.54177	0.95236	0.13771
4	1.648	1.4004	-0.13204	0.18069
4	0.23293	0.47779	0.10621	0.092907
4	1.1302	1.2053	-0.49058	0.28982
4	0.62074	1.0529	-0.034896	0.84798
4	-0.48827	0.53801	1.2037	-0.89423
4	0.72017	0.81769	-0.47418	-0.12424
4	1.0477	0.87295	0.36693	0.38959
4	0.92646	1.3979	-0.37675	0.38799
4	1.2509	0.75907	0.96663	1.423
4	1.2442	0.60564	0.071343	-1.1127
4	0.93134	1.3312	-0.13172	-0.33659
4	1.3321	0.80935	0.31035	-0.020397
4	1.7466	1.0182	0.38864	-0.092023
4	0.082694	0.76826	0.14423	0.83102
4	1.1848	1.1184	0.56929	-0.35881
4	0.39653	0.78416	0.41943	-0.13412
4	0.086635	1.3702	-0.48989	-0.4865
4	0.35391	-0.34225	1.2162	1.0167
4	0.45003	0.21144	0.072686	-0.50376
4	0.81133	1.1006	-0.061059	-0.23747
4	1.1592	0.80905	0.0086735	-0.97303
4	0.38374	1.0781	0.5497	-0.48639
4	2.2827	1.9901	0.8561	-0.18062
4	-0.51829	1.2038	0.11278	-0.19339
4	2.1732	1.6118	0.072411	-1.4215
4	0.7384	1.101	0.54128	0.79182
4	0.96298	0.98447	0.18664	0.20248
4	0.8363	1.3605	-0.37116	0.47629
4	0.53503	1.604	-0.69806	-0.28837
4	1.4446	1.2963	0.52675	-1.1946
4	0.0057236	1.2874	-0.25125	-0.1283
4	0.98665	1.5474	0.011542	-0.65816
4	1.3281	0.78116	-0.43745	-0.70177
4	1.5015	1.4375	0.38095	0.31923
4	1.007	1.5119	0.82344	0.49535
4	1.7077	0.89683	0.20704	1.0816
4	0.56386	1.5575	0.55182	-1.3888
4	0.46412	1.0096	0.35415	0.046621
4	0.96521	0.67235	0.035982	-0.166
4	-0.53209	0.98994	0.81478	0.58221
4	1.0007	1.4595	0.042337	-0.45966
4	0.63331	1.5048	-0.39199	-1.0519
4	1.4489	1.7968	0.10372	0.45532
4	1.7791	1.8314	0.69616	-0.46514
4	0.35301	1.2963	-0.55736	-0.69275
4	0.322	0.78646	1.1141	0.4019
4	0.80194	1.4229	0.37892	-0.69191
4	-0.28673	0.98411	0.19685	0.94979
4	0.36681	1.6857	0.45344	-1.2114
4	0.70322	1.881	0.28539	-1.1612
5	-0.59557	-1.565	0.52891	-0.18107
5	0.63246	-0.025136	0.16391	0.87365
5	0.71425	-1.4095	-1.6659	1.3934
5	0.79066	-0.55249	0.04136	2.3666
5	-0.052417	-0.92737	0.61775	0.86642
5	0.014319	-1.8631	-0.0397	2.3926
5	0.1297	-0.32213	0.81642	-0.80395
5	-0.38667	-0.30262	1.2624	1.0417
5	-0.40198	-1.6057	0.57944	-1.2016
5	0.98498	0.13357	-0.59481	0.97032
5	-1.0261	-0.22763	-0.30058	0.92249
5	0.35683	-0.99951	0.71437	-0.10478
5	-0.0031194	-3.7283	-0.76514	1.3885
5	0.86887	-3.1592	0.096012	1.5669
5	-0.42175	0.22435	-0.14348	0.99447
5	0.78	-0.76493	0.54827	1.4629
5	-0.6749	-1.2342	0.97445	0.4836
5	-1.6286	1.1083	-0.022448	1.3534
5	0.66555	-0.85897	-0.30693	0.86929
5	-0.051221	-1.2012	-0.22316	1.5542
5	0.27787	-2.057	0.28752	2.1605
5	0.62106	-1.8215	0.27708	-0.52452
5	0.25354	-1.4979	0.29641	-0.29676
5	-0.00054018	-1.0264	-0.46688	2.6255
5	1.5873	-1.3741	-0.122	1.8795
5	0.65245	-1.5642	-0.8742	-0.48091
5	-0.26446	-2.3215	0.055336	1.3037
5	0.28346	-0.2866	-0.33596	1.8066
5	-0.74686	-1.5939	0.22277	1.3937
5	0.49001	-0.96385	-1.3098	1.1371
5	-0.24307	-2.3283	-0.090154	1.036
5	0.67452	-0.69695	-0.71853	0.9673
5	-0.28536	-0.57152	-0.7546	0.7486
5	-1.3605	-0.1609	-0.90388	1.7816
5	0.34466	-1.5539	-0.75543	0.45442
5	0.85459	-1.8617	-0.081132	0.035199
5	0.7072	-1.3466	-0.28085	0.565
5	0.13222	-2.0938	-1.0332	1.1119
5	-0.49397	-0.43201	-0.38019	0.77614
5	0.50161	-1.1368	-0.245	0.22144
5	1.2486	-1.5074	0.071208	0.89156
5	-0.24621	0.45388	-0.44368	0.9182
5	0.22374	-0.58398	0.35096	0.75301
5	-0.78455	-1.3719	-0.17114	2.5405
5	0.73241	-0.44114	0.39047	1.6885
5	0.20833	-1.5009	-0.4795	0.42991
5	0.64769	-1.4587	-0.14906	1.5276
5	-1.0145	-1.0851	0.076381	-0.53259
5	1.0894	-2.084	-1.0733	1.9784
5	0.34881	-1.786	0.11791	1.0818
5	0.56563	-1.825	-1.6003	0.042129
5	-0.67123	-1.2067	0.5561	1.3247
5	0.32366	-0.82711	-0.28412	-0.3527
5	-0.026983	-2.286	-0.65098	-0.14705
5	0.41762	-2.6326	1.087	-0.49824
5	-0.33048	-1.5852	-0.46212	1.7965
5	0.97506	-1.8996	0.44061	1.5466
5	0.70365	-1.4802	0.050641	0.20011
5	1.8773	-0.57591	-0.29063	2.3859
5	1.0382	-0.13211	-1.2499	1.8795
5	0.33062	-0.62324	-0.5898	1.6665
5	0.002404	-0.70374	0.54678	0.11101
5	0.86138	-1.8677	-0.18596	-0.66024
5	0.81967	-1.9187	-0.48931	0.37684
5	0.28738	-0.9213	0.72105	0.58601
5	0.0071463	-2.87	-0.73795	1.0611
5	0.088384	-1.2034	-0.40932	1.7614
5	-0.2516	-0.99287	-1.6204	0.90938
5	-0.032308	-1.6905	0.70415	0.95147
5	-1.0114	-0.89742	-0.57472	0.16393
5	-1.2768	-0.62545	-0.57257	2.5991
5	-0.12203	-2.618	-0.41751	0.67425
5	-0.026369	-2.5654	0.093485	0.94522
5	-0.051896	-2.1631	-0.55292	0.48857
5	-1.0577	-1.3488	-1.5844	0.80362
5	0.3316	-0.86808	0.25187	1.0523
5	-0.9564	-1.641	-0.5731	1.5652
5	1.2626	-0.76369	0.42597	-0.15114
5	-0.84621	-1.2421	0.35047	1.4922
5	-0.016162	-1.5226	-0.22286	2.0928
5	0.65427	-0.50225	0.40455	1.3642
5	0.7423	-0.56313	0.7705	0.3046
5	-0.4142	-0.92034	-0.38493	-0.19576
5	-0.050063	-1.3549	0.26827	2.4613
5	0.59323	-0.90673	-0.20061	1.214
5	-0.080638	-2.9608	0.51621	1.4202
5	-1.1544	-2.7231	0.81426	0.56164
5	0.19788	-0.86499	0.14617	1.7063
5	0.030298	-2.3649	1.4296	1.1077
5	0.13052	-1.3823	-0.80414	0.97637
5	0.79836	-2.9251	-0.51215	0.52625
5	0.92987	-0.79991	0.5076	1.4612
5	0.70203	-0.96308	0.61129	1.2763
5	-0.32316	-1.9185	-0.48515	0.80771
5	-0.20176	-0.64648	-0.51288	1.2928
5	0.28644	-1.4453	0.2391	0.82899
5	1.5588	0.15728	0.19821	1.3862
5	0.32529	-2.389	-0.39584	0.27198
5	-0.39457	-1.6056	1.4083	-0.32201
5	0.78601	-0.31881	0.15185	1.5497
5	1.0218	-1.2579	0.044221	2.3338
5	-1.4615	-1.1219	0.10913	0.17932
5	1.6613	-1.19	0.57288	1.8061
5	0.42734	-0.072546	0.74793	0.061662
5	0.89696	-1.2802	-0.41164	0.43672
5	1.0921	-1.9556	-0.017849	0.20276
5	0.060839	-0.8019	-1.3813	-0.35431
5	-0.0074385	-1.0566	-0.99902	0.97538
5	-0.74888	-1.0373	1.1687	1.1076
5	-0.93784	0.40258	0.67287	-0.19609
5	0.73787	-2.7907	-0.27792	2.1622
5	-0.38485	-2.2879	-0.87181	0.74593
5	-0.44958	-1.98	0.33211	1.1174
5	0.23746	-1.1368	0.0081095	1.0023
5	0.4932	-1.0435	0.52138	2.0272
5	-1.5191	-1.2716	-0.43912	1.5245
5	-0.016374	-2.4961	-0.1847	0.5343
5	0.89093	-0.5692	-1.0636	0.74951
5	-0.44259	-0.67017	-0.26495	0.71476
5	0.12841	-1.748	0.30729	0.91691
5	0.35209	-2.3384	0.62036	0.39159
5	-0.86218	-1.2284	-0.21332	2.2376
5	-0.37025	-0.77525	-0.62963	1.237
5	1.0346	-0.87413	-0.068618	0.80632
5	0.92034	-2.273	0.21679	1.4852
5	0.49539	-1.2493	0.033436	1.5275
5	-0.30514	-0.92157	-0.67603	-0.22049
5	0.50329	0.27487	0.50739	1.3906
5	-1.1214	-1.7766	-0.29683	0.99565
5	0.5773	-1.4915	-0.28482	2.7893
5	0.68916	-0.64455	0.53844	1.0728
5	-0.59108	-1.4197	-0.44489	0.10298
5	0.36488	-2.3063	-0.19367	2.1024
5	0.9804	-3.2835	-0.16636	1.334
5	0.44778	-1.9641	-0.38443	-0.17727
5	0.1527	0.52083	-0.39358	1.0953
5	0.72971	-2.0384	-0.32922	0.6544
5	0.038228	-1.158	-1.1392	1.9277
5	0.38345	-2.6427	-0.28818	0.38902
5	0.010799	-2.2714	-0.10242	1.2322
5	-0.24724	-1.9359	-0.76013	0.71532
5	0.030079	-1.4059	0.47891	0.32411
5	1.3859	-2.0586	0.70157	3.2828
5	0.73155	-0.74021	0.46177	0.30966
5	2.179	-1.4726	-0.10397	1.5177
5	0.082884	-2.9751	0.4706	1.1895
5	-0.56214	-1.4961	-1.0943	2.6817
5	0.34811	-2.1293	-0.94177	-0.67085
5	-0.39603	-1.2955	1.3604	1.6415
5	0.6838	-0.15166	0.17395	1.754
5	-0.19499	-1.8615	0.63184	0.85951
5	0.16373	-1.5059	0.55311	0.17221
5	0.32925	-3.3835	0.39017	0.36816
5	-0.18533	-0.52415	-1.1942	1.2721
5	0.10745	-2.4084	0.26947	2.2111
5	-0.43953	-1.7932	0.84579	0.68956
5	1.0895	-1.3409	-0.30565	-0.084898
5	-0.091103	0.03339	1.377	0.25358
5	0.20598	-0.44439	1.2154	0.89061
5	0.39153	-0.65627	0.83619	2.3131
5	0.60035	-0.092746	0.12332	1.6724
5	-0.73151	0.26044	0.2552	0.15586
5	0.0044046	-1.0033	-0.91623	1.6873
5	1.314	-0.47012	-1.4251	0.95403
5	-0.36649	-1.5347	0.85193	1.4341
5	-0.10271	0.09286	-0.96636	1.0294
5	0.81334	-1.3133	0.48783	2.8712
5	-0.64486	-1.087	-1.3547	0.60576
5	-0.16759	-0.50673	-0.076264	0.018781
5	0.17146	1.1264	0.194	1.3234
5	-0.10465	-1.6976	0.56578	0.49074
5	-0.64156	-1.0068	0.096355	0.29292
5	1.002	-1.1551	-0.12579	0.90249
5	-0.4608	-0.89425	-0.027569	0.8423
5	-0.5165	-0.376	0.70099	0.39168
