# Supplementary material for: Gene expression trees in lymphoid development
Source: BMC Immunol. 2007 Oct 9;8:25. doi: 10.1186/1471-2172-8-25 (PMC2244641; doi:10.1186/1471-2172-8-25)
Supplement: Additional data file 7 — SIM Datasets. Data sets from simulated MixDTrees. See readme.txt for file descriptions. The first column indicates the true label of the sample. [file 1471-2172-8-25-S7.zip › 2/gen_dag_sim_c5_s500_e202_d10__15__20__20__35_n0.txt]

1	-0.11965	-2.2155	-2.5258	1.5015
1	-1.0516	-1.7429	-1.9778	1.2539
1	-1.5945	-2.2674	-1.8463	1.3122
1	0.46909	-0.75649	-2.2528	2.5102
1	-0.40719	-2.2441	-1.0622	1.4997
1	-0.84227	-1.1904	-1.0864	1.4076
1	-0.79621	-1.5679	-1.815	1.0395
1	-1.1818	-0.91692	-2.1773	2.7469
1	-0.1093	-0.3613	-1.6249	0.71244
1	-0.27778	-1.1372	-1.9202	0.51065
1	-0.44354	-1.7127	-2.1494	1.4403
1	-1.8104	-1.8157	-1.7247	1.0628
1	-0.51089	-1.8068	-2.8276	1.523
1	-1.5726	-1.9044	-1.9929	0.17678
1	-0.55187	-1.3523	-0.67947	0.88399
1	-0.34249	-1.1261	-1.0593	0.82358
1	-0.099052	-0.86243	-2.3301	0.57874
1	-0.5251	-0.84007	-0.23786	0.62934
1	-1.408	-1.6023	-1.9916	0.97568
1	-0.67568	-0.66578	-0.85155	0.65496
1	-2.0452	-3.084	-1.2754	0.74517
1	-0.3425	-1.3357	-1.5236	0.9609
1	-0.9107	-1.0223	-1.5584	1.015
1	-1.7846	-1.7808	-2.2959	0.28895
1	-0.82566	-1.5743	-1.423	1.1437
1	-1.6235	-1.8336	-4.2463	1.2146
1	-0.95155	-0.22363	-0.68743	1.5652
1	-0.42766	-1.7572	-1.5997	1.6425
1	-1.0361	-2.0069	-2.7984	0.75631
1	-1.1414	-0.79792	-2.797	0.5951
1	0.43478	-1.7798	-2.3075	1.5649
1	-0.12676	-0.58516	-1.7049	0.8064
1	-0.71986	0.44069	-0.57152	-0.32795
1	-1.4161	-2.6678	-1.8949	1.0081
1	-0.46806	-1.883	-3.1915	1.6655
1	-0.91156	-2.0078	-0.79199	0.22462
1	-1.4303	-2.5203	-2.6184	1.1573
1	-1.2029	-2.8231	-2.8171	1.0489
1	-1.2537	-2.1371	-2.8715	1.3967
1	-0.97635	-2.0635	-2.6215	0.59844
1	-0.75496	-0.40297	-1.9825	0.8584
1	-1.5198	-1.9156	-1.7396	1.607
1	-0.81539	-1.7978	-1.3806	1.3825
1	-0.15478	-0.41667	-2.7658	0.97728
1	-0.11542	-1.9463	-1.1544	1.3658
1	-0.9065	-1.5251	-1.3495	1.1438
1	0.34932	-1.2664	-2.1595	0.46078
1	-0.16872	-1.8879	-2.5359	1.3794
1	0.2955	-1.2229	-2.9526	0.60451
1	-1.1303	-1.4905	-2.2485	1.5973
2	-1.1859	0.88844	0.44959	-1.2114
2	1.0486	-0.55802	-0.58735	-2.1987
2	0.1597	0.2629	-0.58342	-0.19254
2	-0.13953	-0.66793	-1.3061	-0.59629
2	-0.33421	1.5362	-0.86319	0.040664
2	-0.13423	0.13027	-1.7217	1.8367
2	-0.69738	0.61774	-2.0025	-0.51769
2	-0.53156	1.0256	-2.4369	0.023256
2	-0.3679	1.8676	-1.6184	1.2566
2	-0.46291	0.80126	-0.22124	0.071322
2	0.087893	1.3942	-0.32138	-0.74067
2	-0.30357	-0.066525	-0.89454	-0.067821
2	-0.74531	-1.1676	-0.66258	-0.39631
2	-0.79518	-0.81222	-1.6662	-0.5143
2	-0.5224	0.11859	-1.0504	-0.80137
2	0.14573	0.9031	-1.0032	0.29015
2	0.58817	-0.57145	-2.1773	-1.2525
2	-1.4947	0.0058167	0.37009	-0.22587
2	-1.2236	0.5971	0.88338	0.42298
2	-0.096918	0.34115	-1.5711	0.92758
2	0.39609	-0.20698	-0.14324	-1.0736
2	-0.52937	0.89502	-3.0511	0.99843
2	-0.2466	-0.11257	-0.23544	-0.71455
2	-0.062813	-0.48715	0.45065	-0.68793
2	-0.54079	0.73657	-0.78439	-0.33873
2	-0.83227	0.83436	-0.043906	0.04319
2	0.42109	0.40845	0.12133	-0.71742
2	-0.86746	0.03631	-0.81449	1.1967
2	-0.39386	-0.62187	-2.6457	0.14581
2	-0.69674	0.93347	-1.7131	0.42552
2	0.51526	1.0104	-0.90375	1.5644
2	1.4734	-0.35203	-1.1634	-0.19921
2	-0.45764	0.68273	-0.6186	0.63841
2	-1.7054	1.0822	-0.9494	-0.49676
2	-0.4516	-0.61863	-0.21932	1.2231
2	-1.0573	1.5101	0.62418	-0.1856
2	-0.11188	0.087661	-1.6271	0.32383
2	-0.29046	0.63426	-0.29203	-0.26565
2	-0.34879	1.7068	-0.22439	1.6313
2	1.1112	0.92899	-1.4675	-1.7649
2	0.1742	-0.75864	-1.0694	-0.69408
2	-0.8508	0.64639	-2.0947	1.5191
2	0.43871	0.1102	-0.99683	-0.40451
2	-0.63632	-0.33774	-1.4654	0.35695
2	0.86818	0.59921	-0.86734	0.82914
2	-0.135	0.014128	-0.64578	-0.14191
2	-0.64178	-0.20744	-0.81967	-0.016808
2	0.069604	0.8576	-0.92734	-0.6803
2	-0.055153	1.0018	-0.57406	-0.065403
2	-1.6712	0.4655	0.061822	1.2195
2	-0.45895	0.3891	-0.43104	0.33701
2	-0.51725	-0.21515	-0.86372	-1.102
2	0.81859	0.9182	-1.8773	1.5881
2	-0.10516	0.86266	0.092966	0.96886
2	0.34859	-0.594	-2.2258	0.64646
2	-0.80201	-0.74245	-1.4714	-0.97317
2	-0.27934	0.084175	-0.0064423	-1.6307
2	-0.18081	0.27401	-0.22969	0.58158
2	0.38571	2.0577	-0.057251	-0.64058
2	-1.0157	1.3175	-1.3877	2.4587
2	-0.40588	0.67111	-0.10107	1.5918
2	0.42011	0.0045044	-0.14475	0.31479
2	0.90307	-1.8142	0.63984	-1.767
2	-0.82844	-2.0955	0.27505	-1.126
2	-1.1933	-1.2805	-1.3189	0.33135
2	-0.061493	-0.81772	-1.2963	0.094631
2	0.23319	1.0256	-0.39071	-0.45908
2	-1.4678	-0.47066	-0.96238	-1.0704
2	-1.1718	1.449	-1.457	0.68992
2	-1.2273	0.017652	-0.8053	0.35623
2	-0.86324	1.9398	-1.0424	3.2455
2	0.345	-0.38465	-0.54802	1.0412
2	-1.1585	1.1719	0.4272	0.72799
2	0.70517	0.81479	-0.85568	-0.71594
2	-0.21942	-0.4356	-0.54157	0.12559
3	0.73312	-0.85678	0.82775	-1.5411
3	0.082841	-1.1722	-0.5668	-0.7479
3	1.7834	-0.59747	-0.21779	-0.53585
3	1.2443	-0.35668	-0.0063806	-0.75421
3	2.4112	-0.14478	-0.23286	-1.328
3	1.0524	-0.91875	1.5645	-0.92138
3	1.986	-0.15091	0.16796	-1.1575
3	1.2656	-1.472	-1.7157	-0.77832
3	1.045	-1.1966	-0.72867	-0.63108
3	0.7674	-1.3528	-2.0037	-1.3213
3	1.4217	-1.3195	-0.4128	-0.31027
3	0.066227	-1.3947	-0.17996	0.24265
3	2.3921	-0.98232	-0.75202	-1.1287
3	1.1513	-0.44658	2.3761	-1.1868
3	-0.19947	-2.2078	-1.4436	-0.6139
3	2.6998	-0.46639	-1.4587	-0.79379
3	2.4966	-1.7066	-1.0333	-0.16301
3	-0.5056	-1.2844	-1.4771	-0.58945
3	1.9779	-0.9593	-0.10018	-0.48309
3	-0.98349	-2.1277	-0.44664	-0.097191
3	1.2195	-0.74289	-1.2138	-1.45
3	1.0617	-1.0933	-0.15819	-1.105
3	1.0095	-0.63005	-1.1469	-0.96025
3	0.33317	-2.1467	-0.30723	-0.70878
3	1.3412	-1.2658	-1.3944	-0.91172
3	-0.21831	-1.0598	1.454	-0.72312
3	-0.94333	-1.8989	-1.2569	-0.27985
3	0.65821	-0.96557	-1.9254	-0.92345
3	2.1438	-0.51397	-0.30868	-1.6437
3	0.23703	-0.75764	-1.4892	-1.0746
3	2.5067	-0.83213	-0.93139	-0.12083
3	1.8585	0.66552	0.31605	-0.89313
3	0.64669	-1.6255	1.4872	-0.2145
3	0.856	-1.8442	0.38263	-0.9006
3	2.2818	-0.63183	-0.40224	-1.4141
3	0.85863	-0.48105	1.0907	-1.3227
3	0.34815	-1.0956	-1.7773	-1.6789
3	1.5171	0.28453	0.76419	-1.6438
3	1.1294	-0.88476	-0.57511	-1.0907
3	1.6443	-0.93585	-0.39424	-0.72817
3	0.29541	-1.2816	0.13257	-0.93586
3	2.4023	0.81157	0.12274	-0.46746
3	1.9835	-0.30726	-0.60844	-0.30526
3	1.2711	-1.9518	-1.4621	-0.7343
3	1.9331	-1.1375	-0.59363	-0.7252
3	1.878	-0.76167	0.74132	-1.2318
3	1.8388	-1.1109	-0.83911	-0.83532
3	2.7122	0.30248	-1.4055	-1.0296
3	0.42079	-1.021	-1.4094	-0.61599
3	1.8401	0.33419	0.66783	-0.83932
3	1.6276	-0.64364	0.26314	-1.1484
3	1.1412	-1.1636	-1.4917	-0.8912
3	0.7201	-0.79915	-0.38795	-1.0369
3	1.1526	-0.48695	-1.6316	-1.1906
3	2.1795	0.075168	-0.84794	-1.097
3	0.72829	-1.7399	-0.29448	-0.078367
3	0.80474	-1.2134	-1.014	-0.9299
3	0.40233	-1.4865	-0.17157	-0.27233
3	0.85923	-1.6959	-0.96452	-0.048419
3	1.0066	0.10016	0.93238	-1.3493
3	1.049	-1.1499	-2.6383	-0.21656
3	1.9209	-0.86676	0.79982	-0.74254
3	1.2857	-1.0323	-1.8076	-0.45991
3	1.0562	-1.2715	0.76435	-0.074334
3	2.3053	-0.6551	0.22792	-0.69515
3	1.515	-1.2381	0.8875	-0.99669
3	0.73105	-0.70397	0.83101	-0.95596
3	0.48616	-1.0841	-0.68122	-0.63408
3	0.76633	-1.0301	0.4609	-0.72397
3	0.31739	-1.8277	0.74479	-0.49295
3	0.71439	-0.58374	-0.98947	-0.17325
3	1.6107	-0.88608	-1.433	-1.0041
3	0.73302	-0.77494	-0.35164	-1.0666
3	1.6589	-0.65343	-0.27419	-1.2665
3	1.6412	0.14374	-0.064142	-0.4635
3	1.0807	-1.3643	0.14341	-0.41697
3	-0.58819	-2.1729	-0.49967	-0.84483
3	1.5976	-0.74696	0.61345	-1.0855
3	1.1056	-0.78104	1.4146	-0.91053
3	1.3535	-1.2018	0.2968	-0.9312
3	2.7183	-0.32924	0.49789	-0.57756
3	1.5532	-1.7545	-0.69954	-1.2784
3	0.22515	-1.1076	1.0404	-0.58072
3	0.47569	-1.4539	0.003105	-0.70282
3	3.0012	-0.16069	0.63805	-0.74079
3	0.91578	-0.88689	0.35251	-1.0539
3	1.615	-1.8323	-0.63461	-0.56901
3	2.0557	-0.11028	1.1287	0.53101
3	0.55312	-1.1272	0.98798	-0.95447
3	2.3423	0.13661	1.1202	-0.59345
3	3.1542	-0.20164	-1.1892	-0.77403
3	-0.061088	-1.0451	0.3019	-0.82848
3	0.95857	-1.3719	-1.0324	-1.2921
3	-0.17841	-0.6757	-1.6211	-0.47829
3	1.5777	-0.61246	-1.5569	-1.0502
3	0.73414	-1.3008	0.6721	-0.16123
3	1.576	-0.27783	-2.0909	-1.0849
3	2.2492	0.040179	-0.21843	-1.1462
3	0.67872	-2.437	0.0090049	0.036692
3	0.26893	-1.2403	-0.40791	-1.2743
4	-0.9448	-1.3191	-1.5284	0.1471
4	-0.067393	-1.3915	0.1187	-0.88126
4	-1.8103	-0.94616	-0.28793	-1.0225
4	-1.8607	-1.7447	-0.44168	-0.57589
4	1.4532	-0.58567	-1.1283	0.26138
4	0.37639	-1.8551	-0.44607	-0.48969
4	0.48223	-1.4404	-0.14446	0.85893
4	1.1097	-1.1439	-0.41601	-0.34899
4	-1.6192	-0.94487	-0.63529	-0.90632
4	0.84937	-0.79576	-0.85278	-0.61945
4	0.86071	-1.3513	-0.15208	-0.17622
4	-0.1795	-1.4144	-0.29202	-0.64215
4	-0.095659	-2.1675	0.0060123	-1.3777
4	-1.9602	-1.2057	-0.36846	-0.95353
4	-1.3102	-0.54405	-1.4235	-0.69775
4	-0.85111	-1.4054	-0.68496	-0.46073
4	-0.72002	-2.4173	-0.69502	-1.3009
4	1.5622	-1.1493	-1.1519	-0.28585
4	0.31449	0.31677	-1.2811	-0.74784
4	-0.038681	-0.82564	-1.2197	0.35964
4	-1.9624	-1.0649	-0.83672	-1.0536
4	1.1535	-1.1987	0.37941	-1.0627
4	-0.95029	-0.27929	-0.93607	-0.31796
4	0.65156	-1.2962	-1.1283	-0.83881
4	-0.93114	-0.57332	0.43498	-0.46568
4	-0.38633	-1.2815	-0.025413	0.58729
4	0.55294	-0.91904	-1.3902	-0.81883
4	-0.38675	-1.4665	-0.021668	-0.04815
4	0.51041	-1.0408	-0.045679	0.1734
4	-1.7743	-1.8266	-1.1974	-0.64198
4	0.10633	-1.6633	-1.5346	-0.41623
4	-0.057887	0.075155	-0.51356	0.33454
4	1.676	-0.73945	-1.4481	0.59699
4	-0.22847	-0.54318	-1.1987	-0.44917
4	-0.038353	-1.6525	-0.075901	-1.0998
4	-0.59428	-1.3185	-0.19881	0.38234
4	-0.63757	-1.0652	-0.2883	-0.36388
4	-1.4185	-1.9685	-1.1959	-1.2759
4	0.66	-2.4345	-1.1506	-1.5184
4	0.2701	-2.1532	-0.62556	-1.2574
4	-0.13616	-0.90285	-0.64253	-0.55826
4	-0.52014	-0.32997	-1.6656	-0.36354
4	0.54965	-1.2736	0.14388	-0.3008
4	-2.149	-1.5797	-1.2863	-0.44217
4	0.95996	-0.57436	-1.1868	0.76718
4	-0.03484	-1.049	-1.18	-1.0164
4	0.18219	-0.26715	-1.7851	-0.31688
4	0.26809	0.66759	-1.3632	0.18297
4	0.30742	0.06271	0.24885	0.38452
4	-2.1859	-1.7384	-0.96941	-1.058
4	-0.49239	-0.7165	-0.34073	0.009884
4	-0.35493	-1.7692	-1.0196	-1.195
4	0.29879	-1.2573	-0.6243	-0.55928
4	1.6166	-1.3437	-0.65604	-0.20628
4	0.97324	-1.7391	-0.93368	-0.25763
4	-0.16522	-1.2731	-0.70689	-0.48595
4	0.57313	-0.89031	-1.4525	-0.079471
4	0.24721	-0.82946	-1.3197	-0.30508
4	-0.14323	-0.8044	-0.86498	-0.6842
4	-0.28494	-1.0266	-1.2387	0.5845
4	-1.355	-1.3378	-1.4156	-1.1275
4	1.3246	-1.4771	0.079537	-0.89391
4	0.72108	-1.3537	-1.0183	-1.3431
4	-0.001665	-0.71139	-2.372	0.082498
4	0.42718	-0.68157	-0.87632	-0.5714
4	1.2866	-1.2053	-1.4404	-0.25143
4	1.5451	-1.1964	-0.19323	-0.35063
4	-1.6686	-0.58452	-1.3184	0.091476
4	0.20346	-2.5052	0.1185	-0.081146
4	0.022598	-0.49087	-0.91903	-1.1303
4	0.62312	-1.3443	-0.92418	-0.71338
4	0.62517	-0.81458	-0.36888	-0.63425
4	-0.11867	0.08743	-0.67668	0.97579
4	0.21258	-1.0909	-0.32907	-0.32602
4	-0.14431	0.16961	-2.3415	0.33993
4	-1.0197	-2.6202	-0.49706	-1.4728
4	0.15108	-0.798	0.0037358	0.53483
4	2.6933	-0.41228	-1.4695	-0.53587
4	0.31931	-1.4205	-0.93349	-0.67051
4	-1.1207	-0.31968	-1.514	-0.38881
4	-0.50644	-2.0106	-1.2567	-1.4426
4	-0.22819	-1.5232	-2.5424	0.18006
4	0.51707	-1.3244	-0.57538	-0.6663
4	1.0317	-0.90449	-1.6198	-0.3732
4	-1.0304	-0.64474	-1.5389	0.075507
4	-0.47032	-0.64668	-0.31125	0.1558
4	-1.4464	-2.2064	-0.69103	-1.0634
4	-0.079224	-1.5622	0.672	-0.85358
4	1.0809	-0.33964	-1.1643	0.21807
4	1.4458	-0.73039	0.0066515	0.81434
4	1.3967	-0.30946	-1.7148	0.29345
4	1.3352	-2.0488	-0.67231	-1.2675
4	-1.0007	-1.2731	-0.078213	0.15169
4	-0.87018	-0.70565	-1.1435	-0.24396
4	1.2258	-0.79903	-0.26542	0.27589
4	0.61483	-0.29117	-1.2527	0.43958
4	0.22954	-1.0588	-1.2433	-0.47906
4	-0.19398	-0.87642	-1.0206	-0.60295
4	0.27777	-1.0298	-0.70407	-0.54685
4	-0.66855	-0.92513	-1.083	-0.1445
5	-0.93371	0.77255	-0.16471	-1.1394
5	-0.57975	0.79187	0.46744	-1.1052
5	-0.71668	0.095851	0.37957	-1.1858
5	-0.7873	1.2958	-0.2278	-0.71732
5	-0.92045	1.1188	-0.28571	-1.032
5	-0.74128	0.4949	0.79857	-1.0691
5	-0.90842	0.80823	0.055314	-1.1529
5	-0.53623	0.50278	-0.053063	-0.51745
5	-0.56815	0.079228	0.46467	-1.312
5	-1.202	1.1102	0.22994	-0.88556
5	-0.91493	1.1663	-0.39522	-0.39034
5	-0.80556	1.0425	0.33525	-1.0462
5	-0.89397	0.79534	-0.32476	-1.2522
5	-0.7581	0.16862	0.18691	-1.0789
5	-0.93227	0.81944	0.55882	-0.99068
5	-0.69647	1.5192	-0.24525	-0.68183
5	-0.93183	0.73035	0.13642	-0.67004
5	-0.8062	1.4452	-0.14171	-0.38993
5	-0.77382	0.78587	-0.046667	-1.2226
5	-0.81394	0.38913	0.18982	-1.1596
5	-1.0762	1.0421	0.46293	-1.2381
5	-1.0591	0.64584	-0.20441	-0.84908
5	-0.91173	0.63072	-0.0018057	-0.84921
5	-0.68274	1.6556	0.44839	-0.89801
5	-0.97601	0.87049	0.024823	-0.82223
5	-0.93144	1.7464	-0.57529	-0.70455
5	-0.73683	0.44804	0.47534	-1.1457
5	-0.91616	2.0117	-0.33592	-0.51818
5	-0.94778	0.80538	0.57533	-1.0787
5	-0.68515	-0.068838	0.89929	-1.3575
5	-0.94903	0.50787	0.89426	-0.66749
5	-0.7248	0.97715	-0.60364	-0.72519
5	-0.67049	1.0567	-0.25041	-0.65889
5	-0.72412	1.403	-0.16017	-0.74547
5	-0.86119	0.97485	-0.069941	-0.56373
5	-0.81004	0.47493	-0.1111	-0.6327
5	-0.81084	1.6743	-0.14466	-0.78282
5	-0.73569	0.94726	-0.20597	-0.90095
5	-0.86009	1.6939	-0.4754	-0.73855
5	-0.75332	0.91445	-0.10079	-0.98006
5	-0.87518	1.8428	-0.41123	-0.91833
5	-0.71886	-0.11257	0.9418	-1.2466
5	-0.60505	0.29003	0.72577	-0.98842
5	-0.68007	1.0562	0.13302	-0.96567
5	-0.70627	0.33841	0.32391	-1.1274
5	-0.71973	0.12938	0.49972	-1.4118
5	-1.0317	1.048	0.053222	-0.77165
5	-0.8477	0.66656	-0.088236	-1.2378
5	-0.80397	1.6069	-0.51652	-0.68132
5	-0.85678	1.5833	0.13984	-0.71895
5	-1.0445	0.7876	0.37158	-0.88953
5	-0.62723	1.768	-1.1452	-0.1652
5	-0.58523	0.6758	0.6433	-0.52383
5	-0.64355	1.0341	0.74043	-0.89467
5	-0.86253	0.48696	0.13864	-0.97399
5	-0.86316	0.21749	0.31718	-0.77137
5	-0.8431	0.066412	0.40522	-0.76704
5	-0.71561	0.50075	0.64767	-0.86812
5	-0.97416	0.45828	-0.068614	-0.83742
5	-0.52215	-0.1203	0.45673	-0.86637
5	-0.66941	1.0509	-0.47733	-1.0745
5	-0.51474	1.1458	0.7342	-1.4459
5	-0.72086	0.30902	0.60724	-1.3023
5	-0.87089	0.78164	-0.47094	-0.80521
5	-0.84673	0.5222	0.28687	-0.79676
5	-0.88441	-0.5909	0.78039	-0.79062
5	-0.91689	1.3167	-0.40076	-0.63551
5	-0.99291	0.088529	0.88892	-0.74093
5	-0.74744	1.6785	0.023625	-0.78674
5	-0.88399	1.1338	0.0073785	-1.2399
5	-0.80844	0.9295	0.30043	-1.3063
5	-0.68983	1.3885	-0.33944	-1.1147
5	-0.67621	0.032881	0.87066	-0.98777
5	-0.8505	0.80194	-0.13699	-1.0678
5	-1.1351	0.94046	0.34747	-0.76827
5	-0.72547	1.1858	0.26499	-1.1692
5	-0.57575	0.64877	0.17969	-0.75314
5	-0.80817	0.89631	-0.22228	-1.0896
5	-1.0162	0.83699	0.19399	-1.0197
5	-0.64905	0.94983	-0.05774	-1.0261
5	-0.6611	0.3808	0.60304	-0.79427
5	-0.76035	0.79424	-0.10918	-1.0157
5	-0.71155	0.65877	0.23603	-0.6709
5	-0.70159	0.78547	0.58536	-1.0649
5	-0.71245	0.35512	-0.38183	-1.5034
5	-0.80913	1.394	0.32553	-0.28667
5	-0.95968	1.7552	-0.31834	-0.12345
5	-0.82838	0.060289	0.91757	-0.81109
5	-0.5765	0.83597	-0.50442	-1.1393
5	-0.961	0.9676	-0.28931	-1.4231
5	-0.86277	1.9132	-0.33548	-1.1698
5	-0.94971	0.79795	0.1314	-0.83839
5	-0.54951	0.4397	-0.25285	-0.79102
5	-1.0091	0.58467	1.3583	-0.7828
5	-1.0545	0.46022	0.64265	-1.5924
5	-1.0598	1.4053	-0.21247	-1.1631
5	-0.93817	0.06707	0.80285	-1.113
5	-0.82488	0.34109	0.29972	-0.98316
5	-0.60203	0.24294	0.62555	-1.1474
5	-0.70016	1.0425	0.51103	-1.084
5	-1.0026	1.2504	0.61779	-0.46776
5	-0.75475	0.15268	0.52094	-0.83104
5	-0.9333	0.73709	0.50328	-1.0683
5	-0.95362	0.61755	0.45026	-1.167
5	-0.76428	0.27374	0.46392	-1.3001
5	-0.80036	0.81811	0.79943	-1.1239
5	-0.83481	1.452	0.17706	-0.63696
5	-0.93457	0.60554	0.38368	-0.62048
5	-0.99983	1.302	0.30244	-0.25267
5	-0.83622	1.6116	-0.011442	-0.44263
5	-0.87289	1.0918	0.052859	-0.58307
5	-0.49564	0.86016	0.28982	-0.85535
5	-0.76951	0.83372	0.14063	-1.3384
5	-0.67534	0.72068	0.080721	-0.92117
5	-0.82712	0.63849	0.20934	-1.5792
5	-0.99409	0.72902	0.77957	-0.70651
5	-0.97309	0.44814	0.76003	-0.82294
5	-0.80868	0.7129	0.43597	-1.0897
5	-0.97881	1.1032	0.20889	-1.0417
5	-0.81422	-0.10355	0.74365	-1.2929
5	-1.0285	0.49372	-0.28791	-0.92656
5	-0.68775	1.0808	-0.073415	-0.5758
5	-0.78452	0.77672	0.78026	-1.2858
5	-1.1735	1.9706	0.13222	-0.23955
5	-0.96136	1.3275	-0.049027	-0.74038
5	-0.86454	0.4659	0.058472	-0.60607
5	-0.85125	0.48998	-0.082284	-0.96463
5	-0.80194	0.44766	0.46094	-1.2446
5	-0.9563	0.68463	-0.40488	-0.97228
5	-0.7765	1.3515	-0.32117	-0.87316
5	-0.76362	0.54041	0.78283	-1.2932
5	-0.76618	0.41319	-0.37314	-1.0242
5	-0.74853	0.67774	0.23556	-0.93738
5	-0.54357	0.18126	0.52366	-1.0742
5	-0.81398	0.33298	0.44155	-1.3177
5	-0.68191	0.63514	0.22302	-1.0035
5	-0.9734	0.3948	0.11612	-1.1862
5	-0.91144	1.0863	-0.038173	-0.79318
5	-0.68955	-0.11736	0.12399	-1.2696
5	-0.72221	1.0333	-0.27138	-0.72433
5	-1.1135	0.9678	0.33861	-0.75056
5	-0.80014	1.1658	-0.44584	-0.72679
5	-1.014	1.1738	0.061757	-1.0266
5	-0.82518	0.273	0.87366	-0.87886
5	-0.66419	0.93789	0.58045	-1.095
5	-0.60837	0.33325	0.54428	-1.2584
5	-0.78894	0.66655	0.28511	-1.0856
5	-0.92273	1.1682	-0.19711	-0.64736
5	-0.8135	1.5386	0.56853	-0.56008
5	-0.65716	1.1154	-0.75525	-0.89505
5	-0.70782	1.9553	-0.34374	-1.0164
5	-1.0551	1.505	-0.41255	-0.70343
5	-0.60576	1.5193	0.10812	-0.63752
5	-0.61574	0.91615	0.12411	-1.0808
5	-0.75075	0.78595	-0.1332	-0.93963
5	-0.66087	0.41492	-0.30407	-0.92616
5	-0.76345	0.151	0.5167	-1.1444
5	-0.88034	1.3501	-0.069661	-0.95128
5	-1.0099	0.56978	0.6929	-0.83838
5	-0.99144	1.0554	-0.1126	-0.4689
5	-0.52835	0.38549	0.50732	-0.82679
5	-0.74627	0.88639	-0.019631	-0.90552
5	-0.92287	1.0918	-0.2442	-0.77148
5	-0.80269	0.72215	-0.031266	-0.532
5	-0.87294	1.5588	-0.12847	-0.35048
5	-0.79308	0.19932	0.11781	-1.3606
5	-0.77373	1.0212	0.58087	-0.97124
5	-0.88373	0.87521	0.16241	-1.1357
5	-0.67833	1.2119	-0.043612	-0.66415
5	-0.96739	1.2699	0.17619	-0.66471
5	-0.59336	0.23357	0.11003	-1.398
5	-0.9241	0.6286	-0.1812	-1.0994
5	-1.0395	1.4968	0.21081	-0.40702
5	-0.94605	0.67466	0.25822	-0.98579
5	-0.93276	0.83605	-0.61692	-0.57418
