# Supplementary material for: Gene expression trees in lymphoid development
Source: BMC Immunol. 2007 Oct 9;8:25. doi: 10.1186/1471-2172-8-25 (PMC2244641; doi:10.1186/1471-2172-8-25)
Supplement: Additional data file 7 — SIM Datasets. Data sets from simulated MixDTrees. See readme.txt for file descriptions. The first column indicates the true label of the sample. [file 1471-2172-8-25-S7.zip › 2/gen_dag_sim_c5_s500_e207_d10__15__20__20__35_n0.txt]

1	0.28502	2.2311	-0.21672	0.46083
1	0.27139	0.029286	2.9933	1.3351
1	-1.3519	0.27273	0.73042	1.5746
1	0.086276	0.69975	-1.3536	0.65249
1	0.42409	2.1368	0.95823	0.6868
1	0.16079	-0.088252	2.141	1.541
1	0.87974	1.5604	0.10988	0.70401
1	0.94705	1.2398	0.78192	0.8881
1	-0.45892	1.813	0.38158	1.2693
1	-0.15787	0.83721	1.8804	0.351
1	-1.0374	1.4531	0.046229	1.6037
1	1.628	0.80446	0.58869	1.1184
1	0.35858	0.83209	3.2931	0.63097
1	0.35295	0.79012	1.8472	1.1369
1	1.7532	1.7682	0.82745	0.51434
1	-0.0097561	0.71119	-0.13713	1.1988
1	0.077218	1.2515	0.24429	0.60599
1	0.55436	-0.47968	2.149	1.3516
1	1.0922	1.562	3.1773	0.69469
1	-0.04551	1.5868	0.71384	1.4111
1	0.59391	1.4289	-0.44215	0.34847
1	1.7078	2.0185	0.15049	0.84889
1	-1.0815	0.69174	0.31766	0.92646
1	0.55367	1.913	-0.47737	0.73543
1	-0.681	1.3119	1.0401	0.42369
1	-0.30379	0.36353	1.1245	1.4108
1	0.94999	0.90305	1.7118	1.4272
1	-1.795	0.97099	1.7321	1.4719
1	-0.013744	0.80406	3.0221	0.67024
1	0.061876	1.8037	-0.42262	0.71817
1	0.071402	1.6381	0.2288	1.1777
1	0.66693	0.066454	3.0811	0.97755
1	0.24056	0.47475	1.5533	1.316
1	-1.0835	0.98394	1.1374	1.2074
1	-0.40544	-0.0095932	2.171	1.679
1	0.095783	2.592	0.16622	-0.30748
1	0.018681	0.31037	1.4306	2.2822
1	-1.0442	-0.15418	2.3163	1.6221
1	0.62814	-0.85656	0.31053	1.218
1	0.34929	0.86691	1.7578	-0.021721
1	1.5988	0.52028	0.69366	1.3216
1	1.2746	0.77632	1.46	1.9125
1	-0.54845	1.5571	0.25001	2.1328
1	1.0992	1.5291	2.2511	1.1499
1	1.6876	0.13652	-0.44721	0.5699
1	0.53895	1.2237	-0.64371	1.2153
1	0.66748	0.64672	1.8026	1.1054
1	1.2499	0.81098	1.4998	1.8074
1	1.0131	1.9704	0.047326	0.73451
1	0.55178	1.5503	1.698	0.40735
2	-0.90425	-1.6274	-0.40389	0.9031
2	-1.6234	-0.19138	0.84021	-0.016992
2	-0.86416	0.23418	-0.44896	0.29054
2	-1.5086	0.50719	-0.04072	1.1081
2	-2.3478	1.5551	0.6183	-0.21114
2	-1.8248	-2.1407	-0.088677	-0.13014
2	-2.7886	-0.052833	0.1915	0.597
2	-1.3511	-1.6295	0.34421	-0.29557
2	-1.2819	-0.066649	0.21046	-1.037
2	-1.5961	0.10832	0.17929	1.2431
2	-0.97362	-0.71533	-0.30343	0.050741
2	-2.494	1.8058	0.7758	-0.18842
2	-1.8116	-2.2089	-0.22933	-0.30876
2	-2.0632	0.60354	-0.067206	-0.068822
2	-1.5859	0.42742	0.085508	0.091601
2	-1.3843	-0.38934	0.47399	0.53117
2	-0.69269	-0.70864	-0.33683	-1.4312
2	-1.7368	0.012247	0.40981	-1.0256
2	-1.5588	-0.5989	0.092655	0.66103
2	-1.2784	0.35198	0.22823	-0.49858
2	-0.66725	-1.852	-0.2268	-0.11709
2	-2.5493	0.12111	-0.0026022	0.5657
2	-1.8024	-0.059597	0.89617	1.5454
2	-1.0306	-0.026506	-0.26422	0.36777
2	-2.2837	0.65781	0.61884	-0.164
2	-1.6534	-0.68166	-0.29344	0.2189
2	-1.4671	0.29378	-0.017806	-1.2473
2	-1.0619	-0.29896	0.14525	1.072
2	-0.87479	-1.4564	-0.01472	-0.3351
2	-1.6947	-1.2188	-1.0744	-0.46101
2	-1.9171	-1.8298	-0.67656	-1.2018
2	-0.84946	-0.91646	-0.16264	0.89939
2	-1.6133	0.918	-0.36832	-1.4588
2	-2.0681	-0.60231	0.39624	-0.55286
2	-0.94995	-0.46214	0.36599	-0.57109
2	-1.7839	1.5704	0.61748	-0.72129
2	-0.73274	0.18475	-0.68018	0.35573
2	-2.2331	-0.65213	-0.7441	0.67055
2	-2.9359	-1.264	-0.29833	0.17036
2	-1.358	-0.67453	-0.47286	0.13509
2	-0.17275	-2.3346	-1.5005	0.34598
2	-0.7703	-1.5498	-0.47499	-1.415
2	-1.8822	-1.0011	-0.48845	1.4272
2	-1.4427	-1.0671	-0.6193	-1.4219
2	-0.56351	0.6151	1.3758	-0.16358
2	-2.2312	0.85884	0.65437	-0.58082
2	-0.87412	-1.1226	0.14181	-0.030593
2	-2.1676	0.76353	-0.033403	-0.0573
2	-2.8032	2.3088	1.1829	-1.5316
2	-1.466	-0.36509	-0.079341	-1.128
2	-1.3519	-2.4377	-1.6348	-0.5242
2	-0.17273	0.30397	0.019233	-0.82424
2	-2.0651	0.067938	0.078616	-0.89136
2	-2.3411	-0.23493	0.6197	0.41237
2	-2.5947	1.2754	-0.073899	-1.6223
2	-1.9244	-0.14549	0.15463	-0.0073797
2	-1.6601	-2.2025	-0.66307	0.5451
2	-0.48626	-0.13292	0.032706	-0.049568
2	-1.9384	0.42171	0.0058981	-0.78567
2	-2.1174	1.121	0.33628	-0.18486
2	-1.371	-1.8713	-0.54543	-0.16721
2	-2.2319	-0.88999	-0.43296	-0.44672
2	-2.1442	-0.10506	0.76333	-1.0669
2	-1.7411	0.51079	0.52549	-0.20743
2	-1.4678	-0.16206	0.75	0.17188
2	-1.8057	-0.086645	0.64752	-0.73956
2	-1.4986	-0.24171	-0.2194	-0.51614
2	-1.0894	-0.61096	0.070075	0.20995
2	-1.1114	-1.6904	-0.14216	-1.2022
2	-2.1099	0.20929	0.47158	-0.02639
2	-1.7228	-0.06139	-0.11452	-0.25098
2	-1.3602	0.24633	-0.54157	0.44053
2	-0.84742	0.72142	0.40472	0.15513
2	-2.0084	0.10322	0.46126	-0.60808
2	-1.2915	0.95398	0.81997	0.18427
3	0.57371	0.23728	1.3458	1.2218
3	0.16899	1.7491	0.85932	0.341
3	0.54996	0.45529	1.9394	1.2666
3	0.29039	-0.022973	1.1691	1.519
3	0.14383	1.387	1.49	0.631
3	0.46728	-0.47164	2.3065	1.54
3	0.55715	0.97919	1.2811	0.91939
3	0.28325	0.63253	1.0577	0.98597
3	0.30141	1.6518	2.3352	0.52686
3	0.015955	1.4749	1.8229	0.47877
3	0.24588	0.34887	1.7415	1.0072
3	0.2599	0.81436	-0.41168	0.93442
3	0.45558	-0.49131	1.8745	1.2218
3	0.67245	1.1716	1.0071	0.96133
3	0.33955	1.383	1.8835	0.7104
3	0.34879	1.6971	0.90949	0.82055
3	0.44027	0.92687	1.671	1.0489
3	0.21858	0.76364	2.1485	1.3331
3	0.40268	0.57206	1.6333	1.1496
3	0.24562	2.696	2.3562	0.092882
3	0.42908	1.2111	1.4776	0.74015
3	0.44789	0.98636	2.6791	1.0893
3	0.32185	-0.277	1.7085	1.6511
3	0.38563	0.46863	2.1242	1.2588
3	0.30319	0.36844	1.4321	1.3461
3	0.26648	0.9107	0.59061	0.72951
3	0.53581	0.3111	0.61721	0.97329
3	0.2178	0.17649	1.7252	1.4169
3	0.56207	0.98809	2.075	1.0325
3	0.16476	0.85409	3.3169	1.1062
3	0.35541	-0.40139	1.7503	1.4084
3	0.30941	0.86855	0.23726	1.0032
3	0.10371	0.52872	0.55512	0.93513
3	0.18343	0.8658	0.5803	0.83752
3	0.47873	1.7598	1.0372	0.73218
3	0.28186	0.6171	1.686	0.53254
3	0.4145	0.31972	1.5623	1.3478
3	0.40934	1.1095	2.8552	0.8869
3	0.29944	0.78685	1.6738	0.90099
3	0.2143	1.9001	0.80796	0.98617
3	0.11001	1.582	2.882	0.6333
3	0.34445	1.4363	2.2913	0.86652
3	0.40239	0.19666	0.51384	1.1894
3	0.011526	0.57554	1.0491	0.90903
3	0.36266	0.6506	2.8154	1.1932
3	0.25372	0.30513	2.1223	0.87316
3	0.318	0.85143	2.1172	0.60793
3	0.35634	1.1506	0.09857	1.1292
3	0.17678	0.31004	1.0015	1.0611
3	0.2301	0.88725	1.6646	0.8706
3	0.40013	1.0603	1.4436	0.73759
3	0.34357	0.071626	2.4812	1.7549
3	0.3534	1.4718	2.5597	0.55604
3	0.36609	0.4351	-0.0010814	1.0564
3	0.23896	1.6599	1.4478	0.72236
3	0.043198	0.39792	2.4246	0.92517
3	0.21776	2.0641	2.8002	0.54879
3	0.36465	1.4215	2.4642	0.6919
3	0.44041	0.91617	0.87693	0.58605
3	0.43555	1.3507	2.3732	0.83982
3	0.51144	0.086767	1.1858	1.2139
3	0.0022539	0.81226	1.1582	1.164
3	0.18212	0.57653	0.062875	1.2782
3	0.3552	0.93641	0.93876	1.0212
3	0.5052	0.89178	1.2259	0.91088
3	0.58181	0.58864	2.364	0.89971
3	0.31142	0.94608	2.1856	0.82229
3	0.32637	0.2043	1.4734	1.1883
3	0.30026	0.43286	1.1944	1.0522
3	0.17246	0.90727	2.5257	1.2081
3	0.1097	0.63268	0.91531	1.0846
3	0.40743	0.74216	0.30633	0.94893
3	0.18695	1.2221	0.43889	0.96593
3	0.36173	1.1711	0.9069	0.90597
3	0.26439	-0.12384	1.8515	1.5722
3	0.28966	0.71894	0.72418	0.77772
3	0.23658	0.43582	1.832	1.2157
3	0.36647	1.5785	2.2066	0.68387
3	0.31168	0.78867	1.5393	1.232
3	0.56677	1.3294	1.2884	0.79333
3	0.26837	1.8433	1.1673	0.61051
3	0.11805	0.50737	1.5717	1.1691
3	0.14965	0.73483	2.3896	0.99812
3	0.36775	-0.33822	2.7868	1.4947
3	0.29964	0.24196	2.1988	1.4471
3	0.2461	2.0198	2.4417	0.56682
3	0.50785	0.42415	1.8208	1.1396
3	0.45262	-0.074703	0.84062	1.0708
3	0.094476	-1.1364	0.919	1.6647
3	0.5556	0.76399	1.8605	1.1513
3	0.3992	0.98791	2.6411	1.0216
3	0.54159	0.39846	1.5238	1.0595
3	0.1633	1.545	0.5182	0.83223
3	0.36503	0.20828	0.84025	1.3603
3	0.47307	1.2921	1.6912	0.56392
3	0.50556	0.96513	1.9658	1.1896
3	0.24431	0.87486	1.7501	1.262
3	0.43527	1.0742	2.5067	1.0109
3	0.18061	0.64745	2.0756	0.94992
3	0.77811	0.78574	1.375	1.2007
4	-0.71144	2.1651	-0.1159	-0.90352
4	-1.3401	1.2736	0.20942	0.21269
4	-0.21349	1.4745	-0.68789	-1.2295
4	-1.8212	2.1617	0.030668	-1.4502
4	0.6253	1.4641	-2.0817	-0.56067
4	1.7708	0.58588	-0.21824	-0.96777
4	-1.1816	0.9143	-1.1702	-1.3008
4	1.7072	-1.3137	0.40558	-1.4746
4	0.02258	1.0214	-0.86144	-1.6804
4	-1.2195	1.5203	-1.8106	-0.97575
4	0.275	1.7206	-1.1728	-1.8059
4	-0.5321	1.8685	-0.59611	-1.5238
4	0.27605	0.19222	-0.22338	-2.0576
4	0.20186	0.036961	-0.12168	-2.3628
4	-0.035792	1.1155	-0.99428	-1.9413
4	0.25732	1.4345	-0.74177	-1.8173
4	-1.1666	0.71095	0.068115	1.2089
4	-1.5619	1.7615	-1.419	-0.88631
4	-1.3842	2.3738	-1.389	-1.558
4	-0.14598	1.2697	-0.19513	-1.8592
4	-0.2469	2.4426	-1.5443	-0.40259
4	0.27475	0.42827	0.3147	-0.57179
4	-0.66653	1.3836	-1.4956	-2.0128
4	-1.8729	2.5589	-2.1389	-0.86295
4	-1.4725	1.5081	-0.51109	-0.51806
4	-0.32622	2.1027	-1.3988	-0.36993
4	-0.5969	0.75138	-0.44588	-0.38609
4	-0.43852	1.3658	-1.0711	-1.1725
4	-0.51734	1.2007	0.072543	-0.31149
4	0.23519	1.9528	-2.4167	0.095955
4	-0.97242	1.6921	0.4935	-0.83583
4	0.55567	1.2614	-0.7876	-1.2858
4	-0.97169	2.0787	-0.87702	-0.58281
4	0.7801	2.1178	-0.059854	-0.86186
4	2.2309	-0.4371	-0.45411	-1.3748
4	-1.0975	3.0638	-0.89074	0.35969
4	0.86918	-0.032221	-1.117	-2.3206
4	-0.13519	1.3498	-0.6973	-0.73625
4	-1.3772	1.5495	-0.93635	-0.41471
4	-2.3046	3.6796	-2.4393	-1.5828
4	1.0659	0.48616	-1.2103	-0.87233
4	-0.90522	0.71154	-0.9087	-0.28852
4	0.27255	1.4555	-0.033087	-1.0714
4	0.042065	1.0787	-0.77346	-0.72362
4	0.43112	0.73234	-1.5757	-0.71929
4	-1.3665	1.8652	-0.99459	-0.45746
4	-1.5966	3.0194	-2.2559	-1.1409
4	-0.7964	2.0765	-1.213	-1.7288
4	1.409	-0.52218	-0.088046	-1.5436
4	-0.86719	1.027	-1.0707	-1.6397
4	1.292	0.9521	-0.38854	0.22433
4	-1.4893	1.8605	-1.0586	-0.61883
4	0.97242	0.79889	-1.201	-1.0911
4	-2.1559	1.1584	-0.92352	-0.86807
4	-2.6057	2.5188	-1.9046	-1.5736
4	0.67637	0.9569	0.31921	-0.76513
4	0.20903	1.6939	-1.5149	-0.777
4	0.99723	1.111	-1.4323	-0.78272
4	0.27242	1.0772	-0.86995	-0.02964
4	-1.3797	1.1478	-1.4865	-2.5002
4	-0.37117	2.0534	-1.1236	-0.35791
4	0.50675	1.0791	-0.14787	-0.99949
4	1.313	0.75845	-0.33668	-0.96485
4	-0.2747	1.5499	-0.89714	0.12092
4	0.14415	1.7783	0.028626	-0.63091
4	0.49069	1.513	-1.113	-1.0984
4	-1.1081	0.69296	-0.3996	-1.2577
4	-0.34032	1.0943	-1.0255	-1.4911
4	1.0772	1.5275	-0.47811	-0.11733
4	-0.14216	0.79803	0.36003	-0.92737
4	0.079256	1.9396	-0.66114	0.2946
4	1.3318	0.49972	-1.7228	-0.29682
4	-1.0598	2.0051	-1.2228	-1.4012
4	0.71532	0.80249	-1.5782	-1.3865
4	1.2366	1.098	-1.3334	-0.59407
4	0.063871	1.5041	-1.1318	-1.5046
4	-0.64345	2.036	-0.6015	-1.33
4	-0.65276	1.0076	-1.0229	-0.92851
4	-0.49065	2.2471	-0.11517	-0.86789
4	-0.60511	1.4088	-1.0032	-2.1959
4	0.0034558	1.0033	-0.97685	-0.037929
4	-1.0173	1.4502	-0.93539	-0.51927
4	-0.28907	0.70072	-1.6479	-1.9615
4	0.091673	2.1073	-0.93726	-0.32144
4	0.6712	0.70275	-0.9671	0.46131
4	-0.90219	1.3785	-0.27602	-1.078
4	-1.4808	2.06	-0.64393	-1.7086
4	1.1962	-0.29328	0.28919	-1.442
4	-0.081235	0.6563	-1.7872	-0.57976
4	1.7912	0.064221	-1.2393	0.26251
4	1.6756	0.50835	-0.6042	-2.0381
4	-0.25657	1.0058	-0.15818	-1.1283
4	-0.23377	1.3351	-0.062547	-0.36873
4	-1.8156	1.8341	-1.8336	-1.6757
4	0.034586	0.55529	-1.3896	-1.7449
4	0.29819	0.34159	-0.88596	-1.1618
4	-1.8204	1.0307	0.049231	-1.0595
4	-0.89736	0.95563	-1.0034	-1.0612
4	-0.66314	2.0248	-0.94774	-0.76875
4	0.63047	1.6119	-1.3857	-0.90863
5	0.65796	1.4962	0.62354	-0.36049
5	-0.28102	1.7821	0.026901	-2.7894
5	1.5198	1.3107	1.2435	-1.4417
5	1.1193	2.5783	0.59435	-1.8888
5	0.81559	1.1948	-0.22213	-1.5024
5	0.80201	1.4689	0.5895	-1.4505
5	1.2663	1.6093	0.36453	-3.2426
5	1.0023	2.3935	-0.17191	-3.1209
5	-0.035079	2.0991	-0.81455	-2.9449
5	1.1746	2.639	-0.35289	-2.36
5	-0.80125	1.2843	0.1199	-2.427
5	0.084078	1.8586	-0.30843	-3.138
5	0.86941	0.70288	1.0621	-0.90865
5	-1.6395	2.134	0.30505	-2.7483
5	0.21318	2.0353	-0.47566	-2.5471
5	2.755	1.0893	-0.082184	-3.0948
5	-1.15	1.9114	0.030684	-2.6859
5	1.1377	0.62382	-0.21565	-1.1995
5	1.2774	1.7557	0.32017	-2.64
5	0.53247	1.9866	-0.050675	-1.848
5	0.51691	1.5944	0.84159	-0.86213
5	0.71449	1.2938	0.20083	-2.5026
5	0.85379	0.64049	0.20586	-0.94758
5	-0.076856	1.972	-0.047284	-4.0099
5	1.2723	2.0428	-0.40644	-2.1703
5	0.94769	2.3108	0.37837	-2.7005
5	0.2277	0.97861	0.95164	-0.32926
5	1.549	1.8326	-0.002503	-1.6346
5	0.27925	1.7998	-0.25711	-2.7696
5	0.84035	1.9003	-0.27252	-2.0246
5	0.60051	2.0539	0.30784	-2.4435
5	2.7698	0.94665	0.498	-3.3179
5	-0.061157	1.8014	0.057242	-2.6277
5	-0.17287	0.76525	-0.1019	-1.8422
5	0.27	0.98624	1.0269	-2.3972
5	1.0326	1.1596	-0.1191	-1.7418
5	-0.70238	2.0186	0.46286	-1.8475
5	-0.39016	0.54542	-0.05964	-1.6709
5	1.6423	2.1548	0.69508	-3.6025
5	1.0088	0.8145	-0.049969	-2.5494
5	-0.039222	1.4399	0.31075	-1.7082
5	0.7773	1.963	0.63049	-1.6076
5	1.755	0.84717	0.091466	-2.9012
5	0.09455	1.0534	1.0034	-0.95979
5	0.027674	1.4862	-0.28654	-2.5308
5	1.1663	1.0653	-0.15385	-0.33178
5	0.37264	0.71764	-0.026924	-3.1826
5	2.1667	1.3118	-0.55562	-3.0807
5	1.1323	1.569	-0.41981	-3.0214
5	-0.09855	2.0899	0.61216	-2.5365
5	-0.10113	1.4197	0.52769	-1.2508
5	0.089292	1.311	0.93242	-2.1886
5	0.1838	1.7968	0.57419	-3.7344
5	0.30453	1.8594	-0.1203	-3.7771
5	0.76011	1.4419	-0.029816	-2.7469
5	-0.188	0.76612	0.11145	-1.4894
5	0.83782	1.5261	-1.1881	-2.6257
5	0.28127	2.1972	0.86256	-2.5094
5	2.1401	1.5261	-0.31093	-2.0125
5	-0.0028644	1.4347	0.061274	-4.089
5	1.8218	1.7697	-0.14412	-2.5207
5	-0.19317	1.3594	0.062864	-3.558
5	0.6768	1.3976	0.47782	-1.4466
5	0.3009	1.5604	0.37469	-1.9122
5	0.30315	1.4477	-0.6073	-3.8049
5	1.0908	2.4508	0.29633	-2.1654
5	0.54235	0.85852	0.12245	-1.4595
5	1.3704	-0.23366	-0.28061	-0.91824
5	2.3982	0.21343	0.080211	-0.52882
5	-1.0755	1.7438	0.93882	-3.048
5	1.3839	2.0569	0.44019	-0.9423
5	-0.029702	3.1075	0.34404	-3.8595
5	0.33848	2.4076	0.3218	-2.5444
5	0.27523	1.1001	-0.7434	-1.7921
5	1.2809	1.2551	-0.0016207	-3.3455
5	0.86503	1.7161	-0.17165	-2.3173
5	0.088742	1.271	0.91553	-1.7277
5	1.9992	0.47757	0.026428	-1.4779
5	1.4735	1.8381	0.35527	-2.4428
5	0.90703	1.7051	-0.12265	-4.4402
5	1.6327	1.4871	0.052906	-2.6017
5	0.92585	1.822	0.35814	-2.8117
5	0.86025	1.0155	-0.2693	-0.38323
5	1.2375	1.3463	0.71157	-1.8323
5	0.98783	0.66907	0.43475	-1.0833
5	0.48759	0.77643	0.24872	-1.2204
5	-0.83825	1.5198	0.20616	-4.0123
5	-0.42203	1.5116	0.22171	-3.4165
5	-0.019095	0.30074	-0.20055	-1.2696
5	0.72778	1.4351	-0.87896	-2.0803
5	0.41331	1.829	0.14605	-1.5692
5	2.3789	0.97301	0.41409	-1.6398
5	0.71348	1.4408	-0.28526	-1.8453
5	-0.073226	1.9241	0.38287	-1.0518
5	2.1765	1.9887	0.25592	-2.1001
5	0.34892	0.68905	0.99164	-3.4069
5	0.094715	1.576	-0.1995	-1.4107
5	2.4455	0.62503	0.29773	-1.4544
5	0.27191	2.4505	0.97762	-3.7239
5	0.41523	0.92325	0.024712	-2.5194
5	1.5503	0.77589	-0.41004	-4.1624
5	1.4355	1.2806	-0.58763	-2.0056
5	1.4198	0.95559	-0.75945	-1.4929
5	0.0038756	1.1886	0.15882	-1.6096
5	0.49084	1.073	-0.022671	-2.1428
5	1.3875	0.84	-0.043342	-1.677
5	-0.20535	1.2237	-0.068064	-1.2545
5	0.72862	1.5336	0.098527	-2.8987
5	1.2066	1.6166	-0.90396	-2.679
5	-0.86501	1.0139	-0.088637	-3.0028
5	1.7173	0.87963	0.55431	-2.828
5	1.1341	2.1009	-0.43774	-2.2086
5	0.30309	1.616	0.80145	-2.3622
5	0.30092	0.6582	0.19344	-0.63984
5	0.49171	0.27562	0.51122	-2.7069
5	-0.42658	1.5499	-0.24271	-0.93006
5	0.090413	1.5396	-0.35423	-0.65009
5	2.0849	1.2559	-0.50359	-2.2907
5	0.57474	0.5467	-1.1877	-0.75651
5	1.8092	0.43689	0.11105	-1.5884
5	0.78303	1.2173	0.62025	-1.5416
5	1.0166	1.6037	0.23665	-3.1713
5	1.2975	1.416	0.30162	-1.6784
5	0.27236	0.88132	-0.83563	-2.3485
5	1.6731	2.0003	0.91932	-2.965
5	0.3352	0.96086	0.018806	-2.1977
5	1.4511	1.5673	0.21608	-2.4535
5	0.68305	0.048505	0.51071	-2.5749
5	-0.28704	1.6891	0.29062	-1.9192
5	1.3458	2.3286	-0.10511	-4.356
5	1.5744	0.9358	0.073304	-2.2634
5	1.8078	0.68157	-0.45863	-2.4958
5	1.9782	1.634	0.78294	-1.4416
5	0.21139	0.50912	0.028132	-1.8607
5	1.5739	1.6356	0.87753	-1.9875
5	-0.60121	2.2257	-0.17282	-1.5842
5	0.86071	2.188	-0.69225	-2.3842
5	1.2484	1.5656	0.76614	-5.3948
5	1.6958	1.0639	0.073813	-1.6933
5	1.512	2.7067	1.1827	-3.0464
5	0.50126	1.5811	0.37932	-3.0728
5	0.65177	0.93346	-0.70083	-2.8152
5	2.3209	1.6538	-0.23423	-3.581
5	0.75747	0.90765	-0.23494	-2.375
5	0.58375	2.2442	0.45677	-4.1318
5	-0.062364	1.754	0.4864	-0.6639
5	0.82758	1.364	0.90196	-2.5284
5	1.2585	1.2912	-0.029613	-2.4543
5	1.173	1.0501	-0.10627	-1.4578
5	3.9301	1.5699	0.26942	-2.9312
5	0.3463	2.6751	0.58906	-4.2843
5	1.1366	1.5403	0.60567	-0.80699
5	-0.081057	0.58228	-0.023022	-0.8615
5	0.62346	1.1746	-0.10229	-2.2557
5	0.7067	0.66773	0.43504	-2.6002
5	1.9792	-0.51372	0.43774	-1.5737
5	0.33677	1.4775	-0.34014	-1.4195
5	0.39517	2.1669	1.2984	-2.7745
5	1.3458	1.303	-0.5099	-2.2407
5	1.4269	-0.1673	1.1354	-0.38417
5	-0.025681	0.68467	0.26062	-1.348
5	0.21158	1.534	-0.13867	-1.1441
5	-0.3242	2.3541	0.9244	-1.3312
5	-0.36208	1.144	1.3154	-1.4263
5	-0.30115	0.64111	-0.37934	-0.5623
5	1.3888	1.0991	-0.39792	-3.3838
5	-0.9216	1.8996	-0.23853	-3.1341
5	0.59031	2.1443	-0.13813	-3.4859
5	1.5054	1.4466	0.34159	-2.3013
5	0.94275	0.76052	-0.4954	-2.5886
5	1.0221	0.91349	-0.020604	-0.67603
5	1.4266	1.4342	0.48134	-2.6342
5	1.701	0.67476	0.51556	-1.9026
5	0.83083	0.71792	0.47025	-1.165
5	-0.40787	1.7856	1.1517	-0.62228
