# Supplementary material for: Gene expression trees in lymphoid development
Source: BMC Immunol. 2007 Oct 9;8:25. doi: 10.1186/1471-2172-8-25 (PMC2244641; doi:10.1186/1471-2172-8-25)
Supplement: Additional data file 7 — SIM Datasets. Data sets from simulated MixDTrees. See readme.txt for file descriptions. The first column indicates the true label of the sample. [file 1471-2172-8-25-S7.zip › 2/gen_dag_sim_c5_s500_e204_d10__15__20__20__35_n0.txt]

1	-0.90984	0.74713	1.0355	0.86606
1	-0.9684	1.3297	0.65315	-1.8546
1	-0.83431	0.54568	1.0031	-0.84969
1	-1.6283	-1.7093	1.8787	-0.94939
1	-1.4352	0.75353	1.0615	1.5219
1	-0.43302	1.333	0.70941	-1.0867
1	-2.2911	0.90131	0.904	0.081812
1	-1.5886	-0.63459	1.4692	-1.2269
1	-1.5691	-1.0703	1.7023	-0.13906
1	-0.89894	0.69701	0.97163	-0.62174
1	-0.79192	-0.19957	1.3568	-2.4286
1	-1.1193	0.47424	1.115	-0.34836
1	-0.88209	-0.36348	1.3277	-0.95809
1	-0.99451	0.19245	1.1623	-1.6671
1	-1.2167	0.58948	1.0802	0.73927
1	-1.8985	-0.051061	1.2283	-0.13708
1	-0.63743	1.8541	0.53626	-0.80591
1	-0.046128	-0.4973	1.5195	0.48316
1	-0.86437	-0.27049	1.3968	-0.58193
1	-1.6095	0.98634	0.90151	0.64805
1	-1.3151	0.46405	0.9726	-0.51238
1	-0.68669	0.32172	1.1177	1.0044
1	0.017573	-0.85908	1.6208	-1.5284
1	-0.91431	-0.61288	1.4846	0.81742
1	-0.15832	-1.0822	1.6731	-0.24231
1	-1.7212	-0.464	1.5043	-0.25305
1	-0.6069	0.60099	0.95195	0.21949
1	-1.5266	0.15113	1.1747	0.46712
1	-1.3952	0.29033	1.1908	-0.11122
1	-0.97583	0.94006	0.92326	0.42959
1	-1.9743	1.0629	0.82107	-0.92171
1	-0.49263	-1.0442	1.6439	-1.2116
1	0.28052	-0.90845	1.7032	-1.2451
1	-1.0504	1.1705	0.769	-1.579
1	-1.6144	1.5482	0.69884	0.20348
1	-1.6394	0.13485	1.2275	0.29269
1	-0.57593	0.085754	1.1395	1.1302
1	-0.53379	-0.019803	1.2475	-1.3021
1	-2.156	1.9359	0.50385	-0.33743
1	-0.0068623	1.2189	0.7104	0.32885
1	-1.2208	-0.42716	1.3803	0.57964
1	-1.2383	0.62861	1.0282	-1.5536
1	-1.944	2.216	0.37443	-0.43904
1	1.0448	-2.4206	2.1952	0.67165
1	-0.95751	-0.15119	1.3854	0.44131
1	-2.2846	0.34291	1.043	-1.2922
1	-0.32574	1.1852	0.81516	0.38828
1	-1.7291	1.347	0.69918	1.2768
1	-1.1801	1.4165	0.6868	-0.09366
1	-1.4153	0.74632	0.98703	-1.1033
2	-1.3845	-0.16183	-0.23435	0.47103
2	1.4097	-1.2007	-0.26954	0.60277
2	1.4161	0.058911	-0.32693	1.7149
2	0.90052	0.93688	0.34434	1.287
2	0.37759	0.92557	0.43922	0.80353
2	0.13785	1.2634	-0.27437	1.8966
2	1.1697	0.074418	-0.3651	0.58524
2	-0.66303	0.93253	-0.33366	0.77093
2	0.2532	1.4988	0.23395	1.1096
2	-2.2788	1.7681	0.38195	-0.16981
2	0.94815	-0.043582	-0.13898	0.47725
2	-0.18156	0.97208	0.2531	1.134
2	0.48455	0.1911	0.29786	0.45667
2	-0.37979	0.65542	0.0013276	0.89065
2	-0.77825	1.7561	0.26608	2.0262
2	0.89266	-0.80247	-0.25999	1.0796
2	-0.28399	1.3008	-0.071166	1.5927
2	1.1254	0.15044	0.074968	1.1444
2	-1.0055e-06	-0.66949	-0.89568	0.93505
2	1.8069	-0.6858	-0.13659	1.5967
2	-0.28757	-0.32243	-0.28836	1.5516
2	-0.51082	0.44763	-0.33766	0.97708
2	-0.60914	0.49321	-0.50954	0.3738
2	-0.57159	1.3149	-0.101	0.25149
2	-0.47043	0.16717	-0.47441	0.82833
2	0.79393	0.71026	-0.097938	0.85569
2	0.74437	0.95105	-0.19959	0.3856
2	0.61086	0.71999	0.11814	0.42183
2	2.6339	0.39849	0.33771	1.3823
2	-0.075897	1.3139	0.14139	1.355
2	1.0642	0.37372	-0.25753	1.3113
2	-1.0662	-0.13927	0.019413	1.145
2	-1.0833	0.75855	-0.28474	1.3846
2	-0.74865	0.025927	-0.0072991	1.7615
2	1.3529	0.74946	-0.1745	1.5672
2	-0.23348	0.39365	-0.26335	1.9065
2	0.23597	-0.22301	0.071154	1.4096
2	-0.20317	-0.17077	-0.38306	1.5666
2	0.49406	1.7183	-0.026667	0.82135
2	0.6319	-0.27476	-0.50894	0.64514
2	-1.0783	0.74571	-0.18306	1.7273
2	-0.94945	0.058734	0.49209	1.185
2	2.4632	-2.1272	-0.44576	-0.040937
2	-1.3393	0.50413	-0.029828	1.141
2	1.7423	-1.2676	-0.11646	1.3705
2	1.6809	-0.60185	-0.21729	0.47193
2	0.33163	0.43647	-0.85145	0.71197
2	-0.50076	1.3435	0.058558	1.1894
2	1.1236	-0.27778	-0.42813	0.81731
2	-0.28283	0.65303	-0.25481	1.2745
2	0.96258	0.42826	-0.026491	1.5219
2	0.54556	0.17589	-0.14714	0.50588
2	1.2261	0.27849	0.25252	1.4013
2	1.1052	-0.14274	-0.33429	0.99086
2	0.37956	0.83132	0.38731	0.72968
2	-0.64538	1.6871	0.37387	1.0765
2	-1.5292	0.97755	0.20586	1.1241
2	-0.40298	-0.22967	-0.13383	1.1983
2	-0.049764	0.061557	0.39672	1.156
2	-0.54065	0.10508	0.42005	1.1423
2	0.49943	0.36624	-0.58102	1.3249
2	-1.081	0.49445	-0.30773	0.93889
2	-0.51019	-0.97661	-0.35997	1.3
2	0.8869	-0.40717	-0.081279	1.0739
2	2.2836	-1.9096	-0.95482	1.0548
2	-0.25279	1.4876	0.39388	0.85089
2	0.56279	0.85609	-0.22636	1.1511
2	-0.040475	0.23512	-0.26338	0.92356
2	-0.10529	1.3614	-0.12018	0.89543
2	1.7563	0.48482	0.46254	0.72208
2	-1.096	0.97608	-0.2324	0.72558
2	0.080349	1.8196	0.3773	1.7441
2	-0.014581	-0.14724	-0.31835	0.82051
2	0.4271	-0.32352	0.090417	1.2059
2	-0.74112	1.3935	0.21541	1.6646
3	1.4499	-1.6398	-3.3701	0.78191
3	0.67552	-1.3783	-2.7391	2.4485
3	2.4986	-2.1982	-2.119	0.89644
3	1.2934	-1.5499	-2.3403	2.5282
3	0.64037	-1.9101	-1.0064	0.004342
3	1.9432	-1.5137	-0.45498	0.51893
3	0.78022	-2.4837	-1.7708	2.2581
3	1.0383	-2.5941	-2.7986	0.90928
3	1.5102	-1.4524	-1.9617	1.0904
3	2.108	-1.4931	-2.3001	0.64505
3	-0.11076	-0.8325	-2.0649	1.2357
3	0.6551	-1.5293	-1.2949	0.83967
3	1.4068	-1.6402	0.37008	-0.78478
3	1.6173	-2.0577	-1.1667	2.3474
3	1.7257	-1.2663	-2.3149	2.2131
3	0.77959	0.060223	-1.5416	-0.020762
3	0.36653	-2.0737	-1.3268	1.2633
3	1.2451	-1.2911	-2.6791	-0.6145
3	1.4282	-2.9112	-2.2519	2.017
3	0.56437	-0.070081	-1.2929	0.47953
3	1.2587	-1.1923	-1.6614	1.8202
3	0.40984	-0.59563	-1.3364	-1.4077
3	1.6212	-1.1775	-3.5621	1.384
3	0.22214	-1.8705	-2.6494	1.3948
3	1.3485	-2.1628	-1.242	0.010937
3	0.93718	-2.2918	-3.2853	1.1688
3	0.80214	-1.4565	-2.0108	1.2989
3	0.68946	-1.0518	-1.9427	-0.30137
3	1.2918	-0.19966	-2.8765	1.7054
3	0.69828	-1.7044	-1.9979	2.4098
3	1.3352	-1.7271	-1.5581	1.0501
3	1.239	-2.1831	-0.9851	1.3994
3	1.8369	-1.3426	-1.884	0.9776
3	0.061067	-0.9444	-0.39142	0.20721
3	1.4029	-1.8578	-1.2957	1.4311
3	1.0681	-0.73565	-1.8969	1.5163
3	0.74573	-1.5032	-2.0318	0.57415
3	0.92652	-1.0789	-1.7483	0.68623
3	1.9676	-1.3889	-1.392	1.7326
3	0.88064	-0.68617	-0.53991	2.1647
3	2.2843	-2.4955	-3.3779	2.736
3	2.2477	-2.0622	-3.5549	1.556
3	-0.16687	-0.29768	-1.8508	0.91895
3	1.7059	-1.5818	-2.5578	2.2666
3	1.2869	-0.97967	-2.9173	0.058427
3	1.7437	-2.035	-1.7258	1.2132
3	1.9978	-2.2469	-1.4539	1.8714
3	0.64539	-2.9537	-2.4046	1.4888
3	2.0401	-1.5652	-1.4403	2.8665
3	1.669	-2.1137	-2.2141	1.9752
3	0.92852	-2.0301	-2.0489	2.1095
3	1.3207	-0.77946	-1.9798	1.3786
3	1.0599	-1.7376	-2.1268	2.028
3	1.6565	-0.57171	-1.6361	0.64193
3	1.1671	-1.4866	-1.8382	-0.68064
3	1.8351	-1.034	-3.333	1.9885
3	1.6145	-1.5816	-0.77484	0.48718
3	1.1476	-1.8237	-3.0405	1.8813
3	0.42742	-1.5077	-3.4513	1.0845
3	0.9757	-1.8273	0.66001	0.18044
3	1.5526	-0.23042	-2.1302	1.3979
3	0.68233	-0.36402	0.16229	1.4403
3	1.1166	-0.38416	-1.1191	-0.3121
3	1.2583	-0.55433	-1.6135	1.8088
3	1.6379	-1.862	-2.2408	0.16469
3	1.7785	-2.5724	-1.6875	2.4978
3	0.1638	-0.84965	-1.942	2.6775
3	2.1738	-2.4297	-2.8462	-0.091593
3	2.5394	-2.9845	-1.9119	3.0277
3	1.2938	-1.1321	-3.658	2.6307
3	0.65931	-2.3619	-3.1472	1.8443
3	1.328	-2.6034	-2.7992	0.90897
3	1.4145	-2.461	-1.2094	2.2053
3	0.68386	-0.031106	-0.020036	1.895
3	1.1225	-2.0547	-1.6716	2.284
3	1.065	-0.80534	-1.7147	1.1385
3	1.41	-1.9608	-3.3714	-0.26566
3	1.2153	-1.1888	-1.534	1.1107
3	3.1892	-1.7139	-0.98227	3.2644
3	1.9039	-1.7577	-2.3504	2.7846
3	1.9276	-2.2582	-2.6496	-0.070977
3	1.7848	-1.5996	-2.7102	2.8838
3	2.1115	-2.5234	-3.0872	0.77779
3	1.6294	-1.8919	-2.0163	3.2057
3	2.2	-2.5623	-3.412	1.536
3	1.9029	-1.1654	-1.6368	2.2122
3	0.76398	-2.3547	-3.0079	1.6512
3	2.0506	-1.6296	-1.3778	-0.90311
3	1.6172	-1.3811	-2.413	1.113
3	2.0618	-1.021	-3.0209	1.9587
3	1.6657	-2.2038	-1.7791	1.8678
3	0.10912	-0.99903	-0.80538	0.87101
3	1.8025	-2.1019	-1.0839	0.52166
3	0.91265	-1.0431	-2.3756	-0.34171
3	2.0088	-1.8874	-3.1873	0.69896
3	0.7929	-1.514	-2.2948	0.69994
3	0.5996	-1.2023	-1.6235	2.0967
3	0.96522	-0.71352	-1.303	2.3644
3	0.87058	-2.3548	-2.9571	2.2881
3	2.2084	-2.7828	-2.773	1.5382
4	0.76564	-1.2824	-1.5702	-1.3848
4	0.25348	-0.93176	-1.688	-1.0298
4	-0.46595	-1.0226	-2.5469	-1.6127
4	1.0404	-0.40643	-0.99193	-1.6056
4	0.30123	-1.0389	-0.68622	-1.6226
4	0.59908	-1.1994	-0.5176	-0.46926
4	-0.72617	-1.2025	-0.92407	-1.4757
4	0.90839	-1.0706	-1.2274	-0.74704
4	-0.083219	-1.0797	-0.90663	-2.3963
4	1.2756	-0.69138	-1.7259	-1.0747
4	-0.13177	-1.3657	-0.39444	-1.4481
4	1.2467	-0.9127	-2.4733	-0.6276
4	-0.11267	-0.96262	-2.4974	-1.2721
4	1.5062	-1.1328	-2.6305	-1.5231
4	0.093195	-1.1521	-1.4109	-1.1372
4	-0.29443	-1.0827	-2.5886	-1.2651
4	-0.16912	-1.1907	-2.5199	-0.1596
4	1.5741	-0.88223	-0.96828	-1.1789
4	0.50999	-1.0848	-0.12123	-1.1612
4	0.69626	-1.0328	-1.5156	-1.3861
4	0.34156	-1.0852	-2.1422	-1.9777
4	-0.55035	-1.065	-2.906	-1.4991
4	1.1471	-0.76045	-2.4139	-0.78659
4	0.61717	-0.96329	-1.326	-0.33647
4	0.26841	-1.0007	-1.889	-1.6107
4	1.1663	-0.9756	-1.7014	-0.52149
4	-0.33855	-0.99289	-0.86726	-1.1994
4	1.1068	-1.0174	-1.5067	-1.4221
4	1.5629	-1.1582	-1.5533	0.49967
4	1.5671	-0.98749	-1.527	-1.323
4	1.0129	-1.0272	-0.85202	-0.80664
4	0.44475	-1.0506	-1.9745	-1.0487
4	1.2479	-0.87043	-1.0156	-0.77827
4	0.61111	-1.1631	-1.2904	-0.88641
4	1.1724	-1.1211	-2.3791	-1.293
4	1.9168	-1.3961	-2.1553	-0.38866
4	1.0237	-1.0652	-1.3961	-0.50787
4	0.45223	-1.0231	-0.56414	-1.1402
4	-0.74756	-1.4751	-1.4434	-0.82109
4	1.3479	-1.2238	-1.3599	-0.80349
4	-0.25615	-1.3686	-0.98123	-0.93653
4	0.2072	-1.0724	-2.2238	-1.2947
4	-0.81674	-1.1145	-0.18418	-1.2752
4	-0.42991	-1.2437	-0.85718	-0.72033
4	-0.60615	-1.0343	-3.6665	-1.3121
4	0.98693	-1.0862	-3.912	-1.0233
4	-0.92312	-0.74159	-1.2436	-1.8538
4	1.4189	-0.84639	-1.7676	-1.6069
4	-0.046833	-1.0949	-1.7883	-1.584
4	-0.028182	-1.0492	-0.82217	-0.54264
4	-1.0714	-0.91527	-1.5448	-1.2223
4	0.51168	-1.0195	-0.41425	-1.304
4	0.12782	-1.2777	0.22044	-0.66381
4	1.4931	-1.0708	-0.95338	-1.4166
4	0.084426	-0.72681	-0.55217	-0.68682
4	-0.19543	-1.1071	-0.47157	-1.0027
4	-0.29296	-1.2149	-1.5737	-1.2788
4	0.39499	-0.87464	0.10059	-0.62817
4	-0.17678	-1.2683	-0.51595	-1.1601
4	1.3843	-1.1699	-1.8404	-1.6344
4	0.78835	-0.54242	-0.76947	-0.96977
4	1.4533	-0.96271	0.027006	-1.2445
4	1.8993	-1.4533	-2.9321	-0.26679
4	0.72633	-1.0508	-0.8404	-1.0506
4	0.3706	-1.3738	-1.5363	-0.70166
4	0.024342	-1.2602	-2.8194	-0.58498
4	0.9676	-1.2334	-0.59177	-1.1611
4	0.79481	-1.1132	-0.93663	-0.4173
4	1.3755	-1.1345	-2.7597	-1.5058
4	-0.76599	-0.77007	0.59419	-1.2933
4	0.09448	-1.0386	-1.8423	-0.92899
4	-1.019	-1.2547	-1.6291	-1.0768
4	1.7756	-0.98638	-1.0067	-2.0601
4	1.0824	-1.1253	-2.037	-1.1511
4	0.52271	-0.95961	-1.4057	-0.74012
4	0.29813	-1.3971	-1.626	-1.4118
4	2.0345	-1.0943	0.37227	-0.87191
4	0.74064	-1.2546	-2.0845	-0.16835
4	1.5637	-0.95521	-2.1634	-0.28474
4	0.96094	-1.0206	-0.28084	-1.839
4	0.88525	-0.96442	-1.4699	-0.60839
4	0.65671	-1.2671	-1.63	-0.8944
4	-1.0385	-1.0912	-0.96739	-0.14285
4	0.463	-1.1081	-1.5848	-0.54102
4	-0.56022	-0.78478	-0.60719	-0.94037
4	0.56316	-0.84029	-1.9484	-1.3687
4	0.53391	-0.89746	-2.4375	-1.33
4	1.0863	-1.2494	-3.719	-1.0345
4	-0.37898	-0.9536	-0.94721	-1.7161
4	0.88701	-1.1533	-2.4553	-0.44163
4	-0.34218	-0.71077	-0.82886	-0.67748
4	-0.83057	-1.1894	-1.4383	-0.64809
4	-0.076648	-0.93786	-0.76902	-1.924
4	0.30122	-1.176	-0.67283	-1.4053
4	1.7882	-0.89381	-2.0071	-2.3542
4	1.3723	-1.3667	-2.0406	-0.99955
4	-1.0366	-1.5626	-2.6909	-1.35
4	-0.21824	-0.80752	-2.4217	-0.9767
4	0.69241	-0.95733	-0.675	-1.0704
4	0.2148	-1.2735	-0.9132	-1.2125
5	-1.6172	-1.795	-0.10285	1.536
5	-0.96933	0.4374	-1.5718	2.5841
5	-1.5447	-1.817	1.3762	2.9433
5	-1.6343	-2.0006	0.45955	2.0428
5	-1.4139	-1.269	1.4273	0.66537
5	-0.97742	-1.5659	-0.10935	1.6936
5	-1.0583	-0.91494	3.3049	1.9202
5	-1.3771	-1.4015	-0.94345	0.42355
5	-0.59083	-1.3557	-0.24186	1.9084
5	-1.35	-1.6452	-0.98902	2.5352
5	-0.79699	-1.91	2.3517	2.987
5	-1.1995	-0.14459	1.6035	1.4414
5	-1.0098	-1.5348	0.97338	2.4591
5	-1.0716	-0.48454	0.69112	-0.064989
5	-1.2845	-1.4089	1.6857	1.9793
5	-1.341	-1.1242	-0.090799	3.1434
5	-1.9015	-1.5863	2.1898	1.3011
5	-1.0117	-0.66127	1.2513	2.2965
5	-1.2106	0.12625	-0.23769	-0.47085
5	-0.94861	-1.2495	1.1118	1.5654
5	-0.91402	-1.7036	0.68615	1.3349
5	-1.1171	-1.9436	2.5774	2.9812
5	-1.3636	-2.7248	-0.66304	2.7826
5	-0.73978	0.60594	0.12261	0.05064
5	-1.0905	-0.49786	0.8313	2.6811
5	-1.1226	-2.9308	1.7593	2.1855
5	-0.78846	-0.99238	1.435	2.5574
5	-1.0512	-0.63288	0.2463	1.789
5	-1.38	0.2693	0.85291	1.364
5	-1.3027	-0.59482	0.90017	2.5724
5	-1.1434	-1.0269	0.81676	4.5468
5	-1.2267	-1.9587	-0.1193	1.9826
5	-1.3978	0.025861	0.91067	0.53832
5	-1.2188	-0.73855	0.4759	1.4903
5	-1.501	-2.7975	2.66	1.397
5	-0.91568	-1.233	0.38894	1.9416
5	-1.1243	-0.80528	1.7176	2.2625
5	-1.3483	-2.9133	2.6763	2.1714
5	-1.2273	-2.2178	1.4725	2.5529
5	-0.85829	-0.050444	1.9016	2.0987
5	-1.1517	-1.2361	-0.21458	2.3641
5	-0.88987	0.062314	1.2035	0.82237
5	-1.4145	-0.69542	2.7222	1.9202
5	-0.80522	-2.8438	1.3491	2.1155
5	-1.2394	-1.2368	3.2775	2.9991
5	-1.4761	-1.2338	1.1179	2.3205
5	-1.3099	-0.048644	1.5006	1.1975
5	-1.4091	-0.65246	0.83575	2.7843
5	-1.295	0.092187	0.53047	0.82649
5	-1.3069	-1.1471	0.46912	1.0377
5	-1.29	-0.39216	-0.83399	3.5972
5	-1.2518	-1.8221	0.95779	1.2501
5	-0.89704	0.29541	0.5851	2.8689
5	-1.4293	-2.2225	1.9921	1.7159
5	-0.63699	0.88918	2.1403	2.0582
5	-1.1934	-1.794	0.56158	2.4635
5	-1.4944	-3.3788	1.9536	1.0192
5	-0.96728	-0.81035	1.0741	1.3391
5	-1.4091	-1.6364	1.9508	2.6009
5	-1.3465	-0.41814	-1.2973	0.077307
5	-0.99909	-0.33889	-0.16061	0.58451
5	-1.1485	-0.95738	0.5597	1.9925
5	-1.5912	-4.3744	1.8678	2.1441
5	-1.2365	-0.38048	1.554	2.0258
5	-0.84913	-1.0849	-0.28101	1.2527
5	-1.2439	0.24183	2.3204	0.0094902
5	-1.0468	-1.8787	3.3246	1.3804
5	-1.2549	-0.93124	-0.61648	2.4092
5	-1.1662	-2.7866	2.4531	1.4188
5	-1.6131	-1.0716	1.1475	0.7332
5	-1.5567	-2.386	0.0034184	1.198
5	-0.81527	-0.24875	1.9938	1.4308
5	-1.2164	-1.0778	1.2407	2.8797
5	-1.2593	-1.7061	1.8273	1.3235
5	-1.1876	-0.0040927	-0.6592	0.79083
5	-1.1868	-1.4675	1.9584	0.51941
5	-1.1237	-1.3728	0.13157	-0.6325
5	-1.4775	-3.0225	1.5274	2.1271
5	-1.0372	-1.2531	3.3551	1.3098
5	-1.3805	-3.1766	1.8364	3.0866
5	-1.6439	0.13474	0.5724	1.1839
5	-0.86729	-2.198	1.1841	3.37
5	-1.5988	-1.5316	2.3441	1.8428
5	-1.1811	-1.9613	1.1781	1.7198
5	-1.0756	-0.74451	2.4613	2.4345
5	-1.3942	-2.2603	2.0957	0.93074
5	-1.5932	-0.50845	1.2541	2.7001
5	-1.0604	-2.9765	0.53779	2.8539
5	-1.5895	-1.1088	2.0394	2.5197
5	-1.1655	-3.1923	2.5121	1.2368
5	-1.3552	-1.875	0.94602	1.4103
5	-1.083	-0.63452	2.3926	1.3783
5	-0.97382	-1.781	1.1603	2.6285
5	-1.105	-0.45686	0.79642	1.1811
5	-1.3762	-0.9477	1.3698	0.97306
5	-1.2194	-2.4296	1.8047	4.4613
5	-0.90779	-3.1215	3.1854	0.13497
5	-1.13	-0.53606	3.0244	1.1011
5	-1.4209	-2.0436	1.9078	2.443
5	-1.4073	-0.81809	0.81244	2.0959
5	-1.1713	-1.6364	1.137	1.8534
5	-1.0497	-2.3995	2.5802	2.7301
5	-1.1768	0.84914	2.5622	1.0676
5	-1.6468	-1.4711	1.8141	0.4375
5	-1.038	0.26148	1.2846	-1.1966
5	-1.6268	-3.3215	1.4718	2.2763
5	-1.0751	-0.12513	1.284	1.9587
5	-1.3214	-0.77122	0.62115	-0.27395
5	-0.96292	-0.76396	1.755	2.3031
5	-1.1831	-0.54618	1.3573	1.8108
5	-1.6159	-1.785	2.1907	0.41322
5	-1.8706	-3.1445	0.74951	2.8226
5	-1.3765	-1.4488	2.5533	0.021749
5	-1.3969	1.367	-0.23043	1.8573
5	-1.2044	-3.1532	-0.95898	1.7656
5	-0.70464	-0.80657	-0.76698	-0.28263
5	-1.0272	-4.528	1.3526	1.6896
5	-1.3646	-1.4007	1.0044	1.9354
5	-1.2249	-0.31262	0.73915	1.5416
5	-0.83625	-4.0334	2.309	0.49
5	-1.2955	-0.93239	1.2647	1.63
5	-1.2122	-3.3603	0.94038	1.5638
5	-1.0449	-0.39386	1.5164	2.7606
5	-1.2228	-0.54143	0.79492	1.0603
5	-1.57	-0.36159	0.97773	2.7414
5	-0.88087	-2.4316	0.8329	1.5104
5	-1.6752	-0.97937	2.3706	3.1731
5	-1.5848	-3.3128	0.41875	2.2905
5	-1.3886	-0.99339	1.0579	1.9264
5	-0.95481	-1.052	1.7669	1.9307
5	-1.1601	-3.2179	3.5321	3.5749
5	-1.4571	-2.2728	1.9003	0.63118
5	-1.1292	-0.48417	1.6704	0.70873
5	-1.0523	-1.1961	-0.58679	1.5744
5	-0.63148	-0.76133	3.7137	2.7956
5	-1.1708	0.0010255	0.29941	1.9085
5	-1.696	-0.90151	2.2065	2.5283
5	-1.6129	-1.9173	0.97752	2.3334
5	-0.88087	-1.4014	1.2953	2.799
5	-1.1309	0.052758	1.3815	1.649
5	-1.1234	0.61644	1.27	1.0135
5	-1.2617	-1.152	0.59563	2.5112
5	-1.0306	-2.6944	1.1143	0.20125
5	-1.1277	-0.27108	0.74885	2.8867
5	-1.1499	-1.8348	0.46607	2.1192
5	-1.0273	-0.23323	-1.2939	2.3765
5	-1.0913	-1.6642	2.71	3.5773
5	-1.3395	-0.88411	-0.20363	1.5553
5	-1.4838	-0.3091	-1.0974	1.4525
5	-1.1864	-1.1175	3.2754	1.2386
5	-1.3985	0.92153	2.7008	1.4708
5	-1.5531	0.37131	1.1852	0.43944
5	-1.5007	-2.4627	1.1022	1.9075
5	-1.0185	0.099053	-0.66552	0.17977
5	-1.2737	0.58739	-0.91676	0.9254
5	-0.81935	-0.72451	1.6455	1.4767
5	-1.2641	-2.2642	-1.2767	2.0133
5	-0.94349	-0.77207	1.614	1.1257
5	-1.4331	-1.3944	1.4494	2.3158
5	-1.2087	-0.96139	0.36586	1.972
5	-1.2473	0.086023	0.25737	3.7371
5	-0.76245	-1.6399	1.0203	3.1253
5	-0.73508	-1.4505	1.1739	1.1269
5	-1.0182	0.54484	1.2119	0.14777
5	-1.0382	-0.55893	-2.0638	0.9056
5	-1.133	-1.7306	0.76525	-0.49843
5	-1.333	-1.1661	2.3772	2.2398
5	-1.2388	-0.092857	0.46444	1.7029
5	-1.5337	-0.98911	1.9847	2.247
5	-1.3959	-1.8038	0.89341	2.9774
5	-0.77686	-0.048401	0.61638	0.766
5	-1.2838	-1.7521	3.8713	1.9994
5	-1.03	-2.419	2.2507	2.5373
5	-1.3766	-0.81236	1.0036	-0.16466
5	-1.1468	-0.30186	2.3634	3.2216
