# Supplementary material for: Gene expression trees in lymphoid development
Source: BMC Immunol. 2007 Oct 9;8:25. doi: 10.1186/1471-2172-8-25 (PMC2244641; doi:10.1186/1471-2172-8-25)
Supplement: Additional data file 7 — SIM Datasets. Data sets from simulated MixDTrees. See readme.txt for file descriptions. The first column indicates the true label of the sample. [file 1471-2172-8-25-S7.zip › 2/gen_dag_sim_c5_s500_e209_d10__15__20__20__35_n0.txt]

1	-0.78341	1.93	-0.93193	1.2098
1	-1.4137	2.9357	-0.2953	2.262
1	0.0097758	1.8965	-0.12261	1.0085
1	-0.12507	1.3231	-0.47946	1.3561
1	-1.6869	1.6713	-0.38104	2.2092
1	-1.0305	2.0895	-0.17247	0.85463
1	-0.79169	1.5031	0.39117	0.73742
1	-0.6091	2.4922	-0.3692	2.8568
1	-1.1663	1.7373	0.51228	0.10223
1	0.36163	0.85784	-0.8183	0.79806
1	-0.81093	1.1922	0.60861	0.26816
1	-1.4204	2.4917	-0.08457	-0.66381
1	1.0275	2.6586	-0.93117	0.99496
1	-2.7554	1.6019	-0.54253	0.26183
1	-0.0061323	1.4441	-0.16146	0.42762
1	-0.36155	2.1093	0.82252	0.15489
1	-0.037281	2.5649	-0.079716	0.51354
1	-3.07	3.6808	-0.85995	0.95252
1	-0.51037	-0.13224	-1.0287	0.15738
1	-1.1098	-0.021361	-0.83478	1.3334
1	0.13379	0.69333	-0.81529	-0.070101
1	-1.8508	2.0716	-0.068575	-0.047869
1	-2.3123	2.0741	-0.45509	0.47599
1	-1.5868	1.7127	-0.12387	1.3
1	-2.7751	3.2263	0.92207	2.1444
1	-1.993	1.5189	1.12	0.37197
1	-3.204	1.8763	0.0030637	1.6402
1	-2.5316	2.2697	-0.50847	1.6647
1	-0.5075	2.002	0.9303	2.3029
1	-0.87171	3.3443	0.45757	2.4485
1	-2.2811	0.48823	-0.19385	0.18971
1	-1.1246	1.7732	0.40847	1.3904
1	-1.9098	2.9592	-0.41735	1.9969
1	-1.5578	1.4349	0.099897	0.85791
1	-1.1971	0.82716	-0.083258	0.26369
1	-2.1381	1.313	0.29678	0.57933
1	-0.64598	1.8456	0.58924	1.285
1	-2.3334	4.5991	0.51968	2.1525
1	-0.98726	0.71524	0.49445	0.81907
1	-0.57233	0.69606	1.6123	0.16224
1	-1.0063	1.8038	0.67717	0.26971
1	-1.1028	0.93171	-0.12758	1.185
1	-1.1844	1.806	-0.1739	0.57238
1	-2.6092	1.2914	-1.1018	1.2244
1	-1.8265	1.6515	-0.72449	0.36129
1	-2.4111	0.71262	0.3304	0.023524
1	-0.15827	0.66888	-0.086388	0.16311
1	-2.1901	1.8682	0.3278	0.89428
1	-1.9605	0.18909	0.15101	1.7176
1	0.011281	-0.0015526	-0.050138	1.0082
2	0.47652	0.15119	-1.773	0.70776
2	-1.5474	0.20388	-0.52699	1.0359
2	-1.1578	-0.83684	-0.17822	1.0201
2	-0.77865	-0.41289	-2.1325	1.4386
2	-0.83397	0.57997	-0.49242	1.8118
2	-2.0078	-0.81311	-0.25207	1.0281
2	-0.94366	-0.071078	-0.99574	1.2174
2	-0.55124	-0.38805	-1.2815	1.9739
2	-0.75789	-0.36879	-1.3959	1.2973
2	0.71737	0.39808	-1.2369	0.40903
2	-0.84202	-0.91377	-1.6324	1.2629
2	-0.090341	-0.86075	-1.314	1.1661
2	0.0068073	-0.95091	-1.1589	1.1754
2	-1.4377	0.18368	-0.72289	0.3042
2	-0.65219	-0.90108	-1.9467	1.49
2	-1.0341	0.2216	-1.7054	0.61126
2	-0.18078	0.75843	-1.2811	0.52633
2	-1.0563	0.080434	-2.5942	0.82469
2	-1.7123	0.79632	-0.52311	0.94273
2	0.64789	-0.45275	-1.8524	1.1669
2	-0.016695	-0.090104	-0.50227	1.2549
2	-1.9819	-0.18639	-1.745	0.89961
2	-1.2789	-1.4403	-2.3905	1.4652
2	-0.53402	-0.091582	-1.2777	0.68947
2	-0.34111	-0.19518	-1.2734	0.73562
2	-0.66605	-0.019225	-0.64397	0.71849
2	0.14671	-0.22495	-0.71203	1.2049
2	-1.8836	-0.36518	-1.416	1.4893
2	0.70449	0.41685	-2.0925	0.87792
2	-0.62194	0.1835	-0.87868	1.3251
2	-0.45856	-0.56821	-0.88567	0.99194
2	0.28602	-0.42102	-1.2577	0.65154
2	-1.4964	-0.96134	-2.6999	1.6221
2	-1.5389	0.13631	-2.3797	1.2864
2	-1.3938	-0.1325	-1.6231	1.0812
2	-0.40485	-0.483	-1.9378	0.39613
2	1.1797	0.63577	-0.8457	0.64639
2	-0.4934	0.1677	-0.53579	2.4169
2	-0.30041	-0.21063	-1.511	1.1321
2	-1.2552	0.85708	-1.689	0.96283
2	-0.43354	0.14457	-0.91799	0.96018
2	0.21946	-0.46134	-1.3882	1.1876
2	1.6998	-0.28938	-0.72678	1.4049
2	-0.47595	-1.2201	-0.24371	1.741
2	0.7793	1.547	-1.2638	0.95343
2	-0.24371	-1.1582	-1.4402	0.97787
2	-1.5461	-0.71202	-1.6619	0.53894
2	0.014732	-0.24259	-1.0267	1.453
2	0.27516	1.333	-0.65194	0.36819
2	1.2864	0.25103	-0.96115	0.80375
2	-0.69122	0.15878	-1.1185	0.78175
2	-1.5861	0.066335	-1.8658	1.155
2	-0.16011	-0.2098	-0.31534	1.0813
2	0.42867	-0.8515	-0.85087	0.96205
2	-0.29007	1.3056	-0.77113	0.52536
2	-0.88342	-0.26402	-0.21611	1.0221
2	-2.3911	-0.36952	-0.93194	0.66695
2	-0.20846	-1.0165	-1.0304	1.3286
2	-1.0001	0.21704	-0.94892	0.93381
2	-1.3546	-0.25025	-1.405	1.0822
2	0.72055	0.53075	-1.6386	1.6662
2	-1.4718	-0.036857	-0.28239	1.2425
2	-0.06732	-0.79132	-1.5094	0.90708
2	0.43346	0.7756	-0.85417	0.95962
2	-2.5481	-0.90123	-1.7586	0.60126
2	0.0060241	1.0333	-1.2823	0.90703
2	-0.94148	-0.71692	-1.3602	1.8194
2	-0.58448	-0.8265	-1.3062	1.2054
2	-1.0226	-0.62653	-1.9397	0.95163
2	-0.18096	-0.0041064	-1.4078	1.1971
2	-0.63036	-0.49869	-1.9332	1.4066
2	-0.23791	0.37465	-1.2157	1.3363
2	-1.0776	-0.56804	-2.9993	1.349
2	-1.9289	0.37115	-1.3453	0.86844
2	-1.0415	0.29745	-0.5701	0.78863
3	0.61275	1.6621	1.0195	-0.49374
3	0.38694	0.82112	-0.86365	-0.58599
3	-0.42392	1.0278	1.3644	-0.54866
3	1.7127	-0.28189	0.016814	-0.39334
3	1.1913	-1.0376	0.62074	-0.80302
3	0.58669	0.042547	-0.17308	-0.29201
3	1.8668	0.31856	-2.6591	-0.34727
3	-0.31228	-1.2424	1.3244	-0.35968
3	1.7348	-0.67967	1.7749	-0.6962
3	1.161	0.4757	1.0963	-0.5298
3	2.0051	-0.076447	-1.8288	-0.46633
3	1.1215	-0.44213	-0.73476	-0.53211
3	1.7701	-0.51162	1.4855	-0.29438
3	-0.44981	1.0674	-1.1534	-0.52704
3	0.4504	-1.3553	1.1665	-0.67358
3	0.64024	0.065755	-0.56609	-0.49997
3	0.67168	-0.71204	0.55361	-0.49083
3	0.48562	-0.016542	0.56632	-0.67433
3	-0.40068	0.075645	-1.1363	-0.26947
3	-0.073232	1.5744	-1.1643	-0.3145
3	1.657	0.96027	-0.29662	-0.57174
3	0.3552	0.29858	0.69916	-0.48783
3	1.4323	-0.9895	2.1541	-0.55913
3	0.92261	0.53817	-0.24691	-0.73625
3	-0.013491	-0.021945	0.58896	-0.40244
3	0.3902	-0.87464	-0.26425	-0.43875
3	-0.49322	0.2297	-0.30158	-0.46385
3	1.1614	-0.58318	0.16696	-0.57218
3	0.12193	1.4649	-0.68425	-0.51251
3	-0.011613	0.13104	1.5511	-0.52858
3	0.68072	1.623	0.19929	-0.36467
3	0.47559	0.84022	0.24297	-0.5367
3	0.6348	-1.4925	0.93775	-0.5063
3	0.3265	0.3881	-0.5815	-0.41262
3	0.6675	-0.16735	-1.1355	-0.56935
3	0.79149	-1.1317	1.9172	-0.67095
3	2.2365	-1.2543	0.26524	-0.59414
3	0.46266	-0.32009	0.14864	-0.54103
3	-1.1745	2.0398	-0.058653	-0.2262
3	0.080799	0.7537	-0.73877	-0.55254
3	-0.79335	0.62058	0.80167	-0.68928
3	-1.205	-0.50225	1.9528	-0.3993
3	0.33815	0.19628	0.91083	-0.30454
3	1.4295	-0.29272	1.1671	-0.2101
3	0.58425	-1.0887	-1.4658	-0.38224
3	0.97495	-0.31816	1.7215	-0.63057
3	0.73012	1.8721	-1.164	-0.42769
3	-0.1595	0.074141	-0.6295	-0.29315
3	1.1526	-0.2924	0.62278	-0.23188
3	1.8333	1.2274	0.24124	-0.24179
3	0.48162	0.27893	0.12922	-0.57788
3	0.83915	-0.69133	-0.90985	-0.36989
3	2.1109	-2.0005	1.5689	-0.63263
3	0.96825	-0.01288	-0.54916	-0.79109
3	-0.5499	0.57726	0.095999	-0.50705
3	-0.31481	-0.88466	0.78972	-0.76932
3	-0.32909	0.35263	0.081816	-0.52474
3	-1.3995	0.79321	1.0484	-0.21584
3	-0.65257	1.7921	0.17998	-0.65694
3	-0.14712	-2.0698	-0.7586	-0.36477
3	2.6075	0.12804	0.85033	-0.61392
3	0.54823	-0.0052841	2.3054	-0.39402
3	2.1954	-0.2763	-1.0591	-0.73618
3	1.5066	-0.85571	1.2718	-0.62026
3	-0.57056	-0.34737	0.32862	-0.31217
3	0.16039	-0.67844	1.6704	-0.65258
3	0.45651	-0.2352	1.3961	-0.59176
3	1.2422	0.056826	-0.38287	-0.48838
3	1.4245	-0.061452	-0.58668	-0.62382
3	-1.3153	1.7021	-0.12619	-0.5218
3	0.73051	-0.57519	2.0767	-0.27243
3	1.243	0.29708	-0.57341	-0.46751
3	0.84682	0.64979	0.53034	-0.51775
3	2.3	-1.8052	1.6827	-0.36274
3	1.5435	-1.7887	1.0498	-0.81144
3	0.72142	0.59679	-0.58039	-0.36198
3	0.94437	0.17476	0.45423	-0.24112
3	0.62116	-1.0254	-0.97713	-0.43227
3	0.65831	-0.19252	-0.19139	-0.62365
3	-0.12175	0.46343	-0.29244	-0.53242
3	1.1735	-1.3558	1.1124	-0.61259
3	0.034471	0.33487	0.028701	-0.64044
3	2.1506	-2.7978	1.881	-0.5291
3	1.0917	0.8295	0.58972	-0.34672
3	0.98988	0.89602	-0.58439	-0.38231
3	0.50717	-1.4079	1.1483	-0.59002
3	-0.32485	-1.0173	0.82794	-0.61281
3	2.0639	-0.79985	1.2361	-0.032757
3	0.39909	1.1766	-2.1047	-0.18372
3	2.1342	-1.2264	1.4243	-0.67532
3	0.40957	-0.83247	-0.55301	-0.51483
3	-0.030513	1.0913	-0.80929	-0.69136
3	0.69506	-0.22101	0.65945	-0.51216
3	2.0412	-1.4982	1.2913	-0.64654
3	0.87099	-0.87024	1.537	-0.66638
3	-0.42381	0.29399	0.045065	-0.44028
3	2.1043	0.78221	-1.6474	-0.43114
3	0.5004	-1.4773	0.012244	-0.69181
3	-0.79818	1.2332	0.2254	-0.39549
3	1.2545	0.1601	-0.52109	-0.47961
4	0.33675	1.0066	-0.5541	-0.50265
4	0.23689	-1.0593	-0.72943	-0.0014918
4	0.54108	1.0706	-1.1895	-0.54897
4	0.42172	-0.10599	-0.2247	-0.36822
4	0.5798	0.1903	-0.77549	-0.37073
4	0.87129	-3.4189	-2.5228	0.16744
4	0.51465	-0.8247	-0.67049	-0.20279
4	0.13339	-0.18855	-0.63952	-0.27979
4	0.39985	-1.3328	-1.4692	-0.073419
4	0.6468	-1.5383	0.085587	0.079642
4	0.25625	0.88765	-1.2157	-0.41588
4	0.48258	-1.689	-1.422	0.05291
4	0.46736	-2.1132	-1.2361	-0.084177
4	0.30035	-2.0018	-2.9434	-0.06905
4	0.56111	-1.2178	-1.5073	0.066567
4	0.12179	-0.84279	-2.3844	0.04
4	0.65063	-0.545	-1.2532	-0.074063
4	0.38576	-2.1216	-2.5816	0.0099337
4	0.77034	0.39835	-0.80198	-0.40978
4	0.25282	0.25474	-1.2494	-0.51666
4	-0.15972	0.10595	-1.0787	-0.28356
4	0.38847	-1.0087	0.43119	-0.12385
4	0.30489	-0.046425	-0.0953	-0.32101
4	0.41176	-1.929	-1.3029	-0.16797
4	0.67668	-0.74037	-1.2734	-0.17042
4	-0.086265	-1.8531	-3.0325	0.10393
4	0.19102	-1.6605	-1.2709	-0.085988
4	0.011093	-1.6894	-2.0917	0.086388
4	0.2725	-1.8817	-0.025043	-0.09552
4	0.60961	-0.67243	-0.58571	-0.38349
4	0.34763	-2.4671	-2.2967	0.072427
4	0.23324	-1.2141	-1.2145	-0.041116
4	0.33991	-1.1567	-1.2413	0.10194
4	0.45583	-1.1681	-1.6224	-0.034735
4	-0.058046	-0.38125	-0.64466	-0.18744
4	0.17128	-2.7956	-1.985	-0.011883
4	0.32413	-1.2527	-1.9353	-0.096922
4	0.21895	-0.36341	-1.3115	-0.27276
4	0.42697	0.93017	0.46218	-0.37569
4	0.2657	0.11747	0.43226	-0.1723
4	0.15391	-2.5622	-1.6204	0.1039
4	0.02785	-0.79253	-1.8829	-0.12525
4	-0.15055	-0.092019	-2.1553	-0.15802
4	0.00047027	-1.0962	-1.0128	-0.38222
4	0.21167	-0.97995	-1.7309	-0.14837
4	0.19585	-3.067	-3.0348	0.1904
4	0.32363	0.64163	-1.2143	-0.4087
4	0.58553	-0.15189	-0.96504	-0.27972
4	0.5159	0.56525	-0.68649	-0.37964
4	0.14603	0.09181	0.060768	-0.39476
4	0.6944	0.52717	-0.67621	-0.34054
4	0.48051	0.17105	-2.2774	-0.28751
4	0.099765	-1.7909	0.014852	0.023824
4	0.65644	-0.50712	-3.0252	-0.45316
4	-0.059107	-1.1596	-2.2986	-0.10928
4	0.66195	0.5133	-0.84578	-0.24566
4	0.33885	-0.32498	-1.7836	-0.34139
4	0.39733	-1.4489	-2.1678	-0.17222
4	0.10947	0.79669	-2.0163	-0.52157
4	0.22909	-0.58662	-0.52525	-0.15641
4	0.45651	-0.076032	-0.54711	-0.25116
4	0.37594	-1.5503	-1.9266	-0.034719
4	0.57686	-0.7908	-1.7463	-0.078811
4	0.24792	-1.0121	-2.1506	-0.17593
4	-0.0078837	-0.04344	-1.3486	-0.37183
4	0.76629	-0.85972	-1.29	-0.22952
4	0.50965	0.036644	-2.1251	-0.40675
4	0.63159	-0.99599	-1.5768	-0.078427
4	-0.21259	0.3221	-1.6057	-0.23051
4	0.33843	0.93207	-0.73924	-0.50733
4	-0.22416	-1.5042	-1.5508	-0.14915
4	0.32538	-1.0333	-1.3957	0.0017286
4	0.34482	0.26587	-1.2075	-0.053495
4	0.34891	-2.1293	-1.5622	0.11315
4	0.54464	0.73886	-0.37746	-0.6241
4	0.019787	-1.6805	-1.5506	0.17938
4	0.21107	0.17436	-1.5375	-0.17272
4	0.037573	-2.6503	-3.01	0.10543
4	0.23899	-0.14015	-0.94262	-0.3654
4	0.12981	-1.2877	-1.5486	-0.18929
4	0.63877	-3.0188	-1.7746	0.21494
4	0.035671	-1.4412	-2.7552	-0.074208
4	0.18156	-1.3128	-0.99277	0.016619
4	0.25202	-2.3624	-2.7742	0.28063
4	0.45776	-0.68215	-1.5795	-0.32323
4	0.51122	-0.21109	-1.3683	-0.22903
4	0.12852	-1.9399	-0.95663	0.28318
4	0.061479	-1.0168	-1.4507	-0.00025805
4	0.56111	-1.2887	-1.6752	-0.12024
4	-0.10816	-1.9079	-3.0256	-0.095482
4	0.26814	-0.077587	-1.8852	-0.15893
4	0.51632	-0.63655	-0.0086092	-0.1906
4	-0.16286	-1.1107	-0.41352	-0.34352
4	0.78322	0.30516	-1.3778	-0.33602
4	0.34381	-0.70981	-2.5048	-0.13878
4	0.75508	0.78613	-2.5569	-0.46046
4	0.058655	-0.49733	-1.086	-0.28876
4	-0.053737	-0.30872	-0.26578	-0.43782
4	0.085794	-2.4401	-2.0697	-0.058922
4	0.17743	-2.2614	-1.2937	-0.014635
5	1.3938	-0.28966	0.37242	0.33837
5	0.5645	-0.50744	-0.66023	0.028802
5	0.53382	-0.84432	-0.28249	-0.35468
5	1.6478	-0.71268	0.67083	0.18435
5	0.8638	-0.84103	0.39376	-0.76609
5	0.53474	-1.0386	-0.33935	0.47704
5	1.3297	-0.36893	0.18715	-0.45284
5	0.42214	-0.28444	-0.68422	-0.66666
5	0.64774	-0.23042	-2.7673	-0.27081
5	0.95899	-0.34609	0.68779	-0.58936
5	0.29856	-0.84032	0.14202	-0.34926
5	0.7008	-1.4034	0.96464	-0.74616
5	1.5288	-0.16436	-0.60826	-0.279
5	1.3903	-0.31393	-0.56958	0.40749
5	1.0055	-0.691	0.17825	0.23932
5	0.56476	-0.4358	-0.00037043	-0.56902
5	0.87558	-0.8616	0.91368	-0.74687
5	0.4984	-0.54865	-0.29397	-0.28302
5	1.4529	-0.93981	-0.51993	-0.44439
5	0.58705	-0.67387	-0.72841	-1.5092
5	1.0033	-0.92396	-0.058226	0.19954
5	1.582	-0.66324	-0.72342	-0.44368
5	0.97665	-0.62059	-0.054686	-0.56855
5	0.095314	-0.71385	-0.96426	-0.44141
5	0.8545	-0.09262	1.1647	0.2446
5	1.3143	-0.29526	0.20914	0.26844
5	1.8326	-0.3729	-0.27946	-0.36138
5	2.3016	-0.38563	-0.80897	-0.013621
5	1.7169	-0.54815	-0.054224	-0.24821
5	0.76287	-0.65739	-0.64745	-0.24748
5	0.99699	-0.95381	0.68879	-0.68654
5	0.90775	-0.23007	-1.435	-0.28686
5	0.98146	-1.0413	-0.073677	-0.055844
5	1.0894	-1.3497	-0.18831	0.077625
5	1.005	-0.63941	0.14579	-0.36057
5	1.0613	-1.2696	0.21144	-0.42755
5	1.5322	-0.45338	0.13978	-0.2875
5	1.8049	-0.40737	0.44571	-1.143
5	1.2443	-0.43126	-1.4437	0.116
5	1.5403	-0.75461	-0.96198	-0.92159
5	2.0132	-0.23153	-0.3021	0.00066683
5	0.77125	-0.27236	0.11388	-0.75245
5	1.4989	-0.90697	0.23333	-0.74432
5	0.075446	-0.88883	-0.78553	-0.1684
5	0.94938	-0.95384	-0.99789	-0.46706
5	1.4083	-0.84089	-0.26391	0.22242
5	1.48	-0.90039	-0.20506	-0.49961
5	0.49155	-1.3068	0.51379	-1.0354
5	1.2212	-0.61688	0.99949	-0.36981
5	1.113	-0.86376	-0.10068	-0.83746
5	1.4811	-1.3308	-0.29278	-1.2668
5	2.279	0.079479	-0.33755	-0.69447
5	0.98461	-1.3999	-0.65449	-0.49353
5	1.1466	-0.49059	0.68695	0.10048
5	1.616	-0.03763	-0.78792	0.35612
5	1.7884	-0.6023	0.36179	0.28843
5	1.1815	-0.30353	0.018133	-0.46031
5	0.70844	-1.0434	0.080813	-0.062321
5	1.3951	-0.080026	0.39429	-0.38866
5	1.7282	-0.437	0.7391	-0.58618
5	1.1685	-0.62808	0.65433	-0.39304
5	1.3376	-0.55005	-1.6921	-0.21548
5	1.0788	-0.19949	-0.23728	-0.7016
5	0.67786	-0.7527	-0.38937	-1.02
5	1.6022	-0.38602	-1.0309	-0.50061
5	0.15053	-0.77077	0.23861	0.02313
5	0.96237	-0.90466	-0.78329	-0.63757
5	1.1074	-0.28198	-1.7525	0.066039
5	1.3454	-0.63596	-2.1826	0.083184
5	1.4181	-1.1695	-0.25757	-0.02601
5	0.59056	-1.164	-0.96591	-0.82397
5	0.58565	-0.54023	-0.13842	0.40617
5	1.546	-0.59561	-0.092495	0.25045
5	1.4993	-0.32046	-0.39501	-0.26545
5	0.44395	-0.54991	-0.04091	-0.29944
5	0.20837	-0.90728	-0.66699	-0.19224
5	0.59431	-1.4465	0.055885	-0.59401
5	1.8549	-0.64164	-1.1885	-1.146
5	2.0067	0.016296	-0.93491	0.17783
5	1.0161	-0.97	-0.10036	-0.38266
5	1.7998	0.025683	-1.3124	-0.56694
5	0.65887	-0.60311	-0.081729	-0.27903
5	1.1554	-0.70257	-0.72941	-0.043703
5	1.0193	-0.55087	-0.32752	-0.14628
5	0.75724	-0.53748	-1.2822	-0.35735
5	1.171	0.082058	-0.53074	0.80313
5	1.6885	-0.51296	-0.95275	-0.14838
5	0.3572	-0.82641	0.35586	-0.2192
5	1.573	-0.76478	-0.71338	0.18618
5	1.0753	-0.1828	0.036573	0.48281
5	2.2576	0.11873	0.41326	1.0252
5	0.85551	-1.1244	-0.47854	-0.67129
5	1.2725	-0.47773	0.42678	-1.3096
5	2.24	0.07674	0.37431	-0.38046
5	0.10927	-0.84548	0.46042	0.44331
5	1.3915	-0.028819	0.56102	-0.47726
5	0.58557	-0.96611	-1.7325	-0.35967
5	0.24384	-1.2025	-0.97911	0.42241
5	1.221	-0.44954	-0.94696	-0.38495
5	1.3176	-0.51351	-0.16646	-0.50763
5	1.3932	-1.0085	-0.11284	-0.79039
5	0.47884	-0.8777	0.43596	0.131
5	1.8325	-0.90814	-0.084959	-0.92921
5	1.8845	-0.10503	-0.075233	-0.0043533
5	0.66437	-1.0188	-0.77218	-0.83159
5	1.434	-0.79313	-0.069545	-0.0029857
5	0.74634	-1.1831	-0.47142	-0.35149
5	1.013	-0.79965	-0.67634	-0.25604
5	1.3208	-0.85583	-0.1641	0.13246
5	1.1605	-0.27168	-0.46164	-0.031724
5	0.98178	-0.22391	-0.49926	-0.10289
5	1.1162	-0.5674	-0.86841	-0.26214
5	0.88898	-1.0683	-0.088551	-0.5189
5	0.63615	-0.43849	-0.79569	-0.042612
5	1.5099	-0.3381	-1.2972	0.26096
5	0.43228	-0.47089	-0.22328	-0.22072
5	1.0376	-0.55772	-0.44814	0.068592
5	0.17267	-0.85762	-1.1717	-0.70663
5	1.4669	-0.49509	-0.55429	-0.39457
5	0.68617	-1.1728	-0.039264	-0.63585
5	0.67896	-0.51172	-0.11565	0.48577
5	0.51269	-0.52516	0.029149	0.8609
5	1.4378	-0.20558	-1.0569	-0.90642
5	1.5019	-0.066639	-0.99076	0.41867
5	1.5456	-1.4496	0.29647	-0.64719
5	0.58111	-1.1866	-0.67185	-0.17114
5	1.1981	-0.4061	0.12868	0.32181
5	0.6183	-0.81708	-0.91472	-0.50397
5	1.4865	-0.25894	0.1183	0.040846
5	0.31106	-1.1286	-0.14248	-0.20505
5	0.42748	-0.93488	-0.09976	-0.13732
5	1.4034	-0.60464	-0.14353	-0.085181
5	1.4899	-0.43117	-1.154	-0.23557
5	1.2395	-0.93803	-1.3488	-0.19706
5	0.85753	-0.49212	0.08215	-0.0077505
5	0.70653	-0.36529	-0.46061	-0.79019
5	1.9785	-0.71013	-0.098304	-1.0381
5	2.1785	-0.26998	-0.43397	-0.26725
5	-0.065424	-0.9364	-0.052426	-0.2534
5	1.2389	-0.65176	0.38862	-0.47099
5	0.52359	-1.3355	-0.70615	0.0070246
5	0.61658	-1.009	0.22709	-0.38752
5	1.1611	-0.35118	0.047192	-0.96211
5	2.3861	-0.0030674	0.051929	-0.17546
5	1.1568	-0.78133	-1.3141	-0.46207
5	1.4963	-0.31707	-0.51292	-0.42157
5	2.0998	-0.83654	0.28168	-0.50143
5	0.77026	-0.78684	-0.58507	-0.49992
5	1.8719	0.3057	-1.3541	0.026461
5	0.6888	-0.66547	-0.67871	-0.69557
5	0.90462	-0.85626	0.089412	-0.59118
5	1.3036	-0.64927	-0.56845	0.41949
5	1.6135	-0.1225	-0.48797	0.167
5	0.78936	-0.44776	0.040944	-0.40751
5	2.1655	-0.52877	0.22546	-0.53523
5	0.99613	-0.076287	-0.30131	0.52425
5	0.9684	-1.1638	0.7823	-0.87496
5	1.3833	-0.15677	-0.30224	-0.55141
5	0.94509	-0.72761	0.79161	0.2847
5	0.95073	-1.4502	0.067922	-0.18663
5	1.3842	-0.7504	-0.49741	0.30694
5	1.8323	-0.78885	-0.43327	-0.52842
5	1.37	-0.76926	-0.59257	0.023306
5	0.95153	-0.57645	-1.5975	-0.55622
5	0.78582	-0.44278	-0.30511	-0.22347
5	1.2709	-0.31056	0.5688	-0.34428
5	1.6263	-0.63832	0.86124	0.065181
5	0.08491	-0.76627	-0.15582	-0.57096
5	0.74121	-0.71046	0.12406	-0.73272
5	1.5982	-0.8491	-0.9049	-0.22217
5	1.3253	-0.8817	0.58117	-1.1398
5	1.0836	-1.0345	-0.57681	0.51953
5	1.2236	-0.83749	-0.45431	-0.13927
5	1.3773	-0.19721	-0.40831	-0.071181
5	-0.16625	-0.87889	-0.82221	0.52711
