# Supplementary material for: Gene expression trees in lymphoid development
Source: BMC Immunol. 2007 Oct 9;8:25. doi: 10.1186/1471-2172-8-25 (PMC2244641; doi:10.1186/1471-2172-8-25)
Supplement: Additional data file 7 — SIM Datasets. Data sets from simulated MixDTrees. See readme.txt for file descriptions. The first column indicates the true label of the sample. [file 1471-2172-8-25-S7.zip › 3/gen_dag_sim_c5_s500_e308_d10__15__20__20__35_n0.txt]

1	-0.16063	0.58184	0.58068	-0.6866
1	-0.89205	3.4651	2.5681	1.6316
1	-2.1385	3.0545	2.0789	1.943
1	-0.65086	1.7142	0.90784	0.13389
1	-2.5616	3.3793	3.1587	-0.023239
1	-0.51598	0.23212	1.3228	-0.25042
1	-1.9105	5.5364	4.7821	2.7537
1	-1.061	-0.10003	-0.46767	-0.24505
1	-1.9517	2.7615	2.7869	1.5885
1	-2.2292	2.3122	0.91036	1.6278
1	-1.3541	4.8463	4.3719	2.751
1	-0.80096	2.4928	2.2216	0.41681
1	-0.38429	0.77683	1.3138	0.26301
1	-1.0746	1.8099	2.0192	1.3513
1	-1.9853	2.6093	2.8935	0.94459
1	-0.8467	1.9304	1.7679	1.415
1	-1.6502	2.9118	2.0322	0.70232
1	-1.2004	2.1276	2.7374	0.38652
1	-2.1107	3.3025	3.4888	1.9719
1	-0.33573	1.5969	2.2444	1.3445
1	-2.1509	3.0201	2.4779	2.2585
1	-0.93561	0.73346	0.50576	-0.60856
1	-1.5654	1.4268	1.9372	-0.14722
1	-0.91226	2.6016	1.153	2.1319
1	-0.68027	2.3425	1.2193	0.36058
1	-0.56463	1.2191	1.4248	1.4346
1	0.021445	1.9561	2.1567	1.0981
1	-1.0996	1.7859	3.5411	1.7454
1	-0.82394	1.3616	1.3432	0.58497
1	-1.6602	2.2753	1.1935	1.095
1	-1.4201	0.87253	0.87744	-0.020951
1	-0.96451	2.7931	3.7562	-0.87719
1	-0.84369	1.2694	2.658	-0.46674
1	-1.5992	1.5643	1.8946	0.73841
1	-2.3825	2.3305	2.8898	2.0336
1	-1.7532	2.588	2.0488	0.50432
1	-1.2023	1.0374	0.7655	-0.4924
1	-0.28266	1.4294	2.2101	-0.57362
1	-0.31341	1.547	0.02119	-0.67185
1	-1.8269	2.4705	2.4038	1.6471
1	-1.0827	3.4596	3.0372	1.5996
1	-1.4983	2.5086	2.3827	0.5839
1	0.72387	-0.10061	-0.19631	1.2279
1	-0.59085	2.9028	2.4135	1.2171
1	-1.9989	2.906	3.0726	0.87983
1	-0.23705	2.1904	2.7205	1.079
1	-0.99125	1.0328	2.0593	0.21822
1	-1.6265	3.3161	2.3691	1.4095
1	-0.66297	1.0018	1.2434	-0.32987
1	-1.3634	2.2066	3.2879	1.9783
2	-1.3274	0.46432	-0.75251	-0.25587
2	-1.1646	1.2787	-0.85643	1.2815
2	-0.61761	1.0855	-0.35712	1.1749
2	-1.7292	1.4843	-0.3807	-0.23635
2	-0.41044	0.84154	-0.35905	0.35847
2	-0.69411	1.107	-0.61804	1.3187
2	-0.78359	1.3216	-0.29812	1.6075
2	-1.2263	1.1596	0.32119	0.015579
2	-1.0583	0.92197	0.32267	0.29028
2	-0.57373	0.92687	-0.22688	-0.15018
2	-1.1637	0.84535	-0.8716	-0.22219
2	-2.3774	1.1244	0.14616	2.0263
2	-1.2115	1.1245	-0.3713	-0.055531
2	-1.5233	0.93158	-1.09	0.9012
2	-0.14494	0.68515	-0.88752	-0.4577
2	-0.94824	0.69565	-0.68992	0.88246
2	-1.6927	1.0303	-0.80343	0.32402
2	-0.92446	0.52478	-1.1131	-0.9275
2	-2.6549	1.1904	0.14218	0.39395
2	-2.3528	1.0711	-0.064938	0.80258
2	-2.4723	1.35	-0.17364	0.016182
2	-2.4909	1.2698	0.10555	0.50001
2	-1.4213	0.63419	-0.49811	-0.25263
2	-1.8454	0.73951	-0.39874	0.70643
2	-2.1457	1.3327	-0.8145	0.96929
2	-1.3163	1.2588	-0.34307	1.5506
2	-1.4792	0.67739	-0.46075	0.47211
2	-0.89577	0.94501	-0.88947	0.88984
2	-0.59544	0.66971	-0.57921	0.10472
2	-0.92791	0.54673	-1.1546	0.10489
2	-1.2313	1.098	-1.2304	-0.43157
2	-0.55074	0.64603	-0.36901	0.67113
2	-0.9878	0.71219	-1.1034	1.8072
2	0.4376	0.64811	-0.87252	-1.85
2	-1.4313	1.1227	-0.6106	0.14134
2	-2.2519	1.338	-1.1051	0.81342
2	-1.3069	0.34969	-0.60989	0.52474
2	0.15144	1.1058	-0.32147	2.8687
2	-0.97506	1.309	0.41897	0.53149
2	-0.9497	0.93207	-0.25644	-0.044759
2	-0.98191	1.3088	-0.37338	0.50398
2	-1.7588	1.3079	-0.46445	0.83989
2	-1.5903	1.1212	-0.78698	1.0489
2	-1.5695	1.0552	-0.78492	0.9446
2	0.60889	0.70836	-0.23048	0.1783
2	-1.0753	0.96203	-0.29457	-0.16496
2	0.076513	0.80559	-0.52164	0.88385
2	-0.41771	0.88928	-0.53274	2.0188
2	-2.5223	1.5163	-0.67078	0.9011
2	-1.0358	1.2889	0.045011	-0.054892
2	-3.0307	1.0778	-1.0004	3.0332
2	-0.47431	1.2493	-0.33583	-0.71132
2	-0.73206	0.647	-0.57238	0.21132
2	-0.84912	1.0999	-0.26001	0.14014
2	-0.74517	1.1092	-0.10811	-0.20994
2	-0.69247	0.72401	-0.53812	1.6587
2	-0.81524	1.1386	0.025175	0.90999
2	0.09445	0.50846	-0.90641	1.336
2	-2.3345	1.3607	-0.95513	0.065406
2	-1.319	1.3408	-0.27393	1.8464
2	-0.39912	0.58013	-1.085	0.84489
2	-1.9402	1.238	-0.30368	0.72094
2	-1.4695	0.87986	-0.31536	0.60237
2	-1.0046	1.118	-1.1837	0.72958
2	-0.34591	1.0702	-0.95314	-0.48303
2	-0.67632	0.57045	-0.53453	1.0263
2	-1.4347	1.1252	-0.62739	-0.47917
2	-0.84784	0.85335	-0.063641	-0.59726
2	-0.89405	1.0159	-0.50981	0.83242
2	-1.6006	1.1518	0.27433	0.5163
2	-1.6354	0.98766	0.3028	0.0050219
2	-0.66883	0.62233	-0.69534	0.99195
2	0.15502	0.8063	-0.86386	-0.26263
2	0.23915	0.41946	-0.81406	0.56742
2	-1.0144	1.1444	-0.53254	0.11506
3	-1.8875	-2.7583	-2.5642	1.1143
3	-1.4977	-1.1117	-1.8179	-1.2019
3	-1.0253	-0.67132	-1.432	-0.65204
3	-1.7867	-0.5441	-1.3619	0.89287
3	-0.9248	-1.7592	-1.8018	0.80767
3	-1.314	-1.0102	-1.5306	1.4982
3	-1.5166	-0.67673	-1.2337	0.28346
3	-1.1064	-1.9575	-2.6371	1.8978
3	-0.82503	-2.2931	-2.921	1.8034
3	-0.9463	-1.9738	-2.0058	0.22934
3	-0.67479	-3.3499	-3.9075	3.6547
3	-1.1139	-1.7371	-2.5345	0.18083
3	-0.011316	-2.6047	-2.4036	2.6203
3	-1.2443	-1.517	-2.0563	0.50302
3	-0.42768	-2.2763	-1.7634	3.1681
3	-0.51889	-2.2714	-2.0524	2.5808
3	-0.38593	-0.97803	-0.87462	1.7484
3	-1.3737	-1.4673	-2.1207	2.3058
3	-1.0304	-2.1619	-2.2597	1.4431
3	0.31821	-1.4092	-1.7453	-0.0076945
3	-0.16818	-1.8691	-2.72	1.4573
3	-0.55292	-3.4187	-3.2453	2.0092
3	-0.75873	-2.6466	-2.4805	3.4371
3	1.0561	-0.55114	-1.1042	0.23082
3	-1.3108	-1.7024	-2.7013	1.3967
3	-1.0489	-3.3682	-3.2138	2.0518
3	-1.3954	-2.1225	-2.4281	0.46605
3	0.024827	-1.8403	-1.616	0.36042
3	-0.68855	-0.80404	-0.91292	-0.67837
3	-0.72067	-0.70243	-1.012	-1.0943
3	0.28248	-2.2668	-2.4415	1.2964
3	-0.81741	-1.4055	-1.6819	0.35285
3	-1.3617	-1.6136	-2.2034	1.9101
3	-0.26702	-1.8422	-2.0903	0.36581
3	0.28724	-1.2997	-1.8015	-0.4349
3	-1.0645	-0.76453	-1.3221	0.10711
3	-1.1941	-2.4649	-2.7903	0.739
3	-1.9519	-2.9553	-3.0649	2.1525
3	1.4579	-2.2351	-2.3241	1.6909
3	-1.4187	-3.3567	-3.3468	1.8842
3	-1.3142	-0.73034	-0.43049	1.3554
3	-2.102	-1.5671	-1.4671	0.68682
3	-1.7347	-0.89487	-0.95805	0.97931
3	-1.2294	-2.0511	-2.3392	-0.049958
3	-2.059	-0.81782	-0.88732	-0.44996
3	-1.7524	-1.0663	-1.5131	2.0004
3	-1.8045	-1.1927	-2.1593	0.18715
3	-0.28435	-1.3773	-1.981	2.8602
3	-1.6292	-0.69898	-1.1766	1.7661
3	-0.96713	-1.5513	-1.0863	1.0047
3	-0.96231	-2.3466	-2.6715	2.1756
3	-1.4215	-2.8074	-2.8837	1.5904
3	-0.8168	0.34596	0.15121	-1.0434
3	-1.2972	-1.1126	-0.95717	-0.19013
3	-0.88121	-2.0284	-2.6089	1.245
3	-1.6365	-2.0617	-2.0831	2.8553
3	-0.26911	-1.3284	-2.0936	1.2257
3	-0.50142	-0.50804	-1.1978	-1.574
3	0.23087	-2.292	-2.5768	1.863
3	-0.28924	-0.75553	-1.5558	-1.2129
3	-0.83148	-2.734	-2.7961	1.4032
3	-0.28369	-2.6296	-2.6746	2.1079
3	-1.087	-0.78291	-1.4056	-0.61135
3	-1.141	-2.3955	-3.1615	0.60047
3	-0.57062	-2.1061	-3.0735	1.0375
3	-1.1361	-2.9761	-3.3386	1.3134
3	-0.17119	-0.98179	-1.2684	-0.54181
3	-0.65248	-0.50737	-0.98814	0.013029
3	-1.0678	-1.7567	-2.0813	1.4024
3	-1.1762	-0.16322	-0.81403	-2.1577
3	-2.3382	-1.628	-2.2373	0.79736
3	-0.84832	-0.40742	-1.1252	1.3281
3	-0.93758	0.70739	-0.42587	-0.30926
3	-1.5496	-1.6087	-2.7589	3.2821
3	-1.2428	0.066347	0.078681	-0.14563
3	-0.53007	0.37723	-0.71517	0.28681
3	-2.0069	-1.2014	-1.7318	1.5561
3	-0.4179	-1.0827	-2.0851	2.0325
3	-1.8458	-1.6008	-2.5177	2.2737
3	0.056376	0.03125	-1.2695	0.18847
3	-0.8855	-1.41	-2.3511	1.6577
3	-0.86126	-1.7055	-2.1767	2.0899
3	-1.0324	-1.966	-2.2389	1.8946
3	-0.41088	-0.48591	-1.1858	0.63488
3	-1.0956	-1.9196	-2.4287	1.8861
3	-1.8176	-2.0372	-2.5824	0.25299
3	-0.5303	0.11975	-0.010777	-0.59279
3	-1.803	-1.1061	-1.357	1.1186
3	-2.3069	-0.83551	-1.1769	0.54602
3	-1.3302	-1.4768	-1.5563	0.66419
3	-1.5279	-2.2545	-2.388	1.7784
3	-0.29191	-1.597	-2.1301	-0.18914
3	-1.4765	-1.2939	-1.6159	0.4161
3	-1.4727	-0.7296	-1.0702	0.8888
3	0.33373	-2.629	-3.1972	1.4254
3	-0.18592	-2.2099	-3.044	0.77644
3	-0.90115	0.25981	-0.61275	-0.3446
3	-1.1554	-0.11049	-0.61299	-0.029417
3	-0.91148	-0.17975	0.15306	0.69055
3	-0.65908	-0.34498	-0.43468	0.91823
4	-1.1044	-2.7885	-0.83002	-1.7072
4	1.0031	-0.27472	1.3865	-0.46789
4	0.16882	-1.6962	-0.96266	-1.8227
4	-1.5482	-2.8934	-2.0907	-1.7099
4	-0.13608	-0.88613	0.89127	-1.5189
4	-0.41752	-1.6889	-1.0681	-1.9238
4	-0.77546	-3.0943	-2.6661	-3.1321
4	-1.7158	-2.9577	-1.5957	-1.8018
4	0.36735	-0.74214	-0.27354	-0.52526
4	0.66847	-2.0052	-1.0581	-2.2028
4	1.1243	0.68942	0.88868	-0.29381
4	1.1664	0.48298	-0.14421	-0.25532
4	0.9084	-0.40025	1.877	-1.1635
4	0.0084465	-0.58823	0.26893	-0.63983
4	0.67849	0.14242	1.0638	-1.8807
4	0.73561	0.66031	1.0263	-1.0304
4	-1.6037	-3.1336	-2.2229	-2.8621
4	-0.89856	-1.2033	-0.8441	-1.1731
4	1.1016	-1.4823	-0.88435	-1.6497
4	0.79722	-1.3824	-0.9639	-0.74613
4	0.070372	-1.2135	-0.6632	-1.373
4	0.88235	-1.9191	-0.23152	-1.4454
4	-0.4136	-2.4905	-3.4177	-2.3471
4	-0.66451	-1.9279	-0.13815	-1.3727
4	-0.24712	-0.55575	0.15352	-1.0879
4	-2.4062	-5.5932	-3.6061	-4.0247
4	0.15579	-2.2369	-0.40287	-2.0756
4	-1.1603	-2.7993	-2.8895	-2.2263
4	0.52569	-0.49581	-0.65008	-0.17398
4	0.80679	-0.21962	1.0027	-0.62101
4	0.24917	-1.3922	-0.57195	-1.7173
4	-0.56517	-3.3548	-1.6088	-2.5028
4	0.36867	-0.43854	0.80197	-0.46009
4	-0.65574	-4.1524	-3.2373	-2.8223
4	1.1231	0.64091	0.3083	-0.524
4	-0.1993	-1.1187	-1.3422	-0.78204
4	-0.89603	-3.8817	-4.0105	-3.5404
4	0.53717	-1.0868	-2.0276	-1.0056
4	0.16515	-0.45323	-0.59518	-0.61254
4	-0.027119	-0.88694	0.7787	-0.70396
4	2.0567	-0.69381	0.14043	-1.263
4	0.33259	-2.1296	-2.3232	-2.9176
4	-1.3289	-3.0242	-1.644	-1.3717
4	-0.44493	-0.73208	0.23234	-1.7366
4	0.64143	-0.96606	-0.51428	-1.6602
4	0.89614	0.072628	1.1312	-0.86512
4	0.32061	-0.94744	-1.0732	-1.6546
4	0.67355	-2.5982	-1.8224	-1.7189
4	-0.47671	-2.1317	-1.2645	-1.4051
4	-1.5126	-3.7407	-3.6347	-2.7814
4	-1.5906	-3.2552	-1.3269	-2.6289
4	0.7644	-1.2052	-0.65061	-1.6409
4	0.18636	-1.2301	-2.2824	-1.6112
4	0.83176	-1.742	-0.80472	-0.87605
4	-1.0516	-3.9961	-3.219	-3.4421
4	2.0299	1.3405	-0.37079	0.030934
4	-0.76176	-2.673	-0.54866	-1.9561
4	-0.32478	-0.42822	0.59503	-1.0838
4	0.83938	-0.0075295	1.7943	-0.76733
4	-0.7789	0.01666	0.233	0.18798
4	2.7254	-0.2713	-0.25116	-1.3488
4	1.0177	-0.88317	-0.75261	-1.3274
4	1.0496	-1.2394	-0.74392	-1.6772
4	-0.4843	-2.5909	-1.5412	-1.7373
4	-0.32238	-1.3631	-0.20422	-1.6794
4	-0.71767	-1.0627	-2.0097	-1.2667
4	-0.19117	-2.211	-1.8254	-2.4463
4	1.1902	0.5768	0.32931	-1.2105
4	0.76335	-1.3185	-1.1961	-1.8966
4	-1.1958	-2.1293	-1.3026	-1.614
4	-0.67781	-0.70552	0.092635	-0.57731
4	0.54594	-2.0064	-1.2947	-1.7537
4	1.1653	0.24221	-0.75503	-0.97789
4	-0.28272	-0.61165	0.87008	-1.1885
4	1.2756	-1.493	-1.455	-1.5172
4	-0.4419	-0.55548	0.93328	-1.1356
4	1.9064	1.3148	-0.69752	-0.34063
4	0.052719	-0.36624	0.50387	-0.39088
4	0.049816	-0.82847	-0.46708	-1.304
4	-1.1223	-3.9086	-2.4502	-3.0403
4	-0.097336	-2.2916	-1.9355	-2.0703
4	-0.9417	-2.7501	-1.3079	-0.93229
4	0.16202	-2.5539	-1.069	-2.0264
4	1.5419	-0.29119	-0.49133	-2.2419
4	-0.30572	-3.3714	-1.8367	-3.5012
4	-0.4289	-2.3089	-2.0244	-2.1973
4	2.0068	1.045	0.73576	0.40749
4	0.29218	-2.462	-1.2675	-2.5719
4	-1.3446	-3.1399	-2.6387	-2.0376
4	-0.86444	-2.958	-1.8739	-2.1602
4	-0.41112	-1.396	-1.5281	-0.95052
4	-0.78119	-2.7917	-1.0251	-1.8085
4	-0.30774	-1.8737	-0.91578	-0.82681
4	-0.89689	-2.4657	-2.6249	-2.0307
4	0.41355	-1.4598	-1.0659	-1.6601
4	0.026829	-0.91018	-1.3777	-1.9592
4	-0.59101	-0.24548	0.75758	-1.6495
4	1.4446	-0.36363	-0.58046	0.44895
4	1.4298	1.7508	2.9257	0.12814
4	-1.2783	-2.3377	-0.39038	-2.3636
5	-0.9775	2.2402	-0.26005	1.4062
5	-2.0485	-0.070325	-0.84971	-1.6175
5	-1.8994	1.0173	-2.4011	-0.37167
5	0.10526	-1.7469	-0.25115	-0.27846
5	-0.69668	-0.33467	-1.8695	-0.3794
5	-0.44358	-0.75836	-0.36176	0.0083194
5	-0.55732	-0.58269	-1.4323	0.67077
5	-0.55215	0.14242	-0.67053	-0.2816
5	-1.639	1.0579	-0.9139	0.22245
5	-2.3309	0.65522	0.57826	-0.80059
5	0.86045	-0.2729	1.2455	-1.1897
5	0.23995	-1.2007	-2.1096	-1.5442
5	-2.0173	1.91	-1.5786	-0.62194
5	-1.3996	0.38864	-0.48977	0.67933
5	-2.4665	0.77651	-0.29785	-1.189
5	-1.0608	1.2317	-0.695	0.018148
5	-0.74314	0.76917	1.6208	1.2977
5	-0.3767	0.66733	-1.3803	0.52252
5	-1.7871	0.26224	-1.5622	-1.0292
5	-2.0722	1.3573	-1.1939	1.3055
5	-0.17837	-0.17509	-0.64929	0.94479
5	-0.31831	0.30991	-1.0332	-0.12996
5	-0.16403	-0.026807	-1.4381	-0.52973
5	-1.8614	1.6876	0.2654	0.4346
5	-1.2035	0.075766	-1.2202	-1.8014
5	-0.86508	1.1307	-0.65851	0.042804
5	-0.8106	-0.87521	-1.2418	-0.9364
5	-1.5066	0.66742	-0.8934	0.30633
5	0.43764	-1.0586	-0.96284	0.43159
5	-1.6749	1.1564	-1.7841	0.39801
5	-0.65405	1.0569	-0.43145	0.024908
5	-1.6789	0.67491	-0.84656	-0.37504
5	-0.33687	0.7964	-1.9097	-0.53039
5	-1.5976	1.057	0.4225	1.136
5	0.09268	-0.29977	0.38411	-0.27243
5	-1.2484	0.8801	-0.2776	0.024245
5	-0.0098087	-1.651	-1.5395	-2.0738
5	-1.2185	0.39241	0.78976	1.5
5	-1.2034	-0.21833	-2.5964	1.0956
5	-1.1904	0.24619	0.20984	0.40794
5	-0.067364	-1.2539	-1.4004	-1.0633
5	1.4276	-1.7652	-2.9422	-0.42631
5	-1.0519	-0.037614	-0.72369	-0.07734
5	-1.542	0.25941	-2.3505	0.58936
5	-0.82752	0.48175	-1.4144	-1.2497
5	-0.33154	0.031618	-0.47759	0.71826
5	-1.7238	1.9714	-0.69782	0.42818
5	-0.20396	0.41876	-0.88176	0.089979
5	-1.9189	0.91597	-0.48037	0.26459
5	-2.6884	1.4922	-0.33214	0.47367
5	-0.21395	-1.806	-1.7563	-0.30677
5	-1.3283	1.4092	-0.086199	-1.1489
5	-1.0862	-1.0886	-2.3122	-1.4153
5	-2.1422	1.6542	0.55092	2.0258
5	-2.043	0.92735	-0.87715	0.022978
5	-1.5314	2.1428	1.3871	0.19722
5	-0.62446	0.12309	-0.68513	-0.11932
5	-1.4788	0.6443	-0.27548	-1.6882
5	-1.4563	0.22711	-1.8716	-1.0878
5	-1.2044	0.66953	0.48443	-0.64501
5	-1.2067	0.43947	0.13919	0.36754
5	-1.0649	-0.37982	-1.8503	0.4877
5	-1.5505	0.23162	0.62942	0.46991
5	-0.43971	0.048098	-1.3811	-0.12907
5	-0.90001	0.2388	-2.6394	0.17999
5	-0.85357	0.45363	0.73317	-0.43478
5	-0.75056	-0.66754	0.39996	-0.74306
5	-0.23887	0.090284	-0.96339	-1.7073
5	-0.40064	-0.3486	-0.51852	-2.1045
5	1.0013	-1.0331	-2.6529	-1.1852
5	-2.1509	1.1684	-1.3192	-1.3426
5	0.66591	0.29701	-0.14595	1.0364
5	-1.1051	0.84002	-1.1871	-0.77703
5	-0.83239	1.7968	-2.5223	0.26155
5	-1.1631	1.9938	-0.039579	-1.1933
5	-0.69639	-0.23186	-0.50747	-0.39475
5	-0.684	0.49861	0.46545	-0.43376
5	0.64332	-1.0242	-2.1784	-1.3463
5	-0.74685	-0.14682	0.63419	0.1004
5	-1.8773	1.0471	-0.20149	-0.56711
5	-1.1322	-0.58439	-2.9743	-0.18692
5	-1.7425	1.5615	-1.0131	0.43907
5	-1.9458	0.78045	-1.6568	0.32368
5	-1.457	0.3529	-0.58169	-0.2869
5	-1.4634	0.80032	-0.69837	-0.85522
5	-1.1303	1.2806	-0.14819	-0.031102
5	-0.56871	0.34088	-1.0159	0.28079
5	-1.2127	1.3195	0.26872	-0.48674
5	-1.622	1.4221	0.9099	-1.2899
5	-1.2658	0.33488	-0.84606	0.068622
5	-1.8509	1.8873	-0.30108	0.34759
5	0.61641	-1.8908	-2.9788	-1.6358
5	0.28881	-0.94227	-1.0428	0.66468
5	-0.76698	0.26573	-1.1186	0.14731
5	-0.004768	0.070969	0.20052	-1.3085
5	-1.1481	0.095	0.24186	0.22478
5	-1.2311	0.26249	-0.34707	1.1322
5	-1.458	0.0012115	-1.3413	0.50218
5	-1.4528	0.92164	1.0073	0.42783
5	-0.43557	-0.21005	-0.44723	-1.0327
5	-1.6113	1.3038	0.47592	-0.097835
5	0.19361	-1.467	-2.091	0.24432
5	-1.4933	0.43808	0.76283	-0.069911
5	-2.0378	2.3014	-1.0497	1.0678
5	-0.44431	-0.18402	-0.72437	-0.66
5	0.38323	-2.2877	-1.8785	-0.1833
5	-1.8724	1.1146	-1.2278	-3.0341
5	0.39399	-2.2729	-1.5964	-0.80033
5	-1.1367	-0.35429	0.42838	-0.76619
5	-2.0011	0.75675	-1.9386	0.72299
5	-3.4825	3.119	1.1631	1.4304
5	-2.0886	2.1176	-0.44101	0.65865
5	1.0963	-1.8922	0.30308	-0.30414
5	-0.84267	0.26496	-0.89842	0.42748
5	-1.044	0.4196	0.60327	0.85728
5	-1.178	0.58099	-0.27211	-0.90942
5	-0.066282	-0.17747	-2.6191	-0.70169
5	-2.2814	0.25465	0.081206	-0.20751
5	-1.7604	-0.01741	0.1283	-0.028152
5	-1.8556	1.7586	0.76234	-0.50448
5	-0.8632	0.16435	1.1419	-0.66716
5	-1.5727	0.14191	-0.70655	0.76961
5	-0.54633	-0.71565	-1.513	-0.77988
5	-0.86595	0.71762	-1.3285	0.39281
5	-1.5672	-0.081522	-1.1726	-1.3631
5	-0.026349	-0.62604	-0.51994	0.24394
5	-0.68235	-0.74256	-1.7738	-0.24165
5	-2.3928	1.5413	0.027774	0.89907
5	0.49384	-1.9673	-2.7349	-1.6661
5	-0.40467	-1.6441	-1.6263	-0.14917
5	-0.38951	0.56079	-1.3115	-0.29589
5	-0.31185	-1.2707	-0.082276	-0.24237
5	-0.6829	-0.35006	-0.82685	-0.36776
5	-0.1891	-0.043491	-1.0732	-0.45525
5	-1.7566	0.49377	-0.68567	-0.056009
5	-1.4005	-0.021043	0.55233	-0.90748
5	-1.5648	0.035365	0.14229	-0.57032
5	-1.1951	-0.18232	-1.4035	1.038
5	-1.8271	1.1694	-0.62057	1.2665
5	-1.3151	1.1346	-0.36053	-1.456
5	0.16502	-1.0364	-0.71091	-0.086849
5	-1.5154	1.6594	-0.21185	-1.0777
5	-0.74046	-0.63638	-2.4008	1.0958
5	-1.3803	1.3448	0.29885	0.39943
5	-0.36235	-1.1924	-0.76688	-0.59049
5	-2.2645	2.259	-1.0957	0.21635
5	-2.0379	1.1098	-0.026034	-0.39813
5	-0.081404	-1.3046	-1.3131	-0.85103
5	-2.344	1.5388	0.98035	1.4424
5	0.22591	0.42592	-0.70873	0.58412
5	-0.22963	-0.19212	0.81007	0.095998
5	-0.60222	-0.0584	0.81438	-0.12395
5	0.00673	-0.35219	-0.31285	0.18957
5	-1.3265	1.2867	-1.6795	-0.64465
5	-0.7421	1.5871	-1.5241	-0.74254
5	0.24808	-0.98561	-1.5122	-0.50549
5	-0.41746	-0.29652	-0.90131	-0.032109
5	-0.41052	-0.50152	-1.0398	-1.6014
5	-0.79232	-0.43483	0.027142	-1.1068
5	-1.8129	0.85683	-0.51892	0.20449
5	-2.4303	1.3315	-1.7179	-0.23711
5	0.068825	-0.47082	1.1428	-0.31997
5	-0.64397	-0.43704	-0.24602	-0.6005
5	-1.0202	1.4413	1.0757	1.2404
5	-2.3009	0.7728	0.54822	-0.7872
5	0.33142	-1.3246	-1.4499	-1.6816
5	-0.2058	-1.2005	-1.98	-1.0059
5	-1.4312	0.46095	-0.035188	0.7492
5	-0.83901	-0.47791	-0.38403	0.89672
5	-0.68861	0.36654	-1.0046	-0.84584
5	-1.0677	0.62753	2.3819	-0.65022
5	-0.97192	0.089475	-0.48467	0.67848
5	-1.4818	0.80306	0.83022	0.81623
5	-0.87654	1.2614	-0.27212	-1.9508
5	-0.22949	-0.80408	-1.8253	-0.78012
