# Supplementary material for: Gene expression trees in lymphoid development
Source: BMC Immunol. 2007 Oct 9;8:25. doi: 10.1186/1471-2172-8-25 (PMC2244641; doi:10.1186/1471-2172-8-25)
Supplement: Additional data file 7 — SIM Datasets. Data sets from simulated MixDTrees. See readme.txt for file descriptions. The first column indicates the true label of the sample. [file 1471-2172-8-25-S7.zip › 3/gen_dag_sim_c5_s500_e300_d10__15__20__20__35_n0.txt]

1	0.31228	-0.2968	-1.4224	1.7212
1	1.0398	0.15837	-0.67461	1.4909
1	1.9124	-1.7808	0.25848	-0.10562
1	-0.58581	0.27239	-0.88506	0.42075
1	0.53853	-1.7357	-0.083858	-0.43409
1	0.64258	-0.58564	-1.909	0.012799
1	0.010593	-0.17098	-2.3631	1.0956
1	0.25391	-1.1025	-1.693	-1.0489
1	1.0183	-1.0202	-1.7724	-0.50554
1	1.1548	-1.4143	-0.97009	-0.61354
1	0.32887	-0.98721	-0.77998	0.6116
1	-0.13455	-0.50102	-1.1295	1.2147
1	1.9288	-1.3366	-1.8286	0.085531
1	1.1933	-1.5115	-0.69695	-0.30379
1	0.63226	-0.845	0.0069378	0.73156
1	0.76409	-0.29868	-2.0544	0.66913
1	1.1084	-0.27793	-1.5074	1.262
1	1.0982	-0.98025	-0.1493	-0.47651
1	0.024117	-1.5561	-2.6341	-1.8425
1	1.0421	-0.12217	-1.2374	-0.26653
1	1.2496	0.083729	-2.3858	0.38238
1	0.77788	-0.64225	-1.3934	-0.15504
1	-0.44591	1.0719	-2.8489	3.0068
1	1.2424	-1.5805	-0.90794	1.4057
1	1.2106	-2.506	-2.4061	-0.83405
1	1.5064	1.0863	-3.2195	2.3333
1	1.1389	-0.28819	-0.89592	0.20323
1	1.4384	-0.96576	-0.99892	-0.1192
1	0.58751	-1.095	-2.4485	-0.82931
1	1.3547	-0.16396	-1.7925	1.4241
1	1.1431	-0.87211	-0.93794	1.1949
1	1.3015	-2.2006	-0.81906	-0.12505
1	1.407	-1.2413	-0.16262	2.61
1	1.0917	-1.3048	-1.6242	-1.2563
1	1.2781	-1.8884	-2.1514	0.26934
1	-0.44193	0.63219	-1.6444	0.70043
1	0.43008	0.21413	-0.3011	1.7593
1	-0.49738	0.96072	-0.42622	1.7976
1	1.1341	-1.3185	-2.5948	-0.40297
1	0.82075	-0.87301	0.020071	0.80968
1	0.56945	0.17601	-0.71212	1.3736
1	1.0157	-0.29054	-1.3963	1.757
1	0.49213	-1.0505	-2.4229	0.88196
1	0.45692	-0.75507	-1.8229	-0.088277
1	0.74044	-1.063	-1.9133	0.25477
1	1.1282	-2.1765	-1.4985	-1.5016
1	0.45303	-1.9372	-1.982	-0.67894
1	0.5022	0.57143	-3.065	0.040707
1	-0.51361	0.67086	-1.7931	0.063531
1	0.84561	-1.6972	-0.23824	0.17724
2	-0.45284	1.225	-2.2793	-1.4626
2	-1.1541	0.93765	-1.3512	-1.1776
2	-0.30771	1.1523	-1.865	-0.84334
2	-0.21651	1.2604	-1.51	-2.1289
2	-1.0091	0.89041	-1.5784	-1.0757
2	0.39993	1.111	-2.1702	-0.54231
2	0.071222	1.0951	-2.7046	-1.1551
2	-1.0052	0.92593	-1.561	-0.83654
2	-0.16145	1.0695	-2.8143	-1.2852
2	1.4307	1.5139	-2.397	-1.3279
2	0.13162	1.1724	-1.7039	-0.87125
2	1.0511	1.3975	-2.0871	-0.81217
2	-0.43119	1.0964	-2.0727	-0.51835
2	-0.33429	1.1655	-2.126	-1.1345
2	0.24035	1.1559	-2.0205	-1.1517
2	0.1399	1.0595	-1.8545	-0.2144
2	0.65628	1.0978	-2.3065	0.091852
2	1.0935	1.2684	-1.7077	-1.0533
2	0.77107	1.4115	-2.2429	-1.988
2	0.82534	1.2703	-2.5161	-1.0461
2	0.29058	1.2038	-1.5609	-1.1961
2	-2.0387	0.99258	-2.102	-1.6655
2	-0.12175	1.1737	-1.7052	-1.0544
2	0.35308	1.2054	-1.7655	-1.3677
2	0.60342	1.3514	-2.2683	-0.72191
2	-0.94584	0.97029	-1.4281	-1.7013
2	-0.35901	1.076	-1.885	-0.56874
2	-0.61844	1.1205	-1.5735	-0.5497
2	-0.35251	1.166	-1.8837	-2.0453
2	0.074333	1.1575	-1.9117	-0.71999
2	-1.5236	0.80427	-1.4506	-1.2887
2	-2.1702	0.83815	-1.0731	-1.2029
2	-1.0717	0.99005	-1.8966	-1.5505
2	-0.35278	1.1136	-1.6855	-1.048
2	0.28243	1.3601	-1.9663	-1.2164
2	-1.6985	0.69694	-1.5235	-1.2469
2	-0.077485	1.0917	-2.0815	-2.1546
2	-0.49781	1.062	-2.3409	-0.35336
2	-0.61611	1.1993	-2.2894	-1.1359
2	0.36692	1.1618	-2.3173	-0.90983
2	-1.0556	0.95174	-1.8079	-1.1926
2	-0.5976	1.0618	-1.937	-1.8004
2	0.2637	1.2604	-1.6912	-0.90927
2	-0.34185	1.2151	-1.8822	-0.72265
2	-0.88234	0.88244	-1.4729	-1.1421
2	-0.94761	1.0783	-2.2084	-1.2635
2	1.1829	1.4183	-2.9843	-1.1555
2	-0.68436	1.1453	-1.5259	-0.91839
2	0.46711	1.2872	-2.0194	-1.4479
2	-0.59433	1.1054	-1.6769	-1.1991
2	-0.92247	0.83624	-2.3027	-0.063852
2	-1.5814	0.5694	-1.6728	-1.2686
2	0.33292	1.206	-2.2055	-1.9558
2	-0.4528	1.0031	-2.1303	-0.54976
2	0.73766	1.3123	-2.0385	-1.575
2	0.1146	1.1414	-2.5731	-1.3057
2	-0.42357	1.1957	-1.3249	-0.91107
2	1.0018	1.4325	-2.0872	-1.3718
2	-0.25939	1.0226	-2.0381	-0.66558
2	-0.77339	0.98471	-2.1206	-1.0573
2	-0.70807	1.0841	-2.4165	-0.92924
2	-0.83781	0.9089	-1.7237	-0.78572
2	-1.4259	1.0786	-2.3114	-0.86863
2	-2.2406	0.67107	-1.831	-0.43967
2	-0.23765	1.1622	-1.9918	-0.65798
2	-0.98442	1.0606	-2.1942	-1.3438
2	-0.26638	1.2569	-1.8642	-1.0381
2	0.12144	1.1668	-1.7403	-1.2458
2	0.25021	1.2242	-2.2268	-1.3721
2	-0.24648	1.2151	-1.0413	-1.2476
2	-1.1796	0.98237	-1.6449	-0.89445
2	-0.86426	0.85869	-2.1602	-0.9794
2	-1.6881	0.8386	-2.4298	-1.1836
2	0.25883	1.1296	-1.8701	-1.5985
2	0.012853	1.2415	-2.1939	-0.98651
3	0.66162	-1.5758	2.2228	-0.91569
3	-0.44057	0.75166	0.78233	-0.32428
3	1.7884	1.1655	0.039993	0.753
3	1.7201	1.7963	0.45638	0.45487
3	1.4455	2.1986	-1.2133	0.72268
3	1.4576	1.6891	-0.070472	0.43242
3	1.4867	1.6689	0.5791	-0.066176
3	1.1181	0.64512	1.0824	-0.0068442
3	-0.03781	-0.45017	2.6554	-0.97131
3	-0.42414	0.12958	1.9379	0.627
3	1.2905	2.0405	-0.2098	0.87138
3	-0.078774	-0.4048	2.5496	-0.013409
3	0.65158	0.017889	2.1324	-0.026334
3	1.0227	0.93362	-0.34147	0.37544
3	1.8793	0.61976	1.2537	0.28398
3	0.41999	0.19087	-0.54767	0.33031
3	-0.13272	-0.59532	1.8363	0.0042668
3	1.1603	0.21928	0.76161	0.50067
3	2.1577	2.0541	-0.87095	-0.16959
3	0.76661	0.48309	0.57125	-0.20772
3	0.46273	-0.029527	0.70913	0.56437
3	-0.024502	-0.88394	2.0031	-0.66782
3	1.0415	0.24992	1.7084	0.42232
3	0.54362	-1.4016	2.4129	-0.92476
3	0.45808	0.21832	2.4389	-0.07681
3	0.10143	-0.1775	1.0233	-0.10117
3	-0.089361	-0.097745	1.3191	-0.61851
3	-0.7447	-0.40745	1.935	-0.40303
3	1.7947	-0.42237	2.0972	0.13751
3	0.98871	1.8098	0.11955	1.0043
3	0.69296	0.059063	0.93374	-0.85556
3	0.54576	-0.26977	1.9423	-1.579
3	1.4402	-0.28215	2.1959	0.39879
3	0.89438	0.12152	2.175	-0.13697
3	0.5272	0.84342	-0.42976	0.35333
3	1.1697	1.6429	-0.22607	0.12372
3	0.75324	0.98758	0.23809	0.61176
3	-0.12983	0.57057	1.182	0.34241
3	0.2781	-0.7335	1.9101	-0.11358
3	1.2803	1.4794	0.44881	-0.20296
3	0.082956	-1.2314	1.8224	-0.42122
3	1.1779	0.7051	1.3376	1.0142
3	0.68085	0.01269	-0.078221	-0.34412
3	1.7703	0.51298	-0.26179	0.36731
3	0.85915	0.34462	0.16853	0.45549
3	1.6822	-0.83577	2.0917	-0.082414
3	0.20934	1.0856	0.35845	0.45833
3	1.6563	0.93535	0.19154	1.1742
3	0.80757	0.90587	1.2224	-0.072292
3	1.7543	1.5743	-0.0046086	0.21715
3	0.11614	-0.1201	1.0928	0.44131
3	1.2626	1.2804	-0.091476	0.26946
3	1.5084	-0.84509	2.511	-0.32312
3	0.46505	-0.7437	2.4086	-0.51011
3	1.1781	-0.81241	2.2445	-0.89658
3	1.366	-0.49153	2.1308	-0.42086
3	1.0234	0.70366	0.37916	-0.11904
3	0.93779	0.72147	-0.049698	0.1981
3	0.079303	-0.58993	2.4376	-0.12818
3	0.3966	-0.85259	0.69375	-0.32802
3	1.7194	1.9725	0.10632	1.0942
3	0.1649	-0.80991	2.5191	-1.0214
3	0.96705	0.031139	1.9623	0.26043
3	0.34429	-0.52591	0.76057	-0.15237
3	0.61657	1.0787	-0.1742	0.7548
3	0.8022	0.98115	1.5726	-0.25912
3	0.70729	2.6499	-1.6495	0.56742
3	0.76509	-0.90603	1.5827	0.089502
3	0.90224	0.5804	1.3602	0.42335
3	1.1995	0.91142	-0.4203	0.68557
3	0.44729	-1.1717	2.3177	-0.47722
3	1.3717	1.4345	-0.077331	0.71387
3	0.58288	-0.77079	1.3965	-0.97354
3	1.3672	0.023801	0.35014	0.087239
3	2.0318	1.5071	0.47866	-0.24512
3	1.2475	0.097938	0.16039	0.085322
3	1.508	1.7278	0.06101	1.0871
3	0.24239	0.8445	0.6858	0.3092
3	0.038616	-1.6318	3.865	-1.3285
3	0.39239	-0.86623	2.4686	0.36043
3	0.90456	-0.23893	0.89439	-1.1786
3	1.3092	1.2933	-0.4895	0.60046
3	1.1233	-0.4267	1.9808	0.50094
3	-0.32329	0.67013	0.69929	0.89171
3	0.88445	2.1356	-1.8143	0.35855
3	-1.0866	-1.5337	2.4912	-0.21397
3	0.75555	0.56586	0.43385	0.24618
3	0.21319	-2.8179	3.3769	-1.3598
3	0.45184	-0.55899	1.0847	-0.46696
3	0.61517	0.60774	1.3601	0.53911
3	1.9621	0.82184	0.77634	0.12608
3	0.88964	0.9787	-0.1178	-0.05421
3	0.97258	1.6356	0.41327	-0.17525
3	2.5061	2.2624	-2.0453	0.062261
3	1.1102	1.6979	0.40241	0.66132
3	-0.41182	-0.32813	1.7853	0.25998
3	1.2751	-1.5032	2.6044	-0.68996
3	1.2664	1.9626	-0.73781	0.29384
3	0.26458	-0.5852	2.4208	0.062124
3	0.14838	-0.33244	1.652	-0.69815
4	0.62349	-0.10695	0.93765	-0.18381
4	1.1219	0.28847	0.5169	-0.15997
4	0.83802	-0.40147	0.61987	0.10101
4	1.0897	-0.11975	0.1386	1.0451
4	1.9335	0.070221	-0.34399	-0.73713
4	1.1519	0.93399	-0.15973	-0.9495
4	0.79873	-0.027939	1.1771	0.36899
4	0.59228	-0.11535	0.25765	0.52638
4	0.10108	-0.21998	-0.2739	0.50323
4	1.6904	0.74307	0.58047	-1.4109
4	1.2851	0.3124	1.4029	0.58283
4	0.20457	0.045134	0.46715	0.70767
4	1.2521	0.41177	-0.15653	0.7274
4	1.2811	-0.16059	1.1337	-0.96625
4	0.65123	0.55035	0.29956	-0.37741
4	0.017569	0.17317	0.1518	0.024045
4	0.18341	0.13965	1.2376	0.69444
4	1.2296	-0.19119	0.77367	-1.3813
4	1.2662	-0.45254	0.62892	0.37749
4	1.0646	0.71152	0.29331	-0.67352
4	1.7763	0.69853	0.2556	1.0105
4	-0.29677	0.2236	0.59921	-0.00031128
4	0.69083	0.71432	0.1704	0.46046
4	1.0296	0.90292	0.37154	-1.1377
4	0.35642	0.072324	0.67467	1.4488
4	0.49861	-0.18935	1.2112	0.52915
4	1.7259	0.75506	0.18825	-0.20387
4	0.9254	0.057248	0.72772	0.27251
4	0.89921	-0.19758	0.54797	-0.0042055
4	1.4082	0.36839	0.82913	1.5121
4	2.0182	0.14463	1.0178	1.038
4	0.75191	0.60436	0.53914	-0.59529
4	0.93007	0.38108	0.33792	0.5946
4	1.175	0.23606	0.0060862	0.2898
4	0.57647	0.83166	0.97378	0.21127
4	0.56982	0.59742	0.35142	0.01409
4	1.1065	0.0057222	0.16464	-0.77241
4	0.74904	-0.14508	0.68975	0.68649
4	0.96485	-0.66262	0.7767	-0.99389
4	0.58285	-0.95346	1.8131	-1.3834
4	1.1682	0.54757	-0.21005	-0.78504
4	0.69314	-0.78976	1.0894	0.22557
4	-0.11611	0.21867	1.1548	0.71391
4	0.17299	-0.49025	0.8168	-2.1952
4	1.3706	0.24969	0.74583	-0.28762
4	0.30311	-0.019474	1.2751	0.35248
4	0.70798	-0.1809	1.627	-0.52558
4	0.79896	0.13665	0.50816	-1.1307
4	0.9379	0.51318	0.24485	-1.5399
4	1.8766	-0.49471	0.5119	-2.1739
4	1.2561	0.090033	0.55282	-1.2984
4	0.93175	0.37353	0.65842	0.33524
4	0.73807	0.43875	0.067062	0.18588
4	1.5881	0.10141	0.099353	-0.54789
4	0.67976	-0.23427	1.32	-0.21174
4	1.488	0.46525	0.50357	-0.11649
4	0.45164	-0.43945	1.1756	-0.43607
4	1.7857	0.58271	0.073621	-0.72437
4	1.105	0.25302	0.4169	1.444
4	1.9508	0.054485	0.24838	-0.12
4	0.2839	0.22649	0.3172	-1.6704
4	0.76637	-0.46227	1.2808	0.6444
4	1.078	-0.1973	1.3388	-0.7464
4	1.414	0.54758	0.17325	0.63973
4	1.7551	0.71307	-0.064658	-0.81584
4	1.582	-0.73977	0.9456	-0.86983
4	1.5802	0.11721	0.14307	-1.1574
4	0.90712	0.81642	-0.27581	-0.43401
4	0.24617	0.23148	0.78688	-0.79071
4	0.90269	-0.13353	0.35156	-1.4606
4	1.1605	0.73689	0.45944	-1.8483
4	1.1999	0.015423	0.30355	-0.11488
4	0.30435	-0.15929	0.96952	-0.17245
4	0.99122	0.19302	-0.33543	0.24886
4	0.81114	-0.49951	1.3351	-1.3957
4	1.6122	0.6413	0.95127	-0.57494
4	0.24677	-0.82639	2.1068	-0.097969
4	1.6068	-0.11529	0.99041	0.35451
4	1.0394	0.39428	0.28367	0.17713
4	1.9832	-0.46828	-0.38418	-0.37503
4	1.069	0.64415	-0.027433	-0.22646
4	0.51492	0.36926	0.60055	-0.3111
4	1.8212	0.34574	0.32781	-0.29846
4	-0.18992	0.20224	1.1609	1.7473
4	1.6537	-0.30159	1.3714	1.0002
4	0.75174	-0.2702	0.96116	-0.74047
4	1.889	1.0038	-0.64097	0.33637
4	1.1057	0.39056	-0.22235	-0.26917
4	1.8903	0.30694	0.10633	-0.55673
4	0.46453	-0.43887	0.78475	-1.6584
4	0.13846	0.010109	1.1374	-0.17119
4	0.61334	-0.044644	0.19885	0.023143
4	1.4741	1.2434	-0.49642	0.1994
4	0.27098	-0.29275	0.73018	0.34514
4	1.5314	-0.074678	-0.42951	0.069304
4	1.1746	-0.49586	0.65461	-0.7043
4	0.95549	0.19757	1.0106	-0.050093
4	1.1483	0.08929	0.45139	0.76966
4	2.0659	0.076282	-0.03483	-0.96097
4	0.15325	0.89003	0.2944	0.83638
5	1.4057	1.5472	0.81638	0.31755
5	1.6856	-0.24638	1.081	0.31206
5	1.8377	0.10912	-0.44648	0.83997
5	0.85148	0.92474	-0.53197	0.055375
5	3.0066	1.2988	0.22558	0.47992
5	1.8973	0.22747	0.22771	1.0774
5	2.5679	-0.3133	-0.15104	0.21475
5	0.46429	0.9207	0.92842	-0.2468
5	-0.73067	1.3852	-1.0569	0.31285
5	2.0257	1.323	-0.49339	1.6183
5	1.6242	0.36546	0.099328	-0.61089
5	-1.3809	-0.55507	0.51937	-0.52343
5	1.0123	0.30528	0.97725	0.43871
5	0.63922	1.7434	0.36696	0.43602
5	0.88677	1.394	-0.89833	1.337
5	2.3765	1.1983	0.081729	-0.53195
5	1.4826	0.99002	-0.093674	-0.53605
5	-0.26337	1.0479	-0.76918	0.44523
5	1.6422	0.46615	-0.77681	-1.2496
5	0.19244	1.8134	0.081579	-2.2123
5	2.1991	-0.053126	0.7023	-0.50526
5	1.9428	0.11527	-0.53096	-1.1107
5	2.0045	-0.093265	0.20529	-1.3747
5	1.511	1.7687	-0.8177	-3.007
5	-1.3262	1.127	0.051478	-0.40167
5	0.2858	0.099314	-0.057507	0.68674
5	0.83056	1.5866	0.092194	-0.29406
5	1.7746	1.2046	0.16072	0.18347
5	2.3028	2.1397	0.13338	-0.32331
5	0.63881	-0.58604	0.39673	1.1166
5	0.79993	0.028111	0.13742	-0.4853
5	-0.021079	0.30764	1.7895	0.62298
5	1.352	0.59361	-1.0387	-0.10815
5	-0.017665	0.71123	-0.68435	-0.81424
5	2.7198	1.4872	-0.27145	0.42647
5	2.6251	1.1765	0.39489	-2.7681
5	2.8232	-0.80772	1.6546	1.2723
5	0.19104	2.3159	-2.3457	-1.3166
5	1.4558	0.61332	0.68621	0.53235
5	1.8754	0.58271	-0.52073	-0.20979
5	1.0198	0.2438	-1.0948	-1.6331
5	0.90526	-0.57774	0.83253	0.81582
5	0.38755	1.1182	0.041978	0.15178
5	0.7473	0.67229	0.18106	0.62263
5	1.7108	-1.35	-0.45322	1.1438
5	0.16224	0.95986	0.083114	-0.64805
5	2.2188	-0.95394	-0.11894	-0.5192
5	2.4396	-0.36059	0.83474	1.5727
5	2.0217	0.34106	-0.12044	-0.56414
5	2.0296	0.48473	0.4721	0.21585
5	2.0557	1.2896	1.384	0.73242
5	0.5146	0.28782	-0.62677	1.2522
5	1.3098	1.0136	-0.43069	0.15942
5	0.032871	0.99116	-2.8396	-1.1715
5	-0.54487	-0.2987	1.4826	0.26786
5	-0.25471	-0.17509	-0.002355	0.16234
5	1.0871	1.4288	1.04	0.9515
5	-0.78535	1.6935	-0.72788	-1.0766
5	1.4245	0.54083	0.49857	-0.21089
5	1.7334	0.92638	-0.22196	0.39616
5	-0.37145	1.8977	0.91815	0.19248
5	0.25634	0.27326	1.106	0.97178
5	0.75062	1.0149	-0.87039	-0.48657
5	1.7152	1.1345	-1.549	-1.2617
5	0.37021	1.6316	-1.0562	-0.027771
5	0.37399	0.97835	1.5056	-0.081192
5	2.3239	0.78268	-0.3476	-0.16658
5	0.26395	0.41713	-0.43638	-0.29366
5	1.488	1.4074	0.22195	0.073007
5	0.85975	1.6558	1.9436	-1.4016
5	0.53767	1.8587	-0.28732	-0.59589
5	1.8077	1.2653	-1.7392	-0.19732
5	-1.0416	0.48993	0.4572	-0.4621
5	0.021432	0.48248	-1.2864	-0.654
5	0.36349	2.1772	-0.32838	-0.74576
5	1.291	0.86842	0.010376	-0.27176
5	0.52881	1.6288	0.24822	0.23313
5	0.84968	0.63519	-0.1054	-1.3163
5	0.73092	-0.032761	1.0096	-0.592
5	-0.048856	1.5864	1.0171	-1.2765
5	0.92369	1.0034	0.64583	-1.14
5	0.48529	0.69951	-1.5144	0.15701
5	1.4361	-0.51319	0.66826	0.29203
5	-0.67958	-0.23971	0.42733	-0.1075
5	0.99872	1.1004	-2.0769	0.20459
5	2.3686	0.52146	0.82591	-0.68779
5	0.84001	3.0431	-2.4596	0.37129
5	0.13591	0.64181	0.28857	-0.75996
5	1.6517	-0.55763	2.1893	-0.34633
5	1.2317	-0.68027	1.1656	0.00073136
5	0.63622	-1.7766	1.897	0.26331
5	1.1409	-0.93035	0.43762	1.4842
5	-0.56524	2.2725	-0.56892	-0.79763
5	-0.41373	0.71766	0.94887	1.5809
5	3.59	1.1006	-0.80713	2.3103
5	-0.091725	0.93445	-1.8736	-0.55489
5	-0.8696	1.8464	0.23005	0.53109
5	1.9425	1.1307	-1.4489	0.94019
5	2.0869	0.73335	-1.012	0.31311
5	2.0362	0.78687	0.89386	-0.14404
5	2.6225	-0.44993	0.4704	-0.48918
5	1.245	1.3383	0.41719	0.016791
5	1.2805	-0.57755	0.29905	1.2173
5	0.46927	1.0336	-1.2148	-1.1393
5	0.56688	1.6616	-0.40807	-0.63588
5	-0.75799	1.4223	0.43687	-0.83478
5	1.0592	1.3413	-2.0145	-0.71315
5	0.35128	1.8243	-0.74657	1.0809
5	1.5587	1.4618	-0.78088	-0.79271
5	1.6773	-0.2327	-0.012107	0.73524
5	1.0758	1.8348	-0.56709	-0.084552
5	0.066491	2.736	-1.4766	-1.648
5	1.4015	-0.2437	1.1078	0.026723
5	0.62799	1.8404	-0.79514	0.13382
5	-1.675	1.5831	-1.5454	-0.71498
5	0.56435	-0.088148	-0.94321	0.59371
5	2.1724	1.3144	1.1236	-1.8521
5	1.1898	0.39522	0.52728	0.47489
5	0.25144	0.2693	0.58727	-0.0884
5	0.26006	0.84634	-0.80943	-0.76718
5	0.50424	3.4894	-2.1085	-0.40843
5	1.9797	0.47954	0.23285	0.66499
5	0.77632	1.1686	-1.3886	-0.95309
5	0.37601	1.8381	-0.8137	-1.0221
5	0.69355	1.9359	-1.2489	0.31713
5	1.0512	2.0401	-1.8195	-0.86956
5	0.62564	1.9394	-0.17405	0.61743
5	0.75782	2.2153	-0.010503	-0.37938
5	1.1134	0.31006	0.21145	1.2049
5	1.8741	-0.30703	0.98243	0.1481
5	1.5142	0.84159	0.70622	0.050749
5	2.1013	0.075137	-0.43746	-0.15468
5	1.4098	1.1347	0.74174	-0.16963
5	1.345	-0.32427	0.20153	-0.79274
5	1.3641	-0.61567	1.0087	0.27427
5	2.3633	0.64671	-0.92455	-1.1969
5	2.9702	1.1103	0.54559	-0.77975
5	0.54021	0.75514	0.22078	0.32484
5	0.94903	2.8837	-1.1959	-1.1203
5	1.0628	2.0025	-0.53968	0.28364
5	2.4117	0.009681	1.239	0.53978
5	0.61188	0.30435	0.15616	0.17755
5	1.2337	1.312	-1.8214	-1.1697
5	2.113	1.8789	0.17081	0.45283
5	0.96084	0.99351	-0.30167	1.5766
5	1.161	0.56566	0.25907	-0.14877
5	0.55066	2.7121	-1.3803	-0.44187
5	1.7749	0.27118	0.30892	-0.40976
5	2.1079	1.0418	-0.20751	-0.97331
5	-0.40734	1.6206	-0.89675	-0.40869
5	1.9911	-0.1795	-0.62136	0.25
5	0.1097	0.59094	0.049259	0.47297
5	0.51088	0.36956	2.2837	-0.36444
5	1.4992	-0.26662	0.85412	0.80372
5	0.92628	-0.079995	0.15437	-0.45219
5	0.13932	1.4921	0.20155	-0.21968
5	0.80051	1.0487	-0.44506	0.1879
5	0.6014	-0.67664	0.59776	-1.0022
5	1.1121	0.16623	-0.51523	0.37954
5	-0.04302	-0.04262	-0.83048	1.3523
5	3.1574	0.55434	0.43518	-0.54666
5	2.4689	0.3538	-0.61201	-0.63224
5	0.075261	0.47279	-0.69498	-0.84384
5	1.5409	-0.31848	-0.045862	0.57471
5	0.45693	1.2762	-0.33999	0.14873
5	0.3271	1.0321	-0.43093	-0.0653
5	1.6874	-1.3232	1.0786	-0.16054
5	0.37821	1.1385	-0.12496	-0.8804
5	-0.16984	-0.18222	0.16581	1.0535
5	-0.084828	0.26118	-0.14519	-0.22129
5	2.6161	-0.23473	-0.10153	0.84824
5	2.5154	2.6345	-0.97388	-0.18781
5	0.58893	1.381	-1.5385	0.8584
5	0.51023	1.3396	0.078841	0.042292
5	2.3097	0.84682	1.0262	-0.50123
