# Supplementary material for: Gene expression trees in lymphoid development
Source: BMC Immunol. 2007 Oct 9;8:25. doi: 10.1186/1471-2172-8-25 (PMC2244641; doi:10.1186/1471-2172-8-25)
Supplement: Additional data file 7 — SIM Datasets. Data sets from simulated MixDTrees. See readme.txt for file descriptions. The first column indicates the true label of the sample. [file 1471-2172-8-25-S7.zip › 3/gen_dag_sim_c5_s500_e305_d10__15__20__20__35_n0.txt]

1	0.71785	0.65442	-1.9291	-0.72574
1	0.91392	0.79249	-2.6616	-0.73184
1	0.87421	0.47148	-2.5703	-0.50287
1	0.34848	0.49989	-2.0695	-0.70431
1	0.45669	0.66411	-2.5088	-0.083624
1	0.9371	0.04736	-1.6177	-0.096759
1	0.60153	0.78554	-1.797	-0.24134
1	0.3583	0.8495	-2.4181	-1.0953
1	0.73574	0.10288	-1.906	-0.38549
1	0.24153	1.0887	-3.1085	-0.61745
1	0.80505	0.33539	-1.1575	-0.39724
1	0.54293	0.44332	-2.2641	-0.31664
1	1.0075	0.5433	-3.9238	-0.70028
1	0.90348	0.29639	-0.93641	-1.1116
1	0.29186	1.0594	-2.8362	-0.39953
1	0.68364	0.73989	-1.2243	-0.40202
1	0.58009	0.68291	-2.3726	-0.2824
1	0.71064	0.58052	-1.0894	0.060839
1	0.5715	0.84368	-3.3849	-0.03196
1	0.77414	0.45324	-1.749	-0.69138
1	0.46093	0.79523	-2.4624	-0.6332
1	0.5511	0.23929	0.035048	-0.0019492
1	0.2807	1.1884	-2.8885	-0.34075
1	0.96962	0.237	-1.6277	-0.19334
1	0.59759	0.50524	-1.391	-0.52292
1	0.43257	0.49919	-3.1265	0.1994
1	0.54164	0.63452	-3.3106	-0.37161
1	0.68366	0.61283	-2.4973	-0.39289
1	0.69159	0.95166	-3.7793	-0.49879
1	0.88805	0.7031	-0.1906	-0.93966
1	0.92761	0.5911	-1.6133	-0.8209
1	1.2796	0.29191	-1.3873	0.13268
1	1.1161	0.18548	-0.29112	-0.77441
1	0.82978	0.56785	-2.3269	-0.36545
1	-0.12491	0.85154	-2.2546	-0.6427
1	1.0522	0.0094277	-1.4376	-0.32155
1	0.89269	0.51098	-2.827	-0.38742
1	0.54158	0.75494	-3.0694	-0.20727
1	0.90194	0.49587	0.08575	-0.41861
1	0.95652	0.19087	-1.7329	0.59755
1	0.89905	0.46529	-1.7196	-1.0549
1	0.64645	0.77666	-1.9498	-0.33292
1	0.42655	0.60553	-2.3527	-0.2002
1	0.98326	0.52701	-1.469	-0.23656
1	0.73792	1.1462	-1.8771	-0.98271
1	0.29207	0.93209	-1.6638	-1.3845
1	0.8389	0.25577	-2.296	-0.65086
1	0.88526	0.70797	-1.5138	-0.1787
1	0.8257	0.4718	-0.51581	-0.33966
1	0.34687	0.95546	-2.4428	0.2365
2	1.2881	-1.8784	-0.78409	-0.21569
2	0.29795	-1.6149	-0.64438	0.091707
2	0.90688	0.07504	-1.9114	1.6863
2	1.7458	0.79167	-1.6558	1.5073
2	2.5673	-1.501	-1.5415	-0.52536
2	1.8712	-0.77099	-0.6376	3.1898
2	1.7252	-1.8782	-1.0041	-0.27497
2	0.7142	1.3408	-2.1356	0.77339
2	0.31652	0.22839	-1.2399	-0.021278
2	1.4135	-0.34677	-1.5639	0.10261
2	1.7838	-1.1391	-0.64432	0.6419
2	0.69326	0.61784	-2.2106	1.4314
2	2.021	2.2163	-2.73	0.42171
2	1.3386	-0.45845	-1.0823	1.5216
2	1.3688	0.18423	-2.7763	-0.49756
2	2.027	-3.5638	-0.64221	1.6674
2	1.2558	0.061711	-1.6528	0.34418
2	3.4033	-2.0311	-1.2144	0.9314
2	1.0743	-1.5103	-2.1263	1.2717
2	1.119	0.12066	-0.40224	0.83254
2	0.40439	-0.17719	-1.6821	0.7707
2	1.0473	0.099304	-1.1978	1.4675
2	1.6931	-0.78796	-0.8395	1.2626
2	2.945	-1.5788	-0.76109	1.2345
2	3.1784	-0.81034	-0.95406	1.3474
2	0.13673	0.19447	-1.4362	-0.29279
2	0.86545	0.84353	-1.6095	1.0893
2	2.4449	-1.9283	-0.1698	-0.56123
2	1.4899	-0.30114	-1.2536	0.38641
2	2.2679	-1.7986	-0.38977	0.52487
2	1.9081	-0.53157	-1.2909	1.5594
2	2.1228	-0.53034	-0.88282	0.8492
2	0.5901	0.26699	-2.274	0.8972
2	0.99581	-0.9479	-0.72273	1.1497
2	0.93287	-0.15071	-1.1946	0.77184
2	2.0886	-1.4367	-1.4522	0.41857
2	1.5588	0.68582	-1.6279	1.7414
2	0.21763	-0.093892	-0.7413	1.5585
2	0.95692	-0.22662	-1.3188	1.7026
2	0.5216	0.80523	-1.0784	0.21517
2	1.0009	-2.1878	-1.4131	2.1722
2	0.83339	-0.49396	-0.63862	-0.1837
2	1.2284	-2.3202	-0.77133	1.1693
2	1.2138	-0.90296	-1.4361	1.274
2	1.4925	-0.13653	-1.2845	-0.72163
2	0.68949	-0.74231	-0.74133	2.3523
2	0.95068	-2.0977	-0.83334	0.68437
2	2.2898	-0.8095	-0.76475	1.6133
2	1.5205	-0.24454	-2.3145	-0.17388
2	1.75	-1.193	-0.47162	1.1468
2	1.8809	-0.26048	-1.1291	0.99121
2	2.8412	-2.7941	-0.24779	2.106
2	0.4445	0.60921	-0.28401	2.7941
2	0.72101	0.77948	-2.43	-0.73583
2	2.7767	-1.3342	-0.51844	-0.62246
2	0.9902	-0.83012	-1.6349	0.11165
2	3.2952	-1.5588	-0.90714	0.092169
2	2.1156	-1.3887	-0.65038	2.6729
2	0.76584	-0.18986	-1.731	-0.4396
2	1.7102	-1.027	-1.2644	-0.86081
2	1.1755	0.064909	-1.7965	-0.083783
2	1.561	0.11813	-1.6754	0.96136
2	1.517	-1.0208	-0.34111	-0.04321
2	0.034219	-0.085091	-0.046947	-0.49258
2	1.9876	-0.80793	-0.55367	0.92014
2	0.32295	-0.49504	-1.8385	1.6478
2	1.0885	-0.075631	-1.2052	0.62662
2	0.15762	0.86211	-0.69841	-0.58878
2	2.0136	0.36219	-1.571	-0.38921
2	1.5544	-2.3878	-1.0759	0.57599
2	1.3509	-2.4321	-1.2336	0.773
2	2.1395	-0.91237	-1.651	1.5649
2	2.2515	-1.6492	-0.62275	0.81932
2	3.9595	-2.5622	-1.9837	0.48768
2	2.1601	-0.88815	-1.0489	0.12243
3	-1.831	0.55287	-0.1735	0.97494
3	-2.2272	-0.21333	-0.78611	0.51948
3	-0.084048	-0.14164	-1.3916	0.4251
3	-1.098	-0.47701	-1.8813	1.6205
3	-0.57079	0.18134	-1.612	-0.3924
3	-2.5684	0.46017	-0.07148	0.0041189
3	-2.7811	0.37135	-0.61821	2.8606
3	-1.1381	-0.36215	0.54101	-0.40941
3	-0.87682	-0.40506	-0.16133	-0.89993
3	-1.186	0.89958	-1.5104	0.22954
3	-1.1475	-0.50619	-1.5059	0.78647
3	-0.82249	0.57357	-0.83585	1.2366
3	-0.64818	-0.036257	-0.56293	0.48927
3	-1.5544	0.12124	-0.37192	1.127
3	-2.3864	-0.033903	0.58865	1.8381
3	-2.1513	-1.0049	-1.2147	1.5677
3	-0.4113	-0.49438	0.026178	0.43855
3	-0.48495	0.12877	0.7708	0.13102
3	-1.6231	0.62125	-1.1595	0.9343
3	-2.2353	0.71236	-1.1656	0.56327
3	-0.56463	-0.30385	-0.21242	0.84997
3	0.61946	-0.3881	-0.75228	1.5958
3	-0.78399	-0.58936	-1.6809	0.26208
3	-0.39131	-0.93918	-0.57958	1.5236
3	-0.51733	-0.94377	-1.745	1.367
3	-2.5918	0.92977	0.28571	0.53618
3	-2.4149	0.21472	-0.53992	-0.066434
3	-1.7515	-0.82916	-1.0081	1.2106
3	-1.4314	-0.17946	-0.82823	0.72235
3	-1.0922	0.2503	0.33049	1.563
3	-2.7495	1.2897	-2.3622	0.060372
3	-3.8065	0.59877	-1.1994	0.70553
3	-0.95665	-0.068549	-1.4619	0.56437
3	-1.0983	0.32284	-1.3886	-0.058901
3	-2.7322	-0.0021216	-1.1481	1.7034
3	-1.5941	-0.055141	-0.56513	0.237
3	-0.72812	0.010479	-1.3442	0.92303
3	-1.7972	0.21046	-0.18137	0.26328
3	-0.98566	-0.86605	-0.45406	0.49217
3	-0.5737	0.0016598	-3.4469	0.58192
3	-3.2279	0.72725	-2.4316	0.99934
3	-1.4981	-1.194	-0.0078039	1.304
3	-0.55246	-0.81638	-0.21602	1.8453
3	-1.9906	-0.13454	-1.9035	-0.54792
3	-2.5421	0.11628	-2.0462	1.9017
3	-1.0134	0.42474	-1.3011	0.59588
3	-1.4008	-0.95885	-1.6747	1.4815
3	-1.7211	-0.4302	-1.3963	0.092691
3	-0.75113	-1.232	-0.38359	0.68931
3	-1.5089	-0.91719	0.038273	0.79817
3	-1.3031	-0.37613	-0.335	1.8979
3	-2.1515	0.3157	-1.3064	0.73965
3	-0.95966	-0.013398	-0.70207	1.2747
3	-1.4168	0.38037	-1.5769	0.49359
3	-0.33228	0.34815	-1.6921	0.83285
3	-0.23674	-0.017149	-0.39176	1.0669
3	-1.0198	0.65137	0.15932	1.2683
3	-0.89061	0.26059	-1.3951	1.6225
3	-0.009268	-1.1815	-0.95021	1.3436
3	0.19033	-0.3418	-0.34581	1.0991
3	-2.4598	-0.34333	-1.2994	0.13152
3	-2.2666	0.63706	-0.29822	0.10034
3	-1.3646	-0.47765	-0.58949	1.143
3	-1.5997	0.078355	-0.35033	0.56447
3	-0.50863	-0.70064	0.87971	-0.67042
3	-1.2522	-0.73703	-0.72733	0.7772
3	-1.0488	-0.17622	-0.09888	1.5149
3	-1.5978	-0.46074	0.93652	0.48789
3	-2.0108	-0.72463	0.02639	1.1696
3	-0.41429	-0.30381	-1.6015	0.98018
3	-1.1284	-0.40362	-0.2202	0.044588
3	-2.0041	-0.61751	0.12818	1.7822
3	-0.19733	-0.35929	-0.8962	2.4732
3	-2.634	0.62553	-1.1577	1.7122
3	-0.45201	-0.040372	-1.5779	1.162
3	-2.1712	0.21047	0.35909	0.90044
3	-2.0132	0.18382	-0.46212	-0.48002
3	-2.2918	0.11053	-1.7906	0.6236
3	-1.3954	-0.049957	-1.5355	1.8933
3	-1.8734	0.083124	-0.40148	0.31625
3	-0.61524	-0.24308	0.67102	-0.21887
3	-2.0923	-0.29789	-1.7549	1.1725
3	-1.4595	-0.71854	0.11515	-0.17785
3	-1.4956	0.20352	-0.83587	0.64959
3	0.82913	-0.77843	-0.66741	0.81469
3	-0.22568	-0.28114	-1.9492	0.50746
3	-1.2443	-0.61433	-0.083377	1.2487
3	-2.9521	0.66902	-1.3065	-0.49864
3	-0.5714	0.13692	-0.20776	1.6194
3	-0.50512	0.08721	0.10773	0.92222
3	-1.4763	-0.013262	-2.0572	0.89278
3	-1.0096	-0.052485	-2.1488	1.2127
3	-2.5696	0.088401	0.074175	1.4203
3	-0.1812	-1.0616	-0.92483	0.30953
3	-2.0826	0.31984	-2.0025	1.4191
3	-2.4048	0.003214	-1.3271	0.50488
3	-1.5481	-0.55638	-1.4178	1.175
3	-0.6728	-0.47243	-0.12142	0.4923
3	-1.0817	-0.49194	-1.3822	0.77706
3	-0.33065	-0.31723	0.45567	1.2488
4	-0.072999	-1.5871	1.2501	3.7983
4	-1.014	-0.41003	0.70895	1.0516
4	-1.3066	-0.67106	1.278	1.3798
4	-0.47397	-0.41448	1.3149	3.5235
4	-2.0247	-0.33143	1.4408	0.413
4	0.76092	1.4294	-0.98115	0.33065
4	-0.65107	0.9309	-0.43156	0.72941
4	-0.55324	1.7045	-1.708	-0.70571
4	-1.0285	0.43033	-0.09635	1.5415
4	-0.5098	0.17416	0.25309	-0.66658
4	-1.1892	-0.29212	0.078573	2.1586
4	-0.41506	-0.20995	0.7508	2.4906
4	-0.98491	0.80471	0.1308	2.3883
4	-1.759	-0.31469	0.84134	-0.97807
4	-1.7499	0.62556	-0.2118	1.1939
4	-0.1697	0.28621	-0.32491	0.49119
4	-0.16529	0.19546	0.68001	2.9972
4	-0.31847	-0.35924	0.26574	2.8753
4	-0.96346	2.0107	-0.40224	0.85519
4	-1.1554	-0.4087	2.2635	3.1691
4	0.087363	1.221	0.3443	-0.79869
4	-1.3098	1.3148	-0.1586	-0.65576
4	-0.99332	-1.7145	2.3232	1.1456
4	0.16611	-0.055393	1.0595	2.2546
4	0.29671	1.9601	0.079942	0.16148
4	0.45788	2.2845	-1.4347	1.3731
4	-0.26086	-1.4768	1.2741	2.6264
4	-1.5539	-0.72453	0.02122	1.0254
4	-0.3672	-1.2888	1.3597	1.9386
4	-0.081442	0.67305	-0.43507	0.68492
4	-0.68174	0.81678	-1.215	1.3764
4	-0.45155	-1.4827	1.1871	1.8055
4	-0.75814	2.0857	-1.4221	0.58791
4	-1.6097	-1.5247	1.8397	0.40652
4	-1.316	-0.46768	1.8017	-0.070586
4	-0.45555	0.12407	0.093685	1.1504
4	0.17975	-0.30522	-0.2315	0.40383
4	0.21702	1.8977	-1.2169	0.16772
4	-2.1974	1.7276	-1.4212	0.39258
4	-0.16039	0.0075318	1.7953	-1.0886
4	-1.1105	-0.23707	-0.40617	1.7682
4	-1.3772	-0.63936	1.112	2.8672
4	-0.35261	0.39086	-0.52381	1.3396
4	-1.39	-0.21758	-0.069675	1.4833
4	-0.72107	-1.3595	0.85868	1.0496
4	-0.30457	0.0033874	0.22462	1.153
4	0.6751	-0.01027	0.56675	1.6305
4	-0.7253	0.96867	-0.92054	1.0284
4	0.098795	-0.11109	1.3764	2.0902
4	1.0437	0.077461	0.31411	0.95617
4	-0.9372	-0.85028	1.2089	1.8862
4	-0.056297	-0.85058	1.6811	1.593
4	-0.01835	1.2447	-0.18659	0.80408
4	-0.41048	0.72872	-0.6362	1.8002
4	-1.0448	-0.38965	-0.56408	0.87786
4	-0.9434	1.332	-0.50199	-0.56607
4	-0.17518	-0.34235	1.4029	1.8908
4	-0.7151	0.84589	-0.20701	0.7507
4	-0.84631	1.1464	-0.1019	2.4753
4	0.27228	-1.9077	2.1451	2.676
4	-1.3691	-0.27933	-0.36741	0.70832
4	-0.55377	-0.6269	1.2084	1.6553
4	-1.2012	-0.06158	0.17706	1.3967
4	-0.12126	0.62436	-0.33481	1.1628
4	-0.183	0.3656	-0.0061634	0.34636
4	-0.88777	0.5911	-1.1504	0.26966
4	-0.32444	0.41307	0.83768	1.3959
4	0.53704	-0.22985	1.2375	0.55595
4	-1.9329	-0.02176	0.15324	-0.16102
4	-1.3522	0.73834	-0.89351	0.99486
4	0.63261	-0.86926	1.5767	1.8525
4	0.28998	-0.9075	2.2244	2.8221
4	-1.2755	0.038277	0.87122	2.559
4	-0.69328	0.11658	0.23021	0.71983
4	-0.48515	-0.23001	0.17935	0.79798
4	-1.3696	1.5197	-1.664	0.11471
4	-0.23619	-1.1528	2.0485	1.6633
4	-1.1104	1.2349	-1.0929	0.84687
4	-1.2088	-0.14606	0.039003	1.8379
4	-0.61293	-2.356	2.5462	2.9606
4	-1.0374	1.4081	-1.0526	0.79295
4	0.027324	-0.32785	0.42992	3.4244
4	-1.118	0.20691	-0.62229	1.0468
4	-1.0481	0.56687	-0.70547	1.0431
4	-0.83108	0.94149	-0.89372	0.4364
4	-1.2038	0.3149	0.35879	-0.29724
4	-0.17957	-0.42959	0.45845	3.2673
4	0.2514	-0.25339	0.90118	1.7574
4	-0.208	1.0938	-0.95692	0.49735
4	-1.2594	-0.054941	0.77781	1.7924
4	-0.73808	0.66739	0.32322	0.86935
4	-0.47473	0.77117	-1.0204	-0.40982
4	-0.65832	0.52983	-0.34113	0.38268
4	-0.12906	-0.12749	0.14702	1.8802
4	-1.7623	0.86786	-0.91318	0.64393
4	0.59163	0.11044	0.30918	0.36069
4	-1.3857	0.73677	-0.61044	1.023
4	-0.54618	1.6648	-0.96418	0.17243
4	0.19586	-0.58782	2.025	1.3062
4	-1.4449	0.4372	-0.89156	-0.58194
5	0.87238	-2.2612	-1.6343	-1.1414
5	0.62198	2.4446	2.3401	-0.99264
5	0.4592	0.3347	-1.0222	-1.4069
5	0.027502	0.95078	0.57792	-1.2456
5	0.36255	1.7781	0.38329	-0.70533
5	0.28531	0.45791	-1.441	-1.3569
5	-0.4731	0.97167	-0.18121	-0.49661
5	0.59574	-0.40183	-0.77844	-0.71979
5	0.01381	1.1086	0.22513	-0.54735
5	-0.732	1.8681	0.70962	-1.7154
5	-0.72771	0.32172	-0.66629	-1.5452
5	0.18211	1.4843	0.69555	-1.0893
5	-0.099361	0.94106	0.00050844	-1.4556
5	0.66871	0.83002	-0.38291	-1.9531
5	0.065632	-0.23131	-1.3972	-1.5743
5	0.50016	-1.5886	-3.1691	-1.5804
5	0.60586	2.1138	1.9562	-1.071
5	0.063221	1.7237	0.20991	-1.6703
5	-0.22779	-0.057379	-1.9526	-1.1176
5	-0.1817	1.7116	0.31831	-1.0178
5	0.11772	0.18035	-0.76128	-1.2842
5	-0.26192	0.99802	0.22219	-1.2163
5	-0.70874	0.18623	-0.52439	-1.1081
5	-0.26376	2.281	1.1201	-1.1497
5	-0.35992	-0.2105	-0.31262	-1.1316
5	0.22235	-0.85163	-1.7907	-1.3828
5	-0.19026	0.054378	-0.78856	-0.34521
5	-0.95564	-0.45725	0.2525	-1.3203
5	-0.31202	0.72743	0.18863	-0.79485
5	0.57266	0.087152	-0.2315	-1.8489
5	0.0006147	0.79083	-0.61696	-0.72975
5	0.57377	-0.60521	-1.5456	-1.0556
5	-0.51586	1.2541	0.72727	-1.4547
5	0.38403	1.6456	1.6845	-1.6875
5	0.3469	-1.1409	-2.4756	-1.2111
5	-0.027395	0.56189	-0.81937	-0.64024
5	-0.53847	0.027175	-0.90067	-1.3
5	-0.11495	1.5301	0.49017	-1.3941
5	0.12983	-0.24519	-1.4883	-0.47853
5	0.16696	0.15573	-1.2166	-1.7313
5	0.12281	-0.022848	-0.68528	-1.8005
5	-0.3136	1.0431	0.90734	-1.7489
5	-0.10903	1.5368	0.46976	-1.2059
5	-0.47652	-0.43461	-0.36804	-1.3282
5	0.11139	0.56558	-0.16261	-0.55511
5	0.43389	0.74577	-0.18242	-1.4719
5	0.65141	1.261	-0.93368	-0.34304
5	-0.80053	0.37487	-0.89022	-1.8439
5	-0.5328	1.5845	0.62349	-1.4184
5	0.4585	-0.75504	-1.7739	-1.3483
5	0.97445	-0.16665	0.1242	-0.88591
5	0.34329	-1.1171	-1.4003	-2.3126
5	-1.1165	2.3522	1.3789	-1.1628
5	0.26398	2.2912	1.2898	-1.7964
5	0.52175	1.1872	0.21482	-0.80575
5	0.62326	-1.9761	-2.5071	-0.48589
5	0.26982	-0.14139	-1.7683	-0.89236
5	0.48676	-1.5736	-2.2573	-1.2729
5	0.41156	1.2518	-0.16376	-1.1128
5	0.68627	0.95015	-0.8732	-0.71329
5	-0.40652	0.62787	0.62113	-0.82343
5	0.28594	-1.0376	-1.5665	-0.84856
5	0.53388	2.0842	1.0061	-1.283
5	0.46435	0.71243	-1.2238	-0.59391
5	-0.65912	1.5517	1.4918	-1.5465
5	-0.055229	0.10254	-0.79259	-1.0783
5	-0.38867	0.5994	-0.32043	-1.5437
5	-0.43661	1.3511	0.1707	-1.5481
5	0.43144	-0.11593	-0.37163	-1.4411
5	-0.64086	1.8209	0.90449	-2.0705
5	0.26457	0.42328	0.17564	-1.258
5	0.60269	0.28383	-1.5717	-0.31363
5	-0.38963	0.84223	-0.33864	-2.1386
5	0.6297	-0.87273	-2.3814	-0.93476
5	0.2547	0.62064	0.75395	-1.3151
5	0.028613	2.5116	1.174	-1.1241
5	-0.31649	0.0314	-0.83788	-0.70595
5	0.82396	1.3317	0.12531	-1.5224
5	-0.28438	1.3698	1.2227	-0.99366
5	0.21621	-0.055951	-0.57208	-1.5094
5	0.27465	1.5134	-0.15303	-1.1373
5	1.1885	0.57923	-0.55213	-1.3242
5	0.28049	1.1646	0.40022	-1.0125
5	0.78226	-0.86141	-1.0098	-2.4128
5	0.16513	1.296	0.42551	-0.56464
5	-0.094758	-0.084929	-2.2343	-1.1353
5	-1.1106	3.648	2.3497	-2.0254
5	-0.48585	-0.92463	-1.484	-1.5734
5	0.89892	-0.26227	-1.3067	-1.6032
5	0.066651	1.1262	-0.80717	-0.87295
5	-0.36108	0.37233	-1.2391	-0.97045
5	-0.28601	2.0399	2.2011	-1.2006
5	0.74071	-0.77317	-2.0299	-2.1315
5	-0.13611	1.1416	0.8309	-1.3767
5	0.023728	0.54252	-0.3009	-1.1193
5	0.0060559	-0.89537	-1.6722	-0.10939
5	0.78116	-1.1821	-2.1505	-1.1035
5	0.17731	0.77984	-0.16633	-1.6584
5	0.28125	0.013438	0.48674	-1.27
5	0.12273	1.7641	0.2541	-2.4733
5	0.23681	0.41323	-0.26918	-0.84252
5	0.25123	0.35235	-0.84883	-1.4266
5	-0.16154	-0.67992	-1.7846	-1.1137
5	0.77454	-0.823	-1.0981	-0.44458
5	0.92705	1.4518	0.36183	-0.47235
5	0.23552	1.2257	-0.021765	-1.35
5	-0.010585	-0.24309	-1.2333	-2.0793
5	0.76117	-1.5451	-0.73285	-0.77871
5	-0.079533	0.24864	-0.8955	-1.2484
5	-0.86596	2.1182	0.50428	-1.6122
5	-0.12782	0.70021	0.07684	-2.0693
5	-0.72656	1.0778	-1.4715	-1.937
5	0.31796	0.69796	-1.4469	-1.2414
5	0.43769	-0.041846	-1.0105	-1.5141
5	-0.046133	0.91855	-0.0061974	-0.92826
5	-0.20359	-0.4514	-1.1127	-1.2606
5	-0.31304	1.4814	0.72499	-1.6325
5	-0.60961	1.4241	-0.15315	-1.4213
5	0.3393	1.2347	0.6603	-1.8006
5	0.19775	0.3537	-0.57795	-0.28722
5	-0.73107	0.52794	-0.52439	-1.1353
5	0.27301	1.5173	0.70953	-1.2018
5	-0.27714	-0.76943	-1.6257	-0.7196
5	-1.2444	0.37886	-1.2159	-0.88292
5	-1.0151	-0.24521	-1.5979	-1.4277
5	-0.73823	1.5782	0.3956	-1.0666
5	0.26885	0.42997	-1.0419	-2.057
5	-0.88338	1.5661	2.1567	-1.4924
5	0.095282	0.49535	-0.20469	-1.3984
5	0.96388	1.2611	-0.60381	-2.523
5	0.22358	-1.1796	-1.9666	-1.0943
5	0.346	-1.1272	-2.6832	-1.7173
5	-0.9311	2.846	1.6811	-1.4863
5	0.86579	0.7455	-0.09004	-0.67516
5	1.3404	0.13811	-1.7191	-2.2733
5	0.57484	-0.93156	-0.42174	-2.1842
5	0.19422	1.133	0.36145	-1.6119
5	-0.054248	1.1909	0.39163	-1.6475
5	-0.0042165	-0.22641	-0.1658	-0.54462
5	-0.015992	-1.0577	-1.9212	-1.5393
5	-0.26686	0.73615	-0.42251	-1.2837
5	-0.28782	0.0028973	-1.8027	-0.9613
5	-0.99181	1.1915	-0.5145	-0.83173
5	-0.18998	0.08799	-1.1923	0.030786
5	0.72526	0.19213	-0.11619	-1.9549
5	0.34905	-0.1609	-2.2521	-0.66416
5	-0.28351	-0.15742	-0.85033	-1.1736
5	-0.35613	0.22501	-0.59247	-0.61936
5	-0.2869	0.72857	0.082575	-2.0477
5	0.20882	0.91718	0.42661	-1.0402
5	0.291	0.31045	0.18325	-1.5654
5	0.56541	-0.6314	-2.6123	-0.72943
5	-0.3252	1.565	0.83115	-1.036
5	0.3171	1.7377	0.34273	-1.5519
5	-0.73956	0.96543	0.5991	-1.9769
5	-0.072297	2.2387	2.2421	-0.036672
5	0.091312	0.1251	-0.60164	-1.2471
5	0.0041683	0.91021	-0.79677	-1.089
5	-0.67527	2.6904	1.7309	-1.1778
5	0.38323	-0.85974	-1.438	-1.7702
5	0.21656	0.30012	-1.1733	-1.498
5	-1.1166	0.34039	0.59358	-0.12961
5	-0.0073788	-0.095889	-0.95512	-0.80358
5	0.20087	-0.13538	-0.796	-1.0043
5	-0.0041608	-0.071574	-0.74175	-1.3179
5	0.43413	0.50804	0.056603	-1.2369
5	-0.4154	0.72716	-0.90021	-0.98816
5	0.64593	-0.93613	-1.7008	-1.0623
5	0.94369	1.1703	0.33777	-1.2336
5	-0.19136	1.3978	1.2177	-1.0504
5	0.39848	0.91569	0.42612	-1.2277
5	-0.28677	-0.16158	-0.9143	-0.69747
5	0.14341	0.71258	0.62025	-1.4412
5	1.2068	-0.081138	-0.90406	-1.2017
5	0.0073009	1.5547	2.6023	-1.2434
