# Supplementary material for: Gene expression trees in lymphoid development
Source: BMC Immunol. 2007 Oct 9;8:25. doi: 10.1186/1471-2172-8-25 (PMC2244641; doi:10.1186/1471-2172-8-25)
Supplement: Additional data file 7 — SIM Datasets. Data sets from simulated MixDTrees. See readme.txt for file descriptions. The first column indicates the true label of the sample. [file 1471-2172-8-25-S7.zip › 3/gen_dag_sim_c5_s500_e302_d10__15__20__20__35_n0.txt]

1	0.47652	-1.2088	1.803	0.74831
1	0.33468	-1.4302	1.5788	0.70635
1	0.58144	-1.1539	2.9054	0.37922
1	0.5277	-0.60944	0.83648	0.408
1	0.33472	-1.6279	0.97116	1.0209
1	0.89765	-0.96691	0.90918	-0.63557
1	0.65449	-1.1195	1.316	1.5739
1	0.61511	-1.4416	1.9796	1.2632
1	0.64284	-1.0359	0.31605	0.37859
1	0.43991	-1.7083	1.7194	-1.5605
1	0.5925	-1.0064	0.60799	1.2768
1	0.78189	-1.0661	0.15676	0.4081
1	0.65674	-1.2412	1.8064	-0.46587
1	0.90913	-0.38605	1.1563	0.31155
1	0.80874	-1.393	1.0177	0.6202
1	0.40952	-1.2773	1.282	-1.7341
1	0.72107	-1.1676	0.54744	1.7356
1	0.45438	-1.1761	1.9233	0.97657
1	0.59994	-1.0575	1.5664	0.81039
1	0.6325	-1.0638	0.6236	0.45575
1	0.56709	-0.63474	1.0022	1.9886
1	0.53017	-1.1107	1.0397	-0.73512
1	0.44439	-1.4426	1.3801	1.9587
1	0.6207	-1.1495	0.54505	0.79319
1	0.50251	-1.6119	0.49007	1.7079
1	0.63239	-1.0935	1.242	0.51094
1	0.68398	-1.1434	0.79383	-0.19767
1	0.58902	-1.1598	0.324	1.6403
1	0.61428	-1.5915	1.1681	0.96075
1	0.53643	-1.3769	1.8662	-1.1332
1	0.54128	-0.928	1.5343	0.83805
1	0.67333	-1.5068	2.2735	-1.1125
1	0.72044	-1.26	0.14129	1.9466
1	0.48811	-0.82625	-0.42444	2.2544
1	0.49625	-1.7279	1.1088	-2.0801
1	0.80357	-1.6484	0.54122	0.82831
1	0.65671	-0.74708	1.0177	-0.57377
1	0.48642	-1.0266	0.2433	0.30441
1	0.6126	-1.421	0.67452	-0.10043
1	0.74668	-1.1554	1.7211	0.99566
1	0.67458	-1.1835	0.8204	-0.07689
1	0.71638	-1.4293	0.78555	0.87099
1	0.71898	-1.8859	1.9367	-1.0079
1	0.64824	-1.2341	1.012	0.51348
1	0.45749	-1.1696	1.2087	-0.56874
1	0.50505	-1.0129	1.1508	0.72227
1	0.47558	-1.3957	1.1128	0.44906
1	0.71903	-0.92674	1.2771	-1.6018
1	0.56804	-1.7134	1.2882	-0.99511
1	0.88267	-0.65498	-0.69974	1.6883
2	-0.69817	-2.55	2.2398	-1.3612
2	0.053216	0.51508	-0.28785	0.25244
2	-0.62847	-0.50843	0.90544	-0.091555
2	-0.49251	0.20944	0.75643	0.7057
2	-0.23986	-1.249	1.5033	-0.35824
2	0.50372	-2.3479	2.7726	-0.33746
2	-0.042539	-1.8394	0.9947	-0.13112
2	0.72965	-2.1896	2.1073	-1.1441
2	0.62693	-0.57211	0.11206	-0.4877
2	-0.17508	-1.8815	0.9375	-1.1027
2	0.52249	-0.39842	-0.83768	0.2384
2	0.71069	-3.6282	1.2069	-1.2982
2	-0.28653	-1.3744	0.08713	-0.56621
2	0.58495	-1.5216	0.061971	-0.14548
2	0.5678	-0.73716	0.15705	-0.35669
2	0.50077	-1.5035	0.50695	0.46883
2	0.70319	-0.98323	0.70129	-0.24959
2	-0.13028	-1.9672	0.64453	-0.15074
2	0.42146	-1.5654	1.0501	0.38664
2	0.93094	-1.8742	0.37072	-0.71821
2	0.00087509	-1.5528	-0.50365	0.015871
2	0.073665	-0.28999	-0.29314	0.077929
2	-0.12918	-1.7889	1.4225	-0.82253
2	-0.41857	-0.96861	0.46455	-0.4762
2	0.10918	-1.7081	0.44677	-0.14891
2	0.6449	-1.0074	-0.56673	0.11864
2	0.45095	-1.7955	1.7939	-0.3389
2	0.21217	-1.4283	0.58744	-0.43112
2	0.1503	-3.0745	2.2082	-1.0984
2	0.86174	-1.521	1.2174	-0.33464
2	0.79771	-3.2502	2.9169	-1.046
2	1.1419	-0.348	-1.1424	-0.14857
2	-0.15714	-1.3656	0.88402	-0.65396
2	1.0805	-2.416	1.5012	-1.3075
2	-0.45623	-0.52499	-0.0084378	0.46008
2	0.060847	-2.2935	1.5387	-0.30728
2	0.40929	-2.3243	0.17656	-0.44281
2	-0.068033	-1.2848	0.18713	0.33494
2	-0.032658	-3.7057	3.2982	-0.96113
2	0.22935	-0.61081	0.2439	0.07649
2	-0.059214	-1.1573	-0.18993	-0.36926
2	-0.26958	-0.4422	-0.34433	0.41647
2	0.27462	-0.75879	0.7127	-0.43563
2	-0.66881	-0.70606	0.33633	0.99162
2	0.2651	-2.4518	1.6673	-0.89283
2	0.018073	-1.1724	0.19461	-0.52661
2	0.85275	-1.3762	1.4954	-0.632
2	0.91334	-3.8172	3.3064	-1.4976
2	0.15431	-1.6172	1.3368	-0.12771
2	0.036585	-2.4969	1.7632	0.33828
2	0.47044	-1.8434	0.80442	-0.60086
2	0.55045	-1.2704	-0.32952	-0.36394
2	0.85573	-2.4062	1.7774	-0.41793
2	-0.27867	0.36245	-1.1328	0.46569
2	-0.2161	0.80149	-2.267	0.58321
2	0.50705	-1.6142	0.83865	-0.49284
2	-0.34474	-0.95624	-0.047747	0.11776
2	-0.034732	-0.34955	-0.63816	0.41672
2	0.86895	-1.419	0.85582	-0.47027
2	0.073692	-1.8971	1.5205	0.050752
2	0.339	-0.27033	0.013672	0.15374
2	0.78962	-2.3065	0.95227	-0.17313
2	-0.13853	-1.5532	0.36277	-0.32914
2	0.42414	-0.55088	0.19656	0.32344
2	-0.096023	-3.681	3.2306	0.081844
2	0.44759	-1.8465	1.4588	-0.61157
2	0.1345	-1.8348	1.0021	0.0058547
2	0.61082	-0.37781	-1.1628	-0.49419
2	-0.11943	-1.3287	1.557	-0.62914
2	0.22963	-1.2752	0.40607	0.099724
2	-0.40246	-3.1981	0.77601	-0.85583
2	0.11486	-1.5	2.2585	-1.0072
2	-0.14236	-0.023097	-1.3946	0.43899
2	0.22632	-2.814	2.2163	-0.18639
2	0.66547	-1.7608	1.0989	-0.88068
3	-0.45659	0.63697	0.62397	-0.24748
3	-0.45586	1.7283	-0.43801	-1.5444
3	-0.6168	2.3062	-1.2418	-2.4058
3	-0.24161	0.47541	1.0523	0.027929
3	-0.52141	1.8142	-0.31233	-1.48
3	-0.43695	2.0495	-0.52026	-1.834
3	-0.32519	3.0263	-1.4728	-2.1565
3	-0.22235	2.1567	-0.42357	-1.7336
3	-0.44618	1.8593	-0.00073142	-1.2087
3	-0.83605	1.3993	0.13915	-1.4239
3	-0.54415	2.1157	-0.60021	-1.5942
3	-0.59009	1.8585	-0.74481	-1.1612
3	-0.33736	0.8085	0.73559	-1.3273
3	-0.33782	0.96873	0.4007	-0.77197
3	-0.43037	2.5858	-1.1673	-2.2121
3	-0.39592	1.5739	0.24102	-1.9044
3	-0.23762	0.72324	0.81918	-0.60967
3	-0.32937	2.599	-1.2176	-2.5916
3	-0.40394	1.4025	-0.035321	-1.0641
3	-0.40619	2.0762	-0.72605	-1.4762
3	-0.22595	1.5082	0.069783	-1.479
3	-0.31231	2.2348	-0.34808	-2.3774
3	-0.32387	0.88363	0.64615	-0.95366
3	-0.29583	3.0281	-1.3553	-3.2577
3	-0.19419	0.49296	0.83292	-0.62244
3	-0.40974	2.4168	-0.70409	-1.973
3	-0.60226	2.3279	-0.73895	-2.0547
3	-0.3399	1.0498	0.5148	-0.60876
3	-0.36057	0.15629	1.2436	-0.37048
3	-0.34235	2.2681	-0.79618	-2.2277
3	-0.53913	2.4234	-0.44505	-2.1663
3	-0.28423	1.593	-0.19241	-1.1424
3	-0.40341	1.8721	-0.012911	-1.7627
3	-0.73854	2.4157	-0.74776	-1.8275
3	-0.28584	1.3669	-0.022302	-1.2559
3	-0.57912	1.325	-0.44884	-1.318
3	-0.19586	1.545	0.16486	-1.1335
3	-0.36056	1.2845	-0.12162	-1.6716
3	-0.27395	2.0287	-0.41693	-1.6336
3	-0.58271	1.9051	-0.43583	-1.7438
3	-0.23777	1.8225	-0.54688	-1.505
3	-0.21747	-0.2837	1.59	0.49744
3	-0.24318	2.9676	-1.4443	-2.5972
3	-0.60069	1.1218	0.50492	-1.2802
3	-0.36643	1.5327	0.17331	-1.0957
3	-0.19762	1.3755	-0.13498	-1.1403
3	-0.34814	0.80979	0.48718	-0.90344
3	-0.31341	0.97593	0.096671	-1.4213
3	-0.45664	1.1919	0.060852	-1.5414
3	-0.39208	2.0286	-0.37242	-1.6855
3	-0.21663	1.2028	0.085232	-1.0148
3	-0.20391	4.0513	-2.1056	-3.745
3	-0.51767	0.61809	0.8024	-0.55555
3	-0.49305	2.0475	-0.53338	-1.6484
3	-0.2085	1.8244	-0.35632	-1.4965
3	-0.089924	0.28942	1.34	-0.54485
3	-0.45466	2.2566	-0.89761	-2.2064
3	-0.47758	1.9114	-0.39227	-1.9
3	-0.28891	2.4105	-0.6302	-2.2622
3	-0.29005	0.60117	0.71761	-0.74815
3	-0.10611	0.64353	0.91124	-0.51554
3	-0.083167	3.2637	-1.8065	-2.9064
3	-0.55111	0.080774	1.4168	-0.090655
3	-0.49276	2.1337	-0.30375	-1.7702
3	-0.1955	2.3895	-1.2855	-2.2878
3	-0.23662	1.6288	-0.29513	-1.9783
3	-0.36248	2.0965	-0.35655	-1.5585
3	-0.42019	0.89542	0.60972	-1.0453
3	-0.37157	1.5288	-0.30856	-1.3868
3	-0.49565	1.1103	0.3888	-0.96824
3	-0.41731	2.26	-0.67433	-2.4148
3	-0.42984	3.4051	-1.8312	-2.7161
3	-0.15388	1.5872	-0.37336	-1.7354
3	-0.38	0.61646	0.79626	-0.45707
3	-0.21273	-0.30231	1.6104	0.23587
3	-0.26594	1.8001	-0.006985	-1.694
3	-0.46199	-0.36953	1.8588	0.44451
3	-0.39602	0.15693	1.3286	-0.33333
3	-0.29716	1.3325	0.049591	-0.83812
3	-0.34682	-0.14595	1.5736	-0.73473
3	-0.46985	1.0195	0.12912	-1.8124
3	-0.38511	1.2913	0.20894	-1.1189
3	-0.23947	1.8619	-0.30269	-2.1006
3	-0.40476	0.90197	0.77442	-0.66011
3	-0.32762	1.1562	0.61305	-1.465
3	-0.50882	1.9726	-0.77555	-1.903
3	-0.55036	1.3731	0.38374	-1.6005
3	-0.30884	0.62263	0.95039	-0.64885
3	-0.55991	-0.30781	1.595	0.52746
3	-0.28048	1.5165	0.03278	-1.1966
3	-0.33072	3.5827	-1.479	-2.8245
3	-0.26909	3.3032	-1.7333	-2.889
3	-0.19394	1.3583	0.39173	-0.76473
3	-0.47906	0.056945	1.1363	-0.34348
3	-0.35932	0.66285	0.82204	-0.86229
3	-0.30426	1.0908	0.64577	-0.93886
3	-0.3437	0.13163	1.1199	-0.41971
3	-0.48996	1.4275	-0.32588	-1.6413
3	-0.32048	-0.40584	1.7326	0.85619
3	-0.18087	0.40661	1.0121	-0.72913
4	-2.1149	2.1199	0.1967	1.8276
4	-1.8006	2.6833	1.211	3.0274
4	-1.8718	1.1047	-0.0016603	1.0075
4	-2.7058	1.1716	-0.42139	0.93272
4	-1.8023	0.83699	-0.20166	0.90592
4	-2.3286	1.2585	-0.073053	1.6736
4	-0.79332	1.6985	-0.17361	1.6469
4	-1.7225	2.4092	0.98441	2.5916
4	-2.3241	0.78704	0.041344	-0.26261
4	-2.4378	0.93271	-0.75278	2.9166
4	-1.9483	2.0363	1.2736	2.0032
4	-0.56073	0.43588	-0.025028	1.6035
4	-1.8809	2.0327	-0.5431	2.5225
4	-0.62791	0.11344	-0.52199	1.8694
4	-3.2237	1.8705	-0.27455	1.2041
4	-1.6631	1.0142	0.0074207	1.4717
4	-1.6706	0.27914	0.69908	-0.83902
4	-2.4377	1.8842	0.27573	1.2016
4	-1.9195	0.81653	-0.22197	0.97426
4	-1.9069	1.0994	0.069062	3.3098
4	-1.0282	1.7635	0.88219	2.32
4	-1.1825	0.63485	0.45395	2.7372
4	-0.28775	0.78706	-0.6365	0.74335
4	-0.93749	0.88868	-1.1797	0.82108
4	-2.3039	1.6663	-0.80352	2.5324
4	-1.0729	0.81381	0.18897	0.26419
4	-2.179	1.3869	-0.15517	1.3187
4	-0.61854	1.6223	0.76627	1.4966
4	-0.82792	1.3033	-0.65654	4.0478
4	-2.401	0.94412	0.3427	1.131
4	-2.1127	1.6796	-0.14915	2.0657
4	0.45014	0.97605	-0.35554	2.5602
4	-2.7858	3.5222	1.5555	3.4222
4	-1.2412	2.1862	0.029388	3.008
4	-0.82933	1.3016	-0.32289	1.3768
4	-0.62075	1.6352	0.13194	1.3132
4	-1.5279	1.0879	-0.274	2.0198
4	-1.4432	0.0087866	-0.70324	-0.25234
4	-0.78798	0.88733	0.56568	2.1329
4	0.60052	-0.25941	-1.2149	-1.7165
4	-2.9917	1.0912	0.025388	1.109
4	-0.96018	1.5721	0.39712	1.8986
4	-2.8934	1.0732	0.51348	0.55864
4	-0.96986	1.6561	0.060747	3.5673
4	-1.8669	3.4185	1.4044	2.6327
4	-1.6992	0.70813	-1.0527	0.89477
4	-1.0232	0.44728	-0.43598	2.6771
4	-1.3891	1.7284	0.26358	2.2966
4	-1.144	0.89412	-0.50328	0.37085
4	-2.4462	0.31624	-0.23402	-0.36087
4	-1.1608	1.1626	-0.77711	1.2611
4	-0.071261	0.47757	-0.32072	2.1441
4	-1.0753	0.97736	-0.28884	1.976
4	-2.3375	0.084858	0.073791	0.304
4	-0.72553	0.03543	-1.2351	-0.88308
4	-1.5299	1.8589	0.44244	1.8441
4	-0.68761	0.14001	-0.33451	-0.84948
4	-1.4932	1.0635	0.28219	1.8645
4	-1.5108	0.61703	-0.48475	0.73217
4	-2.4943	1.2817	-0.24879	1.4883
4	-2.0052	2.6127	1.4277	3.4597
4	-1.1486	0.98888	-0.18108	0.88029
4	-2.0802	2.4635	0.8591	3.7938
4	-0.59725	0.68892	0.73982	2.3885
4	-2.0538	2.2245	1.0055	2.6877
4	-0.96474	0.73115	-0.72229	0.42257
4	-1.116	0.95682	0.24737	0.41014
4	-1.569	0.91445	-0.22132	1.9213
4	-0.45535	1.6358	0.32425	1.9072
4	-0.698	-0.37222	-1.3533	0.48933
4	-1.1656	0.5923	-0.64686	-0.0065336
4	-2.7946	1.1866	0.15184	1.2229
4	-1.6342	2.3487	1.6494	2.7496
4	-2.2306	0.99697	-1.2125	-0.63845
4	-1.1389	1.9466	0.4923	2.6837
4	-2.4862	2.391	0.87675	-0.099021
4	-1.8219	0.33495	-0.99537	2.2178
4	-2.3306	1.6021	0.81456	0.84403
4	-1.8437	0.66069	0.5742	1.4875
4	-0.24056	1.7272	-0.61575	1.4803
4	-1.3158	2.5762	-0.40575	2.6027
4	-2.7881	1.6226	-0.025458	1.0803
4	-0.44823	1.176	-0.15877	1.6228
4	-0.85368	1.5636	0.4168	1.5464
4	-1.3217	0.51275	-0.15967	0.58128
4	-0.99131	0.96747	-0.99549	1.2145
4	-0.63161	1.2555	-0.95552	0.6706
4	-1.0392	0.9836	-1.0308	0.46272
4	-0.97709	1.397	0.15179	1.3959
4	-1.6905	3.1127	2.2091	3.2529
4	-1.9357	1.3006	0.019342	1.5807
4	-2.9011	1.9559	0.20458	2.7775
4	-1.6318	2.0535	0.46976	3.6002
4	-2.1616	1.2793	0.10925	0.10524
4	-1.9732	0.86242	-0.18398	0.43754
4	-1.5286	-0.31885	-0.59137	0.24829
4	-1.9955	0.87309	-0.14292	2.0569
4	-2.3919	0.83719	-0.32727	0.95534
4	-2.4209	2.3923	1.8794	1.9774
4	-2.8048	0.95473	1.6725	0.67194
5	1.3108	0.62754	2.1234	-0.65539
5	2.2301	-0.74922	1.1914	1.4502
5	0.26853	0.62722	0.98418	-0.26608
5	1.0198	1.0586	1.1181	-0.48759
5	3.1071	-0.62896	1.9382	0.86233
5	1.4427	1.4155	1.5598	-1.0428
5	0.48092	0.21	1.1639	0.033531
5	2.8151	0.53326	0.31175	0.29082
5	1.9853	0.36388	1.361	-0.086767
5	0.51618	1.4786	2.156	-1.3552
5	0.60522	1.4696	1.2603	-1.1177
5	2.8267	-0.14965	0.86674	-0.017187
5	0.21943	1.6356	1.7154	-1.5036
5	2.375	-0.17155	1.9462	0.18798
5	2.9493	-0.63238	2.1076	1.2311
5	2.717	-0.033102	1.1518	0.55918
5	1.5678	0.42617	1.2905	0.10614
5	0.28316	1.1789	1.5924	-0.63069
5	0.28204	2.342	1.4157	-2.1838
5	0.60498	-0.14835	1.7322	0.12155
5	1.3305	-0.28306	1.8191	0.82339
5	1.274	2.1103	0.27948	-2.1482
5	1.4255	0.047403	1.2126	0.17664
5	2.4615	1.2667	1.6187	-0.87063
5	1.9281	-0.54851	1.4895	0.714
5	2.4682	-0.26387	1.063	0.49428
5	1.5757	1.0526	0.62526	-0.76774
5	1.5446	0.22063	1.0016	0.17135
5	1.1416	0.57332	1.8734	-0.30247
5	0.41375	0.72942	1.4908	-0.41894
5	-0.66301	2.9195	0.72237	-2.1288
5	1.824	1.1938	1.4359	-0.57369
5	1.9139	0.80941	0.80095	-0.58348
5	0.9423	1.4823	0.9011	-1.4798
5	0.94938	0.48536	1.4669	-0.43661
5	0.89952	0.9008	1.476	-0.87528
5	1.6465	0.39319	2.0877	0.083581
5	1.846	0.32455	0.74167	0.016327
5	-0.67007	0.68123	0.91764	-0.57649
5	-1.1179	2.0289	1.5261	-2.1789
5	0.42142	1.0405	1.3068	-0.67022
5	1.4086	-0.36751	1.2562	0.67682
5	2.0956	-0.82448	2.3014	0.7449
5	0.11914	0.7474	0.27493	-0.27462
5	1.6382	0.56903	1.0369	-0.54283
5	0.69374	0.64856	1.206	-0.23725
5	-0.20144	1.4408	1.4456	-1.0569
5	0.9149	1.7336	0.96453	-1.138
5	1.9761	-0.20501	1.5473	0.46271
5	2.1899	-0.19335	1.8374	0.56532
5	1.2443	0.75653	1.3495	-0.22344
5	0.56118	1.4624	0.45539	-1.1298
5	2.677	-0.07534	1.6263	0.13919
5	0.86968	1.9985	1.1706	-2.0099
5	1.059	0.018528	2.1196	0.12508
5	0.41758	0.29487	0.14141	0.068561
5	3.0865	1.0173	1.566	-0.84097
5	0.84607	1.429	1.1202	-0.65761
5	1.4805	1.3482	1.3778	-0.86522
5	3.1459	0.40383	0.94881	-0.32973
5	2.2732	-0.25814	0.56219	0.5683
5	1.1909	0.44107	0.73369	0.061553
5	1.4726	0.96121	0.61576	-0.45103
5	1.6855	0.39539	0.35116	-0.13575
5	1.6871	1.4145	0.90529	-1.0118
5	0.14933	0.86797	1.8771	-0.61232
5	1.6797	-0.22428	1.5811	0.44409
5	0.60002	1.1997	1.5355	-0.76356
5	0.5436	1.3791	1.4917	-0.87353
5	2.0304	0.71719	1.8429	-0.52114
5	1.5812	0.24423	1.1457	0.011512
5	0.86338	0.47221	0.88356	-0.45556
5	1.9635	0.78731	1.1815	-0.45249
5	2.5932	0.98677	1.1556	-0.61642
5	1.8527	0.9756	1.3969	-0.39234
5	1.3123	0.015838	0.55243	0.32965
5	2.1495	0.21393	1.3738	-0.073574
5	1.4691	0.31835	1.9594	-0.13472
5	2.1913	-0.077825	1.8144	0.099915
5	1.4026	1.12	1.0209	-1.1538
5	0.52748	0.82848	1.7654	-0.93125
5	1.4269	0.53662	0.73964	-0.45763
5	2.8255	0.40927	2.1881	-0.066145
5	2.3247	-0.078874	1.0418	0.56402
5	1.4503	1.2856	1.2027	-1.0483
5	2.6801	0.14896	1.3268	0.1171
5	1.6498	-0.19623	1.925	0.29926
5	1.5193	1.1738	0.81334	-1.0468
5	1.2371	0.0051806	1.5514	0.077786
5	1.6078	0.20572	0.61298	0.14845
5	2.1809	0.68246	1.1676	-0.21057
5	2.8219	0.39599	1.388	-0.3085
5	1.7514	0.3418	0.8018	-0.48846
5	0.96905	1.3454	0.8134	-1.4648
5	0.4994	1.5172	0.58273	-1.437
5	3.9048	0.19605	1.2541	0.11101
5	0.12843	1.148	0.41267	-0.99015
5	0.59377	1.4018	0.53597	-1.7532
5	1.8974	0.87445	0.62358	-0.34763
5	1.169	0.49086	1.4787	-0.12405
5	0.58266	0.892	1.8365	-0.31644
5	2.259	0.40071	1.6231	-0.16527
5	1.5018	0.44167	1.6766	-0.10328
5	0.1519	1.3277	0.69381	-0.82323
5	2.7976	0.55737	1.9031	-0.49266
5	1.8128	1.3384	0.87442	-1.1846
5	1.1286	0.3554	1.2838	-0.13396
5	0.45741	0.72959	0.74504	-0.73322
5	1.5204	-0.86416	1.4465	0.98166
5	0.37508	1.2946	1.0692	-1.0537
5	0.86436	0.74993	0.64561	-0.33359
5	0.87749	1.0795	2.0424	-0.70435
5	2.7643	0.15827	1.2961	0.15106
5	1.6482	1.1092	1.0669	-0.88914
5	1.4155	-0.27181	0.52068	0.27155
5	2.5972	-0.092013	1.8041	0.45281
5	1.1425	0.84486	0.62636	-0.83098
5	2.9384	-0.13181	1.9954	0.3056
5	3.2288	0.35563	1.1158	-0.56424
5	0.74345	0.91809	1.7389	-0.53546
5	1.8738	-0.070576	1.9814	0.33929
5	0.058265	0.84164	0.62618	-0.71635
5	2.2776	-0.032174	0.89938	0.44153
5	-0.033752	0.61859	1.9188	-0.74548
5	1.7252	0.4243	1.3367	-0.52637
5	0.413	1.7834	1.0784	-1.4285
5	-0.15579	1.9075	1.1534	-1.945
5	-1.0251	2.5265	1.3361	-1.9543
5	-0.3403	2.224	1.9229	-1.9048
5	1.8735	1.1479	1.4066	-0.76946
5	0.51637	0.7305	1.1561	-0.35483
5	1.1637	1.0637	1.4335	-0.68136
5	1.7364	0.57407	0.81341	-0.41757
5	1.536	0.9768	1.3927	-0.68894
5	1.2522	0.81556	1.6854	-0.45026
5	2.3042	1.4035	1.0052	-1.3323
5	0.36777	1.0032	1.6441	-0.69659
5	3.3201	-0.58743	1.4771	1.3608
5	1.8755	0.23693	0.84916	0.2469
5	2.8157	0.41973	1.4938	-0.27686
5	1.5049	0.22433	1.2545	-0.054432
5	2.5629	-0.75312	2.1066	0.85877
5	1.4219	1.2374	1.1472	-1.1034
5	0.64585	0.1479	0.90603	0.043793
5	1.486	0.66127	1.9287	-0.78283
5	1.7091	1.1137	1.4337	-0.90898
5	2.1373	1.6057	0.88301	-1.1344
5	1.8295	0.59231	1.1727	-0.40829
5	0.90263	1.1334	1.6277	-0.58624
5	1.8331	-0.50566	0.94365	1.0272
5	0.80422	0.58572	0.95521	-0.25714
5	0.94691	0.57321	0.74903	-0.84071
5	2.1455	-1.0218	1.75	0.65983
5	0.85691	1.769	0.10288	-0.9351
5	0.45126	2.0804	0.95695	-1.434
5	2.6853	0.71644	1.5389	-0.37696
5	0.42863	0.38903	0.50182	-0.49504
5	-0.043525	0.85524	1.6318	-0.497
5	1.6438	-0.04922	2.0051	0.067815
5	0.73834	0.49712	1.1797	-0.49741
5	1.7613	0.072653	1.0846	0.49528
5	0.7241	1.8428	1.2371	-1.4206
5	1.0642	1.0993	0.78584	-0.97855
5	2.5842	-0.063713	1.1236	0.22372
5	2.5692	0.35693	0.61831	0.037477
5	0.35396	2.2595	0.89863	-1.8316
5	1.071	1.4101	1.104	-1.3259
5	2.9627	-0.39577	1.0731	0.60404
5	0.87158	0.34936	1.0827	0.06128
5	1.6255	0.56945	1.6985	-0.52118
5	1.5062	0.3588	0.43475	0.040898
5	0.78683	0.65857	0.94385	-0.24105
5	0.83936	0.59917	0.99125	-0.65881
5	0.43941	1.0268	1.5153	-0.43308
5	0.93067	0.40941	0.9323	-0.47424
