# Supplementary material for: Gene expression trees in lymphoid development
Source: BMC Immunol. 2007 Oct 9;8:25. doi: 10.1186/1471-2172-8-25 (PMC2244641; doi:10.1186/1471-2172-8-25)
Supplement: Additional data file 7 — SIM Datasets. Data sets from simulated MixDTrees. See readme.txt for file descriptions. The first column indicates the true label of the sample. [file 1471-2172-8-25-S7.zip › 3/gen_dag_sim_c5_s500_e307_d10__15__20__20__35_n0.txt]

1	-0.10227	1.62	-2.2054	-1.377
1	0.56474	0.37646	-1.57	-1.0483
1	-0.24829	1.4412	-2.4526	-0.91093
1	0.13893	1.1814	-2.0402	-2.0255
1	0.61211	1.2266	-2.1167	-0.86043
1	0.07156	1.2589	-1.8492	-1.8346
1	0.31488	2.594	-3.2508	-1.7957
1	0.46037	0.43864	-1.3723	-0.39244
1	0.54817	1.2834	-1.9542	-0.61416
1	0.67302	0.56684	-1.3113	-0.71014
1	0.81039	0.58502	-1.8101	-0.37315
1	-0.35127	1.1782	-2.0663	-0.97909
1	-0.049874	0.37223	-1.2755	-0.3987
1	0.060505	1.6053	-2.2296	-1.4681
1	1.6084	-0.50255	-0.89472	0.20472
1	0.34215	0.35677	-1.4385	-1.3174
1	2.1785	-0.26172	-0.81609	-0.78578
1	1.9203	-0.88356	0.1521	1.0145
1	0.19513	1.3059	-2.0617	-1.2896
1	0.084677	1.7573	-2.2976	-1.4993
1	0.18227	1.4001	-2.2693	-1.4066
1	1.0562	0.82151	-1.7699	-0.81138
1	0.96933	1.7084	-2.5802	-1.6294
1	-0.50596	1.2955	-2.3814	-1.7159
1	1.574	0.4123	-1.4152	-1.0494
1	2.7121	-1.8575	0.29541	1.0992
1	1.0145	1.1397	-1.9332	-1.4759
1	0.080794	1.1659	-1.8998	-1.2286
1	2.4217	-1.9434	0.7178	2.0713
1	0.16434	1.3246	-2.5826	-1.5525
1	1.5923	0.55955	-1.8241	-0.23603
1	1.1102	0.3632	-1.0239	-0.32256
1	0.5139	0.62467	-1.6203	-0.38423
1	-0.031143	1.1416	-2.0823	-1.6457
1	-0.010919	1.2267	-1.8291	-1.0819
1	0.62984	0.89004	-2.0047	-0.58625
1	0.65169	0.45742	-1.3373	0.081661
1	1.2611	-0.56504	-0.32828	0.59969
1	1.2655	-0.13751	-0.68163	-1.5995
1	1.4571	-0.37679	-0.9114	0.68721
1	1.3757	0.084534	-1.3906	-0.87831
1	1.1128	0.60426	-1.7419	-0.9386
1	0.67346	0.94451	-1.3805	-1.0106
1	-0.35677	2.2775	-2.6109	-2.1123
1	0.78342	0.093725	-1.0661	-0.95179
1	-0.09146	1.017	-1.8633	-0.56206
1	2.0331	-0.87254	-0.16017	-0.7086
1	0.30331	1.686	-2.3777	-2.0133
1	1.1432	1.2899	-1.8274	-1.4576
1	0.69678	1.0243	-1.9122	-0.89704
2	0.81879	0.40258	1.0305	-1.2594
2	1.619	-0.78296	2.1656	0.048219
2	1.8631	0.23121	0.61646	0.98628
2	0.85769	-0.2705	1.5357	0.084304
2	1.1909	0.57416	0.78251	0.98139
2	1.2209	-0.49446	2.341	-1.2805
2	1.1623	-0.31504	1.6608	-0.29549
2	1.2927	0.23745	1.6407	-0.46753
2	1.3609	-0.48407	2.2937	-1.1259
2	1.9048	0.11648	1.5838	-0.035182
2	1.0637	-1.259	2.5112	-0.71533
2	1.8037	0.43753	1.1206	0.96689
2	2.1836	-0.26034	1.8728	0.3621
2	0.40434	-0.44864	2.3994	0.5993
2	0.5818	0.44765	1.1711	0.28543
2	1.8373	0.23942	0.9087	-0.54658
2	0.92206	-0.45613	1.6132	0.27304
2	1.8597	0.2134	1.4941	0.72309
2	1.2219	-0.43249	1.5555	-0.18423
2	0.99655	-0.70785	1.7204	-0.54869
2	1.3329	-1.0933	2.63	-1.1033
2	1.6478	0.55306	0.90106	-1.0094
2	1.7424	-0.80051	1.9989	-1.6562
2	0.86444	-0.8226	2.3095	-0.342
2	1.0525	-0.58137	2.079	-1.3041
2	0.77383	0.58287	1.0781	0.063117
2	0.9184	-0.58925	2.2177	-0.90783
2	0.47809	-1.1292	2.3123	-1.6015
2	1.9449	0.27235	1.434	0.89111
2	1.4025	0.51122	0.61811	0.51279
2	1.3093	-1.4706	2.7272	-1.6286
2	0.81335	-0.32447	2.0343	0.15023
2	1.4455	0.1171	1.7149	-0.83489
2	1.4104	-0.88336	2.3812	-1.3021
2	1.4873	0.68503	1.0084	0.47788
2	1.2537	0.50501	1.1406	-0.23171
2	1.7117	-2.2814	3.9885	-1.481
2	2.1149	0.36694	1.0701	-0.10376
2	0.57799	-0.62279	2.1455	-1.0403
2	1.5488	0.54165	0.82244	-0.85176
2	1.506	-0.47313	1.8904	-1.2896
2	1.2091	0.23654	1.7429	-0.15249
2	1.8766	-0.39666	2.0021	0.73784
2	1.0365	-0.27438	1.8337	0.53257
2	1.8494	-0.87427	2.307	0.23346
2	1.188	0.42325	1.2031	-0.048789
2	0.85973	0.35711	1.2414	-0.82114
2	1.269	-0.35766	1.8196	0.32896
2	0.37973	-1.0046	2.488	-0.93931
2	1.7865	0.54419	1.0539	-0.35237
2	0.83183	0.74895	0.62631	1.6009
2	1.3483	-0.55788	1.7949	-1.6578
2	1.7972	0.55975	0.84091	1.3191
2	1.5231	-0.79147	2.3531	-2.0928
2	1.0272	-0.22089	1.5085	-0.33522
2	1.5233	0.063852	1.4925	0.49513
2	0.36249	-1.0886	2.7527	-0.4845
2	2.0141	1.0664	0.67982	1.0461
2	0.8142	0.29764	1.0947	-0.43905
2	1.3762	-1.1809	2.5736	-0.065044
2	0.63837	0.11443	1.0104	-0.51449
2	1.0885	-0.96058	2.0978	0.16457
2	1.9806	-0.53172	2.6816	-0.13575
2	1.1973	0.2451	1.1838	1.8738
2	0.84824	-1.1904	2.5539	-1.0583
2	2.03	-0.19776	1.3105	-0.17355
2	1.7088	-0.62947	2.4343	0.21242
2	1.377	0.31363	1.6064	-0.62049
2	1.2726	0.71556	0.51295	0.61761
2	1.7874	0.072148	1.3862	-1.3408
2	1.4507	0.23224	1.7797	0.5348
2	1.2922	-0.44422	2.4648	0.40005
2	1.1377	0.85108	1.2144	0.30684
2	1.5846	-0.16758	1.5649	-0.70504
2	1.6894	0.45966	1.1089	0.23744
3	-1.0245	-1.9005	-0.63745	-2.5034
3	-1.5341	-1.3129	-0.306	-1.4492
3	-1.6145	-0.95471	-0.048117	-2.4144
3	-1.5419	-1.866	-0.76191	-2.6092
3	-1.9752	-1.6786	-0.5184	-1.4473
3	-1.8745	-1.055	-0.050192	-3.4391
3	-1.8715	-1.8689	-0.6464	-3.7207
3	-1.3839	-2.6144	-1.1098	-2.9166
3	-2.0261	-1.2299	-0.39464	-2.3378
3	-0.95777	-0.81736	0.041715	-1.9106
3	-0.79441	-0.38138	0.37233	-1.9082
3	-1.6851	-1.1659	-0.18725	-0.38431
3	-0.81047	-0.76021	0.04366	-3.3696
3	-1.6177	-1.2954	-0.32584	-4.1763
3	-1.9619	-2.4886	-1.1159	-3.9318
3	-1.0267	-0.75277	0.26981	-0.97822
3	-1.9708	-0.89187	0.071879	-1.1337
3	-1.0582	-1.372	0.0078347	-2.1199
3	-0.679	-1.1028	0.10551	-1.4911
3	-0.61831	-1.2962	-0.080816	-1.7806
3	-0.95325	-1.1991	-0.26847	-3.8593
3	-0.92973	-0.70358	0.11366	-1.39
3	-1.4635	-0.85035	-0.061074	-1.8231
3	-0.89534	-1.6519	-0.36013	-3.2819
3	-1.7227	-1.4539	-0.3467	-1.8933
3	-1.7152	-2.0895	-0.75094	-3.0749
3	-1.1428	-0.77658	0.2668	-2.3794
3	-0.79112	-0.67768	0.31844	-3.1412
3	-1.2916	-1.8752	-0.56383	-1.0442
3	-1.9693	-1.1844	-0.16364	-3.4698
3	-1.6161	-1.9837	-0.5268	-2.5826
3	-1.0755	-1.0289	0.050108	-1.1534
3	-1.3848	-0.92618	0.15123	-2.1819
3	-0.77742	-1.5525	-0.19116	-2.6557
3	-1.6196	-1.2106	-0.32304	-0.47849
3	-1.5244	-0.78578	0.2277	-3.6776
3	-1.602	-2.2596	-0.66278	-3.8535
3	-1.1451	-1.6718	-0.37674	-3.9357
3	-1.4373	-1.4226	-0.35422	-4.0282
3	-1.7336	-1.4491	-0.15985	-3.1305
3	-1.0498	-1.7148	-0.70452	-1.7494
3	-0.91826	-1.0377	-0.30084	-3.6014
3	-1.006	-1.0581	-0.092067	-1.0943
3	-1.5431	-1.7469	-0.4052	-4.6914
3	-0.93035	-1.4031	-0.17151	-4.5879
3	-1.194	-1.8143	-0.60087	-2.7569
3	-1.1542	-0.81614	0.019878	-1.1765
3	-1.4733	-0.46893	0.28174	-1.1234
3	-1.5361	-0.74098	0.37216	-1.3391
3	-0.89146	-1.23	0.1035	-2.6721
3	-2.1815	-1.4855	-0.47308	-3.0401
3	-0.73339	-1.6378	-0.46587	-0.072531
3	-0.27298	-1.4169	-0.33444	-2.4143
3	-1.5516	-1.3884	-0.33811	-1.4431
3	-1.5363	-0.54274	0.25772	-1.1715
3	-1.2146	-1.5211	-0.7158	-0.38132
3	-1.3264	-1.6538	-0.5106	-2.3664
3	-1.4998	-1.7388	-0.81739	-4.4041
3	-1.9284	-1.3511	-0.30991	-3.8633
3	-1.1519	-2.2259	-1.1163	-2.797
3	-1.012	-0.73457	0.14168	-3.0395
3	-1.3747	-1.1336	-0.091487	-2.0182
3	-1.4226	-1.2701	-0.056666	-3.0438
3	-0.84381	-0.20077	0.54814	-0.45284
3	-2.4897	-2.6019	-0.90455	-3.1989
3	-1.2011	-2.021	-0.6688	-3.0141
3	-1.8587	-2.1849	-0.86295	-2.2514
3	-0.74901	-0.842	0.027119	-3.6994
3	-0.62332	-1.824	-0.51518	-3.3418
3	-1.5512	-1.0116	-0.063399	-3.7546
3	-1.0131	-1.015	-0.054188	-1.094
3	-2.5552	-0.53083	0.33659	-0.88948
3	-1.3291	-1.5172	-0.42665	-3.2163
3	-1.1654	-1.5089	-0.47291	-2.5371
3	-0.61281	-1.3235	-0.23843	-2.761
3	-1.2056	-0.38207	0.26338	-1.5388
3	-1.8739	-0.73986	-0.054923	-3.8441
3	-0.98817	-0.57692	0.37287	-1.3481
3	-1.6715	-1.4355	-0.45849	-3.2245
3	-1.1169	-1.485	-0.099829	-2.0618
3	-1.434	-1.0702	0.011617	-2.1436
3	-0.86222	-0.2235	0.6016	-1.0188
3	-1.4011	-1.0278	-0.23824	-3.8142
3	-2.4459	-1.7661	-0.5242	-3.3162
3	-0.81265	-1.2962	-0.27695	-0.79663
3	-1.3624	-0.85682	-0.030319	-0.015112
3	-0.077211	-0.91308	0.0042398	-1.7736
3	-1.3454	-1.3009	-0.15241	-2.7157
3	-1.1635	-1.2372	-0.36687	-0.51855
3	-1.3889	-1.2743	-0.29899	-2.0362
3	-0.96542	-2.2997	-0.82226	-2.1246
3	-0.75588	-1.5865	-0.37572	-3.2557
3	-1.1939	-1.8035	-0.50015	-1.8967
3	-0.96817	-1.4786	-0.29094	-4.2116
3	-1.467	-1.8441	-0.68771	-3.3765
3	-1.1447	-0.73067	0.14709	-2.553
3	-1.3221	-1.506	-0.3149	-3.9961
3	-1.4376	-1.6799	-0.36745	-5.2053
3	-1.1078	-1.9755	-0.66748	-1.7105
3	-1.7893	-0.90209	0.011707	-2.5105
4	0.10153	-0.75623	0.0014183	-0.48911
4	-0.20531	0.0022264	-0.11435	0.06482
4	0.52561	1.1339	1.1232	1.1557
4	-0.2536	-0.61098	0.54966	-0.61649
4	0.022967	0.021389	0.21114	-0.10673
4	-0.076398	-1.6549	0.41895	-1.1735
4	0.34867	-0.82499	-0.44183	-0.24414
4	-0.28866	1.034	-0.73046	1.1425
4	0.71312	1.0499	0.56993	0.63561
4	0.23895	0.26323	0.81258	0.92274
4	-0.081765	0.24928	1.1275	-0.35937
4	1.0288	-0.10402	-0.27634	0.68432
4	0.98923	1.8835	1.057	1.2209
4	2.5515	2.6288	-1.3328	2.4144
4	-1.3955	-0.33822	0.22738	0.51292
4	0.87896	0.17718	0.26705	1.2838
4	0.33439	0.30237	-0.57762	-0.62405
4	0.39733	1.4177	-0.69909	0.1232
4	1.0045	0.1604	0.6335	0.22199
4	0.37975	0.68762	-0.51088	0.23025
4	-0.67811	-1.5375	1.3267	-1.1642
4	-0.36433	-0.41115	-0.3494	1.0883
4	0.97629	1.445	-1.559	0.41349
4	-0.64869	0.47868	0.025589	1.4543
4	-0.65226	-1.2642	0.9978	-0.76429
4	0.71158	0.14746	-0.26539	0.2623
4	1.3285	2.5211	1.9116	2.2669
4	-0.87023	-0.35339	-0.096892	-0.37568
4	0.28099	-0.19262	0.83085	0.5018
4	1.0116	2.3747	-0.71583	2.9439
4	-0.13448	-0.058947	0.36909	0.019666
4	-0.25998	0.30994	-0.31621	0.27131
4	0.19615	1.1985	0.38673	1.0065
4	-0.13894	-0.28568	0.38831	1.1463
4	-0.99729	-0.32231	1.4356	0.546
4	-0.52978	0.82215	-0.16334	0.38897
4	-1.5041	-1.8775	0.71499	-0.59032
4	1.4488	1.377	-0.39998	2.0035
4	-0.82736	0.63327	-1.5043	-0.42154
4	-0.079381	0.74944	0.50355	1.1282
4	0.58049	1.4703	-0.43285	1.7695
4	0.83009	2.6273	-0.10141	1.7597
4	0.47327	0.77864	2.1576	0.94852
4	1.2246	0.66809	-0.5616	1.1071
4	0.19416	1.5061	0.90793	1.5047
4	0.51762	0.49098	1.4721	0.51536
4	-1.0085	-0.82324	0.44591	-0.61643
4	-0.084722	1.29	0.95051	1.5837
4	0.48044	2.0286	0.3462	1.7941
4	0.89443	1.4007	0.58465	2.5478
4	1.0771	0.55705	-0.11443	0.27602
4	0.45611	-0.17473	0.053167	1.0326
4	1.2365	1.3899	-0.89507	0.80692
4	-0.4761	-0.79417	1.0859	-0.0075085
4	0.66751	-0.022375	-0.95631	0.49081
4	0.18691	2.0074	0.75907	2.4819
4	-1.4532	-1.2806	-0.50609	-1.0945
4	-0.33469	-0.7161	0.10683	0.18502
4	-0.25636	-0.65722	1.247	-0.2178
4	0.39456	0.1358	0.61777	0.5171
4	-0.46816	-1.1232	1.1635	-0.66751
4	0.60435	0.064462	0.10017	0.55864
4	-0.28723	-2.0111	1.4423	-0.25979
4	1.0555	0.68809	0.0089835	1.7224
4	0.49741	-0.3207	-1.1846	-0.6246
4	0.85992	2.0597	0.59217	1.7792
4	-1.4835	-1.084	1.0334	-0.7092
4	0.27262	-0.3285	-1.1657	0.54841
4	-0.51986	-1.2078	0.72641	-1.9173
4	0.079629	-0.086035	0.85769	-0.2087
4	0.060348	0.096947	-0.37142	-0.18151
4	0.91954	1.0334	0.069212	0.27737
4	0.84674	1.3091	0.41785	2.7174
4	0.57505	1.4285	-1.0787	1.1323
4	0.669	1.047	0.80226	1.2231
4	-0.31916	-0.43931	1.3511	0.058503
4	-0.49325	-0.37864	0.92406	0.85875
4	0.79393	1.089	1.5162	0.58411
4	-0.95294	0.37797	0.08486	0.028601
4	0.050282	0.19824	0.24964	0.66852
4	0.62329	-0.44116	-0.15395	0.6786
4	-0.96669	-0.51385	0.094688	0.48028
4	1.1839	1.403	1.0234	1.6257
4	-0.68135	-0.077976	-0.67927	0.61221
4	1.9983	2.2136	1.6038	2.3989
4	-0.37845	-0.58859	0.86395	-0.71896
4	1.1436	0.66116	1.1829	1.3171
4	-0.21074	1.3237	0.92717	2.1037
4	0.37716	0.50139	1.0239	0.63333
4	-1.0225	-0.40905	-0.035737	-0.58888
4	0.88781	0.70325	0.59889	0.16741
4	0.3252	-0.0093244	2.2099	0.53276
4	0.034688	-0.16169	0.25775	0.062651
4	0.51649	1.2755	1.824	1.4049
4	0.049519	0.042773	-0.034525	0.95102
4	0.94591	0.18604	0.8915	0.80978
4	0.69988	1.0597	0.97834	0.18365
4	0.6219	0.34278	-1.1055	0.47685
4	-0.34821	0.70054	0.66513	0.79687
4	0.2512	-1.0204	0.039804	0.42594
5	0.30347	1.0006	0.21776	-1.4683
5	0.85878	1.5889	-1.544	-0.2905
5	-0.49056	0.81798	-2.0443	-1.1728
5	-0.68684	0.23928	0.45986	-0.67871
5	0.44179	1.1322	-0.93967	-0.68903
5	-0.5056	0.25596	0.17881	-0.76388
5	3.2145	2.038	-1.6587	-0.87815
5	-0.50275	0.081804	-1.9185	-0.71369
5	0.80299	1.0276	-1.5113	-0.57412
5	2.1131	2.9021	-1.2754	-0.52254
5	2.4415	1.9224	-0.66009	-0.55347
5	0.34776	0.74876	0.4786	-0.68004
5	1.2622	2.3334	-1.4015	-0.92168
5	2.5533	1.6277	-1.6156	-1.1659
5	-1.553	0.91488	-1.689	-1.1337
5	2.0396	1.8396	-2.8029	-0.55131
5	-0.14294	1.2932	-0.25965	-0.83479
5	0.67228	0.57862	-1.1421	-0.86045
5	0.57582	1.5193	-0.78133	-0.89092
5	1.4277	0.30371	-0.5941	-1.2718
5	-0.48257	0.60302	-0.33711	-0.51882
5	0.37151	0.3038	-0.93452	-0.6118
5	1.0351	1.8739	-1.6739	-0.78038
5	-0.44306	0.79005	-0.48797	-1.5815
5	-0.5649	0.45805	-0.48322	-0.51052
5	0.15476	0.80967	-1.7091	-0.76233
5	1.2895	1.7685	-0.2095	-0.98559
5	-1.0802	0.60565	-1.3201	-0.84277
5	0.052597	0.62479	-0.2729	-0.35617
5	1.2499	2.1543	-2.455	-0.4165
5	0.95012	1.9817	-1.2212	-1.6226
5	2.103	1.2624	-0.96847	-0.89855
5	0.22639	0.54313	-1.3502	-0.59451
5	-0.48344	0.025226	0.3403	-0.68777
5	1.9417	0.7808	-0.74876	-0.93235
5	-0.71188	1.3807	-0.69876	-1.0575
5	0.18951	0.30286	-0.85622	-1.0496
5	1.8392	1.489	-0.61044	-0.58615
5	-0.49536	0.28998	0.1556	-0.68445
5	0.092201	0.95617	-1.757	-1.0595
5	0.06972	0.91123	-1.5208	-0.55113
5	0.52115	1.5142	-2.4827	-0.80749
5	-0.58372	-0.40478	0.31569	-0.42163
5	1.4487	0.77384	-0.87744	-1.0468
5	1.1836	1.1404	-0.36041	-0.77911
5	1.1623	1.0301	-1.1238	-0.54918
5	-0.3922	0.9814	-0.0079578	-0.61106
5	1.0629	2.264	-1.7184	-0.80055
5	0.80733	1.5755	-1.5394	-0.34805
5	0.74776	1.7438	-2.0399	-1.1416
5	0.42423	1.1371	-3.7379	-0.79824
5	0.94782	1.7046	-0.70465	-0.74084
5	-0.03284	0.40747	-2.1433	-0.83674
5	1.5257	1.2352	-1.6457	-1.0052
5	0.98027	1.5979	-1.7413	-0.077974
5	1.5224	1.0942	-2.261	-0.89506
5	-1.4746	0.59702	-2.3469	-0.87553
5	2.3771	2.7644	-1.5775	-0.86301
5	0.63768	0.79532	-0.59583	-0.94957
5	0.70424	2.0438	-0.48881	-0.67103
5	0.51123	1.1511	-0.56766	-0.68013
5	-0.21709	0.96859	-0.31469	-1.5389
5	0.5527	0.34147	-0.88038	-1.1589
5	0.88202	1.2759	-1.6146	-0.80713
5	-1.6205	-0.84408	-0.46544	-1.297
5	0.081548	1.6989	-1.571	-0.41444
5	0.16387	2.4525	-1.5222	-0.93843
5	1.3232	1.7524	-0.76369	-0.026568
5	0.049384	0.65986	-0.043321	-0.67381
5	1.0772	1.4099	-0.58798	-0.81547
5	1.7281	2.8676	-0.71526	-0.75681
5	1.0574	2.0669	-1.6911	-0.60656
5	0.45241	0.7431	-0.87687	-0.030347
5	2.7525	2.2014	-0.99042	-0.87619
5	-0.81783	1.1371	-2.0385	-0.75918
5	1.2352	1.4667	-0.48231	-0.63585
5	1.3885	0.97298	-0.40706	-0.62032
5	0.58446	1.3475	-1.5479	-0.8815
5	1.3791	1.5435	-0.48175	-1.391
5	0.35436	1.257	-1.1892	-0.4317
5	0.72348	2.0012	-0.24738	-0.80026
5	0.11429	0.4615	-0.062972	-0.7447
5	3.356	2.3596	-1.6945	-0.59027
5	-0.56692	0.58494	-1.4386	-0.72388
5	1.535	0.66936	-1.5804	-0.69011
5	-0.586	-0.1844	0.24267	-0.87958
5	2.2072	2.6122	-0.9985	-0.51992
5	0.98265	1.0445	-0.25471	-0.73034
5	0.053343	0.7912	-1.1547	-0.62513
5	-0.27113	0.58647	-0.34069	-1.3592
5	0.86156	1.0038	-0.68144	-0.75575
5	0.69829	1.2432	-0.85538	-0.92623
5	-0.46459	0.80903	-1.4338	-1.2398
5	0.28917	1.3197	-1.423	-0.69866
5	0.36284	0.8302	-1.4275	-0.91649
5	0.91522	1.2846	-2.1663	-0.62654
5	0.29806	1.4608	-2.4455	-0.92326
5	0.48379	1.2931	-1.9481	-0.85048
5	1.4534	0.66355	-0.57765	-0.81266
5	-1.202	0.10726	-0.57888	-0.98051
5	1.4193	2.703	-0.94825	-0.40965
5	-0.35578	0.42557	-0.6775	-1.0707
5	1.1191	1.4472	-0.99315	-1.3152
5	0.36373	1.3238	0.21538	-1.019
5	0.32679	0.62424	0.62383	-0.64573
5	0.64969	1.8427	-1.2646	-0.84053
5	1.3599	1.2933	-0.99002	-0.92073
5	-0.53039	0.8991	-2.4276	-0.75559
5	0.27508	1.9439	-1.6091	-0.88623
5	-0.1316	0.92235	-2.2447	-0.53277
5	1.0321	0.68548	-2.0341	-0.61664
5	0.20024	1.0577	-0.69687	-1.0154
5	1.4743	1.5767	-1.3194	-0.56314
5	2.8454	2.5827	-1.6921	-0.94029
5	0.91565	0.9373	-1.76	-0.87356
5	0.44063	1.0543	-1.9135	-0.71001
5	-0.22964	0.99473	-1.8769	-0.94381
5	0.88185	1.1474	-1.5524	-1.41
5	1.0943	0.63836	-0.85777	-0.78595
5	0.54966	1.1479	-0.89172	-0.3386
5	1.2652	1.1666	-2.6514	-1.0108
5	0.85548	1.9389	-0.62213	-1.3544
5	0.021379	1.7244	-0.88762	-0.40636
5	0.60855	1.1792	-1.1271	-0.97447
5	-0.036369	1.5531	-2.4595	-0.52491
5	-0.33829	0.98821	-1.9165	-1.0532
5	0.98588	0.89399	-0.61186	-0.49258
5	1.7258	1.255	-0.85618	-0.57063
5	-0.40699	0.86322	-1.2955	-0.53595
5	1.7039	2.0311	-1.5322	-0.76752
5	0.0039138	0.95292	-0.54095	-0.73738
5	0.29405	0.76318	-2.3701	-0.70911
5	0.41694	0.64822	0.50589	-0.79963
5	0.22632	1.1865	-1.7866	-0.76053
5	0.032751	1.0141	-0.43649	-0.79508
5	0.46908	-0.10452	-1.5342	-1.0276
5	1.4676	1.5625	-1.7495	-0.41552
5	-0.54415	1.942	-1.229	-0.66359
5	0.80752	1.3337	-0.026309	-0.37103
5	-0.3464	1.1717	-1.5491	-1.1709
5	-1.6753	0.99331	-3.1217	-0.93762
5	0.66668	1.5559	-1.1962	-0.80586
5	-0.91704	-0.10332	-2.2221	-0.73813
5	-0.029173	1.0901	-1.774	-0.94218
5	-0.39796	1.1223	-0.51019	-0.67867
5	1.2713	1.0565	-1.5971	-0.65854
5	1.2966	1.6763	-0.6716	-0.75487
5	2.5407	2.2716	-1.712	-0.6495
5	0.63894	1.3292	-0.93158	-1.2458
5	0.37371	0.27772	-0.75795	-0.59317
5	0.65421	1.471	-0.52292	-0.76398
5	-0.19758	1.5542	-0.12582	-0.88407
5	1.5053	1.0854	-3.09	-0.77249
5	0.34182	0.59845	-0.82791	-0.38188
5	0.30481	1.1419	-2.1319	-1.3113
5	0.57594	1.1144	-0.93347	-0.66826
5	-0.043819	0.40481	-0.53424	-0.89179
5	-1.0512	0.87066	0.671	-0.65948
5	0.80003	2.2831	-2.7962	-1.0145
5	1.7055	1.9226	-0.61051	-0.37334
5	1.3879	1.6304	-0.15903	-0.5551
5	0.69151	1.9721	-2.1878	-1.3448
5	1.3744	0.67722	-1.3575	-0.30612
5	1.4304	1.8407	0.14397	-1.0195
5	-0.46071	1.4562	-2.3185	-0.69621
5	1.1476	0.87408	-1.9708	-0.79514
5	0.85061	1.8765	-1.5367	-0.47023
5	1.1732	0.16377	-0.97086	-0.40956
5	0.091832	1.2719	-1.3825	-0.48528
5	1.9545	1.3919	-1.4453	-0.57725
5	0.23292	1.5142	-2.5416	-0.43819
5	-0.19939	0.57541	0.43875	-1.1509
5	0.79202	1.4728	-0.4416	-0.45771
5	0.76236	1.2868	-0.098883	-0.42008
5	-0.74264	-0.047644	-0.74373	-0.86456
