# Supplementary material for: Gene expression trees in lymphoid development
Source: BMC Immunol. 2007 Oct 9;8:25. doi: 10.1186/1471-2172-8-25 (PMC2244641; doi:10.1186/1471-2172-8-25)
Supplement: Additional data file 7 — SIM Datasets. Data sets from simulated MixDTrees. See readme.txt for file descriptions. The first column indicates the true label of the sample. [file 1471-2172-8-25-S7.zip › 3/gen_dag_sim_c5_s500_e304_d10__15__20__20__35_n0.txt]

1	0.022947	0.84148	-0.013228	0.33464
1	-1.0493	0.16353	0.39119	-2.6369
1	-1.5773	0.37321	0.66432	-0.81266
1	-0.87676	0.037397	0.4953	-0.26232
1	0.39038	0.35037	-0.12441	-0.40296
1	-0.015808	0.84266	1.0093	-1.5181
1	-2.4367	-0.52529	1.7624	-0.79613
1	0.7941	1.6397	-0.23781	0.62463
1	-2.1527	-0.68707	0.72028	-1.9212
1	-2.0274	0.42136	0.62393	-0.49795
1	-0.017599	0.38753	0.44417	-1.0461
1	-0.52455	0.63593	-0.27932	-0.036299
1	-0.7455	0.97775	-0.13358	-1.486
1	-0.69018	0.36754	0.86719	0.018902
1	-0.54374	0.16378	0.052272	-2.6198
1	-1.2667	-0.39283	0.98856	0.83472
1	-1.4664	-0.39906	1.3891	-0.59579
1	1.3341	0.75416	-0.098744	0.3681
1	-0.84423	-0.0362	1.1602	-0.84291
1	-0.72445	-0.36787	1.3395	-2.0008
1	0.71849	-0.68056	1.6656	-1.4801
1	-2.018	-0.47473	0.89209	-1.8073
1	-0.24042	-0.53942	1.4775	-2.5713
1	-1.1072	-0.015608	0.94711	-1.385
1	-0.78943	0.33378	0.44067	-0.36349
1	-0.43275	1.1163	-0.77304	-0.71077
1	-0.58387	0.46175	0.55083	-1.5845
1	-0.72837	-0.37718	0.91551	0.6612
1	-1.3321	0.060448	0.82751	-0.75845
1	-1.1543	-0.5772	0.84516	-1.7899
1	-2.3817	-0.46148	0.92385	-1.2085
1	-1.876	-0.94862	1.7565	-0.34778
1	-2.1082	-1.0923	1.815	-0.96801
1	-0.72399	1.0015	0.27549	-0.16278
1	-1.5201	-0.87644	2.155	-0.16497
1	-0.31708	1.0812	-0.54599	-0.4373
1	-2.0153	-0.69834	1.5073	-1.0971
1	-2.1133	-0.57849	0.90578	-0.53031
1	-1.1599	0.56382	-0.13054	-1.6895
1	-0.26963	0.22803	0.935	0.014435
1	-1.446	-0.020247	1.4514	-1.4192
1	1.5096	1.6772	-1.3798	1.1401
1	-0.39368	0.59931	0.1857	-0.34559
1	-2.2906	-0.52614	1.4652	-0.98332
1	-0.66724	0.53349	0.037937	0.12905
1	-1.0234	1.2075	-0.97017	-2.0573
1	-0.81479	0.16748	0.90199	1.6161
1	0.74349	0.13199	-0.48695	0.19658
1	-1.4098	-0.31057	0.90235	0.70786
1	-0.91198	0.0069828	1.4471	0.054188
2	0.45214	2.5607	1.2883	0.55594
2	-2.2898	3.7213	1.5068	1.6002
2	0.46765	0.0878	0.0073928	-0.21607
2	1.7638	0.33304	0.27731	-0.87475
2	1.9566	1.3335	-0.011829	0.70838
2	-0.35635	1.8237	1.5978	0.93429
2	0.87064	2.2341	1.0475	0.91969
2	0.80354	-0.29428	-0.89758	0.35375
2	-1.3778	1.7008	2.4676	-0.0061117
2	-0.42844	1.7187	0.75085	0.62625
2	1.0747	0.20319	0.25801	-0.88809
2	0.71861	1.4409	0.53482	0.67185
2	-1.6907	2.5714	0.40521	0.10386
2	0.27495	2.9408	0.46938	-0.12018
2	0.58824	1.7226	-0.021373	-0.58561
2	1.2841	0.50224	0.087045	-0.40498
2	-0.094395	2.3801	1.0455	0.70538
2	1.5931	0.48958	0.91153	1.0291
2	-0.40339	0.84118	0.72518	-0.22796
2	1.2889	-1.1398	0.24099	-0.58333
2	0.59124	2.0148	1.1585	0.057408
2	1.027	1.0457	0.59367	0.19037
2	0.49095	1.9314	1.7552	-0.14346
2	0.46216	2.3146	1.376	2.4303
2	0.7129	2.0349	0.09811	0.21164
2	-0.089356	3.0488	1.8606	0.506
2	-0.7983	1.4998	0.76075	0.61295
2	-0.84668	-0.40906	-1.173	-0.73661
2	-0.0033031	1.8532	0.87008	0.42708
2	0.31545	0.38491	0.89451	0.54077
2	-0.19539	2.2827	0.63798	0.48108
2	-0.58456	2.1847	1.5291	0.60936
2	1.4267	0.029565	0.16927	-0.35356
2	0.13582	-0.78871	0.62852	-0.88266
2	-0.58117	3.4496	1.4521	2.2213
2	0.97296	0.27579	-0.44159	-0.86144
2	-0.85467	1.407	1.9339	-0.041031
2	1.6535	1.0174	0.74238	0.36458
2	0.84812	0.20663	-0.6428	-0.068747
2	1.5831	1.1483	0.83728	0.095751
2	0.25806	0.59134	0.46941	-0.025355
2	-2.5835	2.7114	1.4288	1.0915
2	-1.4521	2.4644	0.71585	1.0119
2	-0.43428	1.1407	-0.27805	1.3173
2	-0.50845	0.42828	0.63426	-0.10693
2	0.08944	-0.29634	-0.44161	-1.3313
2	3.5174	1.0038	-0.49422	0.66504
2	1.0319	1.815	1.1206	0.77228
2	1.5499	-0.85458	-0.025327	-0.44718
2	0.1444	1.4787	1.1164	1.433
2	-0.83949	2.3005	2.0358	0.41721
2	1.1314	1.7653	1.8672	0.5374
2	0.014376	1.0127	0.34154	1.1383
2	0.35176	1.051	1.3297	0.72591
2	1.1026	0.77973	-1.1737	0.2393
2	0.62055	-0.72641	0.52682	-0.075892
2	-0.64268	1.3613	0.74863	0.085878
2	-0.88804	1.2873	1.2571	1.3994
2	1.9034	-0.59169	-1.3765	-0.34055
2	0.20423	0.43203	0.77375	1.0643
2	1.1795	2.9703	0.53055	0.99252
2	1.2569	0.49806	-0.36115	0.086567
2	0.58537	0.50549	0.97615	0.87039
2	0.71232	1.4573	0.26129	0.34318
2	0.082397	2.6053	0.41435	0.77286
2	-0.65934	3.1344	2.4692	1.7947
2	0.018864	0.98879	0.066965	-0.25485
2	2.2355	0.25409	-0.15892	-0.26797
2	0.47819	0.71074	0.42058	-0.3539
2	0.21308	0.011046	-1.3063	-0.18213
2	-1.0229	2.1639	1.572	0.97063
2	0.1167	3.0115	2.1242	0.77349
2	1.8237	0.0052559	-1.0388	-0.67376
2	0.6983	0.46608	0.16115	-0.34073
2	1.2422	1.9214	2.5373	0.42554
3	-1.0324	0.56036	1.0781	-1.4671
3	-1.5582	0.80149	1.2791	-0.82293
3	-0.89426	0.3619	0.0019742	-1.1202
3	0.14488	1.4209	0.39114	0.81506
3	-1.0161	0.55425	-0.30239	-2.6579
3	-1.3488	0.46129	0.066445	-1.5556
3	-0.64202	1.0884	-0.42543	-2.0097
3	-0.87527	0.18418	-0.02482	-1.8589
3	-1.1728	0.35501	1.3922	-1.6534
3	-0.76678	1.047	0.41047	-0.73016
3	-1.5796	-0.030683	-0.80417	-2.6426
3	-1.6223	-0.22387	-0.14701	-0.27716
3	-1.0473	0.20506	1.5462	-2.5026
3	-1.0169	0.71716	-1.3791	-1.0705
3	-1.2884	0.84413	0.67317	-1.2793
3	-1.1397	0.16655	0.65003	-2.2641
3	-1.8129	-0.27557	-0.72378	-1.5342
3	-1.5832	0.11638	0.81963	-2.3036
3	-1.6586	-0.19283	1.0734	-0.69444
3	-0.82658	0.5206	1.3429	-0.83776
3	-1.1331	0.72717	-2.1644	-0.91363
3	-0.91661	0.61804	1.1514	-1.1346
3	-2.4116	-0.63222	0.12124	-0.011961
3	-0.96566	0.91999	0.033979	-1.3895
3	-1.7478	0.37637	1.7685	-0.96193
3	-1.3061	0.23932	0.11972	0.040039
3	-0.89635	0.50888	0.61911	-0.10535
3	-1.1982	0.16886	0.73632	-1.0699
3	-1.7148	0.31835	0.74296	-2.203
3	-0.78697	0.12721	0.27517	-0.062958
3	-1.069	0.46643	-0.11234	-2.5584
3	-1.1542	0.81996	1.3042	-1.574
3	-0.33695	0.80804	0.65045	-2.4962
3	-1.2032	0.38172	0.80822	-1.1213
3	-1.3269	0.42784	0.43934	-0.1082
3	-0.0052624	2.0042	1.49	-2.9646
3	-1.3689	0.60479	0.72466	-1.5124
3	-1.1083	0.62363	0.13235	-2.0085
3	-2.1548	-0.63545	2.558	-0.76499
3	-0.47015	1.1102	0.12515	-1.6595
3	-1.1588	0.36342	-0.212	-2.1734
3	-1.179	0.73165	1.2105	-2.7532
3	-0.71052	0.38611	0.085102	-0.66417
3	-1.3234	-0.094478	-1.5008	-2.0938
3	-0.74438	1.0999	0.31589	-1.3686
3	-0.86922	0.044132	-0.42529	-1.1963
3	-1.0246	1.3046	1.1565	-1.7955
3	-1.7596	0.29836	-0.81327	-1.9198
3	-0.67272	0.26855	0.83885	-1.6005
3	-1.0652	0.72705	1.6601	-0.53901
3	-1.3425	0.081614	0.20078	-1.4201
3	-1.3181	0.33709	1.302	-0.65596
3	-1.004	0.30162	0.47095	-0.3256
3	-1.4601	0.17744	0.20366	-2.3384
3	-1.2855	0.52367	-0.24919	-1.7964
3	-0.049666	1.1134	1.8795	-1.9114
3	-1.8479	-0.10795	0.29203	-1.6012
3	-1.3612	-0.22326	-1.2389	-2.3708
3	-0.46552	0.18702	-1.5867	0.32134
3	-1.5411	0.48425	1.3722	-0.82473
3	-0.88437	0.69234	-0.62202	-0.53349
3	-0.33608	0.43034	0.96185	-1.3715
3	-1.8958	0.28271	0.093249	-0.6091
3	-1.4485	0.42336	-0.15611	-0.31696
3	-1.2859	-0.21716	-0.39787	-3.0134
3	-1.5234	0.77105	-1.2273	-0.72046
3	-1.2546	0.2325	0.51945	-1.2073
3	-1.2709	0.30792	0.14553	-1.8926
3	-1.4938	-0.0057244	2.1622	-1.8305
3	-1.6211	-0.65042	-0.89087	-3.1616
3	-0.68731	0.6156	1.4746	-0.41049
3	-0.54857	0.61588	0.60359	-0.59622
3	-0.22624	0.90431	0.029348	-1.3728
3	-1.4932	-0.076557	0.71317	-1.82
3	-1.285	0.00095532	0.50008	-1.6431
3	-1.1043	0.66177	-0.13314	-0.38819
3	-2.3332	-0.80488	-0.64426	-0.57217
3	-0.68098	0.58997	-1.0552	-1.1706
3	-1.7602	0.15181	1.0303	-2.1894
3	-0.98667	0.43353	-0.58886	-0.26133
3	-0.91002	0.57262	2.5436	-1.8198
3	-1.1533	0.075143	1.5888	-2.1526
3	-0.036923	2.1845	0.35856	-1.2726
3	-1.2788	0.14037	0.98316	-2.6176
3	-1.7367	-0.15361	-0.41579	-3.9626
3	-0.81933	0.61683	1.1668	-0.56393
3	-1.6491	0.4582	2.135	-2.7514
3	-1.2489	0.39046	0.51448	-2.1516
3	-1.2407	0.36612	0.15453	-0.87284
3	-1.198	0.69216	0.31707	-0.31247
3	-0.76534	1.0978	1.1379	-1.3052
3	-1.5061	0.50885	0.96528	-0.92851
3	-0.95368	0.59088	0.21159	-1.6888
3	-0.8483	0.94147	-0.83475	-0.092144
3	-1.7589	0.38865	0.62776	-2.4582
3	-0.70665	0.55957	-0.72799	-1.2738
3	-0.42135	0.96855	1.4645	-2.369
3	-1.3166	0.23036	-0.50506	0.96482
3	-0.28321	0.99123	2.2227	-1.05
3	-1.1685	0.72755	1.097	-1.3459
4	-0.01353	-0.092537	-0.38496	0.17786
4	-1.4505	1.0538	-0.18044	-1.8185
4	-1.3059	0.21241	0.022834	-0.36695
4	-1.8715	1.3915	-0.050973	2.1421
4	0.10704	-1.1425	-0.079835	-1.6538
4	-1.3592	0.45464	0.058528	-1.5764
4	-0.26059	0.029843	-0.17934	1.5763
4	-0.21708	0.087674	0.10798	0.80945
4	-0.61497	-0.17966	-0.52516	-1.7182
4	0.18923	-1.2903	-0.21018	-1.8043
4	-1.7845	0.54462	-0.54351	0.99718
4	-0.50903	0.39167	0.075721	0.19239
4	-0.88708	0.014897	0.16433	-0.46263
4	-0.049501	0.018672	-0.092776	-0.80888
4	0.26016	-0.34715	-0.32508	-1.6155
4	-1.3742	0.94242	-0.23444	1.4627
4	-0.20177	0.65268	-0.28981	1.2508
4	-1.1783	-0.14845	-0.017927	-0.81422
4	-1.7676	0.91351	-0.11189	0.41502
4	-0.81066	-1.728	-0.056247	-1.0127
4	-1.1795	-0.20836	-0.31481	-0.13138
4	-0.96508	-0.012256	-0.060049	0.51965
4	-2.5575	1.4331	-0.0084035	-0.46834
4	-0.75044	0.12503	-0.086555	-1.426
4	-1.8162	1.5744	6.8371e-005	-0.50765
4	-1.6665	0.9191	-0.24359	1.1822
4	-2.8295	2.8737	-0.10105	1.6723
4	-0.64456	0.047239	-0.16201	-1.362
4	-0.15293	0.22666	0.072637	-0.11542
4	-2.3146	1.5894	-0.03314	0.65011
4	-0.13342	-0.3042	-0.19142	-0.033433
4	-0.50895	-0.96139	0.10687	-0.80902
4	-1.257	0.52575	0.018247	-0.34427
4	-0.68033	0.18043	-0.1299	-0.31836
4	-1.0604	0.57419	0.4366	-1.17
4	-0.6057	0.033346	-0.043608	-0.306
4	-0.84369	0.22927	-0.13401	-1.3995
4	-0.34644	0.64429	-0.13405	-1.2982
4	0.09878	-0.57217	0.023364	-0.31881
4	0.42612	-0.73938	0.16732	-1.3751
4	-1.8149	1.6659	0.11137	0.79584
4	-0.19236	-0.86179	-0.11948	-0.35273
4	0.0011856	-0.74115	-0.23389	-1.3949
4	-0.33349	-0.079233	0.020072	-0.80461
4	-0.75668	0.11436	0.061771	-2.1555
4	-1.6208	1.0212	0.049048	0.19886
4	-1.0298	-0.080584	0.2331	1.0926
4	-0.71088	-0.49807	0.32293	-2.0743
4	-1.7587	0.69839	0.15057	-1.3232
4	-0.13998	-1.2908	0.016622	-0.91873
4	0.49057	-1.5018	-0.16315	-0.93156
4	-0.82964	0.30236	-0.10716	0.27035
4	-2.3254	1.9152	-0.1837	2.1408
4	-1.519	1.0603	-0.05375	-0.077165
4	-0.53351	0.67119	0.10747	0.93163
4	-0.41974	-0.81509	0.1964	-1.4294
4	-0.77689	-0.2057	-0.13417	-0.18484
4	-1.6488	0.60028	-0.17491	-0.001966
4	-0.070898	-0.50126	-0.20692	-1.0452
4	-1.3483	0.25821	0.09184	0.3231
4	-1.0794	0.21864	0.13556	-1.7107
4	-1.3931	0.12441	-0.058752	-0.29938
4	0.46589	-1.3935	-0.56076	-0.30206
4	1.2515	-1.8021	0.14774	-0.85546
4	-0.3507	0.53782	-0.12008	0.34488
4	-1.289	-0.75564	0.063497	-1.1008
4	-1.6181	1.0512	-0.16623	1.2367
4	-0.56856	-1.0234	-0.01234	-0.10428
4	-1.4237	0.16285	-0.022389	-0.50743
4	-1.4546	0.31431	-0.18267	-0.20981
4	-0.46796	-0.085952	0.055857	-0.16987
4	-1.2539	-0.22244	-0.038853	-0.23036
4	-1.0497	0.8472	0.041329	0.54484
4	-0.71808	-0.09598	0.11036	-0.28615
4	-1.7022	0.90458	-0.29073	0.10371
4	-1.5376	0.31806	-0.015468	-1.2998
4	-1.0613	-0.15651	0.070563	-1.0497
4	-0.85714	0.1176	-0.15396	0.78906
4	-0.45394	-0.067281	0.17795	-0.69551
4	-0.47729	-0.19195	0.13871	-0.2824
4	-0.95332	0.75426	0.011857	0.42318
4	-0.40016	-0.46631	-0.030509	-0.35704
4	-0.74651	-0.84301	-0.039922	-0.61159
4	0.2884	-1.0665	-0.028188	-1.6155
4	-1.4169	-0.19474	-0.27317	0.6507
4	-1.4147	1.0985	0.44955	0.59915
4	0.8476	-1.2312	-0.094468	-1.497
4	-2.3467	0.79391	-0.090713	0.40745
4	-1.3868	0.47083	-0.20998	-0.92341
4	-0.68334	0.36808	-0.11296	0.90937
4	-1.6248	1.5276	-0.34372	0.46223
4	-1.6968	-0.048074	-0.12067	-0.96918
4	-1.1797	0.61147	-0.25081	-0.16407
4	-0.40467	-0.20681	0.25828	0.18587
4	-0.55998	-0.51332	0.13131	0.14347
4	0.59098	-0.69601	-0.22297	-1.5735
4	-1.5068	0.88453	-0.065634	0.60746
4	-0.40686	-0.38516	-0.18375	-1.0769
4	-0.32924	-0.36033	0.16634	0.71919
4	-1.3316	0.85794	-0.15786	0.56502
5	0.58705	1.1743	0.1784	1.5182
5	-0.50241	0.046226	0.73448	2.3737
5	1.2772	-0.12074	-0.97529	0.60649
5	0.80095	0.45324	0.663	-0.31063
5	0.52487	0.65823	-0.43427	1.3495
5	0.29351	-1.1817	-1.8092	1.9388
5	1.5079	0.58782	-0.013879	2.5772
5	0.83741	-0.013762	1.0188	1.1846
5	0.52335	-0.33095	-0.16834	2.6977
5	0.73326	2.199	2.1918	3.4313
5	0.35892	-0.57626	0.94572	0.70925
5	1.0232	0.9649	1.8971	0.56078
5	1.5051	0.87609	1.8417	2.3973
5	0.21593	-0.19148	-1.0449	1.7333
5	0.9733	0.57976	-0.088802	1.927
5	1.4959	1.2668	2.1924	3.0937
5	-0.089081	0.04126	1.2523	1.5281
5	0.60734	0.51745	2.0099	1.6882
5	0.80508	0.8867	0.19438	2.3908
5	0.39899	1.2739	2.5498	2.2209
5	-0.024037	-0.33264	0.71713	0.53637
5	0.49467	0.87435	1.5653	1.2161
5	1.2031	0.42445	0.11288	1.7143
5	0.98238	-0.39719	2.0677	-0.10837
5	0.01762	-0.16284	0.047296	1.567
5	0.66259	0.17045	0.86185	0.84462
5	0.47056	-0.87996	0.52349	1.5084
5	0.76599	-0.12173	-0.54215	2.5952
5	1.3411	1.0033	1.5465	3.4512
5	-0.30009	-0.79414	1.4787	-0.030395
5	0.23532	0.29048	0.7973	1.0203
5	1.0165	0.12534	1.6458	1.1471
5	0.44255	-1.6	-0.17796	0.80015
5	1.5106	1.2734	1.8696	0.18176
5	2.0058	1.1359	0.66691	2.0949
5	1.9157	1.4636	2.2147	0.49461
5	0.65264	0.73312	-0.4252	1.8183
5	2.0138	0.93242	2.0001	1.0749
5	1.0889	0.79396	1.2824	1.4549
5	1.4298	0.46586	1.0814	1.5823
5	0.34364	1.044	1.1873	1.6195
5	-0.17208	-0.92344	-0.71548	0.055173
5	0.56775	0.29744	-0.060849	3.9163
5	1.9469	0.065884	1.3798	0.69688
5	1.6527	0.044916	1.3423	0.29999
5	0.73103	1.6933	1.4318	2.3086
5	0.57447	0.52224	0.78039	1.3928
5	1.0295	0.59199	0.27505	2.8899
5	1.6105	0.32395	0.98401	1.3534
5	-0.53166	-0.26645	-0.71541	0.85921
5	0.43928	0.29911	0.63272	3.1635
5	1.3097	-0.5927	0.31553	1.2136
5	2.5917	1.1333	1.7196	2.2799
5	1.2728	0.073063	-0.67657	0.60057
5	1.007	0.31731	-0.55528	-0.61027
5	0.45949	0.49589	1.0053	1.1387
5	0.71563	0.51236	1.3755	-0.00079527
5	-0.063719	0.31378	1.6443	1.8149
5	1.7375	0.45793	2.7932	2.6862
5	0.40593	1.0909	2.5193	1.9879
5	1.9551	1.0231	0.3177	1.9309
5	0.13903	-0.36977	-0.47705	1.9882
5	0.62764	-0.43278	1.0366	1.8629
5	1.9436	0.56053	0.95056	2.683
5	0.8228	-0.18165	0.51722	1.5056
5	1.0656	-0.41848	0.62286	1.6195
5	0.7145	0.48826	0.072555	0.64354
5	0.094192	0.39452	0.06482	1.453
5	1.2801	0.567	1.4925	2.2421
5	1.5077	0.97452	-0.2283	2.7224
5	0.81427	1.3921	0.65966	2.0703
5	1.7447	0.99043	0.93716	3.7644
5	0.61115	1.6115	2.072	2.1915
5	0.56872	-0.27705	1.3036	-0.73788
5	1.1899	0.36878	-0.05882	1.8497
5	0.75718	-0.60108	0.22184	3.2291
5	-0.89998	-1.4477	0.35551	-1.9502
5	0.23654	0.20144	-0.0087491	-0.47159
5	0.051217	1.1945	1.6402	3.424
5	0.53737	1.7269	2.6153	3.0447
5	0.64535	0.36595	1.3505	1.7628
5	0.20597	0.036247	1.0685	0.2012
5	0.96212	0.37141	0.22632	0.5203
5	0.29021	0.46503	0.77272	1.0626
5	2.0076	0.39051	1.3741	1.5982
5	1.4878	0.048897	-0.022458	2.0795
5	0.49629	0.061555	0.55581	1.1246
5	0.87208	1.1856	0.86251	1.8044
5	1.2715	0.6702	1.4568	2.9646
5	0.94544	0.9447	1.2448	3.5603
5	1.7724	0.13043	1.0677	0.42917
5	1.6178	0.76722	-0.047103	2.1704
5	0.58108	-1.0398	-0.69628	-0.21114
5	0.21102	-0.35299	-0.41818	1.7142
5	1.2191	-0.75146	0.69409	0.6696
5	1.0591	0.28459	1.0321	2.2404
5	1.3354	-0.26879	1.2594	1.9988
5	0.69495	-0.1782	1.9466	0.056844
5	1.682	2.2217	0.69198	4.6327
5	-0.38258	-1.5821	-1.1119	0.77918
5	1.051	1.6741	1.871	2.7422
5	0.46049	0.19424	1.1084	0.37346
5	0.91596	-0.37584	0.1397	-0.19398
5	0.92808	0.0055737	0.047686	2.4927
5	0.31262	1.4028	1.2621	1.5825
5	0.55045	1.1633	1.0472	2.6938
5	1.7754	0.47716	-0.84619	2.2441
5	1.0366	0.37441	1.3236	3.0615
5	0.24594	0.65127	0.59231	1.7075
5	0.83791	0.1884	1.0695	1.4533
5	-0.17678	-0.14562	1.0926	1.2166
5	0.29217	0.36528	-0.33684	0.31422
5	1.4649	1.1027	1.4713	2.1995
5	0.7874	1.3893	0.50931	2.7999
5	2.1104	1.4486	2.0801	3.4492
5	0.032157	-0.24032	0.77772	2.0589
5	0.31668	0.64242	-1.1587	2.6492
5	1.381	-0.14641	1.1018	0.83088
5	1.0585	1.2625	0.27626	2.2515
5	0.79017	0.71814	0.70133	1.0002
5	1.078	-0.43982	0.32104	0.31828
5	0.78588	0.90875	1.1869	0.56094
5	0.23338	-0.29486	0.47479	1.8108
5	0.86708	1.2803	1.7122	4.1
5	0.049759	0.65727	1.0871	2.5677
5	1.0136	0.82274	1.3191	1.4949
5	0.18608	-0.08418	-0.010602	-0.22189
5	1.6007	1.3861	1.802	1.6414
5	-0.14777	0.79919	0.1462	1.3502
5	0.3007	-0.36036	0.58028	0.14506
5	0.53365	0.095675	0.072737	1.7153
5	0.17655	-1.8045	0.092653	-0.093951
5	-0.14264	0.15297	2.0751	1.1617
5	1.1599	-0.013448	1.451	0.53464
5	1.5964	1.1863	1.407	2.1575
5	1.2445	0.37621	0.16196	2.4651
5	1.5948	0.19007	1.4286	2.3085
5	0.46345	-1.0845	-0.095748	0.90367
5	0.58789	1.7203	1.503	1.5884
5	1.3012	0.39881	1.817	2.0366
5	1.1187	0.12286	0.65571	0.16218
5	0.52066	0.92638	2.8503	2.6725
5	1.5386	3.0318	1.1021	4.5028
5	0.1272	-0.5858	0.34511	1.4665
5	0.46408	-0.40893	1.0913	0.75484
5	1.2876	3.3099	2.9958	4.2732
5	0.85547	0.36115	1.1222	2.4608
5	0.2828	0.20799	-0.73592	0.91014
5	1.0296	1.275	1.5808	2.6299
5	0.076469	-0.19223	0.59691	1.3337
5	0.54552	0.79368	1.49	0.81897
5	0.7172	1.7553	0.66575	2.1228
5	0.99077	0.31425	0.20355	1.2607
5	0.84736	1.2845	1.5697	2.5584
5	0.6356	0.053376	0.74835	2.1864
5	1.1122	0.64845	0.50042	2.6214
5	1.018	1.3384	1.2368	4.3477
5	1.0046	0.60075	2.2979	0.73822
5	1.7855	-0.078616	0.5942	1.2072
5	0.5694	0.83678	0.7457	1.3728
5	0.58418	-1.6855	0.56127	-0.25308
5	1.5596	0.34232	-0.092464	2.7812
5	0.42486	0.13993	0.55435	0.48193
5	0.55543	0.88466	1.051	1.738
5	0.89657	-0.33815	0.96823	-0.61327
5	0.74052	0.77915	-0.043493	0.76039
5	1.2994	1.7253	0.43773	1.8243
5	1.1986	1.1085	0.9039	2.7352
5	-0.078209	0.047634	1.5968	1.6681
5	0.98413	0.77331	0.75224	2.4702
5	1.6484	1.2019	1.3274	4.2214
5	0.019022	0.60544	0.46479	1.5833
5	0.58525	0.70191	1.8835	2.2128
5	0.53823	0.061129	0.69501	0.3981
5	1.3869	0.04422	-0.44444	1.5243
