# Supplementary material for: Gene expression trees in lymphoid development
Source: BMC Immunol. 2007 Oct 9;8:25. doi: 10.1186/1471-2172-8-25 (PMC2244641; doi:10.1186/1471-2172-8-25)
Supplement: Additional data file 7 — SIM Datasets. Data sets from simulated MixDTrees. See readme.txt for file descriptions. The first column indicates the true label of the sample. [file 1471-2172-8-25-S7.zip › 3/gen_dag_sim_c5_s500_e309_d10__15__20__20__35_n0.txt]

1	0.92589	-0.81052	-0.041693	0.80133
1	1.2881	-0.34951	-3.0832	1.3189
1	1.9024	0.83853	-3.9464	1.7776
1	1.1434	-1.5639	-0.77154	0.71459
1	0.72229	-1.1955	-1.9693	0.53339
1	1.0926	-0.51769	-2.136	0.84078
1	1.2549	-1.1923	-1.8433	1.1328
1	0.85188	-1.3664	-1.8421	0.41731
1	1.4847	-0.89675	-0.62665	1.0126
1	0.9349	-0.41029	-1.8678	0.71169
1	0.53491	0.089053	-1.1641	1.1045
1	1.1183	0.3197	-0.83382	1.1116
1	1.3006	-1.5342	-1.6982	0.73674
1	0.70969	-1.3754	-1.1839	0.86165
1	1.5898	-1.1088	-1.3867	0.69738
1	1.2543	-1.3172	-2.0787	0.76628
1	1.5088	0.020506	-0.52421	1.0166
1	1.5368	-0.7357	-1.4384	0.97728
1	0.66111	-1.4277	-1.7623	0.44344
1	1.5118	-1.0567	-1.7584	0.87494
1	0.81698	-1.652	0.67871	0.92254
1	1.7023	-0.56662	-1.6101	0.75776
1	1.4156	-1.0244	-0.12178	0.015377
1	1.6029	-1.6201	-1.1914	0.61876
1	1.1458	-0.62819	-0.89579	1.2182
1	0.29657	-0.39195	-0.78149	1.123
1	1.3471	-0.61242	-1.3483	0.5873
1	1.7312	0.31446	-1.5033	2.0526
1	0.93513	0.31884	-2.423	1.2947
1	0.86195	-0.53936	-0.731	0.62351
1	1.4964	-0.38821	-1.9911	0.55931
1	1.4117	-1.9977	-2.3159	-0.044698
1	1.3064	-0.45735	-1.5985	1.4575
1	1.8587	-0.77117	-1.6459	0.42133
1	0.96645	-0.84338	-1.2302	0.49423
1	1.2773	-1.6374	-0.89666	0.89412
1	1.6266	-1.2519	-1.8578	0.45772
1	0.99589	-0.14303	-1.101	1.0291
1	1.6549	-0.24932	-1.1612	1.4658
1	1.1649	-1.0574	0.085807	1.3257
1	0.2022	-0.7703	-0.86086	0.77664
1	0.79444	-1.2432	-2.8854	0.93656
1	1.8185	-0.89166	0.25225	0.72297
1	2.1619	1.7776	-1.4425	1.4396
1	0.64497	0.98748	-1.0432	1.5847
1	1.193	-1.174	-2.717	-0.41852
1	1.1062	-0.35379	-2.1545	1.3711
1	1.4303	-0.77643	-1.7559	0.6452
1	0.91795	-2.5021	-0.28082	-0.12516
1	-0.086112	-1.4959	-2.0394	-0.0084657
2	-0.33299	-0.66885	1.6021	-0.23494
2	-0.069555	-0.4913	1.0057	-0.62172
2	0.059707	0.1276	1.0553	-0.77276
2	0.25412	0.25432	1.8841	0.07705
2	-0.32959	-0.87262	1.1024	-0.52959
2	-0.57745	-2.2653	0.72064	-0.0019568
2	-0.010542	1.7397	1.4626	-0.16806
2	0.054386	0.86238	1.8801	-0.11329
2	-0.30618	-1.5577	0.16454	-0.16011
2	-0.037882	0.006364	2.087	0.19698
2	0.1496	1.634	1.4949	-0.53675
2	-0.32405	-2.6202	0.25501	-0.89065
2	-0.23167	-1.9104	1.3572	-0.33531
2	-0.91645	-0.76008	1.5162	0.87967
2	-0.38171	-0.59804	1.0166	-0.93276
2	0.02719	0.62617	1.1904	-1.1626
2	-0.61544	0.1405	1.3336	-0.015041
2	-0.014198	-0.11402	2.0091	0.37432
2	-0.56148	-0.75234	1.1473	-0.32908
2	-0.9185	-1.294	0.46024	-0.72553
2	-0.71982	0.35347	1.2403	-0.36
2	-0.16673	-1.7118	1.2388	-0.88742
2	0.054427	0.15707	1.7565	-0.90199
2	0.2503	0.73828	1.6186	-0.78453
2	-0.049032	-0.871	1.3833	0.081108
2	0.77597	0.03796	1.4622	-0.39029
2	-0.35353	-1.2158	0.59881	-0.4889
2	0.84532	1.1957	1.9155	-0.12308
2	0.31571	1.4644	1.7406	-0.5652
2	-0.98706	-1.9668	0.72195	-0.61755
2	0.01825	0.57414	1.2687	-0.67416
2	-1.1275	-2.25	1.5561	-1.2037
2	0.038776	0.41136	1.1856	-0.94279
2	-0.3606	1.0855	1.7518	-0.26931
2	-0.24508	-0.33179	1.4187	-0.21918
2	-0.6226	0.54136	1.3155	-0.33156
2	-0.39543	0.92003	1.8196	-0.94146
2	-0.85943	-0.71896	0.66297	-0.089951
2	-0.013243	-1.1582	0.78165	-0.96926
2	-0.3132	0.32755	2.1686	-0.22003
2	-0.5632	-2.3246	0.65884	-1.0871
2	0.14055	-0.20166	1.401	0.033042
2	0.36647	-0.24349	1.204	0.66308
2	0.73493	0.57285	2.126	0.019659
2	1.2346	0.66156	1.4189	-0.034192
2	-0.11802	-1.4578	1.2961	-0.35418
2	0.072106	-1.9413	0.8891	-0.0078114
2	-0.40281	0.32275	1.3004	-0.24309
2	-0.41446	-1.1607	1.0903	-0.25103
2	-0.33185	1.3432	1.4972	-0.43523
2	-0.267	-0.11978	1.0953	-0.055624
2	-0.74979	1.1982	1.0035	0.17556
2	-0.43764	-0.0014008	1.1673	-0.85703
2	-0.54436	-1.5919	1.2857	-0.55929
2	-0.5661	-1.0018	0.65357	-0.091246
2	0.38155	-1.7871	0.852	-0.09132
2	0.45052	-0.64488	1.5789	-0.36989
2	0.16009	-1.9073	0.16248	-0.92143
2	0.44995	-0.10357	1.2277	0.1252
2	0.10082	-1.0709	0.61347	-1.6619
2	-0.060185	1.0662	2.0649	0.25612
2	-0.77838	-0.40003	1.0661	-0.28998
2	0.25713	-0.37923	0.74132	-0.29592
2	-0.99926	-0.20064	0.99587	-0.52024
2	-0.11821	-1.7061	0.97665	-0.50717
2	-0.31853	-2.1902	0.73533	-0.10212
2	-0.92293	-0.96935	1.6672	-0.65507
2	-0.7973	-1.9893	0.3887	-0.53255
2	0.31416	-1.7206	0.66048	-1.0079
2	-0.42645	-1.7807	0.99198	0.071886
2	-0.99663	-3.3322	0.41714	-1.4987
2	0.074052	0.15767	0.9296	-0.48178
2	-0.79428	-0.63393	1.2853	0.36324
2	-0.024683	-0.57818	2.0256	-0.51792
2	0.12206	-0.96183	0.69394	-0.6239
3	1.819	1.8666	-0.50122	-2.194
3	1.9054	1.9013	0.053525	-2.1276
3	1.2311	1.3933	-0.49075	-2.4195
3	2.0971	2.7472	-1.2854	-3.0897
3	1.8423	1.9835	-0.30405	-2.0139
3	1.2777	1.5228	0.46247	-1.2259
3	1.6817	0.98921	1.554	-0.93205
3	1.4487	0.33672	-1.5772	-0.64683
3	1.8871	1.7351	1.133	-2.366
3	1.0708	1.7766	-1.0313	-2.2429
3	1.2551	1.6416	0.11132	-1.656
3	1.1677	0.090492	-1.4153	-1.8998
3	1.4835	0.75189	0.46296	-1.6692
3	1.7806	1.5465	-1.4354	-1.4437
3	1.2556	1.4961	-1.5532	-1.7443
3	1.1963	2.3134	0.0051823	-2.3323
3	1.1927	2.444	1.4911	-2.5645
3	0.81284	0.66963	-0.70669	-1.0305
3	1.4986	-0.16874	-1.7286	-0.26574
3	1.689	2.1171	0.13295	-1.809
3	1.6343	2.8698	1.4886	-2.4422
3	1.5821	1.132	-0.48414	-0.2656
3	1.3646	1.7187	-0.64152	-1.8965
3	1.7415	2.4328	0.045957	-2.8283
3	1.2839	2.4923	0.026645	-3.4138
3	2.0013	0.0041317	-1.6036	-0.32679
3	0.78368	3.046	-3.1156	-3.1084
3	1.1987	1.1974	0.099495	-1.7997
3	1.1814	1.9519	-0.94697	-2.5692
3	1.5408	1.11	-0.33625	-2.0996
3	1.797	0.62303	-1.1929	-1.1828
3	1.7002	0.63112	-1.9981	-1.6727
3	1.2787	1.4141	-1.7549	-2.3825
3	1.9127	3.6661	0.87868	-4.0472
3	1.6655	2.1798	-3.1574	-1.3684
3	1.0931	1.3727	-0.84964	-0.69748
3	1.567	2.1	-0.90906	-0.30021
3	1.5429	0.89105	-1.3384	-0.73582
3	1.4662	1.5163	-0.5372	-2.2778
3	1.1861	1.767	-0.69281	-0.83789
3	1.8628	2.3492	-1.3488	-3.3035
3	1.3974	1.2827	-1.0399	-1.6946
3	1.2242	0.89765	-1.9106	-1.0203
3	1.6681	2.3789	1.0046	-3.548
3	1.9728	3.1555	-0.66041	-3.9212
3	1.5516	0.40519	-1.5174	-0.25595
3	1.4683	2.3997	-1.2824	-1.2692
3	0.80181	0.060806	-0.67134	-2.041
3	1.4955	1.7612	-0.65873	-1.5415
3	1.7314	2.0459	-0.92857	-2.384
3	1.7859	0.82011	-0.019736	-1.1801
3	0.88919	2.4948	-0.97652	-2.655
3	1.4882	1.2553	1.6856	-1.3887
3	0.94191	1.976	-0.95083	-2.8881
3	1.8816	0.56775	-0.9614	-1.7221
3	1.2211	2.0364	-1.4497	-1.2985
3	0.9504	0.4994	-1.6393	-0.57059
3	1.5322	1.1697	-0.35214	-0.89828
3	1.0126	1.4449	1.2936	-0.81776
3	1.2269	0.71879	-1.5275	-1.5533
3	2.1098	1.4373	0.4372	-2.2599
3	1.774	1.7666	-0.17818	-1.7327
3	2.174	2.2533	-0.76292	-2.8262
3	1.0945	2.326	0.75577	-2.3243
3	0.52075	1.1958	-0.17396	-2.6477
3	1.7383	1.1204	0.20012	-1.9076
3	1.1844	-0.83729	0.66897	-0.13038
3	1.3745	1.7987	-0.21794	-2.4463
3	1.5542	1.1874	-1.8101	-0.37041
3	2.1604	1.1398	0.1476	-2.5858
3	1.4397	2.97	-0.96509	-3.9216
3	1.8303	3.3641	0.46533	-4.7024
3	1.8554	1.7248	-1.7596	-2.1944
3	1.8261	0.37101	-1.5233	-0.15286
3	1.2692	0.41836	-0.63993	-1.6757
3	1.6799	2.7807	-0.058861	-2.4039
3	1.9587	1.9139	-0.22163	-3.7001
3	2.2565	1.7825	-0.60593	-2.2979
3	1.6906	3.6274	0.57008	-2.6739
3	1.791	1.4867	-0.43359	-2.9233
3	1.8953	3.2112	0.28021	-3.7344
3	1.6097	1.7446	-1.0065	-1.8762
3	1.4928	2.0724	-0.41101	-3.0172
3	1.5823	2.2849	0.28067	-0.94475
3	1.9018	1.6179	-0.883	-2.9317
3	1.8303	1.4964	0.23168	-3.1674
3	1.1738	1.8868	0.56103	-2.738
3	1.2014	0.87812	-1.0905	-0.93539
3	1.4952	0.22752	-0.2611	0.44728
3	1.3093	1.5934	-1.1318	-3.3082
3	1.9635	1.4225	0.21316	-1.0837
3	1.7671	1.9803	0.010135	-1.8486
3	1.6139	0.036827	-0.21185	-0.89907
3	0.7819	1.172	-1.0209	-2.4772
3	1.4863	2.0947	-0.65318	-2.63
3	1.5751	-0.21015	-1.1198	-0.40033
3	1.9421	2.5795	-1.5068	-1.6947
3	1.4951	1.9662	-1.5521	-3.2608
3	1.5539	2.2413	-0.63132	-2.4857
3	1.2328	1.8572	-2.2942	-2.5909
4	0.086046	1.0493	0.4215	-0.11976
4	-0.43904	1.0854	-1.6419	2.2123
4	2.454	2.1303	0.76403	3.4395
4	1.7234	2.0803	-0.28745	2.4972
4	0.94838	1.861	-1.4245	2.6039
4	1.619	2.1156	-0.79203	1.2535
4	-1.1354	1.7963	-0.31575	2.0082
4	0.39189	1.2308	-0.98124	2.0254
4	0.25915	1.8343	-1.7325	1.5504
4	-0.23541	0.97365	-0.92602	1.1587
4	-0.4554	1.7177	-0.9279	1.0042
4	0.4117	0.29526	1.3465	-0.4322
4	0.17642	1.004	-0.38642	0.39429
4	1.6399	1.6594	-1.8673	2.7041
4	0.8735	2.1354	0.5466	1.2399
4	1.3379	1.7623	0.44347	1.5585
4	-0.7101	2.0859	-2.6627	2.3773
4	0.93184	0.92361	0.50003	-0.24897
4	1.179	1.9049	1.2312	2.4641
4	-0.85496	1.1643	-0.54612	2.0116
4	0.057975	0.51425	1.1118	1.0898
4	-0.29167	0.78043	0.51552	1.8326
4	1.9802	1.856	-0.52791	3.1266
4	-0.55318	1.6349	-0.3316	2.8365
4	1.6335	1.7332	-1.555	3.5464
4	0.89165	2.4498	-0.57176	4.1366
4	0.92156	2.1568	-1.0241	2.5179
4	0.81199	1.3346	1.1878	2.486
4	0.024184	1.9078	0.52463	4.2589
4	1.1246	2.3827	-1.1988	3.5271
4	2.167	2.1099	0.32977	2.1382
4	0.042673	1.9309	-0.12704	3.3594
4	-0.48756	2.1356	-1.1084	2.521
4	0.75985	2.3245	1.1579	0.42213
4	0.3594	1.8188	-0.74408	2.0649
4	0.89559	1.6143	-1.8557	2.4927
4	2.9189	2.0059	0.51815	2.3617
4	1.7959	1.5264	-1.288	2.6251
4	0.76586	2.3349	-1.0013	3.1755
4	1.1803	1.8015	-0.95078	1.7383
4	0.97045	1.8	-0.016585	1.4625
4	0.026515	0.94584	-0.17144	0.86725
4	0.76056	1.2317	-0.20908	2.5097
4	1.3214	2.4048	0.3521	1.7339
4	0.58375	1.6748	-0.5907	2.1097
4	0.53628	1.6961	-0.98687	3.3196
4	0.86921	2.2796	-0.5113	3.3372
4	1.6743	2.0959	-1.4223	3.0119
4	-0.048234	1.8642	0.37181	3.5217
4	1.7017	1.716	-1.2109	2.272
4	0.53528	1.9567	-0.018839	2.5281
4	-0.75576	0.8664	1.6131	2.9897
4	-0.17985	1.8306	-0.40021	3.0576
4	0.22915	1.7687	0.46252	2.0554
4	1.7483	1.4716	-0.22525	3.1391
4	0.72972	1.5873	-0.82625	1.0992
4	0.25705	2.0619	-0.70774	3.1413
4	0.26155	1.8589	-0.25153	2.4223
4	0.14056	1.8407	-0.52851	1.8287
4	0.75375	1.663	-1.3466	2.0714
4	0.09084	1.555	0.16868	2.8464
4	1.2122	2.1431	-1.6614	1.4027
4	1.2108	2.1215	-2.8807	3.7955
4	0.6807	1.5437	-1.0346	0.50006
4	0.74524	1.4491	-1.9453	0.28812
4	1.646	1.2755	-0.18227	1.0817
4	2.4012	1.5995	-0.22907	2.7673
4	-1.6173	1.4051	-1.3986	1.3572
4	0.56713	2.1218	-0.96437	2.5135
4	0.43022	1.4969	-0.50547	2.6632
4	1.1418	1.8774	0.52323	1.2626
4	1.6281	1.4737	-0.27076	2.5392
4	-1.1166	1.6253	-0.5625	1.8077
4	0.62167	2.4673	-1.6155	3.424
4	0.62061	1.4687	0.57119	0.28214
4	0.050228	2.1408	1.1693	2.2791
4	0.18592	2.0656	0.59473	1.3112
4	1.3508	2.0946	-3.4072	1.498
4	0.94923	1.3737	-0.84865	4.9488
4	0.14649	2.2842	-0.67264	2.4606
4	0.084441	1.9818	-0.95638	3.2007
4	1.0999	1.7998	-1.3575	1.6752
4	0.86389	1.4733	-0.53243	3.1348
4	0.048824	1.1158	0.025345	1.8504
4	1.5278	1.2116	0.26944	3.1371
4	0.88142	1.6432	0.51889	1.9145
4	1.6801	2.0449	1.2188	3.4031
4	0.99957	2.0255	-0.37951	2.0334
4	1.7148	1.9561	-1.125	2.5066
4	0.60493	2.3307	-0.25615	3.2442
4	0.53366	1.375	0.83235	1.8063
4	-0.033445	0.82394	-0.4701	1.7745
4	-0.036632	1.197	0.15206	1.9362
4	-0.31129	1.8731	0.80633	1.3869
4	1.948	1.801	-1.1138	2.3745
4	0.35958	1.6767	-1.2809	2.5678
4	0.12668	1.6744	-2.0907	4.0132
4	1.6922	2.0362	0.50559	0.69739
4	1.1255	2.4174	-2.6807	1.941
4	1.9372	1.603	0.8861	3.8392
5	-0.56681	0.40952	1.169	0.67073
5	-0.86094	0.90538	-0.03755	-1.9747
5	-1.4045	1.82	1.9803	-1.973
5	-0.0062236	-0.63209	-0.0031724	-0.25343
5	1.059	-0.74412	0.44656	0.038286
5	-0.35188	0.58308	1.4815	-0.78888
5	-1.1519	1.8574	1.0022	-0.98689
5	0.9598	-0.071113	-0.11028	1.1409
5	-0.069595	0.98134	1.0022	-0.09363
5	-0.30085	2.3161	1.9941	-3.0693
5	-0.8792	1.0847	1.4508	-0.64414
5	-1.1922	1.5569	2.131	-1.598
5	1.4949	-1.1273	-1.111	-0.13965
5	-0.4516	1.6384	2.766	-2.3178
5	-1.2492	0.83657	0.48388	-0.95059
5	0.50097	0.38435	1.6368	-1.2597
5	-0.53963	1.0204	1.776	-0.65322
5	-0.4372	1.0127	1.1183	0.16279
5	1.9544	-0.24832	0.18695	0.83507
5	-0.15484	0.30685	0.8972	-0.44717
5	-1.3579	1.341	1.2646	-1.8186
5	-0.62031	1.2973	2.0262	-1.4065
5	-1.5088	0.12029	1.2159	0.070129
5	-1.7396	0.90085	1.8683	-0.61109
5	0.23471	0.36654	0.97861	-0.73028
5	-0.57242	0.1519	0.98756	-0.47138
5	-0.015477	-0.1436	0.3215	-1.6489
5	-0.082729	0.12631	0.80894	-0.29739
5	-1.2927	1.101	1.2843	-0.90932
5	0.0076455	-0.4887	1.9352	-0.6727
5	1.6886	-1.303	-1.0932	0.91854
5	0.025786	-0.050934	1.1909	0.048082
5	2.3697	-0.38492	0.73757	-0.14988
5	0.26869	-0.22971	0.27577	0.26426
5	-1.1378	0.067402	1.6294	-0.61122
5	1.2337	-0.82584	-0.40531	0.61597
5	0.75464	0.48716	0.92888	-0.48738
5	0.95344	-0.43441	0.28198	0.98919
5	-2.1157	2.8949	2.1353	-2.8035
5	0.22747	0.9509	0.7111	-0.30813
5	-0.49089	0.42361	1.1395	-0.03594
5	0.080951	-1.5055	-0.95732	0.61297
5	1.3511	0.28176	0.98855	0.055117
5	-0.83775	1.3608	2.3278	-2.227
5	0.30587	0.11614	1.1771	-0.28065
5	0.41662	0.48711	0.11146	-0.17729
5	-1.3033	0.093339	0.4179	1.3171
5	0.54183	0.17494	0.68851	-0.94778
5	0.22757	1.1078	-0.0091883	-1.479
5	1.7544	-0.50751	0.31168	0.23164
5	-0.7178	-0.29576	0.75994	0.22646
5	-0.25831	0.76377	1.2475	-1.7602
5	0.31391	0.2517	0.53422	-1.4182
5	-0.98038	0.94075	1.1388	-0.85692
5	-1.3364	0.38732	1.0501	-1.5835
5	-0.20238	2.342	4.0483	-0.86653
5	0.36573	0.019531	-0.50647	0.51925
5	-0.95477	0.6246	0.43107	-0.16341
5	-0.3249	0.58061	0.63211	-1.2689
5	-0.15849	0.69682	0.14865	-1.8584
5	-0.15427	0.73088	0.77335	-0.24713
5	0.9275	0.5593	1.3511	-0.026761
5	-0.85174	0.82017	2.9458	-0.93905
5	0.64798	-0.077704	1.6393	0.34888
5	-0.65503	-0.078662	-0.53767	-0.98495
5	-0.75138	0.74882	2.0656	-1.0461
5	-0.52596	-0.25961	-0.016754	-0.46469
5	0.06008	0.48793	2.0166	0.035665
5	-0.8238	1.0205	1.4475	0.22747
5	-0.24603	0.32771	0.91125	0.17375
5	-0.61867	0.96168	0.24322	-2.71
5	-0.64917	-0.34389	-1.0197	0.19386
5	0.15851	0.69252	0.72518	-0.073616
5	-0.85506	1.3222	1.8189	-0.7214
5	-0.99488	0.42978	1.1255	0.20567
5	-1.4652	-0.21115	0.07576	-0.45554
5	-1.8729	1.8004	3.8522	-2.3818
5	-0.39848	0.39175	1.4517	-0.61247
5	-1.5472	0.5546	0.85581	-1.6595
5	-0.9391	0.38423	0.98422	-0.53708
5	0.15786	0.9803	1.2505	-0.95959
5	-0.52765	-0.2169	1.3189	0.58837
5	-0.50899	0.21325	-0.18874	-0.80815
5	0.37965	0.34403	-0.17122	-0.31693
5	0.72996	-0.41134	0.10992	-0.30495
5	0.2368	0.70554	2.217	0.28448
5	-1.5828	1.7587	1.4005	-1.8764
5	-0.35698	-0.093295	0.10323	-0.0699
5	0.15455	-0.29543	-0.90449	-0.27578
5	1.3395	-1.2202	-0.2308	1.4493
5	-0.56451	0.62752	0.5135	-0.24295
5	0.61562	-0.39336	0.8276	-0.42827
5	-0.24104	0.41068	0.44114	-0.92854
5	-0.40577	0.44356	-0.18925	-0.40436
5	-1.3801	0.66762	1.4005	-0.78928
5	-2.0752	1.5312	2.5277	-2.7363
5	0.85655	0.053282	-0.0054944	-0.088571
5	-0.51488	0.77709	1.2059	-2.1316
5	0.26396	0.81494	1.7927	-1.4475
5	0.25834	-0.38469	-0.76849	-0.59118
5	-0.33002	0.47618	-0.073587	-1.2576
5	-0.45476	1.5225	2.5848	-1.9006
5	-0.46367	0.74076	2.4989	-1.2062
5	0.54574	0.56238	2.2196	-0.50783
5	-0.6604	1.2414	2.3356	-0.55881
5	-1.1795	-0.087269	0.85933	0.58622
5	-1.6728	2.1892	1.6933	-1.2076
5	-0.88821	2.1225	0.21769	-1.3596
5	0.57276	0.71372	0.51176	-1.6549
5	-0.31353	0.73733	1.3651	-0.70992
5	-0.67917	1.1488	2.7522	-1.2485
5	-0.5751	0.35417	0.68954	0.16334
5	-2.1973	0.57228	1.1688	-1.2282
5	0.18127	0.48467	1.4357	-0.70547
5	-1.0282	0.91302	1.3345	-0.051415
5	-0.1007	0.7666	1.0427	-0.49152
5	-0.67815	0.7069	1.5551	-0.43701
5	0.23761	0.52121	1.3676	-0.10748
5	-0.59235	0.40427	-0.096656	-0.90197
5	-0.055744	1.157	2.1843	-0.98772
5	-0.35441	0.80829	1.6015	0.84109
5	-0.77169	0.72955	1.4799	-1.5948
5	1.7015	0.76722	2.8694	-0.97625
5	0.69546	1.1846	1.6939	-1.6581
5	-0.73371	0.44066	0.8534	0.081029
5	0.19021	-0.39638	-0.16377	0.58867
5	0.18176	0.45171	0.33328	-1.1018
5	-0.45518	1.7772	1.7023	-0.84987
5	-0.33317	0.088948	0.60617	1.3806
5	-1.3738	0.53042	1.6703	-0.10616
5	-3.2292	1.4384	0.53246	-1.535
5	-0.73862	-0.26036	-0.43883	0.30239
5	-1.6031	1.7996	1.4539	-2.5771
5	-0.18275	0.69803	1.3923	-0.075106
5	-0.39888	0.53343	2.3012	1.0452
5	-0.6653	1.3761	1.3832	-0.48925
5	1.0549	0.65974	1.0286	-1.6763
5	1.4708	-0.31666	-0.12154	-0.8621
5	-0.14738	-0.44991	-0.21267	0.12905
5	-0.0073494	-0.17424	-0.11784	1.6591
5	-0.43534	0.75847	0.80875	-1.8336
5	-1.4531	0.74822	0.60594	-1.097
5	0.26083	-1.2098	0.016894	0.53362
5	-0.14759	0.39351	1.3734	-1.3967
5	-0.45403	0.96262	0.75448	-1.8023
5	0.74741	0.98445	0.79366	-2.1842
5	0.25272	0.56999	1.4381	0.19881
5	0.55437	1.0918	1.0674	-1.3684
5	0.81786	0.20141	0.8117	-0.23301
5	-1.0135	0.59725	1.1677	-0.38344
5	-0.32862	0.39092	1.6427	-0.97239
5	0.65384	-0.70845	1.449	0.27094
5	0.0030797	1.6829	0.27077	-2.5
5	0.049907	-0.4193	-0.092984	0.011796
5	-0.21335	2.4034	1.8048	-2.1586
5	-0.61631	0.24997	0.11636	-1.2833
5	-0.43579	0.49774	1.1986	-1.2828
5	-0.39205	0.54792	0.55294	-0.45169
5	0.8905	-1.2585	-0.97645	0.64531
5	-1.6552	1.3253	1.5944	0.21457
5	-0.28249	-0.47359	1.3258	-0.3926
5	-1.3954	0.99026	2.1817	-1.8558
5	-1.2139	0.27723	0.67068	0.40964
5	-0.77498	0.9507	1.1548	-1.3821
5	0.094374	0.16127	0.12883	0.49195
5	0.62304	-1.0309	-0.073717	2.5224
5	0.3308	0.15465	0.44744	-0.51537
5	-0.81944	-0.14044	1.8291	-0.11538
5	0.43736	-0.89099	-0.67124	1.4395
5	-0.40916	0.44521	0.03449	-0.25298
5	-0.53724	1.8439	1.3691	-0.41121
5	0.055025	-0.3822	0.91776	-1.5353
5	-1.0553	1.6787	2.4051	-0.4134
5	-0.52747	1.5166	1.0413	-2.1499
5	-0.045447	1.1207	1.5045	-1.1275
