# Supplementary material for: Gene expression trees in lymphoid development
Source: BMC Immunol. 2007 Oct 9;8:25. doi: 10.1186/1471-2172-8-25 (PMC2244641; doi:10.1186/1471-2172-8-25)
Supplement: Additional data file 7 — SIM Datasets. Data sets from simulated MixDTrees. See readme.txt for file descriptions. The first column indicates the true label of the sample. [file 1471-2172-8-25-S7.zip › 3/gen_dag_sim_c5_s500_e301_d10__15__20__20__35_n0.txt]

1	-1.1144	1.9787	-2.5146	3.3485
1	0.0070836	1.2008	-1.9726	-0.080204
1	-0.8366	0.25232	-2.1085	1.4015
1	0.35958	1.5862	-1.5633	0.94495
1	2.2716	2.458	-3.3037	0.70069
1	-1.5302	1.8898	-1.0563	0.88753
1	0.61298	1.0597	-1.3734	-0.66459
1	0.54391	2.7733	-2.758	0.95118
1	-0.46053	0.68053	-3.1925	-0.43029
1	-0.42238	1.1435	-0.48399	2.06
1	0.16006	1.7909	-0.76006	1.5512
1	-1.0037	-1.6164	-0.034557	1.6471
1	-0.24344	0.60197	-0.4799	1.5708
1	0.50054	0.78199	-1.0807	1.3944
1	0.2409	0.98227	-0.75406	0.80328
1	0.58906	-0.50714	-1.284	0.63621
1	-0.37253	1.1606	-0.65989	0.65867
1	0.63175	2.0964	-2.4266	-0.10536
1	0.32024	1.1259	0.17551	3.5661
1	0.016624	-0.83337	0.88107	0.83765
1	-0.54366	2.0633	-0.67546	1.0756
1	-0.23835	1.4801	-2.9866	1.1333
1	0.20715	1.8865	-1.4849	0.32591
1	1.5391	2.5687	-2.5773	1.286
1	0.63894	3.5307	-2.6302	1.668
1	0.89729	0.80708	-0.96157	1.0959
1	-0.01229	1.8363	-2.0895	2.4375
1	1.1893	1.2443	-2.5271	2.6903
1	1.901	2.2334	-2.1316	2.0439
1	-0.41249	-0.043471	-0.86746	1.2271
1	0.11842	2.263	-1.5367	1.6897
1	-0.52293	1.76	-1.0824	-0.19133
1	-0.64534	0.22808	-0.35504	0.74611
1	-0.35805	2.0466	-1.7055	3.741
1	-0.44424	0.26535	-1.9562	0.22134
1	0.58976	-0.79375	0.49134	0.17508
1	0.35814	1.7739	-1.9011	-1.8333
1	-0.46746	1.461	-2.4056	1.0187
1	-0.97329	0.0079207	-0.87163	1.3484
1	-0.48806	0.38605	-1.0351	0.27516
1	-0.57741	1.8124	-2.2044	3.8844
1	-1.4495	3.1907	-2.907	0.27817
1	-0.39188	1.1297	-2.6486	1.5355
1	0.74108	-0.065383	0.49297	1.4759
1	0.13717	1.1101	-0.81337	2.0133
1	-1.1895	0.56891	-1.4307	0.048732
1	-0.29297	2.3367	-2.2438	1.0668
1	0.93103	2.0998	-2.5008	0.064072
1	-0.68567	2.5322	-1.2676	2.2391
1	1.5855	0.31615	-0.76269	0.80339
2	1.0699	1.2043	2.7424	-1.7071
2	-0.040597	0.61263	2.8093	-1.3651
2	0.31811	0.23183	0.18277	-0.82345
2	0.99647	-1.1801	1.1013	0.07064
2	0.67307	0.16053	1.6569	-0.80174
2	0.41092	-0.28212	-0.4558	-0.98677
2	0.38556	0.97861	2.5536	-1.6386
2	0.66248	0.67954	0.11316	-1.6732
2	0.24175	0.96603	3.5016	-1.5484
2	0.22784	1.0027	0.54611	-1.5694
2	0.42354	0.93106	2.5944	-1.5004
2	-0.25296	1.1955	2.2855	-1.9014
2	0.13861	0.80805	1.965	-1.4205
2	0.33311	-1.4045	1.1061	-0.046141
2	0.32982	0.65126	2.017	-1.2453
2	0.035261	1.2382	0.37733	-1.9647
2	0.21817	1.5909	3.7148	-1.719
2	0.90343	1.7721	1.4832	-2.2216
2	0.2861	-0.90073	0.75529	-0.49387
2	0.73006	0.90594	1.1276	-1.6982
2	0.62673	0.42297	1.9279	-1.1311
2	0.45191	-0.46339	2.5512	-0.43817
2	-0.00096493	0.54201	2.8686	-1.05
2	0.73325	-1.0674	2.2217	-0.20771
2	0.70026	0.85344	0.27778	-1.2916
2	0.55913	-0.20217	1.3518	-0.61492
2	0.35733	-0.48152	1.6014	-0.62339
2	-0.082313	0.66835	0.23182	-1.5878
2	0.8541	0.27288	1.5226	-0.9064
2	0.027547	0.93445	0.98702	-1.4488
2	0.84034	-0.597	1.3363	-0.62985
2	0.35561	0.50562	0.98946	-1.2586
2	0.38268	-0.28749	0.26535	-0.80821
2	1.158	-0.65401	2.2632	-0.52607
2	0.25795	-0.76404	1.4294	-0.47297
2	0.072723	1.0551	0.73569	-1.5847
2	0.24776	0.40645	1.7729	-1.3466
2	0.46438	-0.64226	-0.084404	-0.58672
2	0.72021	-0.011438	2.0636	-1.1099
2	0.74695	-0.60131	1.6336	-0.78098
2	0.38437	1.0585	-1.1619	-1.8034
2	0.66702	-0.60225	1.3271	-0.49616
2	0.3679	0.14344	0.8576	-1.2164
2	0.86165	-0.39078	1.293	-0.80642
2	0.64601	-0.69644	1.9177	-0.5913
2	0.16592	0.66574	-0.875	-1.4639
2	0.90958	0.0085326	0.56282	-0.96616
2	0.72164	-0.9912	0.48797	-0.26308
2	0.52084	0.6721	0.97003	-1.2969
2	0.61806	0.062165	1.2957	-0.7963
2	0.41368	0.65327	0.58229	-1.5597
2	0.87865	-0.0020921	1.3629	-1.1623
2	0.32946	-0.29926	2.3883	-0.7055
2	1.0266	0.45995	-1.299	-1.0985
2	0.018463	-0.3449	2.0947	-0.52928
2	0.94489	-0.53671	-0.47396	-0.63338
2	0.48652	0.14138	0.94886	-1.3932
2	1.0194	0.095104	1.9148	-0.95435
2	0.93649	-0.17571	0.7303	-0.89261
2	0.70402	0.98687	1.4715	-1.5388
2	0.10397	0.59519	1.4212	-1.2477
2	-0.22747	1.3111	1.6636	-1.4661
2	0.14412	0.55663	-0.60472	-1.4357
2	0.91276	0.8522	0.32805	-1.3303
2	-0.22688	-0.23819	-0.30311	-0.75367
2	0.098704	-0.65109	-0.53899	-0.23713
2	0.17207	-0.51715	0.27584	-0.56502
2	0.24042	-0.55034	2.232	-0.78262
2	0.45586	1.4024	3.0122	-1.7087
2	0.79996	-0.80946	2.1657	-0.55467
2	0.66237	-1.5246	2.4288	-0.21631
2	-0.87909	1.2394	0.88256	-1.8116
2	0.80144	-0.83376	1.7972	-0.31869
2	0.54731	-0.29786	2.005	-0.70381
2	0.49546	0.15235	1.9679	-1.1641
3	0.67469	0.59617	-0.60288	0.14536
3	-2.6317	3.3938	-3.6808	-0.38249
3	-2.67	3.2595	-2.6598	-0.47492
3	-0.66454	1.0314	-1.1466	-0.43659
3	-1.9463	4.1725	-4.2361	0.74067
3	0.13241	1.6588	-2.4211	-0.08732
3	-1.5624	1.1323	-2.5516	0.81822
3	0.60651	-0.11848	-0.98365	-0.32671
3	-0.11691	0.71693	-2.3678	0.098468
3	-0.33278	0.39594	-2.5112	0.27407
3	0.56689	2.2238	-1.9953	0.98188
3	0.29821	1.2565	-2.8036	-0.19709
3	-0.43985	0.24742	-1.3639	0.7329
3	-0.29964	2.5386	-2.3648	0.23055
3	-0.15285	0.89922	-2.1997	0.17889
3	-0.090885	1.5684	-3.001	-0.78604
3	-0.62053	0.82832	-1.8666	0.57344
3	-1.7103	0.11367	-1.2866	2.1539
3	-1.4048	2.1061	-3.2413	-0.078418
3	-0.5545	3.0842	-2.4468	-0.05508
3	-1.8074	0.87219	-2.0667	0.53279
3	-1.9264	3.4783	-4.2445	0.14748
3	-0.23554	0.72603	-1.8779	-0.66708
3	-1.7087	3.0385	-3.9775	0.99362
3	-2.0023	1.4879	-1.5091	-1.8645
3	-0.36112	-1.6713	-0.09413	1.2714
3	-1.5559	1.5789	-2.709	0.14099
3	-0.49876	2.7873	-4.0025	0.12856
3	-2.4604	3.9132	-3.9293	-0.37718
3	-0.43835	1.144	-1.6826	-0.37961
3	-0.25529	2.5692	-2.6634	0.43382
3	0.68246	2.299	-2.6183	0.72048
3	-0.6594	0.42122	-0.81574	-0.93622
3	-1.1552	1.9806	-2.0352	1.1443
3	0.17313	1.5148	-2.5703	0.15711
3	1.0597	0.46238	-1.1623	1.0595
3	-1.3187	1.2484	-2.316	-0.32405
3	-0.13681	1.5238	-2.6281	-0.28725
3	-0.63255	1.0894	-2.1491	0.37361
3	-1.3135	0.46086	-1.2347	0.61732
3	-0.81154	2.3116	-2.2178	1.4917
3	1.5113	0.27567	-1.0414	0.46693
3	0.7832	1.1784	-1.317	0.21026
3	-0.33042	1.6061	-2.8309	-0.21475
3	-0.95119	2.3665	-3.1509	-1.1956
3	-1.4522	1.9681	-2.9214	0.55881
3	0.73589	2.1085	-2.7251	-0.06918
3	-1.4085	2.0987	-3.7233	0.16573
3	-0.93941	2.1179	-1.7825	-1.2621
3	0.72235	1.2792	-1.7326	-0.88752
3	-0.024725	0.22046	-1.1364	-0.90349
3	-0.85183	0.998	-1.8619	0.18844
3	-1.5157	1.8171	-1.7025	-0.045038
3	-0.99346	0.64083	-0.68645	-1.0895
3	0.10448	1.3192	-2.5407	0.094055
3	-1.0022	2.6386	-2.4623	-1.4569
3	-1.4863	2.2049	-2.4049	0.41483
3	-0.3069	1.6544	-2.703	-0.29328
3	0.27027	2.8509	-3.7013	1.7365
3	-2.2843	2.6274	-2.7259	-0.14616
3	-0.27381	0.64314	-1.937	1.193
3	1.7233	0.82227	-1.7754	0.097414
3	-1.1815	1.6664	-2.2502	-0.11253
3	-1.151	2.5316	-3.1148	0.44904
3	1.0565	-0.40926	-1.29	-0.53746
3	-0.6392	2.8122	-2.7106	0.099277
3	-0.29499	1.9844	-3.8232	-0.37431
3	-1.3787	1.959	-3.0179	0.1989
3	-2.0294	3.9871	-3.397	0.59949
3	-1.6323	1.564	-2.5718	0.63097
3	-0.89044	2.0345	-2.9936	-0.70842
3	-1.217	2.3367	-1.5862	-0.2929
3	-0.8949	2.604	-3.0639	-0.40485
3	-0.55753	2.4616	-3.4157	0.99259
3	0.32456	0.19118	-1.4043	-0.46371
3	-0.79072	2.4612	-4.3003	0.63961
3	0.73523	1.5675	-2.5046	0.97138
3	-0.89835	3.1149	-3.2466	-0.048943
3	-0.42225	0.74575	-1.4406	0.72367
3	-1.0509	2.0431	-2.9799	0.21325
3	0.69334	2.1179	-1.7291	0.90933
3	-1.0396	1.9294	-2.006	-0.52715
3	-1.1061	2.0346	-2.8639	-0.16037
3	-0.17349	0.53074	-2.788	0.86336
3	-0.77327	1.9699	-3.088	0.024546
3	-2.2783	2.2657	-3.1621	0.14238
3	0.20549	0.73586	-1.1706	-0.14904
3	-1.561	3.8786	-4.0684	0.30079
3	0.68832	2.0101	-1.872	0.8602
3	-1.4255	1.951	-2.5202	0.31265
3	-1.0194	2.4586	-2.3838	0.62383
3	-0.14164	-0.25389	-0.36709	-1.1519
3	-1.5198	3.0925	-2.5065	-0.013122
3	-1.2572	3.0456	-3.3648	-0.01076
3	0.26743	1.4183	-2.5036	0.087084
3	-1.1163	2.8983	-2.7295	0.95619
3	-0.9373	0.88333	-1.5341	0.97043
3	-1.3408	4.7643	-3.9648	1.1988
3	0.43191	1.2256	-2.3209	-0.27731
3	-0.33531	0.45185	-1.8278	-0.12156
4	0.020562	-0.07895	-0.36804	2.4461
4	0.50544	0.2538	-0.93808	0.73553
4	-1.1685	-1.1022	-1.8769	2.0093
4	-0.50912	-0.78127	-1.5408	1.6329
4	0.34393	-0.64412	-1.3201	0.29159
4	-0.61311	-0.9012	-0.85973	1.9836
4	0.40168	-0.28368	-2.433	2.3557
4	-0.43828	-0.30801	-1.1617	2.3511
4	0.38859	-0.51285	-0.37578	1.2298
4	-0.39179	-0.078784	-1.13	1.5261
4	-0.71278	-0.4872	-0.062637	1.1062
4	-0.22844	-0.37536	-0.8225	1.4101
4	0.38306	-0.49567	-0.48045	2.9919
4	0.16801	-0.56973	-1.5857	1.4053
4	-1.4547	0.059411	-1.0345	1.7133
4	0.69737	-0.25777	-0.52793	1.6215
4	0.66116	-0.1707	-1.1061	1.5854
4	0.35886	-0.66249	-0.27874	2.9786
4	-0.72289	-1.5538	0.63514	2.2383
4	0.1583	-0.50691	-0.18893	1.6105
4	-0.53819	-1.2752	-2.1175	3.3715
4	0.95506	0.51456	0.077927	1.4132
4	-0.87975	-0.68532	-3.1932	2.2787
4	-0.80508	-1.1611	-1.3813	1.2976
4	-1.4324	-0.92158	-0.23425	1.283
4	0.55488	0.069844	0.027272	1.5795
4	0.098253	-0.42141	-1.6505	1.1574
4	-0.17077	0.19314	-0.6232	1.174
4	-0.29526	-1.3907	-1.7476	0.98239
4	-1.3198	-1.2777	-2.832	2.3817
4	0.09313	0.16538	-2.219	1.0852
4	0.072875	-0.77154	-1.3456	1.227
4	-0.66048	-0.84427	-1.6881	0.15448
4	0.34297	0.50749	0.29756	1.4625
4	-1.1031	-0.80325	-1.5138	2.7705
4	-0.41464	-0.20378	-0.084814	0.54027
4	0.63295	-0.056325	-1.0879	2.0506
4	0.83874	-0.75304	0.89808	2.9961
4	-0.56158	-0.038878	0.45254	1.3938
4	0.22376	-0.52228	-2.935	1.5738
4	1.1308	0.14599	-0.067175	1.5369
4	-0.12271	-0.23626	-1.3096	-1.0938
4	-1.0017	-0.54073	0.30159	1.5127
4	-1.1084	-0.75954	-0.72355	1.7351
4	-1.3634	-1.3017	-0.80375	1.677
4	-1.0717	-0.78091	-1.6604	2.5057
4	0.16565	0.53328	-1.9041	1.5183
4	0.36431	0.24737	0.42451	-0.97736
4	-0.22228	-0.97348	-0.24114	1.653
4	0.21637	-1.1831	-0.08383	2.1762
4	1.1008	0.6784	-3.1876	1.5461
4	-0.81476	-0.62391	-1.0989	0.051959
4	0.27182	-0.47317	-2.3237	1.5154
4	-1.8081	0.61719	1.2463	0.43523
4	-0.31386	-0.092206	0.57476	0.64558
4	0.073404	-0.14582	0.57879	1.4638
4	-1.084	-0.53216	-2.2122	2.2312
4	-0.26666	-0.31691	-0.98914	1.031
4	1.1203	0.28226	-0.5993	1.2858
4	-1.0395	-0.42701	-1.4754	1.3716
4	-1.1959	-0.32347	-1.1739	0.10361
4	-1.6147	-0.77838	0.62054	1.1949
4	0.34708	0.028856	-0.3354	0.73619
4	0.31565	-0.96953	-0.10104	0.93629
4	0.083858	-0.083033	-1.9078	0.97871
4	-0.79624	-0.59543	-1.5397	1.4471
4	-0.1425	-0.64106	-1.336	1.5044
4	0.020551	-1.2255	-2.1617	2.8019
4	-1.2435	-1.1588	-1.4775	0.44253
4	0.62521	-0.49376	-1.9087	0.76954
4	0.21697	-0.41663	-0.96028	1.3787
4	0.40088	0.52293	-1.1663	0.82858
4	-0.11568	-0.27558	-1.2975	2.1087
4	-0.53618	-1.2875	-0.60076	1.5035
4	-2.0706	-1.6643	-1.0057	1.7054
4	-0.81252	-0.46462	-3.1447	2.6513
4	-0.61957	-0.38715	0.050823	1.1597
4	0.34239	-0.49637	0.29337	1.7
4	0.55568	-0.19273	-2.7638	1.3136
4	1.3435	1.416	-1.8112	0.63818
4	0.24859	-0.40713	0.024362	-0.53482
4	-0.36176	-0.21171	-0.44756	0.15662
4	-1.7621	-1.5973	-1.3618	3.5962
4	-0.29689	-0.20337	1.8552	1.2026
4	0.79383	0.49898	-0.63801	1.1074
4	0.29451	-0.015061	-2.3476	1.912
4	-1.154	-0.73699	-0.96616	0.66704
4	1.0868	-0.082323	-0.97489	1.8588
4	0.37751	0.087378	-1.1713	1.0806
4	-0.63111	-0.98246	-1.9336	1.0358
4	-0.9097	-0.63754	-2.1195	0.46827
4	-0.39753	-2.1059	-0.71475	2.0587
4	-0.57957	-0.2105	-1.1637	2.0128
4	-0.040801	0.61608	-0.55627	1.1045
4	0.13427	-0.36896	-1.8243	1.8246
4	-0.50956	-0.040108	1.655	0.41432
4	-0.97085	-1.1175	-0.41511	0.93419
4	-0.14559	-1.1471	-0.13509	0.74197
4	0.13161	-1.66	0.50235	3.118
4	-0.39569	-0.16716	-0.94145	0.0332
5	-1.0439	-1.3021	-0.23512	0.76152
5	-0.52801	-0.89895	-0.01891	-0.18256
5	-0.69872	-0.92864	-0.48982	-0.83516
5	-1.327	-1.1279	0.83374	0.45301
5	-1.1217	-1.1778	0.88141	0.63945
5	-0.0087572	-1.1333	-0.46073	-0.090344
5	-0.73201	-0.95707	-0.80565	0.59902
5	-1.1346	-1.1385	0.39088	0.12839
5	-0.44241	-0.89683	-1.3745	-1.3601
5	-0.19206	-1.2752	-0.34109	-0.19421
5	-0.11128	-1.0957	2.0634	0.37658
5	-1.0921	-0.84962	-0.13071	0.60463
5	-0.75812	-0.99362	-1.3631	-0.16525
5	-0.31264	-1.2784	-1.0505	0.0066783
5	-0.57109	-0.89307	-0.58508	-0.9534
5	-0.6209	-1.2119	-0.044094	1.5235
5	-1.3819	-0.85022	-0.034915	-0.35854
5	-0.6207	-0.9	-0.82625	-0.20477
5	-0.60527	-0.90511	1.6738	0.74903
5	-0.801	-0.89793	-0.85976	0.020188
5	-0.74027	-0.76554	0.041396	0.99181
5	-0.1757	-1.5465	-0.51913	-0.0074081
5	-0.68801	-0.90252	-1.3076	-0.45837
5	-2.0553	-0.62751	-0.31357	0.58599
5	-0.988	-0.97867	-1.5148	0.39685
5	-0.87004	-1.159	-1.39	-0.39141
5	-0.79249	-1.2035	0.1676	0.57048
5	-0.20114	-0.89978	-0.92842	-0.8723
5	-0.42298	-0.98768	0.54278	0.87559
5	-1.6097	-0.96811	0.43585	0.73999
5	-0.98697	-0.76459	-0.34737	1.2419
5	-1.1024	-1.0257	0.69124	-1.0553
5	-1.1757	-0.77146	-1.8975	0.72184
5	-0.33692	-1.0742	-1.0903	-0.65348
5	-1.0047	-0.87213	0.38135	-0.073843
5	-0.77408	-0.94527	-1.0269	0.57861
5	-0.6472	-0.66174	-0.28111	1.4487
5	-0.15705	-1.0197	0.026949	0.062237
5	-0.70423	-0.75156	0.78657	0.2883
5	-0.8567	-0.74877	-0.99816	0.21397
5	-1.0062	-0.70999	-0.3619	-0.36611
5	-1.2814	-0.692	-1.3929	-0.91604
5	-0.49201	-0.84848	-2.1935	-0.49953
5	-0.94937	-0.98856	0.15253	1.5464
5	-0.67512	-0.94669	-0.72432	0.26729
5	-0.025405	-1.1094	0.42307	0.090865
5	-0.38438	-0.83401	-1.2468	1.6999
5	-1.3172	-0.75696	-0.14047	0.49633
5	-0.99234	-0.73863	0.061005	1.4291
5	-0.92953	-0.77599	0.70888	-0.64977
5	-1.1107	-0.43467	-0.97643	0.72425
5	-0.69252	-1.2011	-0.28647	0.10079
5	-0.28698	-0.90552	0.72438	0.019258
5	-1.3465	-0.70674	-1.023	1.0096
5	-0.4894	-0.95866	0.20042	-1.4847
5	-1.2571	-0.74397	-0.28331	1.8014
5	-1.1201	-0.99851	0.58038	-0.31211
5	-0.81471	-0.84292	-0.59132	-0.24508
5	-0.18558	-0.91481	0.26407	0.13786
5	-0.63517	-0.80217	-1.479	0.74016
5	-0.85817	-1.0218	1.0121	0.42183
5	-0.15031	-0.96385	-1.7095	-0.31465
5	-0.26446	-1.1856	0.81672	-1.4545
5	-0.5537	-0.88163	0.80217	0.79586
5	-1.4394	-0.66299	-1.2883	1.1917
5	-1.1993	-0.82918	-1.2036	0.96047
5	-0.68444	-0.74067	0.25695	0.29815
5	-0.42314	-1.2295	-1.5057	-0.52231
5	-1.3506	-0.78412	-0.48527	0.54154
5	-0.64731	-0.95872	1.0917	0.91352
5	-1.0639	-1.0315	-0.95403	0.31027
5	-1.0268	-1.1155	0.36692	0.45657
5	-0.88384	-1.1649	-1.2137	-1.5848
5	-0.48424	-1.0766	-0.75704	0.54498
5	-0.49512	-0.8714	-0.71151	-0.34008
5	-1.5712	-0.84955	-1.3308	1.0628
5	-0.65281	-0.89116	-1.3059	-1.7167
5	-0.14919	-1.5178	-0.24012	-0.51824
5	-0.73826	-0.83032	-1.7012	1.0598
5	-0.29149	-0.82612	-1.0359	0.034957
5	-0.67478	-0.91101	-0.27756	-0.50516
5	-0.48051	-0.87381	0.2806	1.2184
5	-0.76679	-1.2954	-0.66606	0.9562
5	-0.26501	-1.0881	-0.32226	0.45432
5	-0.70757	-1.0501	-0.53826	0.41095
5	-0.57964	-0.97998	0.021832	0.37125
5	-0.59053	-1.5278	0.68717	0.73129
5	-0.50105	-0.95097	-0.76472	0.74632
5	-1.0854	-0.96045	0.0069014	1.3221
5	-1.0253	-1.0259	-0.021165	-0.79961
5	-0.21666	-1.1635	-0.16533	0.3618
5	-0.51356	-1.0375	-0.54411	-1.3573
5	-0.78172	-0.98413	-0.38042	-0.53692
5	-0.062264	-1.2137	-1.2918	-0.072978
5	-1.1016	-0.82898	-0.60796	0.57742
5	0.20924	-0.79501	0.27358	1.7652
5	-0.47098	-1.1084	0.50434	-0.24891
5	-0.62447	-0.85082	-0.089228	0.52642
5	-0.30167	-1.1077	-0.11431	-0.80707
5	-0.41883	-0.83901	0.19063	0.56576
5	-0.69552	-1.1711	0.39914	0.28617
5	-0.78566	-1.0937	-1.1092	0.25
5	-0.62462	-1.0109	0.8881	-0.30505
5	-1.5404	-0.80966	-1.0634	1.195
5	-0.41836	-0.78248	-0.13404	1.0274
5	-0.31308	-1.3007	-0.98155	0.023488
5	-0.90436	-1.1399	-0.18277	0.24501
5	-1.172	-0.82086	-0.45269	0.38696
5	-0.74943	-1.0256	0.44673	-0.40223
5	-1.1328	-0.91957	-1.593	0.027383
5	-0.62069	-1.0037	0.82063	-1.0247
5	-0.62712	-1.124	-0.83942	0.62173
5	-0.15818	-0.97709	-0.79835	-0.28964
5	-0.63563	-0.86853	0.71185	1.3917
5	-0.15884	-1.107	-0.56676	1.5287
5	-0.48521	-0.99012	0.106	-0.11159
5	-1.0514	-0.79745	1.3347	-0.39167
5	-1.1901	-0.61767	-2.0594	1.1681
5	-1.996	-0.49294	0.68498	0.28127
5	-1.0692	-0.95362	-1.6357	-0.099361
5	-0.74728	-1.0236	0.23096	0.88808
5	-0.239	-1.0885	0.44092	-0.28749
5	-1.0185	-0.66709	0.73929	0.8731
5	-0.64964	-1.2905	-0.50749	0.38746
5	-0.27672	-0.75546	-1.5147	0.21096
5	-0.15772	-1.005	-0.66398	0.29196
5	-0.46593	-1.0193	-0.41103	1.9696
5	-1.1253	-0.56534	-0.62135	0.77698
5	-0.49995	-1.156	-0.034663	-1.2575
5	0.43117	-1.1307	-0.81096	0.656
5	-0.85878	-0.7572	-1.295	0.15445
5	-0.47779	-1.2355	0.14996	1.0576
5	-1.0918	-0.91676	-0.37879	1.8837
5	-1.0498	-0.74559	-0.41395	1.1971
5	-0.80243	-0.87979	-0.84619	0.66393
5	-1.0629	-0.78651	-1.5851	0.47965
5	-1.299	-0.63036	-0.57396	1.7484
5	-1.1112	-0.76519	-1.3479	0.55518
5	-0.42027	-1.0301	-0.5183	-0.81122
5	-0.94705	-0.80699	-0.42715	0.58946
5	-1.164	-0.99371	-0.058899	-0.063861
5	-0.85355	-0.92111	1.0282	-1.3843
5	-1.497	-0.76552	-0.0642	0.74216
5	-0.22802	-0.79194	-1.464	-0.15629
5	-1.163	-0.83229	0.14834	0.4214
5	-0.75302	-0.65171	0.43615	-0.028923
5	-0.52923	-0.6814	0.60509	1.4047
5	-1.1569	-1.0255	-0.81876	-0.68091
5	-0.54624	-1.1161	0.11235	-0.38186
5	-0.26291	-1.2465	-1.0777	-0.42916
5	-1.5518	-0.5253	0.018367	0.71158
5	-0.31703	-1.0304	-0.44876	-0.047147
5	-1.0317	-0.84442	-1.7856	-0.29693
5	-0.22736	-1.2221	1.2848	1.6669
5	-0.93014	-0.93996	0.77408	0.17981
5	-0.5353	-1.0212	0.084105	0.19589
5	-0.074307	-1.1156	0.90491	-0.11433
5	-0.80252	-0.91564	-0.988	0.42255
5	-0.17126	-1.3071	-0.95405	-0.065964
5	-0.91426	-0.72774	-1.223	-0.94565
5	-0.40512	-0.87578	1.1764	0.80279
5	-1.6875	-0.98075	1.019	1.2463
5	-1.3116	-0.81292	-1.168	0.96185
5	-1.0365	-0.97715	1.033	0.74452
5	-0.3409	-0.9039	-0.91289	1.7129
5	-0.61897	-1.1729	0.30712	-0.54254
5	-1.0687	-1.141	-0.56046	0.42699
5	-0.58699	-1.1822	-0.42735	0.30638
5	-0.84148	-0.90071	-0.32537	1.0847
5	-0.83465	-0.60371	-1.6995	-0.73438
5	-0.41828	-1.0615	-0.83889	0.5042
5	-0.60044	-0.80984	-1.6744	0.64812
5	-1.631	-0.57984	-0.016991	0.55243
5	-0.80155	-0.69095	0.19993	-0.80151
5	-0.67178	-0.93881	-1.1508	0.96517
