# Supplementary material for: Gene expression trees in lymphoid development
Source: BMC Immunol. 2007 Oct 9;8:25. doi: 10.1186/1471-2172-8-25 (PMC2244641; doi:10.1186/1471-2172-8-25)
Supplement: Additional data file 7 — SIM Datasets. Data sets from simulated MixDTrees. See readme.txt for file descriptions. The first column indicates the true label of the sample. [file 1471-2172-8-25-S7.zip › 3/gen_dag_sim_c5_s500_e306_d10__15__20__20__35_n0.txt]

1	-0.48391	0.66271	-0.28839	-1.2594
1	0.19425	2.3658	0.12632	-2.9154
1	0.37164	1.1634	0.091548	-0.58459
1	0.49756	0.90146	-0.2586	-1.2117
1	0.86768	-0.3805	-0.37985	-0.52638
1	-0.85745	1.77	0.013738	-0.53455
1	-0.20963	0.54537	-0.23902	-1.8921
1	0.25717	0.31284	-0.32559	0.1418
1	-0.40784	0.45189	-0.31145	0.64104
1	0.84259	2.0382	0.15316	-5.09
1	0.13032	1.9246	-0.0054491	-0.66196
1	0.51548	1.6888	0.1039	0.42197
1	0.5184	2.0433	0.032083	-1.2979
1	-0.066147	1.1186	-0.046533	-1.5848
1	-0.66743	1.5159	0.14137	0.29688
1	-1.0446	1.3754	0.0061862	-2.2618
1	-0.15618	0.26286	-0.35228	-0.49267
1	0.36771	0.23907	-0.30488	0.93194
1	-0.7179	2.4757	0.20019	-1.5054
1	-0.1274	1.2274	-0.20118	-0.078932
1	-0.029694	1.4026	0.063634	-2.2421
1	0.53553	-0.02429	-0.36803	-1.0198
1	-0.095817	1.7073	0.047086	-1.205
1	-1.8288	2.5712	0.36854	-1.1419
1	-0.51093	2.5692	0.31853	-1.4512
1	-0.14199	0.34117	-0.38932	-0.61449
1	0.82737	0.98883	-0.14592	0.64794
1	0.19647	1.6382	-0.04753	-0.55758
1	-0.10603	2.1909	0.28915	-0.93439
1	0.55498	1.2554	-0.19641	0.72893
1	1.0632	-0.14268	-0.51247	1.3472
1	0.63737	0.52707	-0.31052	-0.78393
1	-0.72963	1.1425	-0.084273	-2.9973
1	-0.78937	2.7494	0.51048	-2.3919
1	0.00017674	1.9043	0.11755	0.56158
1	1.8112	0.95058	-0.14921	0.41072
1	-0.51221	1.9164	0.17128	-0.19676
1	-0.34401	1.6778	0.2881	-1.1353
1	1.2153	-0.089137	-0.4776	1.856
1	0.026042	1.9289	0.0059618	-0.96768
1	-0.59957	2.0735	0.17852	-0.088833
1	-0.4173	1.2182	-0.0015468	-1.6808
1	-0.54782	0.5223	-0.2443	-1.477
1	-0.30144	1.7713	-0.030089	-2.0383
1	0.90349	1.4668	0.071497	-0.65078
1	1.3511	0.25472	-0.20663	0.89737
1	-0.33743	2.0048	0.26967	-2.271
1	0.57564	0.78919	-0.21381	-2.1048
1	0.20001	0.37862	-0.30086	-1.0973
1	-0.036814	1.7382	0.14977	-2.9214
2	0.28438	0.37093	-0.23639	0.63884
2	0.78978	-1.8971	-0.39013	0.75536
2	0.37807	0.029857	-0.90028	1.069
2	0.20785	-0.2953	-0.53621	0.90501
2	0.11479	-0.79726	-1.3089	1.3136
2	0.23826	-0.21548	0.80451	1.1786
2	0.42807	-0.35847	0.4793	0.39393
2	1.129	-0.52575	-0.72967	0.031604
2	0.48578	-1.7961	0.57797	0.6028
2	0.73798	0.4762	-0.3018	1.2302
2	-0.48492	-1.6918	-0.15261	0.78068
2	0.17282	-1.2548	-0.7445	0.50103
2	0.90319	-2.0565	1.1649	1.05
2	-0.35414	-1.3896	-0.9482	1.7306
2	0.72369	-0.3521	-2.3203	1.3739
2	-0.25789	-0.62882	-2.8053	0.67622
2	0.43282	-1.8453	0.45876	1.2158
2	0.16406	-0.26556	-0.16083	1.3008
2	-0.31581	-1.4586	-0.70703	0.42359
2	0.64759	-2.1323	0.45197	1.1288
2	0.6768	-1.076	0.091828	0.62248
2	-0.15906	-0.59335	-1.2859	0.90148
2	0.18536	-0.3343	-2.2973	0.25345
2	0.6641	-0.18661	0.3079	0.49384
2	0.73386	-1.055	-0.27485	1.1106
2	-0.1225	-1.477	-0.91724	0.82766
2	0.23581	-0.73176	-1.384	1.0582
2	-0.69385	-1.5111	0.60316	0.68998
2	0.013939	-0.70713	1.3317	0.81484
2	0.59458	-1.1552	-0.028375	1.0206
2	0.56184	1.3255	0.42115	1.0059
2	0.33451	-1.2834	-0.53719	0.8285
2	0.12814	-0.29723	-1.4402	0.56155
2	-0.31163	-0.77488	-1.0903	0.67089
2	0.54904	-0.95124	-1.1567	0.17247
2	0.12563	-1.5018	1.0779	0.69351
2	0.23317	-1.3095	0.11092	0.3355
2	0.13863	-2.3184	0.4973	1.2536
2	0.0093727	-0.38587	-0.37115	0.43213
2	0.22881	0.44442	-0.17992	1.2756
2	0.61955	-1.4759	1.6618	1.6391
2	0.3337	-0.25491	-0.78092	0.85572
2	0.48039	-1.2547	-0.090604	0.75841
2	0.37814	-1.046	-0.37903	1.3566
2	0.53613	1.2163	-1.2135	0.66061
2	0.24636	-0.70401	-0.16179	1.2428
2	0.22747	-0.38526	-0.13273	1.2735
2	0.44766	0.21717	-1.4216	0.32452
2	-0.33352	-0.73227	-0.58477	1.3508
2	-0.25159	-2.1961	-0.73664	1.4668
2	-0.22287	-0.31165	-1.0709	1.1822
2	0.68617	-0.37252	0.038557	0.54954
2	-0.25853	1.1443	0.58704	1.2964
2	0.39478	-2.1445	-0.085915	1.1689
2	0.15652	-0.68439	0.1065	0.64751
2	-0.27309	-0.053652	-0.42543	0.45892
2	-0.041168	-0.99151	-0.98784	0.63806
2	0.21513	0.12753	-0.44447	-0.0042627
2	0.037729	-0.77549	0.37708	1.4709
2	0.32029	-0.41994	0.11987	0.70964
2	0.66468	-0.46696	-1.0286	1.1907
2	-0.052766	-0.86502	0.60714	0.94936
2	0.23038	-0.57246	1.1734	1.1159
2	0.28359	-1.9897	1.1048	1.621
2	-0.043929	1.157	-1.2879	0.92551
2	0.53519	-0.42836	-1.001	0.32364
2	-0.2083	-0.26811	-0.38864	0.59629
2	0.043267	-0.0059867	-0.43623	1.1312
2	0.38513	-1.5132	-1.4187	0.83442
2	0.19739	-1.4503	0.62095	1.7037
2	0.031179	-0.0086208	0.050101	1.5004
2	-0.6939	0.12107	-0.040215	0.88427
2	0.51865	1.625	-1.3937	0.61473
2	-0.14526	0.24223	0.45678	0.65931
2	-0.35194	-0.17455	0.076679	1.1525
3	-1.3788	-0.49076	-1.1382	1.0173
3	-2.3515	2.4109	-3.5086	2.6583
3	-0.68739	0.49468	-1.1712	1.83
3	-1.564	0.82281	-1.5886	1.644
3	-2.3534	1.4856	-1.3667	2.2314
3	-1.972	1.9806	-2.5552	2.1641
3	-0.68393	-0.57291	-0.95203	1.1066
3	-3.2584	1.0927	-2.1665	1.5539
3	-0.31284	-1.0953	-0.70239	0.46157
3	-1.662	-0.63662	-1.0627	0.96771
3	-0.7577	-0.39893	-1.1077	1.0449
3	-2.1201	0.99073	-1.8563	2.2852
3	-1.1577	-1.4297	-1.4021	0.47683
3	-0.93983	1.0039	-2.7891	1.6554
3	-0.90973	0.54646	-0.97564	1.8486
3	-3.1067	2.0086	-1.6059	1.7046
3	-0.51225	-1.6435	-0.67195	0.9016
3	-2.5698	1.3871	-1.1375	1.534
3	-1.3339	-0.0019318	-1.207	1.9204
3	-2.5461	0.82686	-2.5697	1.6334
3	-1.7519	-1.4363	-0.88533	0.63978
3	-0.92641	0.28515	-1.2024	1.7923
3	-1.6445	0.2411	-1.629	1.3281
3	-2.7508	0.79193	-1.3021	1.6932
3	-1.1797	0.34607	-1.2479	1.6434
3	-2.1842	1.8713	-1.6684	2.2511
3	-2.0106	0.38245	-0.88679	1.1995
3	-0.80855	0.5189	-1.1026	1.7315
3	-1.2103	0.24826	-1.7317	0.93587
3	-1.8985	0.80567	-2.5416	1.6231
3	-2.2158	0.93896	-1.6833	1.7174
3	-1.342	0.22556	-1.4719	1.545
3	-2.4277	1.8261	-2.1442	2.1899
3	-1.4682	0.49371	-2.006	1.2709
3	-1.6523	0.47923	-2.0949	1.5178
3	-1.2292	-0.66621	-1.1101	0.62209
3	-2.1718	0.20777	-1.4802	1.3355
3	-2.514	1.2534	-0.27428	1.7792
3	-1.8567	1.442	-1.7419	2.2254
3	-0.8649	1.0499	-0.51628	2.0255
3	-2.3646	0.15922	-0.99278	1.2985
3	-1.7763	0.81637	-0.87462	0.9655
3	-2.2193	0.34974	-1.9826	1.3878
3	-1.8833	1.7099	-1.4231	2.5495
3	-2.429	0.93881	-2.373	0.8784
3	-1.1952	-1.0636	-0.99574	1.1332
3	-2.9155	2.2407	-1.3501	2.5632
3	-1.9678	1.9516	-1.8165	1.4792
3	-0.58183	-0.77499	-0.98607	1.186
3	-0.86525	0.1889	-1.6626	0.99833
3	-1.2824	-0.35502	-1.3243	1.1963
3	-2.1528	1.3681	-2.5997	2.2715
3	-1.4083	-0.24182	-1.2483	1.7916
3	-0.92022	-0.87025	-1.5838	0.86554
3	-1.9066	1.4693	-1.6359	1.9949
3	-1.8053	-0.83597	-0.01037	1.0484
3	-1.1059	0.24354	-1.5858	1.4731
3	-0.071538	0.44306	-1.8555	1.6442
3	-0.090161	-0.69818	-0.65077	0.80233
3	-1.8425	0.7214	-1.4523	1.918
3	-0.1306	0.24588	-1.5931	1.7034
3	-1.4902	-1.2773	-1.1072	0.38933
3	-1.4745	0.63318	-2.7738	1.6584
3	-0.91214	-0.90499	0.13274	0.89041
3	-1.8518	1.0897	-1.1528	1.7242
3	-2.6346	0.28436	-1.3254	1.5014
3	-1.3479	1.1614	-2.0047	1.9235
3	-0.29914	-1.9744	-0.21149	0.60481
3	-0.46925	-1.1903	0.45187	0.83285
3	-1.4352	0.88595	-1.4083	1.3694
3	-2.2485	1.1518	-2.184	1.3571
3	-0.22683	-0.60783	0.10723	1.2284
3	-3.2232	2.8245	-3.4533	2.8184
3	-2.2054	0.46924	-1.1811	1.7032
3	-1.1083	-1.0013	-0.5831	0.74734
3	-1.547	1.2102	-1.328	1.9147
3	-3.2781	0.94625	-2.2854	1.7955
3	-0.60864	-0.61167	-0.9276	0.98897
3	-2.3283	0.83246	-0.6408	2.1022
3	-0.60841	0.43669	-1.9014	1.3985
3	-2.6006	0.97268	-1.0976	1.6044
3	-1.1115	0.74611	-1.7912	0.91011
3	-1.8149	1.2996	-2.5776	2.1355
3	-1.7744	1.2244	-1.1585	1.8362
3	-1.913	-0.3668	-0.44164	0.98557
3	-2.2941	2.3424	-1.9042	2.5735
3	-3.2402	0.90418	-1.1582	1.4291
3	-2.3303	2.1505	-1.5951	2.1555
3	-1.2926	0.49034	-1.0571	1.3717
3	-0.70573	0.52388	-1.0301	1.7407
3	-0.98585	0.36211	-2.0225	1.1137
3	-1.1803	0.52267	-1.7104	1.3374
3	-1.3925	0.93205	-1.4022	1.9455
3	-0.79781	-1.3041	-1.526	0.18796
3	-2.1351	-0.6825	-0.64319	0.87161
3	-1.1239	0.50068	-2.4298	1.9772
3	-2.1281	-0.32442	-0.70448	0.88939
3	-1.594	1.172	-1.4358	2.0482
3	-2.3162	1.2467	-1.2673	2.175
3	-2.1016	0.55965	-0.75615	1.8975
4	1.7969	-1.2505	2.5562	0.44527
4	-0.16348	-0.56112	2.3556	0.5157
4	0.99355	-0.23768	1.6272	-0.40229
4	0.88028	-0.057635	1.4424	-0.41843
4	0.7353	-1.1484	1.9036	1.0134
4	0.82657	-0.4474	1.9777	0.76888
4	0.56095	-0.22534	1.8768	-0.5373
4	1.7717	-0.72787	2.5834	-0.40354
4	1.4462	-1.8469	2.8361	1.2992
4	1.1892	-0.61364	2.3271	0.2334
4	0.6852	-0.34694	1.7932	-0.86225
4	0.41784	-1.422	3.375	0.11864
4	1.2278	0.24585	0.82415	-0.5607
4	1.4481	-1.7715	3.5244	1.019
4	1.0985	-1.2452	3.0207	0.96146
4	-0.1471	0.50407	0.70041	0.034385
4	-0.35187	-0.26102	0.89594	-0.37891
4	1.5413	-2.3253	4.0719	1.3683
4	1.8096	-0.45829	1.646	-0.83305
4	0.15074	0.041468	1.2163	-0.4314
4	0.60261	-0.47113	2.9583	0.094871
4	1.2114	-0.80015	2.2204	-0.24254
4	0.18315	-1.1659	2.5901	1.3031
4	1.2486	-1.4654	2.9196	1.1085
4	1.2861	-0.95201	1.9736	-0.078473
4	1.1625	-1.6364	3.5823	0.83754
4	1.3691	-1.092	3.2486	0.18861
4	0.87168	0.025919	1.2216	0.23875
4	1.316	-2.2459	3.4689	0.79839
4	1.8137	-1.0432	2.0257	0.032547
4	0.81123	0.044159	1.0724	-0.32615
4	1.9888	-1.9153	3.4932	0.859
4	1.4225	-0.49153	1.9354	-0.40133
4	-0.68568	0.1369	1.5336	-0.76895
4	1.8908	-1.1164	1.9042	0.31884
4	1.94	-2.74	3.9776	2.4676
4	-0.022434	-0.39607	1.9602	-1.5709
4	-0.79119	0.771	-0.22821	-0.53838
4	0.28005	0.36122	0.98505	-1.1716
4	0.91993	0.0026722	1.3196	-0.94185
4	1.9876	-1.9136	3.1848	1.9837
4	1.5717	-1.3549	2.8339	0.14977
4	0.026273	0.73921	0.18853	-0.82608
4	0.11085	-0.50135	1.5268	0.6106
4	0.8823	-0.74931	1.999	-0.26082
4	0.99168	-0.52443	2.4763	0.075699
4	1.3068	-0.092861	1.2823	0.15284
4	0.46042	-0.38305	2.3715	0.14718
4	1.4503	-0.89607	1.9737	0.8746
4	0.64798	-0.77475	1.6233	0.56285
4	0.98822	0.31243	0.33051	-0.10741
4	0.85977	-0.17129	0.83427	0.30997
4	-0.47985	1.4421	-0.21042	-1.2806
4	0.51935	-0.17043	1.3402	0.6792
4	0.36909	-0.92989	2.0688	0.57689
4	0.80589	-0.33388	0.23408	-0.28537
4	0.44704	-0.32219	1.1712	0.14063
4	0.20498	0.26959	1.1551	0.19183
4	1.5339	-0.68644	2.0086	-0.44199
4	2.2348	-2.8196	4.2941	1.2586
4	1.3626	-1.094	3.0264	1.1716
4	0.057623	0.97179	1.152	-1.568
4	1.5122	-0.37488	1.7382	-0.60595
4	0.54862	-0.38667	1.6953	-0.1769
4	0.32704	-0.49816	1.5296	0.59005
4	-0.015547	0.12296	0.86387	-0.3131
4	1.9373	-1.4308	2.547	0.58068
4	1.0318	-0.67967	1.6482	0.45004
4	2.3159	-0.46676	2.1242	0.35979
4	1.4733	-0.29422	1.3314	0.43148
4	0.82046	-0.31177	1.456	0.32773
4	0.49639	-1.0607	2.1486	0.028662
4	1.1977	0.57378	0.84785	-1.2762
4	0.60968	-0.47468	1.9562	0.09523
4	1.422	-1.3872	2.9378	0.41948
4	2.2908	-1.2376	2.3342	0.95734
4	-0.22554	-0.24604	2.2685	-0.0014799
4	1.8117	-0.80732	1.9337	0.32282
4	0.96009	-0.26721	1.9692	0.011054
4	0.85874	-1.0187	2.6712	1.2551
4	1.3808	-1.2336	2.5345	0.71065
4	1.8982	-3.0058	4.8267	1.025
4	1.5347	-1.2771	2.2198	0.48342
4	0.70541	0.2808	1.0867	0.2461
4	1.7362	-0.59497	1.9842	0.4436
4	0.3608	-0.81404	2.8383	-0.5631
4	0.13245	-0.5213	2.1788	0.31521
4	0.26129	-0.016213	2.1204	-0.48576
4	0.52006	-0.20477	1.7699	0.41416
4	0.92157	-0.24189	2.0465	-0.43149
4	0.87761	0.49487	0.91439	-0.74459
4	1.1393	0.32966	0.46528	-0.10601
4	1.0498	-0.63743	2.0311	0.19705
4	1.2941	-1.3295	1.9528	0.56765
4	-0.58382	0.16314	0.92534	-0.60648
4	1.4125	-1.7519	3.1721	1.0525
4	1.2581	-0.54273	2.0817	0.13043
4	1.4646	-0.059188	1.3111	-0.40154
4	-0.17139	-0.10776	1.7101	0.69491
4	0.5464	0.4045	1.3157	-0.11026
5	-1.0515	-1.2606	1.1964	-0.10662
5	-0.16092	-0.86594	-0.28073	1.838
5	-1.3775	-0.67797	0.82435	-0.34703
5	-1.6945	-1.922	-0.054617	0.64331
5	-1.5861	-0.34663	0.37825	0.51718
5	-1.0147	-1.4964	-1.2827	1.6787
5	-1.8119	-1.0368	-0.41335	-0.13601
5	-0.92906	-0.44559	-1.0677	0.35998
5	-1.1344	-1.1771	1.0727	0.60476
5	-1.4059	-1.45	-0.35852	1.5696
5	-1.5398	-0.72064	0.069051	0.48639
5	-1.2764	-0.11672	-1.1739	-0.57705
5	-1.7027	-1.2711	0.88768	0.28049
5	-1.2192	-0.9106	0.74361	-0.44398
5	-2.0778	-0.52872	1.1441	0.64944
5	-1.0239	-1.3518	1.4625	0.45673
5	-0.65294	1.0574	1.2534	-0.72223
5	-1.8719	-0.94155	-1.1999	0.34303
5	-1.7481	-0.61178	0.70137	-0.23644
5	-0.21604	-0.90606	-0.42704	1.1795
5	-1.1353	-2.2211	0.62875	1.9158
5	0.12289	-0.75528	0.54576	-0.21772
5	-2.2535	-0.77316	0.1069	0.65414
5	-0.87001	-1.4297	0.95452	1.569
5	-1.1866	-0.15532	-0.90995	-0.40845
5	-0.64063	-0.62044	-0.52059	-0.66794
5	-0.86004	-0.93562	2.2635	0.35562
5	-1.2216	-1.2071	0.27423	1.2006
5	-1.4255	-1.3887	-1.8201	0.17125
5	-1.5874	-0.76529	-1.4839	0.98196
5	-0.96869	-0.54226	-1.3721	0.2686
5	-2.8711	-1.2067	-1.0727	1.0076
5	-2.5446	-1.8441	-2.6914	2.459
5	-1.1172	-0.12776	-0.71944	0.49669
5	-1.5863	-0.45186	-1.1638	0.72221
5	-1.849	-0.48745	-0.65528	-0.32825
5	-1.1737	-0.33349	-0.0074824	0.83045
5	-0.12211	-2.1849	0.28438	1.2315
5	-2.2803	-2.6236	-2.9017	3.3567
5	-2.0091	-0.85071	0.34279	0.68565
5	-1.1926	0.6914	-1.4466	-0.09405
5	-1.3989	-1.0416	0.067936	0.8893
5	-0.97082	-0.87701	0.86072	0.71246
5	-1.5571	-1.3936	1.3036	1.488
5	-0.46641	-0.12674	0.44448	-0.87716
5	-1.3022	-0.83785	-0.60079	2.0332
5	-1.6265	-0.90402	-1.1482	0.48551
5	-1.6613	-1.8784	-1.2575	0.50539
5	-0.54851	-1.2887	2.1228	1.5246
5	0.1443	-0.33926	0.014291	-0.11409
5	-1.4722	-0.45318	0.48746	1.5492
5	-1.7123	-0.79853	0.56859	1.2845
5	-0.96237	-1.4593	-0.39011	1.3787
5	-0.32742	-0.58136	-0.29776	0.55966
5	-1.3058	-0.26723	-1.1945	1.004
5	-1.6505	-0.74417	-0.37991	0.27091
5	-0.85856	-0.80777	0.90211	0.21559
5	-1.4633	-1.0885	-0.94373	-0.97783
5	-1.285	-0.5838	-1.5421	0.70339
5	-2.0791	-1.1091	0.65409	1.082
5	-1.3074	-1.2187	-0.73451	1.8033
5	-1.8135	-0.65047	1.6127	1.402
5	-1.4716	-0.22011	1.0042	-0.88718
5	-0.39855	-0.091036	-0.35047	0.013841
5	-3.0472	-0.26424	-0.23352	0.38056
5	0.025319	0.25699	0.22264	-0.010709
5	-1.6171	-0.23512	-0.5709	-1.3975
5	-1.419	-0.45908	0.75934	1.0672
5	-0.63591	-0.71413	-1.1252	0.32772
5	-1.5268	-1.2624	-1.4337	1.2636
5	-1.1979	-0.69861	-0.33842	0.41843
5	-1.0169	-1.3962	-0.74548	1.87
5	-1.731	0.16938	1.2598	-0.94587
5	-0.7974	-0.39637	0.48228	-0.70401
5	-1.3046	-1.2388	-1.5402	1.7509
5	-2.067	-1.2354	0.49754	0.66444
5	-0.98954	-0.60446	-0.29852	1.0476
5	-2.285	-1.4781	0.9701	0.38087
5	-0.98522	-1.3477	-1.9255	0.2927
5	-1.5815	-2.1533	-0.42767	1.332
5	-1.6868	-2.1997	1.6303	0.72661
5	-1.0592	-0.93496	-0.31857	-0.14055
5	-0.87056	-0.73567	-0.29649	0.11561
5	-1.5366	-1.3968	0.63252	0.84483
5	-1.6441	0.74182	0.40089	0.070557
5	-1.1577	-1.2487	0.21719	0.10713
5	-0.24534	-0.61086	-0.97817	1.0413
5	-0.55871	-0.18775	0.4682	-0.50881
5	-2.1957	-1.483	-0.29406	0.53478
5	-0.44976	-2.0613	-0.21829	1.6571
5	-0.98824	-1.2183	1.185	0.55541
5	-1.4085	-0.056345	0.83148	-0.86707
5	-0.45186	0.022344	-0.58533	-0.65346
5	-1.1966	-1.1932	-0.53997	0.28329
5	-1.3326	-1.4105	0.13868	2.0801
5	-1.6396	-1.5134	-1.8405	0.58196
5	-1.2464	-0.18233	-0.3013	-0.14376
5	-1.0633	-1.2386	-0.039696	0.84284
5	-1.1421	-0.57606	-0.89058	1.1823
5	-1.2719	-0.7843	-0.82324	-0.50293
5	-1.4875	-1.0967	0.89978	0.034119
5	-1.4319	-0.65725	0.20743	0.81186
5	-0.57879	-0.84184	-0.68403	0.91061
5	-1.7522	-1.0327	0.50695	0.83457
5	-2.1371	-1.0066	-1.9356	1.0604
5	-0.51019	-0.92686	0.51511	1.5616
5	-1.5085	-0.485	-0.045043	0.02284
5	-0.90009	-0.16347	0.78366	1.2476
5	-1.6289	-0.92695	-0.72005	0.4623
5	-1.2917	-1.2697	-2.548	-0.70301
5	-1.1072	-0.026748	-1.3307	-0.76136
5	-1.1585	-1.5417	-1.7659	1.7272
5	-0.99788	-2.0731	-0.24004	1.3966
5	-0.4684	0.66969	0.19417	-1.8441
5	-1.0051	0.43632	0.46359	0.34951
5	-1.216	0.037559	0.27395	-0.53714
5	-1.119	-0.48552	-1.5084	0.05632
5	-0.90777	-1.3307	-0.32101	0.76748
5	-0.28469	0.12984	-0.21586	0.72294
5	-0.59818	-0.18282	-1.8875	-0.16982
5	-1.1552	0.011392	0.38175	-0.6497
5	-1.3352	-0.37633	-0.68634	1.0036
5	-1.5334	-0.74283	-1.3955	0.61729
5	-0.57656	-0.73174	0.12955	0.68073
5	-1.2867	0.062469	0.85288	0.4162
5	-0.31183	-1.1748	0.43351	0.78149
5	-0.89474	-1.0802	0.99005	0.96051
5	-1.7215	-0.072379	0.0047235	-0.30725
5	-1.1553	-1.3231	0.39717	1.0913
5	-1.1037	-1.3223	-0.61356	-0.39963
5	-0.71723	-1.1161	-0.90791	0.75295
5	-1.1406	-1.4139	-0.80582	0.98998
5	-0.36428	-1.2041	0.40702	0.97383
5	-0.9776	-1.1263	-0.49675	1.4169
5	-1.1341	-1.4804	-2.5441	0.11197
5	-1.6585	-0.50083	-0.2018	0.82938
5	-1.5027	-1.1822	1.8002	0.92645
5	-2.0991	-1.5125	-1.1451	-0.049282
5	-1.5782	-0.14771	0.77721	1.043
5	-0.82182	-1.636	-0.3628	0.99121
5	-0.44583	-0.28263	0.059611	-0.4295
5	-0.8467	0.16435	1.0269	-1.5914
5	-0.97575	-1.4938	-1.0344	0.87009
5	-1.5968	-1.9615	-0.079145	1.8399
5	-1.396	-0.61272	-1.6031	-0.073701
5	-0.54787	-0.77722	-0.69785	0.070879
5	-1.1919	-0.18579	0.66662	0.22746
5	-1.3256	-1.0715	-0.85923	1.7726
5	-1.1138	-0.94736	-0.97457	1.605
5	-1.1868	-0.83272	-1.0387	0.67403
5	-1.193	-1.6054	-0.34069	1.2565
5	-1.8333	-0.69681	-2.1055	1.1905
5	-1.9888	-1.0176	0.57903	0.28152
5	-1.3176	-0.078072	1.4174	-0.53885
5	-0.38698	0.24913	0.8446	-0.065586
5	-1.1204	-1.3057	-0.14743	0.8891
5	-0.88016	-0.96107	-0.24757	1.4304
5	-1.2514	-0.96488	-1.67	1.5116
5	-1.1033	-0.58831	0.27085	0.18551
5	-0.99578	-1.03	-0.5465	0.13561
5	-0.76267	-0.53432	0.37741	1.0008
5	-1.7398	-1.9617	0.41298	1.6836
5	-2.0078	-1.7422	0.38281	1.7191
5	-1.9185	-1.2336	0.96366	-0.11989
5	-0.89793	0.14344	0.68708	-0.45725
5	-1.5528	-0.9077	0.43402	0.32271
5	-0.49104	-0.89115	-0.99158	0.29145
5	-1.6246	-1.5613	0.76372	2.2148
5	-2.3215	-2.2994	-0.9259	1.3137
5	-0.69795	-0.89212	-1.7846	0.90215
5	-1.3901	0.095544	0.60871	0.46425
5	-0.73775	-0.4143	-2.7291	0.17355
5	-1.3619	-1.2156	-1.3244	1.1673
5	-1.0351	-0.21085	-0.17715	0.4955
5	-1.3614	-1.6534	-1.0517	0.82793
