# Supplementary material for: Gene expression trees in lymphoid development
Source: BMC Immunol. 2007 Oct 9;8:25. doi: 10.1186/1471-2172-8-25 (PMC2244641; doi:10.1186/1471-2172-8-25)
Supplement: Additional data file 7 — SIM Datasets. Data sets from simulated MixDTrees. See readme.txt for file descriptions. The first column indicates the true label of the sample. [file 1471-2172-8-25-S7.zip › 3/gen_dag_sim_c5_s500_e303_d10__15__20__20__35_n0.txt]

1	-1.0295	-0.53442	-1.307	0.20676
1	0.88386	1.7401	0.60806	-1.3952
1	0.053958	0.45397	-0.54606	-0.76945
1	-0.55755	1.1115	-0.15514	0.54675
1	0.2465	0.34803	-0.53457	0.20466
1	-1.0666	1.2796	0.62307	0.18316
1	0.5105	2.0954	0.41084	-1.417
1	0.87707	1.6807	0.62509	-1.3777
1	-0.74632	0.11458	-0.15751	-0.44976
1	-1.2242	1.2284	-0.084448	-0.23561
1	0.51864	1.8792	0.91715	-0.049746
1	-0.28052	0.99525	0.19517	-0.99453
1	-2.5958	2.2952	0.83505	-2.481
1	0.43271	0.85522	-0.50115	0.58369
1	-1.4511	0.49815	-0.40615	-0.0083266
1	0.98364	2.1929	1.1707	-0.60437
1	-1.2701	1.4112	-0.25917	-0.96198
1	-0.48618	1.6087	0.47286	-0.11588
1	-1.6791	0.76633	-0.24702	-1.4079
1	1.212	1.3075	-0.15279	0.70389
1	0.76304	2.4665	1.1661	-2.9072
1	0.54576	1.6134	0.58122	-0.11269
1	-0.36297	0.14849	-0.98205	-2.014
1	0.79163	0.041273	-1.1401	-1.0867
1	-0.0041137	1.7918	0.86638	-0.10342
1	-0.68677	1.0214	-0.29389	-0.67922
1	-1.033	1.2483	-0.21447	-1.1779
1	-0.89539	0.3469	-0.67949	-0.18589
1	-1.4536	1.1578	-0.19238	0.29637
1	-0.037153	0.31297	-0.68612	0.18938
1	0.055465	1.1066	0.29667	-1.2838
1	0.4185	1.3557	-0.44292	0.47269
1	-1.8698	1.6158	1.0546	-1.4472
1	-0.10345	0.14441	-0.5642	-0.45468
1	-0.35305	0.55987	-0.81849	1.1841
1	-1.2259	-0.12544	-0.78513	-1.1623
1	0.59683	2.7382	1.152	-1.7948
1	1.4892	2.256	1.145	-2.1825
1	0.71533	1.5807	0.47037	-2.2125
1	-1.1868	1.4531	0.19422	0.81035
1	-0.77645	1.0798	-0.053572	-1.0155
1	-0.6011	2.2963	1.3722	-0.94834
1	-1.9364	0.28236	-1.2441	0.36819
1	-0.3913	1.0058	0.40318	-1.468
1	0.20979	0.51109	-0.12046	-0.015388
1	-0.26772	0.38323	-0.97743	-0.10233
1	-0.7661	-0.61861	-1.3915	0.01721
1	1.2823	0.23656	-0.70466	0.31354
1	0.73288	1.1161	0.26117	-0.10069
1	-2.0276	0.89217	-0.48697	-1.7604
2	0.38717	1.2409	-0.5915	-0.81438
2	1.5412	2.8001	1.4417	-1.9118
2	0.55073	1.3935	0.86162	-0.67346
2	-0.84374	1.0992	0.54335	-0.33338
2	0.57134	1.1477	-1.2306	-1.3392
2	0.62773	1.7241	0.13784	-2.2938
2	-0.22965	1.724	0.70972	-0.41387
2	1.8184	1.2263	-1.7752	-1.3783
2	-0.39426	1.2656	0.26433	-1.7781
2	1.8879	1.274	-0.21822	-0.31834
2	0.92502	0.86131	-0.091107	-0.92829
2	0.9695	0.56729	0.40505	0.59351
2	0.17705	1.3144	-0.6751	-0.7604
2	0.50289	1.3347	-0.98808	-1.2767
2	1.4648	1.949	0.81454	-2.1515
2	0.9313	0.30294	0.75233	0.0035324
2	-0.045643	1.8385	1.0314	-1.8014
2	0.98862	1.8612	-0.7941	-1.5267
2	-0.57535	1.3601	-0.41109	-0.61968
2	1.5552	2.0525	0.32524	0.21103
2	-0.7898	1.9079	0.69068	-1.8089
2	-0.34441	1.0673	-0.62019	0.35471
2	0.96259	1.576	0.18171	0.53319
2	3.3195	0.90377	-0.82719	0.063623
2	1.8175	0.8201	-0.31139	1.155
2	0.48409	1.5517	0.27224	0.47201
2	0.13082	1.4575	1.2422	-0.79307
2	-0.96722	1.9432	0.6701	-2.9297
2	0.9661	1.2893	-0.81837	-0.21831
2	0.15948	1.2329	0.6481	-2.1462
2	1.1249	1.6573	1.2464	-0.23062
2	0.034558	1.8251	-0.71721	0.45402
2	0.69413	1.3449	0.099296	-0.85895
2	0.96357	1.9703	0.41661	-0.32517
2	0.1275	0.78465	-0.44023	-0.45148
2	0.54	1.5491	1.3983	-1.8598
2	-0.80276	2.3048	-0.09409	-1.5519
2	0.81349	1.4602	0.5562	-1.344
2	0.56398	2.5036	0.23806	-0.13528
2	0.7339	1.3928	-2.4678	-0.049078
2	2.6899	0.88478	-1.3908	-0.59324
2	1.0026	2.3698	-0.93317	-0.079266
2	-0.69305	1.281	0.89877	-0.79495
2	-1.2658	1.9074	0.8301	-2.2285
2	-0.31574	1.1801	0.82462	0.42013
2	2.6804	1.574	0.35367	-1.4244
2	2.4689	0.76588	-1.0208	0.42811
2	0.97497	1.9096	-0.52281	-2.6099
2	0.42379	0.80349	0.66075	-0.80241
2	1.1943	1.9069	0.80327	-1.6058
2	1.118	0.92117	0.2057	0.12886
2	0.66986	1.599	-1.2223	-0.60498
2	0.00081521	1.5222	0.39138	-0.25711
2	0.26965	1.3581	1.0159	-1.655
2	0.4908	1.2369	-1.8981	-1.2011
2	1.3999	1.5681	0.051723	-1.7328
2	1.4202	1.7131	-1.4744	-0.10973
2	-0.034445	1.5214	0.23358	-1.6916
2	0.445	1.1762	-0.59864	-0.57633
2	0.86329	2.3429	0.17773	-0.97223
2	0.65711	1.4216	-1.0301	-1.096
2	1.0562	1.0142	-0.24173	-1.3471
2	1.0235	0.76844	-0.79347	-1.8128
2	-1.9047	2.0778	-0.2007	0.20471
2	-0.23171	0.65914	-1.2598	-0.32895
2	1.1396	1.213	0.37979	-0.47725
2	1.3973	1.25	0.15511	-1.0079
2	-1.4571	0.55029	-0.90297	1.3208
2	0.46683	1.4684	-0.55579	-0.2967
2	0.86599	0.2567	-1.1153	-0.42383
2	1.4241	1.8179	1.9803	-1.0311
2	1.0823	1.9113	0.024184	-0.98974
2	0.18557	1.6628	1.4116	-0.41809
2	1.384	0.89713	-1.1349	-0.79763
2	0.06029	1.6471	-0.2581	-0.68021
3	-0.75774	-0.38991	0.55824	0.0966
3	-0.69483	0.91242	1.3508	-0.28153
3	-0.20076	1.1105	1.8059	-0.60397
3	-0.45978	0.059285	0.65466	-0.072053
3	-1.0169	0.15981	0.60675	-0.37903
3	-0.046802	1.7172	1.1009	-1.2134
3	-0.44388	0.099735	1.7139	-0.26567
3	-0.27319	0.14591	1.8648	0.37435
3	-0.22963	1.2432	1.0883	-1.0397
3	-0.49182	-0.31218	2.1442	0.36964
3	-0.52483	0.58786	0.70806	-0.58005
3	-0.49205	0.51306	2.1579	-0.26338
3	-0.50645	1.039	0.67714	-0.39359
3	-0.75925	0.48635	2.4109	0.022019
3	-0.32878	0.34675	0.60389	-0.6121
3	0.17037	0.40264	-0.70381	0.31731
3	-0.86236	-1.2502	1.2679	1.0351
3	-0.17778	1.088	1.2963	0.12187
3	-0.75874	-0.41007	1.0411	0.2959
3	-0.97111	0.024264	3.1252	0.36267
3	-0.52823	0.34377	2.8251	0.22319
3	-0.3326	1.0409	1.442	0.25119
3	-0.20779	1.1611	1.1807	-1.0044
3	-0.48499	-0.097168	0.95655	-0.44942
3	-0.59884	0.101	2.3778	0.037688
3	-0.23269	0.89118	1.1411	-0.39426
3	0.60512	1.5621	0.61234	-1.8754
3	-0.55537	-0.83545	0.50001	1.0759
3	-0.4789	0.18677	1.3581	-1.0508
3	0.01294	1.0059	1.2417	-0.91817
3	-0.33113	0.62718	1.9817	-0.5684
3	-0.38524	0.81788	1.0267	-0.81445
3	-0.18632	-0.16005	1.2214	0.04328
3	-0.089468	1.5708	0.38279	-1.497
3	-0.33111	-0.29701	1.1909	0.84549
3	-0.33447	1.0003	-0.20718	-1.2172
3	-0.27802	1.4726	0.059135	-1.5141
3	-0.33278	0.17477	1.138	-0.36897
3	-0.45456	1.271	2.5204	-0.64758
3	-1.2565	0.69172	0.68535	-0.19626
3	-0.56001	0.092641	0.06809	-0.56444
3	-0.39482	0.2879	2.0362	-0.15931
3	-0.13097	0.92629	1.6129	-0.84667
3	-0.81896	0.15368	1.5198	0.47841
3	-0.68764	-0.28984	0.69729	-0.41876
3	-0.27956	1.1611	2.0843	-0.32622
3	0.0056974	2.024	0.40479	-0.97066
3	-0.14607	0.24006	0.10427	-0.22312
3	-0.65136	-0.39051	1.9662	-0.38943
3	0.30599	-0.24651	2.2456	-1.0144
3	-0.42037	0.81543	-0.40728	-0.66978
3	-0.004461	0.26543	2.0817	-0.21424
3	-0.58725	-0.57181	0.92474	-0.22837
3	-0.30442	0.69746	2.2898	-0.48097
3	-1.1112	-0.30437	0.07174	0.49948
3	-0.25218	-0.88463	0.86902	-1.0833
3	-0.13826	0.11866	2.7056	-0.71855
3	-0.50068	-0.066447	1.7491	0.29958
3	-0.776	-0.099054	0.52459	-0.03065
3	-0.79428	-0.42661	3.0394	0.8884
3	0.058033	-0.042173	0.45169	-0.18834
3	-0.46092	1.4016	0.40362	-0.62681
3	-0.33731	-0.2898	1.4263	1.0725
3	-0.27516	-0.065264	1.6547	0.70502
3	-0.11216	0.92052	0.53625	-1.0412
3	-1.0882	0.86238	1.0311	-1.4799
3	-0.30469	0.7149	1.515	-0.70682
3	-0.53597	-0.042268	1.9227	0.60336
3	-0.56684	-0.042946	2.4728	-0.41771
3	-0.66564	-0.81277	2.7555	0.00067128
3	-0.13932	0.98978	1.6583	-0.39678
3	-1.0306	0.94451	0.96706	-0.29534
3	-0.3216	-0.61057	1.9404	0.40694
3	0.19452	0.31745	2.9695	-0.82152
3	0.48889	1.467	-0.98318	-0.91816
3	-0.63268	0.28337	1.4515	-0.78233
3	-0.86434	0.069055	1.6542	0.79951
3	-0.049858	0.3854	1.1847	-0.55197
3	-0.6866	0.47452	1.7114	-0.26322
3	-0.42306	-0.0001913	1.8572	-0.93157
3	-0.2321	0.7328	0.83635	0.095641
3	0.34454	0.59477	1.5815	-0.42633
3	-0.46225	0.46702	0.35809	-1.3052
3	0.072335	1.107	1.656	-0.24823
3	-0.16433	1.2048	0.25777	-1.6631
3	-0.18349	1.9655	0.45383	-1.8641
3	-0.74798	1.4306	2.26	-0.19881
3	-0.064854	-0.0055658	0.28064	-0.28455
3	0.07047	2.0508	0.34191	-2.1825
3	-0.10687	-0.10518	1.5318	0.54803
3	-0.75822	1.5613	3.1941	-1.5845
3	0.19783	0.21066	-0.2878	0.030752
3	-0.47922	1.1323	1.222	-1.4138
3	-0.36345	1.0316	0.40794	-0.58615
3	-0.029038	1.1443	0.17134	-1.2324
3	-0.53128	1.5064	0.1875	-1.0036
3	-1.0079	-0.25584	0.87384	0.051182
3	-0.76506	0.69376	-0.0093206	-0.84413
3	-0.61762	0.1003	0.79739	-1.147
3	-0.67713	-0.47564	0.58901	1.9056
4	-1.0357	-2.1547	-2.7034	1.9935
4	-0.41199	0.14613	1.4575	0.65593
4	-0.75915	0.7118	1.3655	1.4317
4	-0.41158	-0.36447	1.8229	0.5003
4	-1.4447	-0.81013	0.874	0.85081
4	-0.68136	-0.68682	0.80673	1.5991
4	-1.999	-1.4524	0.12915	3.227
4	-1.2489	-1.1184	-0.25606	1.1261
4	0.46779	0.59591	1.1602	1.3875
4	-1.029	-1.5961	0.051959	2.8038
4	0.18526	-1.0455	0.76806	0.58545
4	-0.90791	0.81205	1.4332	0.53823
4	-1.1853	-1.7824	-0.17657	1.6797
4	-2.6016	-1.7991	-0.41135	3.1881
4	-1.5374	-1.5883	-3.4834	2.4679
4	-1.0927	-1.4561	0.69123	0.35561
4	-1.013	-0.8406	-1.1376	1.3245
4	0.073238	-1.112	2.3808	1.8367
4	-0.19427	0.59726	1.7	1.417
4	-1.1021	-0.42307	0.48553	1.1262
4	-1.6087	-1.7153	-1.6932	3.1932
4	-1.6896	0.83657	1.686	1.3216
4	-0.65431	-0.76297	0.46729	1.5394
4	-0.86786	-1.3612	0.59284	2.7066
4	-1.4441	0.58717	1.2302	1.7432
4	0.27782	-0.34292	-0.012862	1.7473
4	-0.018143	-0.015166	0.25544	1.0973
4	-1.0851	-0.81098	-0.58497	0.30258
4	-0.41145	-0.12387	1.5723	1.5163
4	-1.0144	0.37368	1.212	-0.01006
4	-1.9487	0.40721	2.7634	1.0783
4	0.84109	-0.85144	0.14148	1.4403
4	-0.64376	-2.4967	-1.4876	3.411
4	-1.0914	-0.53268	1.6568	2.0144
4	-0.45244	-0.38911	1.2237	0.16477
4	-0.87812	0.93204	1.7835	0.61707
4	-0.26476	-1.0035	0.57342	2.5368
4	-0.94982	0.034349	1.3119	1.2507
4	-1.3881	-0.45821	1.3492	1.5449
4	-2.2936	-2.2863	-0.51665	2.1158
4	-1.0309	-0.27557	1.9041	2.3068
4	-2.0525	-2.3095	-0.45935	2.0422
4	-0.30979	-0.39805	0.65745	1.002
4	-0.078191	0.7477	-0.005653	1.0354
4	-1.7654	1.0554	1.7274	0.27826
4	0.14501	0.050411	0.66219	0.92201
4	-0.14854	-1.0217	0.33366	1.1555
4	-0.75393	-0.52266	1.4017	1.0337
4	-0.93426	-0.0028806	3.736	1.2928
4	-1.3134	-1.7348	-0.43572	2.1239
4	-0.21853	0.79182	1.9337	0.94468
4	0.22844	0.20023	0.11759	1.5977
4	-0.69211	-2.0817	-0.0028479	2.6365
4	-1.1125	-1.2649	0.44828	1.5947
4	0.1911	-0.35324	0.74343	1.4416
4	-0.26393	0.94552	0.957	0.66299
4	-1.3165	-0.85014	-0.45282	2.7087
4	-1.6809	-0.12981	0.097996	0.69793
4	0.7015	0.07138	0.57422	1.7837
4	-1.9444	-1.8181	0.42927	1.8559
4	-1.929	-1.5581	-0.10832	2.4023
4	0.28204	0.43165	0.60737	1.5967
4	-1.5978	-0.47995	0.53983	-0.1511
4	0.94112	0.57505	2.1471	0.88435
4	0.27873	-1.5787	-0.41159	3.4616
4	-0.1518	-0.51239	0.042863	0.52763
4	-0.30543	-1.1945	-0.19429	0.8684
4	0.73283	0.9057	1.4157	1.0588
4	-0.735	-0.4273	0.70864	1.709
4	-0.26452	-1.3555	-0.27108	1.8755
4	-1.2853	0.94929	1.0847	1.4817
4	-0.63072	-0.55352	3.4069	1.6523
4	-0.77806	-0.70453	0.91418	2.5711
4	-0.80293	-0.93975	1.0115	1.99
4	-0.53656	-0.87323	0.23783	2.7189
4	-1.3097	-0.5653	1.7405	1.7706
4	-0.24264	-1.0752	-0.43875	2.8048
4	1.5264	0.18519	-1.0164	0.45199
4	0.36254	-0.048089	0.25271	1.4046
4	-0.10753	-0.19871	0.17751	1.3988
4	-0.2689	-0.98496	-1.0166	1.3839
4	-1.1461	-0.76088	0.13621	1.2809
4	-1.2197	-0.61985	-1.1648	1.7112
4	-1.2229	-0.24182	-0.16701	2.0175
4	0.49653	-1.0484	0.54539	2.8669
4	-0.35489	0.51647	0.6736	0.088646
4	0.33745	-0.28601	1.0945	1.7462
4	-0.81057	-2.0957	-0.88812	2.1031
4	-1.4358	0.43288	1.6983	2.5368
4	-1.2872	0.48981	0.67086	0.93332
4	0.38346	0.41198	1.9415	0.5857
4	-0.35158	0.32618	2.37	-0.8716
4	-1.7299	0.19643	-0.098217	1.1281
4	-0.12725	-1.9363	0.080713	2.6824
4	-0.24622	-2.1431	-0.03047	3.5189
4	0.68777	0.19941	1.5803	0.49057
4	-1.2463	-0.14725	0.29459	0.5132
4	-0.52141	-0.77733	1.4387	1.5918
4	-0.0082596	0.10313	1.5062	1.6596
4	-1.2942	0.92278	1.207	0.43019
5	0.85141	-1.4524	1.1042	1.7154
5	-1.6814	-0.50251	0.63353	1.3038
5	-0.64476	0.18913	0.32611	1.9349
5	0.45391	-0.60094	0.73682	2.0638
5	0.73907	-2.1274	0.9352	-0.01022
5	-0.3894	-0.10209	0.23513	1.8041
5	0.24993	-1.0996	0.5848	0.45759
5	-0.055734	-1.2511	0.66282	-0.26064
5	-0.34878	-0.17687	0.49082	-0.38572
5	-0.93532	0.060537	0.58179	2.2521
5	-0.83506	-1.8749	1.2186	-0.60577
5	-0.36926	-0.42304	1.08	0.84973
5	-0.41536	-1.7529	1.4688	-0.46373
5	-0.78225	-0.32816	0.63667	1.4819
5	-0.37898	-1.0699	1.023	-0.84642
5	-0.092374	-1.0874	1.014	1.0159
5	-1.1844	-0.90429	1.5638	0.82561
5	0.58738	-0.78487	0.4959	0.61082
5	-0.31798	-2.0647	1.2164	-1.0174
5	0.73043	-0.75573	0.9125	0.27854
5	0.053457	-1.7946	0.92623	0.27173
5	-0.83376	-0.94831	0.82822	0.70506
5	-0.69529	-2.792	1.5025	-0.0034495
5	-0.76944	-1.8816	1.2337	0.2072
5	-0.048254	-1.1362	0.9483	0.28959
5	0.08699	-0.22528	0.67984	0.96791
5	-0.50282	-1.4348	0.83416	1.1728
5	-0.70642	-1.7955	1.4376	0.5619
5	0.14865	-0.83445	0.99969	1.6204
5	0.93072	-1.9191	1.1971	-0.82519
5	-0.93507	-0.71327	0.89754	1.0291
5	0.21098	-1.1619	1.2059	-0.28912
5	1.1175	-0.93099	1.5544	1.51
5	0.95022	-1.2986	1.2177	0.20559
5	0.57364	-0.11551	0.9998	1.3092
5	-0.31392	-0.61929	1.0557	1.6623
5	0.87302	-1.745	1.5956	0.2944
5	0.081469	-2.0515	1.2349	0.53791
5	-0.40053	-0.95486	1.5729	-0.17016
5	-0.76638	-0.066067	0.76265	1.8958
5	-0.90695	-2.0965	1.336	-0.17107
5	0.1036	-1.8026	1.0087	0.083446
5	-0.25547	-0.22818	0.67274	1.6809
5	-0.6002	-1.1553	0.71583	0.87025
5	-0.037881	-1.674	1.7101	0.94683
5	-0.58449	-2.1358	1.553	0.24024
5	1.3485	-1.8539	1.1918	-0.13631
5	0.093027	-1.1725	0.8428	0.23068
5	0.18687	-2.2129	1.2903	0.040422
5	-0.57683	-0.49161	0.79411	1.4691
5	0.70021	-2.0436	1.592	-0.48199
5	-0.34873	-1.2847	0.62635	0.9871
5	0.00046869	-0.28872	0.29441	1.2331
5	-0.10273	-1.2293	0.59698	0.59267
5	-2.1982	-0.53167	0.85297	2.1698
5	-0.51767	-0.36427	1.0051	1.3097
5	-1.2405	-1.3611	0.98694	0.67632
5	0.51276	-0.83384	0.77545	0.57294
5	-0.4499	-2.3937	1.6877	0.48418
5	-0.1865	-1.1205	0.88129	-0.056057
5	0.046148	-2.1023	1.3016	1.4057
5	-0.03034	-0.66607	0.92016	1.7049
5	-0.31862	-1.6076	1.1685	1.1751
5	-0.52614	0.038255	0.18649	1.4824
5	-0.61309	-1.472	1.3204	0.38183
5	-1.2494	-1.2742	1.1406	0.46153
5	-0.49963	-0.020451	0.1686	1.2336
5	0.11571	-0.29236	0.74546	1.7162
5	1.3741	-2.5255	1.3793	-0.072803
5	-0.27051	-0.99339	1.2629	2.3401
5	0.7572	-2.1577	1.1969	-0.34604
5	0.61275	-1.6774	1.065	0.72986
5	0.35797	-1.902	1.3973	0.94748
5	-0.35258	-1.9011	1.2262	0.30172
5	-0.35122	-2.1297	1.3977	0.10073
5	0.16321	-0.32375	0.46225	1.0587
5	-0.60646	-0.28635	0.56976	1.5485
5	-0.060688	-1.9818	1.141	1.6276
5	-0.99685	-0.63842	0.72306	1.0297
5	0.74097	-0.83677	0.65931	0.66821
5	0.57189	-2.6078	1.3789	0.14319
5	0.35552	-1.2451	1.2862	0.82027
5	0.378	-0.72138	0.4624	-0.3415
5	0.00034651	-0.64121	0.61243	0.42906
5	-0.42371	0.49461	0.070082	2.0447
5	0.71916	-0.97699	0.72224	-0.014462
5	-0.17343	-1.4426	0.64422	0.83417
5	1.1523	-2.4769	1.6119	-0.53555
5	0.30604	-1.9836	0.94258	-0.30875
5	0.95163	-1.3912	0.93395	0.62137
5	-0.2007	-0.75396	0.482	0.46229
5	0.34171	-1.1126	1.2657	1.3241
5	-0.32967	-0.10041	0.67814	0.9366
5	-0.02035	-2.0927	1.2565	1.1941
5	0.3078	-1.8568	1.1555	0.62058
5	0.077356	-1.3336	0.89398	1.2885
5	0.52714	-2.1273	0.8976	1.452
5	-1.0601	-1.3828	1.0391	0.16197
5	-0.052662	-1.0302	1.2943	0.7233
5	-0.060611	-0.13481	0.43329	0.69334
5	0.015151	-1.7079	0.95613	-0.90525
5	1.0393	-0.39596	0.43824	1.1005
5	0.084054	-2.4178	1.1425	0.19859
5	-0.60941	-1.1527	0.74818	0.089158
5	0.86585	-1.0574	1.2682	-0.23809
5	0.8332	-1.0046	0.9277	1.0161
5	-0.73575	-2.4493	1.5511	0.67715
5	0.36445	-2.0806	1.409	1.3945
5	0.079824	-2.1486	1.6459	-0.82312
5	1.5389	-1.0215	1.1988	0.36386
5	-0.72203	-1.2719	1.2204	0.76365
5	-0.39541	-0.71389	1.0256	0.8905
5	-0.17515	-1.5837	1.0452	-0.61491
5	-0.27834	-2.0776	1.4688	-0.27231
5	-0.6683	-0.78692	0.69886	1.7159
5	0.95781	-1.5681	0.98908	0.44161
5	-0.40636	-1.6371	1.4593	-0.6497
5	-0.045748	-0.66312	0.11356	0.38756
5	-0.68139	-0.60758	0.47121	0.22123
5	0.00064166	-1.925	1.3483	1.2299
5	0.10267	0.088787	0.91427	1.2832
5	-1.0973	0.9278	-0.010674	1.6975
5	0.01825	-0.9808	1.0639	1.2057
5	-0.26568	0.050819	0.71823	1.1018
5	-1.0724	-1.5684	1.1972	1.2529
5	-0.15576	-1.7362	0.95358	1.7257
5	-0.12079	-0.25796	0.5628	0.97833
5	-0.66987	-1.6143	1.1903	0.02426
5	0.16462	-0.84636	0.88702	1.4992
5	0.84087	-2.2342	1.5874	-0.50874
5	0.84844	-0.98889	1.303	2.7398
5	0.34572	-1.3572	1.1126	1.0789
5	0.6306	-1.6799	1.4687	1.1298
5	-0.21256	-0.9879	0.57111	1.0496
5	-0.2302	-2.2293	1.3633	0.59256
5	0.32583	-1.9465	1.4094	-0.10999
5	0.43122	-1.2543	0.83582	0.45685
5	-0.86176	-1.2858	1.2527	0.78907
5	-0.3724	-0.29591	0.72431	2.0383
5	-0.030074	-1.2232	1.032	0.55026
5	-0.25561	-0.89999	0.81738	-0.23183
5	0.72176	-1.776	1.2099	0.54703
5	-0.094172	-2.2969	1.3124	0.19574
5	-0.066086	-1.1721	0.84078	0.081523
5	-0.88483	-0.51097	0.4163	0.45687
5	0.9451	-1.4725	0.8679	0.013808
5	-0.42824	-1.1403	0.96253	0.93119
5	-0.18953	-1.5023	0.70768	0.59466
5	0.59874	-1.0283	1.3175	0.65918
5	-0.55336	-1.2122	0.72314	0.87835
5	-0.76467	-0.59552	0.72542	0.68514
5	0.24144	-0.65697	0.25669	1.1768
5	0.83225	-1.7797	1.4645	0.61779
5	-0.058119	-1.4327	0.9156	0.21838
5	0.55262	-0.63123	0.79475	0.64458
5	-0.12296	-0.67648	0.53424	0.31315
5	-0.37633	-0.95834	0.7699	0.4754
5	-0.41448	-0.4776	0.92198	0.080648
5	0.35756	-0.3883	0.019139	0.90654
5	-0.42573	-1.3986	1.2519	0.97633
5	0.46855	-0.96065	0.67984	1.1498
5	-0.89237	-1.51	1.0947	0.91996
5	-0.042796	-2.3626	1.7274	0.30407
5	-0.12515	-1.245	0.68522	1.2521
5	-0.035049	-1.3492	1.2857	0.52398
5	0.49869	-0.28967	0.52272	0.90356
5	-0.5431	-2.0797	0.92853	-0.069892
5	0.030692	-2.562	1.2609	1.3448
5	-0.27023	-0.3783	0.55355	1.4754
5	0.28305	-2.0669	1.296	0.59982
5	0.14757	-1.89	1.3363	-0.16316
5	0.33297	-0.66098	1.1398	0.43338
5	-0.78171	-2.277	1.7185	-1.2523
5	0.51048	-1.4959	0.93589	0.4176
5	-0.50032	-1.7658	0.68777	0.65977
