# Supplementary material for: Gene expression trees in lymphoid development
Source: BMC Immunol. 2007 Oct 9;8:25. doi: 10.1186/1471-2172-8-25 (PMC2244641; doi:10.1186/1471-2172-8-25)
Supplement: Additional data file 7 — SIM Datasets. Data sets from simulated MixDTrees. See readme.txt for file descriptions. The first column indicates the true label of the sample. [file 1471-2172-8-25-S7.zip › 4/gen_dag_sim_c5_s500_e402_d10__15__20__20__35_n0.txt]

1	-1.1095	-0.94089	-0.36291	0.61321
1	-0.71049	0.61271	1.7096	-0.16794
1	-1.488	-2.3396	-0.23903	1.2242
1	-0.89114	-2.6952	-3.0826	1.4382
1	-1.1575	-2.8387	-1.0966	1.6434
1	-1.2591	-1.389	-0.92824	0.603
1	-1.2384	-1.4561	-0.47668	1.0132
1	-1.2426	-0.39466	0.12837	0.37239
1	-1.6114	-1.4219	-0.31464	0.81318
1	-1.3217	-1.7877	-0.61116	0.93959
1	-1.1665	-0.23093	1.7548	0.15527
1	-1.1725	-2.5417	-1.6023	1.2672
1	-0.12985	-1.5299	-0.80153	0.87382
1	-1.3296	-3.1649	-2.5126	1.8241
1	-1.0592	-1.7427	-1.7166	0.9802
1	-1.2248	-1.6801	-1.0865	1.0715
1	-1.9653	-1.4438	-0.13195	0.75612
1	-1.5822	-1.7761	-0.94574	0.93233
1	-0.59476	-2.571	-1.4571	1.555
1	-1.4365	-1.0465	0.3439	0.52861
1	-1.7203	-1.7819	-1.8494	0.94809
1	-0.78285	-2.7432	-1.5636	1.4488
1	-1.3966	-2.5866	-0.037726	1.3913
1	-1.378	-3.5712	-1.863	2.1392
1	-1.0817	-1.5203	0.69848	0.93438
1	-0.60945	-0.72149	0.45989	0.48606
1	-0.40645	-0.024116	-0.74199	-0.013897
1	-1.4212	-1.8554	-0.93582	1.0043
1	-1.251	-0.64173	-0.010407	0.38663
1	-1.1575	-4.0811	-2.188	2.3675
1	-2.0176	-4.2825	-2.5379	2.2525
1	-1.8807	-2.2293	-1.7675	1.2542
1	-1.6498	-3.0933	-1.1612	1.4975
1	-1.0468	-1.6486	-0.31006	1.0752
1	-0.96563	-2.1251	-0.36242	1.2257
1	-1.8317	-3.4763	-1.7148	1.9361
1	-1.9806	-3.504	-1.7806	1.9977
1	-1.811	-3.004	-1.9351	1.7866
1	-0.60619	-0.75389	0.55477	0.74705
1	-2.2392	-3.1676	-1.2591	1.5093
1	-0.88106	-1.1148	-1.3665	0.79566
1	-1.708	-1.6736	-2.0177	0.84518
1	-0.68483	-1.0091	0.36657	0.52556
1	-1.9164	-3.0775	-2.3151	1.7897
1	-0.88683	-0.31412	-0.2354	0.51634
1	-1.2891	-1.8329	-1.5745	1.126
1	-0.97515	-1.8189	0.43326	1.1335
1	-1.0788	-3.598	-1.1266	1.9556
1	-0.4499	-0.35055	0.050002	0.36867
1	-0.87204	-1.2661	-1.3383	0.57715
2	0.64153	1.4305	-1.2701	0.91312
2	0.3589	0.52023	1.0976	-0.50221
2	0.79066	2.3027	0.051103	2.0971
2	0.67303	-0.37576	-1.2397	0.31907
2	-0.40322	1.2521	-1.8191	1.1119
2	0.12211	2.4147	2.1913	2.8165
2	0.24119	1.1912	0.59845	0.66859
2	-1.0267	1.5432	1.1623	1.135
2	-1.4643	0.77066	0.30827	1.2765
2	-0.055588	3.0165	2.1352	2.5145
2	-1.0156	1.1739	1.8492	1.1678
2	-0.41843	2.2867	1.9145	1.8553
2	-0.58731	0.25954	0.44948	1.4011
2	0.50669	0.86017	-0.80571	1.1929
2	1.8653	3.0652	0.7813	2.4405
2	-0.48603	1.5912	-0.79818	2.2728
2	0.48982	1.8198	0.4103	1.6736
2	-0.19077	1.1346	1.3184	0.92214
2	-0.093918	2.0968	0.3271	2.5235
2	-1.3724	0.23767	-0.56239	0.44824
2	0.98874	0.71582	-0.65395	0.49236
2	1.0985	1.993	0.96515	1.6455
2	-0.83556	0.62076	-0.042904	0.45683
2	0.27614	1.7127	1.549	1.3027
2	-0.3372	1.334	-0.43542	2.3298
2	0.18241	0.9836	0.86649	1.3031
2	-0.20849	1.1033	-0.42276	0.67326
2	-0.19666	1.0566	-0.22839	1.3332
2	0.28385	3.1141	0.37279	1.6707
2	0.47298	2.6479	0.23828	1.6751
2	0.65915	1.716	1.1757	1.9645
2	0.26039	1.0415	-0.032733	1.353
2	1.098	1.3474	-1.2275	1.3422
2	0.5573	-0.12023	0.30264	0.49897
2	-0.063132	1.4404	0.67341	1.5194
2	0.67656	2.3748	2.3323	1.8951
2	1.2579	1.1495	-0.19208	1.4387
2	-0.82677	1.17	1.1918	0.46853
2	-0.25668	1.8619	1.0091	1.2073
2	-0.098184	2.7014	1.5189	3.3858
2	-0.12474	3.2042	0.47419	3.1887
2	1.0981	1.7899	0.65018	2.5761
2	0.8159	0.38412	-1.7026	0.86351
2	0.33657	1.1924	1.0889	0.41807
2	-0.33543	0.97482	0.99929	1.2652
2	0.62467	1.8768	0.35597	1.9388
2	-0.033553	0.29452	1.5214	-0.13428
2	0.13993	0.31347	-0.0080126	1.9381
2	2.3531	2.8969	2.1886	3.3464
2	-0.55641	0.09705	-1.3689	0.26996
2	0.75521	1.6572	0.20365	1.1009
2	-0.009287	1.1994	0.7901	1.3328
2	0.50667	0.27624	0.62269	0.59057
2	0.18077	1.075	0.16959	1.1488
2	-0.46688	0.99919	0.56533	1.5463
2	-0.50367	2.3706	1.4338	2.8421
2	-0.84538	0.19877	-1.3244	0.8265
2	-0.53622	0.6491	0.69653	1.1932
2	0.73091	0.92592	1.0353	0.58757
2	0.20002	1.526	0.7457	1.3381
2	-0.73609	2.4153	3.1219	2.583
2	-0.29934	-0.3559	-0.65236	0.26793
2	1.2901	3.6358	0.53677	4.4772
2	-1.9819	1.8132	0.063763	1.6794
2	-0.87148	0.082695	-1.1117	0.18564
2	-1.389	0.18559	-0.42229	0.60148
2	0.14599	2.1457	0.53833	2.9952
2	0.19704	1.1115	1.9857	1.7185
2	0.33927	1.8848	1.6914	2.3857
2	0.52286	0.70997	-1.144	0.83331
2	0.48408	2.1368	-0.38533	2.2885
2	0.29939	0.24881	-0.51518	0.66581
2	0.72416	1.0298	-0.70558	1.1828
2	0.87717	2.3213	0.059206	1.8018
2	0.087162	1.3184	0.31493	0.77246
3	-0.98765	-0.79233	1.8532	-1.5164
3	0.40832	-1.0691	1.1323	-2.1002
3	-1.2457	-0.090708	-0.03926	-2.6026
3	0.98379	-1.4899	2.7436	-3.7071
3	-0.19156	-1.0836	1.7457	-2.0689
3	-1.1054	0.16528	0.14606	-0.40042
3	0.17387	-0.43191	0.46747	-0.19064
3	0.41611	-2.1793	3.2307	-3.784
3	-0.7192	-0.71182	1.8839	-1.9554
3	-0.66625	-0.00093635	1.6435	-1.397
3	-1.75	-0.35277	0.76372	-1.2683
3	0.69153	-1.3951	2.8687	-2.3456
3	-1.035	-1.2121	1.3126	-2.744
3	-0.020006	-1.9248	1.7592	-3.2995
3	-1.4852	0.033899	2.2307	-2.0256
3	-0.16397	-1.1007	1.8042	-4.3393
3	0.00045671	-1.195	2.1059	-3.4687
3	-1.0087	0.051547	0.62829	-0.6995
3	1.0292	-1.1314	2.2026	-2.8181
3	0.63545	-1.6316	1.3564	-0.65733
3	-0.8561	-0.49956	-0.8312	-1.4508
3	0.19267	-0.15776	0.66729	-0.995
3	0.15262	-1.1651	3.0829	-4.2921
3	0.20808	-2.3632	2.359	-3.1668
3	-1.04	0.97824	-0.45905	-1.7508
3	-0.45873	-0.49345	1.0738	-1.4903
3	0.52985	-1.3157	0.35359	-3.067
3	0.55753	-1.0808	2.2992	-2.157
3	-0.12517	-0.65523	1.6096	-0.66661
3	-1.0152	-0.3535	1.7132	-1.0236
3	-0.69895	0.30388	-0.24551	-0.42283
3	0.39186	-1.0852	0.26349	-1.8583
3	-1.3788	0.20441	-0.094931	-1.8967
3	0.30671	-1.5862	2.4423	-1.5849
3	-0.67395	-0.92281	1.7411	-3.1763
3	-0.95475	-0.8438	1.8618	-2.2362
3	-0.11993	-0.88258	1.3757	-3.2376
3	-1.1965	-0.31296	1.4125	-1.5918
3	-0.70397	-0.56408	1.922	-0.89438
3	0.9262	-1.8363	3.5534	-3.8105
3	-0.14375	-0.64168	2.4775	-0.91918
3	0.21141	-1.2804	0.93761	-2.2922
3	0.90122	-1.7888	2.2114	-2.6187
3	-0.49428	-0.81525	0.62025	-0.85353
3	-0.19347	-1.6344	1.6198	-2.5298
3	-0.46968	-0.59912	1.0698	-3.6034
3	0.48511	-1.7335	2.488	-2.2696
3	-1.8873	0.22942	0.97985	-2.5267
3	-0.24258	-1.2595	1.7167	-2.7011
3	1.3385	-1.3497	2.1727	-2.7077
3	-0.12939	-0.84783	3.2193	-1.1878
3	-1.1738	-0.14962	0.74023	-2.1339
3	-2.0592	0.64825	0.99315	-3.4942
3	-0.77928	-0.91108	2.6507	-0.82983
3	0.72586	-1.3552	2.4832	-1.5504
3	-0.46212	-1.4809	1.4729	-4.097
3	0.024578	-1.6869	1.9393	-2.7951
3	-1.0024	-0.29057	-0.40586	-2.0122
3	-0.59505	-0.69437	2.091	-1.6132
3	0.38021	-1.2104	2.0296	-1.5448
3	-0.99637	0.2034	-0.30013	-1.1643
3	-0.22352	-1.3962	0.90023	-3.3975
3	-1.5038	0.77554	-0.33079	0.36092
3	-1.2198	0.030888	0.65271	-0.82321
3	-0.32693	-0.15286	-0.42197	-0.89362
3	-0.019695	-0.74279	1.5572	-3.2896
3	-0.74684	-0.28217	1.9176	-1.1804
3	0.55521	-2.1556	2.7836	-2.5683
3	-0.99263	-0.94804	1.9114	-0.39725
3	-1.682	-0.53612	1.6113	-2.3846
3	0.22865	-0.28063	0.94633	-1.1821
3	-0.33956	-0.47722	0.42972	-0.73859
3	-0.7547	1.3153	-1.1405	0.76009
3	0.39239	-1.1275	1.7231	-1.5994
3	0.49583	-0.84771	0.99299	-1.191
3	-1.124	-0.34998	1.2866	-1.0331
3	-1.5742	1.376	-0.42965	-0.06066
3	-0.79817	-0.56086	1.2203	-0.97337
3	0.57845	-1.2692	2.1998	-0.95762
3	-0.069366	-0.29574	1.6572	-1.6591
3	0.45975	-0.42661	0.59076	-2.2428
3	-0.43179	-1.1455	0.74755	-0.89416
3	-0.61387	-0.76112	1.7965	-2.2105
3	-0.26842	-0.37174	0.47569	-0.99727
3	-0.17988	-0.7082	0.74015	-1.7209
3	-1.2577	1.487	-0.39593	-1.4592
3	-0.55021	-0.83857	1.8775	-2.4536
3	0.17376	-1.167	1.3517	-3.4501
3	-0.59833	-0.11679	1.2727	-1.3005
3	-0.72087	0.033403	0.60385	0.2808
3	-0.035747	-1.1396	1.7022	-2.8185
3	0.47795	-1.3263	2.5946	-2.4658
3	-1.0192	0.61915	0.27335	0.61178
3	-0.58865	-1.0973	0.95504	-0.92832
3	0.11778	-1.7289	2.7327	-2.381
3	-0.55108	-1.0057	1.3377	-2.4364
3	-0.067195	-0.48377	1.5883	-2.1363
3	-0.29952	-0.87705	1.4959	-2.2518
3	-1.476	0.0044725	0.359	-1.8241
3	-0.14419	-0.50568	1.9024	-1.956
4	0.85035	2.8837	-1.3176	-3.5965
4	0.74228	1.2577	-0.71235	-1.76
4	1.4375	1.8077	0.69462	-2.2212
4	-1.0492	0.72388	0.24805	-1.5022
4	0.32798	2.109	-1.2855	-2.556
4	0.1359	-0.08454	0.036147	-1.4712
4	0.70368	1.4065	-0.96738	-2.2063
4	1.128	2.5932	-2.49	-3.0115
4	0.42494	1.5076	0.97299	-2.4366
4	-0.60395	-1.0397	0.85772	-1.4614
4	-0.34284	1.1817	0.61772	-2.0571
4	-0.77554	-1.0023	0.62197	-0.5761
4	-0.39176	0.10337	-0.22629	-1.7826
4	-0.086925	-0.90196	2.6117	-0.98851
4	-1.48	0.48654	0.42826	-1.5922
4	0.13221	-0.34582	1.2905	-1.1151
4	1.0586	2.0799	-0.46002	-2.4036
4	-0.76081	-0.49656	-0.72608	-1.2753
4	0.011778	0.43714	0.19077	-2.3606
4	0.23703	0.40565	0.63009	-1.854
4	-0.34325	1.9179	-0.33301	-2.8037
4	0.78335	0.80099	0.20893	-1.6669
4	-0.21726	0.24948	-0.45271	-1.9497
4	-0.4837	0.56301	-1.256	-1.9239
4	-0.56121	0.60043	-0.37443	-2.1738
4	0.087335	0.069938	0.002632	-1.3253
4	0.62968	0.80632	0.54767	-1.8809
4	0.13382	0.46373	-0.48694	-1.8478
4	0.38268	1.4285	-0.35652	-2.2922
4	-1.6405	0.48289	0.29872	-2.2418
4	0.7885	0.00042878	0.37267	-1.3017
4	1.3642	1.7536	-0.77156	-2.4289
4	-0.77132	0.2776	0.23016	-1.9311
4	0.90741	1.3683	-0.57712	-2.5105
4	1.1141	0.55119	-1.1987	-1.8722
4	0.18961	1.6001	-0.31133	-2.5165
4	-1.3604	-1.9088	1.8693	-0.44801
4	0.38662	1.4209	-0.058027	-2.3428
4	-0.59953	0.14041	-0.046175	-1.4366
4	-0.16672	0.9421	-1.1569	-1.9907
4	-0.29312	0.39493	-0.8357	-1.9023
4	-0.76514	-0.10155	-0.34063	-1.3542
4	-0.27214	0.18459	1.7222	-1.7034
4	-0.37643	0.56472	-0.2107	-1.4765
4	0.41161	1.1841	-1.3425	-2.456
4	-1.0203	1.1251	-0.14815	-1.6162
4	0.038767	0.65408	0.58431	-1.6603
4	-0.030836	1.512	0.37366	-2.715
4	-0.1966	1.4011	-0.17545	-1.9192
4	-0.5463	-2.1149	2.8763	-0.6966
4	0.14604	1.7936	-2.0072	-3.1909
4	0.41616	-0.04412	-0.010163	-0.96811
4	0.31324	1.5969	-1.3801	-2.573
4	-0.075056	0.51857	0.52782	-2.2033
4	0.75516	0.58808	-0.76313	-1.3303
4	0.34687	1.257	-2.2582	-2.2528
4	-1.4482	0.55032	1.0634	-2.0271
4	-0.70467	1.1144	0.78991	-2.1737
4	0.10379	0.36543	0.46463	-1.1978
4	-0.71259	0.10831	-0.10659	-1.4079
4	-1.0907	0.29385	0.18818	-1.5035
4	-0.35778	1.836	-2.2663	-3.0052
4	0.20547	0.73201	-1.3095	-2.2266
4	-1.3444	-0.22306	-0.39093	-1.39
4	-0.82079	-0.034912	0.18153	-1.8494
4	-0.72239	0.80903	-0.61431	-1.76
4	0.48454	1.6564	-2.0919	-2.3419
4	0.018092	0.40113	0.9871	-1.7623
4	0.42596	1.4153	-0.87376	-2.8513
4	-0.42263	0.49549	0.65073	-1.6263
4	0.091621	1.2543	-0.43309	-2.4385
4	-0.13541	0.67657	-0.7367	-1.7787
4	0.73337	2.222	0.05199	-3.2597
4	0.29581	-0.81311	1.1741	-1.4711
4	0.049759	1.3671	-1.2992	-2.9321
4	-0.89142	1.6805	-0.34446	-2.4246
4	0.13155	1.2217	-2.3509	-2.7598
4	0.34685	-0.11915	0.53521	-1.3502
4	-1.1001	-0.57327	1.4754	-1.4715
4	-0.76795	1.121	-0.73446	-2.4693
4	-0.39108	0.56436	0.13229	-1.6746
4	0.28101	0.22796	-0.034958	-1.6703
4	-0.096337	0.018914	2.9294	-1.354
4	-0.54332	-0.26608	0.58423	-1.326
4	-0.7991	-0.026978	1.6587	-1.4776
4	-0.92812	-0.60008	-0.89805	-1.3763
4	-0.81879	1.2322	-1.5125	-2.0567
4	0.47345	0.56991	0.13251	-2.1388
4	-0.10253	-0.51912	0.57211	-0.97292
4	1.0541	0.77219	-0.30431	-1.6692
4	-0.15601	0.99953	-0.043737	-2.1117
4	1.1368	2.1618	-1.7994	-3.0194
4	1.6178	1.7013	-1.284	-2.5928
4	-0.65887	1.218	0.50441	-2.5709
4	-0.0052134	2.0303	-2.6728	-2.5704
4	0.27343	0.60719	0.019675	-1.833
4	-0.73576	1.0833	-0.16241	-1.9903
4	0.18553	-0.2728	0.55945	-1.4084
4	-0.9964	-1.5394	1.4027	-0.39122
4	1.6658	-1.0775	1.1153	-0.86726
5	0.54637	-0.5543	0.50075	-0.42419
5	-0.32712	-3.46	2.6253	1.9787
5	-1.0344	-2.0853	3.8335	-0.29913
5	-1.4208	-1.2083	1.829	-0.96158
5	-0.18315	-1.0475	1.6168	-0.25965
5	-0.59392	-1.8218	2.7381	-0.00087756
5	0.11799	-1.6303	2.1522	-0.036886
5	-0.66428	-1.6855	2.0783	-0.124
5	-0.72759	-1.6556	1.7808	0.2308
5	-1.4011	-1.2256	2.1447	-1.7215
5	0.29608	-1.5739	1.2532	0.19222
5	-0.64582	-1.4166	1.3854	0.34635
5	-0.46264	-0.21496	0.36001	-0.085769
5	-0.21558	-1.5019	2.3877	0.43334
5	-0.33668	-0.71009	1.4088	-0.24242
5	-0.55185	-0.47444	1.0685	-2.6307
5	-0.023061	0.60995	0.50462	-2.5537
5	-0.56271	-0.69185	1.2327	-1.1053
5	-0.033426	-0.78108	-0.13211	0.35357
5	0.33242	-1.3042	1.6688	-0.74528
5	-0.90168	-1.9593	1.8242	1.1438
5	-0.67452	-0.767	-0.20505	-1.0501
5	-1.8912	-1.9284	1.4733	0.17518
5	0.86643	-0.67522	0.75282	-1.1636
5	-0.67469	-1.363	1.3485	-1.2501
5	-1.6214	-2.7231	3.4172	0.72851
5	-1.1902	-2.4665	2.6153	1.3023
5	-0.3598	-0.56768	1.3388	-0.75524
5	-1.3066	-1.5163	1.8752	0.58157
5	0.5182	-1.0549	2.1554	-0.7835
5	0.060447	-0.85929	0.98116	-2.4728
5	-0.69383	-1.7719	2.3267	1.0734
5	-1.8339	-1.9451	1.5661	1.6303
5	0.4686	-1.4176	0.62005	-0.12056
5	-0.30314	-0.74646	1.2434	-1.596
5	-0.55439	-0.93833	2.5865	0.031508
5	0.072823	-1.9678	2.0086	0.75264
5	-0.47595	0.022181	-0.10348	-1.3058
5	-1.1836	-1.11	1.429	-0.75638
5	-0.59702	-0.043669	-0.11164	-2.0414
5	-0.52855	-1.4742	1.5274	0.14092
5	-0.060036	-0.82658	1.9036	-0.63513
5	-0.4254	-0.68927	1.1408	-0.79894
5	-0.88146	-2.1844	1.5387	0.40107
5	0.76814	-0.54078	-0.52986	-1.3755
5	-0.55005	-0.31051	0.074002	-0.83486
5	-0.040668	-1.1028	0.71611	-1.2254
5	-0.76632	-2.0121	3.4143	0.024491
5	-0.29804	-0.6795	1.7252	-1.2561
5	-0.89165	-1.8915	1.1018	-1.3591
5	-0.88143	-1.2201	1.4611	-1.1076
5	-0.44417	-2.1246	2.8107	1.4648
5	-0.69794	-1.0656	1.739	-1.6726
5	-0.1367	-0.9502	0.97357	-0.91069
5	-0.52688	-0.63391	0.80529	0.82356
5	-0.88843	-0.34753	-0.68218	-1.603
5	-0.56298	-1.7109	1.2894	0.51959
5	-0.31415	-1.4287	0.67916	1.7617
5	-0.70916	-1.5251	1.123	-0.058587
5	0.020357	-0.68006	1.4015	-0.57623
5	-0.40304	-0.4319	0.26635	-0.47058
5	-0.17445	-1.7793	2.517	-0.16296
5	-0.044522	-0.85326	1.4883	-0.98979
5	0.02322	-0.83062	2.1366	-0.36561
5	0.13802	-0.83971	1.9636	-1.7123
5	-0.93801	0.10708	0.62717	-0.4211
5	0.80646	-0.95273	2.3476	-0.028944
5	-0.053014	-1.828	1.2514	-0.53433
5	-0.80851	-1.4845	0.59754	0.50906
5	-1.9531	-1.4046	2.6386	0.030468
5	-0.67449	-0.63667	1.5178	-1.6095
5	-1.1201	-2.7375	2.2402	0.52965
5	-0.91745	-1.6221	1.3777	1.0324
5	0.018461	-1.7076	3.668	0.90381
5	-0.73844	-2.6869	3.8606	0.095501
5	0.034456	-0.66722	0.88187	-0.54311
5	-0.96944	-1.4403	2.8767	-1.0381
5	-0.60091	-0.76902	1.7907	-1.1549
5	0.89993	0.52054	-0.24941	-1.5906
5	-0.50186	-0.69983	1.497	-1.8755
5	-0.38547	-2.6254	1.7172	-0.042529
5	-0.45687	-1.4721	1.5431	-0.18813
5	-0.026986	-0.74585	0.17135	-0.33266
5	-0.73868	-0.020654	0.71704	-1.7039
5	-0.44733	-1.1454	0.97499	-0.0084792
5	-0.72743	-3.2351	2.5812	0.28665
5	0.55922	-0.40734	0.96965	-2.0331
5	0.33532	-0.57866	-0.20375	-1.8487
5	-1.469	-1.1099	0.58017	-1.0299
5	-0.98913	-2.1741	3.4539	0.18814
5	-1.4026	-2.6902	3.8011	1.0467
5	-0.13295	-1.2964	0.59302	-0.45437
5	-1.7857	-1.0816	0.22189	-1.3067
5	-1.3633	-1.5492	1.6441	-0.93845
5	-1.3567	-2.0066	2.671	1.0897
5	-0.7127	-1.9981	3.0235	0.82338
5	-0.16934	-0.82785	2.0318	-2.3479
5	-0.34629	-0.57394	0.19334	-1.8616
5	-0.21939	-1.2558	1.943	1.089
5	0.35226	-1.3917	0.83623	-0.24852
5	-0.75158	-1.1137	1.6209	0.046857
5	-0.3515	-1.6313	1.3868	0.021661
5	0.24087	-1.2605	1.3823	-0.7519
5	0.10698	0.30955	0.54737	-2.7803
5	0.076077	-0.32997	1.2438	-1.8593
5	-0.37687	0.023764	-0.33133	-0.95244
5	-0.40967	-2.8322	4.286	1.6706
5	-0.28622	-1.4785	3.2753	1.0104
5	-1.2041	-1.1571	1.1789	-0.864
5	-1.0671	-2.4147	3.0966	1.1323
5	-1.0708	-1.4777	3.1805	1.196
5	-0.0061691	-0.84293	0.71947	-0.24702
5	-0.23455	-2.3892	2.025	1.9064
5	0.0014088	-2.1928	3.1354	1.1564
5	0.30687	-0.87189	1.2271	0.34988
5	-0.61833	-1.214	2.7502	-0.57542
5	-1.375	-2.2233	3.3512	0.39858
5	-1.0213	-0.7245	1.2948	-1.5249
5	-0.30717	-0.80505	0.88907	-0.14056
5	-0.01239	-0.53683	0.6204	-0.68791
5	0.17168	-1.6504	3.315	0.1162
5	-0.46781	-0.23136	0.12128	-0.6775
5	0.43221	-0.14136	1.4977	-3.3823
5	0.5099	-1.5578	2.7709	1.3148
5	-0.35909	-1.3252	1.2374	-0.68908
5	-1.5427	-1.5014	0.93038	0.38646
5	-0.17729	0.11192	0.43456	-0.68922
5	-0.22951	-0.70819	2.3388	-1.6986
5	-0.7114	-1.2915	2.2526	2.4126
5	1.1996	0.64527	0.61186	-1.5868
5	0.0047984	-1.7316	3.3895	0.85202
5	-0.53793	-1.5069	0.61307	-0.40461
5	-2.2713	-2.5385	1.6788	1.424
5	0.26978	-1.7421	2.9369	1.4146
5	-1.2633	-1.8066	1.0563	1.7747
5	-0.9411	-1.4248	1.5632	-0.71678
5	-0.23279	-1.5343	1.6032	-0.25136
5	-0.50668	-1.121	0.68945	-1.1413
5	0.11681	-1.0899	2.1983	0.73029
5	-0.13738	-0.7147	2.1163	0.56957
5	-0.27877	-2.0978	2.1943	0.28591
5	-0.90263	-1.5282	1.7162	-0.19121
5	-1.4382	-1.052	2.4686	0.73702
5	-0.30208	-0.82454	1.5454	-0.43461
5	-1.0145	-1.0187	2.3475	-0.93725
5	-0.44114	-0.86654	1.352	-0.25364
5	-1.0639	-2.0323	3.4601	0.67162
5	0.60529	-0.81487	1.656	-0.67382
5	-0.52282	-3.3478	2.8735	2.1998
5	0.27345	-1.2869	1.0781	-0.32853
5	-0.082365	-0.47795	1.6651	-0.93487
5	0.45447	-1.3853	2.4682	-0.53661
5	-1.3271	-2.4383	2.7563	1.2654
5	-0.9706	0.062784	0.9489	-1.29
5	-0.39278	-0.88094	0.64852	-0.41745
5	-0.26137	-1.3047	2.3741	-0.12165
5	-0.46452	-2.0399	1.8075	-0.053712
5	-0.37602	-1.3715	1.9539	0.40802
5	-0.26278	-1.5754	0.47068	0.57935
5	-0.64858	-0.65702	1.3775	-1.0035
5	-0.77957	-2.9655	2.2513	0.29826
5	-1.5734	-3.2105	3.4931	1.6256
5	0.73995	0.012346	0.28341	-0.76203
5	-0.69855	-0.93461	1.8542	-0.4436
5	0.074927	0.22541	0.022414	-2.1787
5	-0.086324	0.3799	0.18877	-2.2768
5	-0.83436	-1.4904	2.1791	-0.34306
5	-1.4547	-1.8652	1.3324	0.85979
5	0.44164	-0.21435	1.2723	-3.3773
5	-0.61055	-1.3035	1.7705	-1.8977
5	-0.35572	0.082867	-0.29211	-3.3912
5	0.34735	-0.725	-0.63398	-0.27351
5	-0.42024	-0.562	1.1097	0.019291
5	-0.64485	-1.1006	2.9736	-0.29741
5	-0.077374	-0.52696	0.76194	0.75453
