# Supplementary material for: Gene expression trees in lymphoid development
Source: BMC Immunol. 2007 Oct 9;8:25. doi: 10.1186/1471-2172-8-25 (PMC2244641; doi:10.1186/1471-2172-8-25)
Supplement: Additional data file 7 — SIM Datasets. Data sets from simulated MixDTrees. See readme.txt for file descriptions. The first column indicates the true label of the sample. [file 1471-2172-8-25-S7.zip › 4/gen_dag_sim_c5_s500_e407_d10__15__20__20__35_n0.txt]

1	-0.38598	0.47868	-0.91132	0.87354
1	0.24309	0.076747	-0.8245	-0.77928
1	-1.4099	-0.57509	-0.15191	1.8739
1	0.56181	-0.70119	0.17628	0.51716
1	1.0157	2.3792	-2.3123	-1.0465
1	0.85286	0.54527	-0.67416	1.5339
1	0.60401	-0.30083	-0.54961	-1.2212
1	2.4541	1.7927	-1.4571	-1.9431
1	0.2336	-0.5489	0.78361	1.3758
1	0.4105	0.18591	-0.92265	1.3605
1	1.733	2.7543	-2.4714	-4.7221
1	1.5772	0.94844	-1.1856	-2.1252
1	0.27684	-0.94635	1.087	1.4491
1	1.0601	1.254	-0.84756	-0.8273
1	0.6261	-0.20808	-0.44146	-0.04107
1	-0.030593	-1.4053	2.0982	1.4772
1	1.1015	0.70363	-1.7229	-0.21108
1	0.85161	1.1119	-2.226	-0.98517
1	1.1947	1.114	-1.3112	-0.38105
1	0.11797	0.43203	0.16407	-1.3386
1	0.15024	-0.57469	0.9068	1.2268
1	0.99475	0.43171	-0.30707	-1.5017
1	0.71419	0.14826	-0.57866	1.5111
1	0.96209	1.0928	-0.92403	-0.28357
1	1.4498	-0.016694	-0.29212	-0.62237
1	1.6285	3.2934	-2.6121	-2.1362
1	1.5968	1.2267	-1.7148	-1.9202
1	1.0806	1.7574	-2.4153	-0.25151
1	0.65966	0.87371	-1.7273	-0.6242
1	2.5553	3.6628	-4.0473	-2.6932
1	0.46024	-0.36457	0.80879	-0.93752
1	1.1027	0.011832	-0.33534	-1.5116
1	0.79582	0.13996	-0.9823	-1.8245
1	0.81556	1.0683	-1.8988	-1.1515
1	1.8412	0.99267	-1.3534	-1.3971
1	-0.87973	-2.0933	1.2618	1.6931
1	-0.52123	-0.66906	1.1765	0.65052
1	1.3047	1.8165	-2.8666	-3.7103
1	1.5294	0.88787	-0.29138	0.44481
1	2.1732	3.1529	-3.0086	-3.6631
1	0.31264	0.75271	0.093464	-0.58261
1	-0.92675	-0.80217	-0.47333	-0.37863
1	-1.1651	-1.3285	1.1885	1.3594
1	-0.28748	-0.61933	1.3977	1.7709
1	0.62882	-0.4211	0.1933	1.0055
1	2.5697	0.17439	-0.85937	0.49106
1	0.23776	-0.63255	1.5706	-0.69954
1	0.69445	-0.92803	1.0885	-1.2112
1	-0.97556	-0.015191	-0.023227	0.49318
1	0.25072	-0.038455	-1.1224	-1.0714
2	-0.070864	-0.24086	-0.33531	-0.75373
2	-1.1761	-2.3479	-2.4687	-2.9085
2	-0.5827	-1.1863	-1.8694	-1.9542
2	-1.1771	-2.9598	-3.3584	-2.0856
2	-1.0795	-2.6401	-2.8445	-1.5124
2	-1.0559	-0.62701	-2.9664	0.38377
2	-1.0453	-1.7644	-1.9946	-0.76403
2	-1.1517	-0.65617	-0.31534	0.053959
2	-0.05382	-0.90011	-1.4006	0.021498
2	-1.3676	-2.6334	-3.5954	-1.0349
2	-0.024325	0.6137	-1.4836	1.802
2	-0.63582	-0.37294	-2.8071	1.5464
2	0.19935	-0.28859	-1.8953	-0.23191
2	-1.0165	-1.7569	-3.0731	-0.42481
2	0.40834	1.4691	0.1661	1.87
2	1.2993	0.98638	-1.0848	2.8347
2	-0.12396	-1.3643	-1.8673	-0.39284
2	-0.23659	-0.22291	-1.1652	0.84905
2	1.0987	0.36441	-1.2118	1.2975
2	-1.169	-0.84547	-1.4987	0.835
2	0.36285	0.2447	-0.28158	0.28093
2	-0.21439	-1.5276	-2.2935	-0.18407
2	-0.44735	-0.11536	-1.1406	1.9625
2	1.2119	-1.3505	-2.2725	-0.79245
2	-0.27662	-0.71624	-2.011	-0.45894
2	-0.14464	-1.7916	-1.8253	0.46474
2	-0.47086	-2.2776	-3.1902	-1.9945
2	0.089284	-0.3128	-2.2101	0.35695
2	0.78923	1.2048	-1.1957	2.7416
2	0.39775	-1.2695	-2.9836	-0.90865
2	-0.10221	-1.6782	-1.0075	-2.0201
2	0.19538	0.64514	-1.763	1.7991
2	-1.3489	-1.6439	-4.2169	-0.005362
2	-1.232	-2.0568	-3.3848	-1.6767
2	-0.65408	-1.0595	-2.4395	-1.7374
2	-0.14253	-0.074544	-1.4881	2.1957
2	0.0087361	-0.82455	-2.9228	0.33966
2	-0.04591	-0.62989	-2.2098	0.35792
2	-0.30506	-1.0066	-0.38613	-0.032968
2	-1.3246	-2.7961	-3.0006	-2.2553
2	-1.6881	-2.5862	-3.0078	-1.6942
2	-0.669	-2.2845	-2.9679	-2.5982
2	-1.8282	-1.6916	-3.6824	0.36633
2	-1.3438	-2.0001	-3.1552	-1.9695
2	0.33959	-1.0711	-1.8667	-1.2483
2	-0.068438	-0.95634	-1.9787	0.83023
2	-2.5393	-2.2792	-1.7409	-1.5206
2	-1.7344	-4.1191	-2.5489	-3.5603
2	0.079256	0.43329	-2.07	2.2399
2	-0.46499	-0.65561	-1.9835	-0.66131
2	-0.62382	-0.76108	-2.0741	0.79969
2	-0.94339	-1.9443	-2.4445	-1.6447
2	-0.36229	-1.5689	-1.61	-1.1719
2	-1.2278	-1.4776	-2.3846	0.29544
2	0.49876	-0.88834	-1.227	0.70775
2	-2.0491	-3.6234	-4.3724	-3.7571
2	-0.20686	-1.8741	-2.2763	-1.7808
2	-1.0435	-2.242	-3.1867	-1.1876
2	-0.88348	-1.4239	-2.0006	-0.37692
2	-1.3125	-1.7369	-2.2773	-0.38207
2	-0.13069	-0.32202	-1.9047	1.6748
2	-0.31628	-1.1797	-3.0719	0.14677
2	0.24154	0.11759	-1.7072	-0.80234
2	-0.095541	-0.52642	-2.0896	-0.022022
2	-1.4445	-2.203	-2.19	-2.9216
2	-1.3242	-1.3827	-3.0084	-1.6829
2	0.40612	0.34203	-0.12959	0.26824
2	-2.0697	-3.3058	-3.1085	-2.5817
2	-0.96958	0.30001	-2.0116	0.076237
2	-1.0134	-0.98659	-1.377	-0.26054
2	-0.33261	-1.6828	-3.8796	-1.1915
2	-0.033725	-0.47864	-2.3397	0.99199
2	-0.39889	-2.6667	-3.4957	-2.5541
2	-1.361	-0.79949	-2.07	-0.1118
2	0.54151	-1.065	-2.3214	-1.3956
3	-1.7704	-1.1136	0.85159	-0.28407
3	0.54051	-1.781	1.7712	-1.4348
3	-1.3319	0.2381	-1.1414	0.1603
3	-0.34111	-0.8211	0.13612	-0.83068
3	-1.391	1.5884	-1.1236	1.0831
3	-1.5296	0.25252	-0.54806	1.3522
3	-1.0088	-0.36263	-0.29072	0.52399
3	0.35687	-0.83977	0.17277	-1.4036
3	-2.1528	-0.69174	0.46837	-0.048557
3	-0.88115	1.4986	-0.92608	1.8299
3	-0.89337	-0.84543	0.26928	-1.3714
3	-0.6829	0.53088	-1.1403	-0.6057
3	-1.2426	0.0052366	-0.86021	-0.69089
3	-0.040412	0.24498	-0.23434	-0.92874
3	-0.9076	-0.689	-0.16681	-0.37906
3	-0.73029	-2.4903	1.7289	-0.70957
3	-2.4277	0.18053	-0.21486	0.40833
3	-1.6442	0.096917	-0.23198	-0.99821
3	-0.62059	-0.37249	-0.72767	-1.9246
3	-1.0005	0.81936	-0.53068	1.1102
3	-2.2551	-0.65962	0.88576	0.84968
3	-1.5827	-1.2348	-0.25709	-1.1923
3	-2.1559	0.37055	-1.0402	-0.30048
3	-0.66083	-1.3183	-0.2067	-2.0708
3	-1.2605	0.53116	-0.55747	-1.0697
3	-0.50524	0.66401	-0.73972	0.57542
3	-1.7903	-1.3168	0.4927	-0.037283
3	-1.2469	-1.105	0.97874	-1.8562
3	-0.078536	-0.64768	0.43705	-0.94059
3	-0.86874	0.27216	0.52915	0.6737
3	-1.292	-1.0126	0.8235	0.39974
3	-1.19	-1.2363	-0.18779	-2.079
3	-0.22569	-1.7734	1.151	-1.7578
3	-1.2482	-0.3936	-0.15361	0.92482
3	-0.79652	-1.6712	0.80041	-1.1845
3	-1.1746	0.073143	0.57093	0.48706
3	-1.1307	-0.38872	0.093088	-0.8559
3	-0.32097	0.81563	-0.57161	-0.17994
3	-0.64542	-1.4448	1.0675	-1.1889
3	-1.6815	0.64543	-0.79803	0.41881
3	-1.0763	-0.27959	0.24157	0.37079
3	-0.88254	-0.34363	0.53163	-1.6686
3	0.070981	-0.29226	0.054597	-0.39358
3	-1.0428	0.022213	-0.36207	-0.74194
3	-1.4511	-1.5114	0.79013	-0.60977
3	0.14136	-3.2824	2.1521	-1.892
3	-1.6537	-0.17593	0.13173	0.40525
3	-2.2389	0.86542	-1.1793	0.5379
3	-0.48429	-1.4065	0.33824	-1.4936
3	-0.26477	-2.598	1.7968	-2.254
3	-1.1055	-0.21613	-0.38797	0.63328
3	-0.9507	-1.0047	-0.058765	-0.883
3	-1.4117	-0.39768	0.33702	0.14194
3	-1.2082	-2.5388	1.6736	-2.0665
3	-1.3845	-0.71671	-0.28281	-1.1909
3	-0.8144	-1.7158	1.734	-1.1134
3	-0.99799	1.5874	-1.5406	1.2985
3	-0.4675	-1.3964	1.0638	-2.3244
3	-0.94615	0.70181	-0.9667	0.36372
3	-0.85812	-1.827	1.7508	0.4233
3	-0.52256	-0.057219	-0.047952	0.21682
3	-1.0209	-0.038369	-0.3224	0.027123
3	-1.1612	-1.5737	1.2941	-1.7477
3	-0.77088	0.24736	-0.75845	-0.39292
3	-0.25597	-0.70169	0.7419	-0.38926
3	-1.7689	0.2158	0.1555	0.49819
3	-1.5524	-0.22252	-0.49476	0.63617
3	-0.18678	-1.7111	1.5101	-1.1303
3	-0.85463	-0.52822	-0.14792	-0.15024
3	-1.3947	-0.24223	-0.24887	-1.0638
3	0.13222	-0.87072	0.83909	-0.068408
3	-0.91114	-0.007671	0.19911	-0.51145
3	-2.2818	-0.48354	0.1189	-0.49118
3	-0.15209	-1.0759	1.3314	-0.59347
3	-1.8147	-0.55478	-0.079136	-0.71343
3	-1.4226	0.41457	-0.39797	-0.097694
3	-0.95756	-2.1135	1.7967	-1.6175
3	-0.66433	-2.5524	2.8956	-1.4792
3	0.30147	-3.1197	2.2388	-1.1602
3	-1.1876	1.1511	-0.78705	-0.23209
3	-0.56701	-1.4285	0.72741	-0.49732
3	-1.0987	1.28	-0.50893	0.052448
3	-0.57774	-0.19629	0.26359	0.90431
3	-0.77814	-0.59924	0.2684	-0.017024
3	-0.37034	-0.18074	-0.24378	0.18712
3	-1.0064	0.91788	0.33313	-0.296
3	-0.6447	-0.43821	-0.20485	-0.63164
3	-0.73017	-0.25336	0.36921	-0.85818
3	-0.34032	-0.76533	0.68713	-0.7461
3	-1.4025	1.1613	-0.70779	1.4274
3	0.069382	0.64171	-1.2917	-0.15341
3	-1.7602	-1.3793	-0.48046	-1.2759
3	-1.6045	-0.78942	0.49637	-1.0031
3	-0.8913	0.59908	0.0049913	0.048498
3	-1.133	0.085958	-0.60346	0.73072
3	-0.91416	-0.21247	0.1016	0.89417
3	-0.65171	-1.6203	1.2987	-0.46468
3	-1.0883	-0.75315	-0.59305	-0.88156
3	-1.1817	0.40952	-0.1897	-0.18558
3	-1.4727	-0.79525	0.73957	-0.61408
4	-0.64934	-0.60652	0.94811	0.73023
4	-0.27163	-1.5425	1.3524	1.3466
4	-0.16209	-2.2748	1.3969	0.81309
4	1.2984	-2.1412	3.4787	0.58347
4	-0.73721	-1.8274	1.4272	1.4166
4	0.29486	-0.92936	1.4702	0.52461
4	-0.91788	-2.0789	2.359	2.7254
4	0.77495	-1.7372	0.60674	1.083
4	0.77915	-2.3368	1.7962	1.6159
4	-0.95508	-1.171	0.14202	0.49157
4	-0.07635	-2.5809	1.319	1.7454
4	0.13776	-0.73988	1.4962	-0.3287
4	0.33064	-1.8048	1.8202	0.88741
4	-0.27676	-0.7062	3.846	-0.14817
4	0.96296	-2.7755	2.6999	2.0688
4	-0.61032	-0.13557	1.4372	-0.84997
4	-0.892	-0.000349	0.75652	-0.83604
4	0.054227	-1.0126	0.79294	0.21162
4	-0.88585	-1.679	1.6877	0.88418
4	-0.71382	-1.3245	2.3937	0.45202
4	-2.1099	-1.3379	1.7474	0.37724
4	-0.3923	-0.40101	0.52264	-0.35418
4	0.0055983	-1.4414	1.2848	1.508
4	0.033617	-1.6477	3.2124	1.7273
4	0.97803	-1.7973	1.8775	1.1581
4	0.040397	-1.5401	2.9552	-0.27428
4	0.35093	-1.3901	2.3499	0.26165
4	1.2549	-3.568	2.1547	3.7675
4	-0.057115	-1.6693	1.3455	0.54954
4	-0.80023	-1.2535	0.94921	1.0949
4	-0.82298	-0.92245	0.79708	-0.30737
4	0.68799	-2.1322	2.0312	1.3379
4	1.3842	-2.9689	1.8903	2.284
4	-1.0785	-1.5876	1.087	1.123
4	-0.13029	-0.81456	-0.31271	0.87783
4	-1.1048	-0.016305	-0.071305	-0.58226
4	0.39076	-0.57131	1.3339	0.25494
4	-0.6466	-0.1677	0.3105	-0.41871
4	-0.16939	-0.79005	0.96973	1.3193
4	-0.096782	-1.9082	1.5939	0.85212
4	-0.75254	0.036061	0.66809	-1.5578
4	-1.1601	-0.050771	0.7503	0.19232
4	-1.498	-0.23017	0.33824	0.46624
4	-1.4191	-0.84855	3.1053	-1.1454
4	0.51224	-1.444	1.5662	0.70475
4	-0.48468	-1.0325	0.99071	0.61478
4	0.1733	-2.5183	1.4264	1.8773
4	0.60253	-2.4179	2.321	1.2398
4	-0.57205	-1.2237	0.83805	0.85885
4	-1.4339	-1.1184	0.11525	0.47917
4	-1.0377	-0.12551	0.57411	-0.687
4	-1.344	-0.81997	1.9525	0.02513
4	0.34859	-1.7466	1.2188	1.2525
4	0.32424	-2.5064	0.63815	2.9608
4	0.48183	-1.1208	0.80153	-0.073421
4	-0.40846	-1.5197	1.5124	0.3085
4	-0.24759	-0.12169	-0.12746	-0.24578
4	0.2358	-2.024	1.3308	0.91728
4	0.68033	-1.6957	2.0884	0.87101
4	-0.29143	-2.2034	1.5096	0.99341
4	-0.36764	-0.82083	0.62435	-1.0291
4	0.63197	-2.1273	2.3788	0.88015
4	-1.618	-0.0078996	-0.2036	-1.2917
4	0.24974	-1.717	2.172	0.79357
4	1.2279	-1.9422	0.72236	0.72328
4	-0.88056	-1.9933	2.491	1.2447
4	0.01362	-1.5472	2.9046	1.8002
4	-0.76892	-1.1229	1.7204	0.6241
4	-1.0646	-0.4796	0.61658	-0.92168
4	-0.85924	-1.0694	0.93982	0.48435
4	0.19365	-0.7803	0.96574	0.65092
4	-0.77182	-2.2529	2.2252	1.1845
4	1.5939	-3.2701	2.8879	2.7121
4	-0.57871	-2.5431	2.7322	1.2008
4	-0.61892	-0.58452	0.77516	-0.53281
4	1.2316	-2.4415	2.9858	2.0125
4	-0.99376	-0.31774	0.47991	-0.70101
4	-0.12957	-1.0014	2.211	0.58776
4	-0.47286	-0.32111	1.1948	0.37302
4	0.85135	-3.0787	2.4181	2.0172
4	-1.0011	-1.3647	1.4873	0.73576
4	-0.24559	-2.2184	1.5692	1.9204
4	0.038818	-1.6429	1.5368	1.4994
4	-0.21518	-0.5576	1.3233	-0.97114
4	-0.73889	-0.11543	-0.94081	-0.42834
4	0.20144	-0.8266	-0.47965	0.14299
4	0.35534	-1.7351	0.83604	1.2196
4	0.29182	-1.6967	2.033	0.44079
4	1.3119	-2.2717	1.4365	1.9878
4	-0.19774	-2.071	2.8082	1.6997
4	-1.1864	-0.62333	1.5067	-0.81475
4	-0.42628	-0.8167	1.3969	-0.77418
4	-1.4064	-0.44956	0.91015	-0.73426
4	0.79119	-1.8384	-0.20359	1.3409
4	0.79369	-1.9396	1.2809	1.1051
4	0.34935	-1.9565	3.2621	0.51472
4	-0.88425	-1.2678	1.2267	1.7225
4	0.69648	-0.91817	-0.020528	-0.24188
4	-1.6395	-0.89967	1.5294	-0.84335
4	-0.6721	-1.008	0.557	-0.052216
5	-0.38234	1.1747	0.72606	-1.63
5	-0.47438	0.87754	-1.6644	0.28066
5	0.41856	1.8953	-0.1771	-1.7494
5	0.036788	1.4896	-1.1924	-2.0063
5	0.50803	1.9417	1.124	-2.2499
5	-2.6193	-1.5853	-2.1173	0.62861
5	-0.34599	0.93733	0.37406	-1.5079
5	0.26321	1.8115	1.4545	-2.8812
5	-1.9149	-0.78842	-0.93669	-0.70689
5	-0.60436	0.78829	1.4592	-1.1928
5	-0.86026	0.58691	0.020902	-1.0236
5	-1.6896	-0.58558	0.12989	-0.521
5	-0.36963	0.63016	0.045694	-0.41256
5	1.0372	2.2547	0.03116	-2.8147
5	-2.2837	-1.415	-1.8518	1.9845
5	-1.3007	0.13504	0.41596	-2.3271
5	-1.3797	-0.002264	-1.8279	-0.28563
5	-0.89216	0.29727	-0.17403	-0.54816
5	-1.0249	0.57753	-0.92528	-2.2277
5	-2.3489	-0.40703	0.47894	-0.48683
5	-0.57563	0.76658	-0.091012	-1.0894
5	-1.2751	0.44021	-0.57838	0.41988
5	-0.97703	0.4662	0.88404	-1.5187
5	-1.5612	-0.67609	-1.4978	0.0044057
5	1.0249	2.2547	1.4789	-2.7441
5	-0.82482	0.79264	-1.3235	-2.1103
5	-3.3593	-1.9801	-1.3675	1.0925
5	-1.4845	-0.11592	-0.87719	0.1369
5	-0.87447	0.77046	0.68019	-2.2232
5	-0.37234	0.4639	0.1282	-0.67345
5	-1.3875	-0.15235	-0.76801	0.35762
5	-2.2895	-0.96909	-2.2463	0.60568
5	-1.2002	-0.047049	-0.31935	-0.23466
5	0.41515	1.3997	-0.38657	-2.5731
5	-0.20454	0.79454	-1.0393	-2.0054
5	-0.80285	0.54929	-0.022798	-1.0103
5	-0.54805	0.34899	-0.54097	-0.81862
5	-1.0528	0.22453	-1.5914	-1.2655
5	-2.0882	-0.75373	-1.0232	0.12043
5	-1.4222	0.34257	-0.48027	-1.2277
5	-0.78693	0.33822	-1.1642	-0.87558
5	-0.28953	0.84566	0.6865	-3.3274
5	-0.63644	0.89575	-0.87925	-0.93919
5	-0.41328	0.88833	1.3686	-1.1373
5	-0.96245	0.63253	-2.7486	-0.68813
5	0.15758	1.505	-0.71717	-2.7895
5	-0.82104	0.34929	0.79666	-1.847
5	-2.6478	-0.97935	-0.16364	0.54038
5	-2.4763	-1.2952	-1.1884	-0.42702
5	-0.45914	0.86278	1.5341	-2.4302
5	-3.8352	-2.5285	-2.5961	2.2601
5	-1.5841	-0.2466	-2.6885	-0.33851
5	-2.2307	-0.91588	-1.3632	1.2621
5	1.6975	2.8389	-0.22465	-2.0114
5	-0.21907	0.9299	1.0182	-0.9919
5	-1.0846	0.27722	1.2172	-2.1619
5	-1.6548	-0.54343	-1.6159	0.14518
5	-0.36988	1.6545	1.2876	-1.4973
5	-0.35145	0.84454	-2.1404	-1.3028
5	-1.8619	-0.47085	-0.79396	0.177
5	-1.6997	-0.18343	-1.8273	-0.70128
5	1.7439	3.0635	1.6934	-3.5231
5	-1.1258	0.48994	0.045456	-0.89115
5	0.39185	1.7479	1.0721	-1.906
5	-1.0024	-0.16918	-2.202	-0.6602
5	-0.30041	1.0661	-0.095057	-2.3207
5	0.20799	1.4931	0.159	-1.7674
5	-1.6837	-0.25291	0.57539	0.84943
5	-2.0105	-1.2972	-2.0534	1.2367
5	-1.4698	0.060171	-0.49701	-1.367
5	-0.23882	1.0276	0.74347	-1.6066
5	-1.748	-0.50781	-1.3323	0.10836
5	-0.77222	0.6398	-0.28355	-1.4895
5	-1.9619	-0.11527	-0.39257	-0.30435
5	-1.199	0.26193	-1.975	-1.5264
5	-0.61911	0.98088	-0.6646	-1.6374
5	-0.64446	0.55271	0.76854	-1.478
5	-1.4503	-0.25275	-2.1729	-0.47134
5	-1.4878	-0.31093	-1.2006	0.81786
5	-0.184	1.3839	0.98919	-0.48719
5	-2.0711	-0.76632	-1.7284	0.77527
5	-2.0508	-0.98875	-0.37497	0.84975
5	-3.8295	-2.4481	-1.2787	0.70584
5	-1.0667	0.40429	-1.3683	-0.31305
5	-1.5014	-0.38155	-2.4384	0.22918
5	-1.8841	-0.6353	0.58738	0.54174
5	0.058679	1.4873	-0.50852	-1.0892
5	-2.3775	-1.1892	-1.1803	0.58355
5	-1.7788	-0.58832	-0.15643	0.71969
5	0.13414	1.2415	1.0132	-0.7524
5	0.98944	2.2535	1.6265	-2.7923
5	-1.1439	0.055113	0.41876	-0.77174
5	-1.4717	-0.12759	-1.7538	-0.7032
5	0.021321	1.1591	-1.6599	-1.022
5	-0.90698	0.52565	-0.77494	-2.0157
5	-1.2685	0.1024	-0.83237	-1.551
5	-1.647	0.014273	-1.3316	-1.4801
5	0.3232	1.5843	-0.32322	-2.2482
5	-0.52614	0.50425	-0.80913	-0.14064
5	-2.9339	-1.5429	-1.7818	0.52643
5	-2.041	-0.62812	-1.7159	-0.74403
5	-0.97069	0.11773	0.12458	-0.93747
5	-1.6974	-0.84972	-1.4394	0.26837
5	-0.19411	0.93915	-0.71197	-2.5011
5	1.0989	2.1024	0.18265	-1.5054
5	-1.4085	-0.14244	-0.14433	-0.070095
5	-2.1379	-1.2012	-1.6094	-0.74375
5	-2.0106	-1.1653	-0.30288	-0.12601
5	-1.353	0.21693	0.58523	-0.42276
5	-2.5034	-1.091	-0.047472	0.20634
5	-0.88176	0.51555	-0.79148	-1.5082
5	-0.57416	0.90728	-2.0994	-1.8787
5	0.87075	2.3939	1.0359	-2.3952
5	-2.8462	-1.2326	-2.739	1.7309
5	0.027943	1.0371	-0.56356	-1.9695
5	-0.58213	0.72707	0.19073	-2.1902
5	-1.4956	-0.20688	-1.8893	-1.4128
5	-0.72475	0.38084	-0.02106	-0.22814
5	-1.2672	0.13455	-1.4336	-0.28652
5	-2.1336	-0.78214	-1.0678	0.051302
5	0.21446	1.4464	-0.51228	-0.92567
5	-0.82637	0.46426	-0.81337	-0.84502
5	-2.9382	-1.6441	-2.8329	1.7087
5	-0.92508	0.62287	1.5981	-1.7082
5	-0.89433	0.75133	0.33623	-1.6172
5	-2.0693	-0.16516	-2.3973	0.31371
5	0.091165	1.6264	1.5216	-2.6963
5	-1.8898	-0.83583	-0.81336	1.266
5	-1.6335	-0.49399	-0.16507	0.052508
5	0.32202	1.6879	0.60927	-2.1096
5	-1.2946	0.062023	1.091	-1.0831
5	-0.80737	0.1501	0.19771	-0.27463
5	-2.2672	-1.0304	-0.58847	1.051
5	-1.0584	0.28854	-2.0176	-0.63793
5	-0.71674	0.64499	0.566	-0.20564
5	-1.3364	0.26188	-3.1738	-0.062686
5	-2.1173	-0.86308	-2.8336	0.3839
5	-2.6091	-1.165	-1.5373	0.25835
5	-1.1633	-0.089037	-1.8611	-0.24997
5	-1.285	0.028306	0.067881	-1.8902
5	-2.3104	-0.62346	-2.4043	1.3102
5	-0.88792	0.60286	0.36327	-1.2361
5	-2.9099	-1.5182	-2.4567	1.0262
5	-0.92117	-0.010135	-1.0644	0.18637
5	-1.0674	0.058762	-0.68604	-1.1019
5	-0.52942	0.59666	-0.48682	-0.30527
5	-2.0584	-0.88648	-1.9979	1.0471
5	-1.9706	-0.4075	-0.98976	-1.4031
5	-1.0475	0.34035	-0.4195	-1.6429
5	-0.2475	1.0546	-0.86854	-1.4815
5	-3.035	-1.7176	-1.9377	-0.1708
5	0.3455	1.4906	0.13142	-1.6637
5	-1.0011	0.18431	-1.1166	-1.67
5	-1.1686	0.15924	-0.57808	-0.46914
5	-0.96839	0.50589	-0.93377	-0.43963
5	-1.4353	-0.2862	-0.086857	-0.81608
5	-1.8961	-0.54567	-1.3127	-0.6535
5	-1.0376	0.20571	0.21962	-0.50865
5	-1.7085	-0.67964	1.4795	-0.90058
5	-1.2588	0.10774	-2.0192	-1.006
5	-2.9237	-1.8153	-1.9564	0.91729
5	-2.4046	-0.65241	0.10715	0.091202
5	-2.0255	-0.53304	-1.36	-0.082195
5	-2.3067	-1.0821	0.094854	1.7775
5	-3.0706	-1.7733	-1.5458	0.63227
5	-1.9994	-0.82942	-1.1065	0.71491
5	-0.5606	0.47775	0.28509	-1.5913
5	-0.99984	0.30105	-1.031	0.37869
5	-1.7341	-0.37367	-1.1062	-1.4752
5	-3.0701	-2.189	-1.4839	2.9113
5	0.40009	1.7682	0.54725	-3.1952
5	-0.84809	0.35795	0.88918	-0.75269
5	-1.231	0.28916	0.06081	-0.49476
5	-1.7713	-0.79318	-1.489	0.54848
5	-2.7069	-1.1084	-0.30732	1.1322
