# Supplementary material for: Gene expression trees in lymphoid development
Source: BMC Immunol. 2007 Oct 9;8:25. doi: 10.1186/1471-2172-8-25 (PMC2244641; doi:10.1186/1471-2172-8-25)
Supplement: Additional data file 7 — SIM Datasets. Data sets from simulated MixDTrees. See readme.txt for file descriptions. The first column indicates the true label of the sample. [file 1471-2172-8-25-S7.zip › 4/gen_dag_sim_c5_s500_e404_d10__15__20__20__35_n0.txt]

1	-1.2046	-1.2277	0.14726	2.8295
1	-2.3316	-0.6197	-0.29316	0.69247
1	-0.58891	-1.6456	-1.0089	2.2774
1	-0.78219	-2.2622	-0.37878	2.8674
1	-2.7315	0.44094	1.6127	1.6359
1	-1.4542	-0.66146	0.69938	1.2668
1	-1.6601	-0.55478	1.4042	1.757
1	-0.79454	-0.93515	0.45509	1.6222
1	-0.88157	-0.96354	-0.20072	0.99236
1	-1.9933	-0.23749	0.42261	1.6709
1	-1.7441	-0.30644	1.0463	0.93232
1	-0.51259	-1.2994	-0.43183	2.0459
1	-0.88751	-1.3015	-0.4116	2.031
1	-1.0916	-1.0022	-0.26464	1.6502
1	-2.2637	-0.60825	0.29328	2.5687
1	-0.88387	-0.45866	1.2433	1.0289
1	-1.4036	0.17675	0.53084	1.6747
1	-0.89153	-1.4241	-1.9765	1.7408
1	-2.7415	0.13374	1.109	-0.85837
1	-1.4083	-0.066023	1.2022	0.91244
1	-0.68731	0.01501	1.3619	-0.69976
1	-0.14844	-1.4252	-0.70264	2.4163
1	-0.82731	-1.2647	-0.10413	2.9894
1	-1.5064	-0.32117	-0.25457	2.1987
1	-1.4672	-1.8333	-1.1048	3.3184
1	-1.7868	0.46604	1.1806	0.51381
1	-2.2781	0.9026	2.1605	0.64427
1	-0.67119	-0.33316	0.010878	1.7789
1	-0.31733	-1.6919	0.88556	2.6285
1	-1.2766	0.50233	2.7678	0.14533
1	-1.0869	-1.463	-0.70248	3.0206
1	-1.0012	-1.8193	0.80161	3.3994
1	-0.51016	-0.26122	2.3046	1.8392
1	-1.6812	0.2942	2.7066	0.31061
1	-2.4316	-0.13617	-0.99822	1.3908
1	-0.11205	-1.0053	-0.058282	1.4788
1	-0.59432	-0.46795	1.6829	1.2169
1	-1.278	-0.6359	0.25952	0.49129
1	-1.032	-1.4496	-0.26707	1.8494
1	-0.088075	0.24543	1.4788	1.915
1	-1.6124	-0.076492	0.66623	0.67844
1	-1.5761	-1.6596	0.3372	1.7392
1	-0.82144	-1.2243	-0.17494	1.5379
1	-1.1815	0.36284	2.5592	1.167
1	-0.72911	-1.5968	-0.50113	2.3662
1	-1.1018	0.93028	2.1452	-0.15168
1	-1.1882	0.36701	0.80084	1.4216
1	-0.80694	-1.8266	-2.284	3.1239
1	-0.98916	-1.3738	-1.2556	2.1489
1	-1.4612	-0.99968	0.1688	2.5546
2	0.043737	-1.4879	-0.018262	2.0774
2	0.50336	0.03727	-1.8686	1.4503
2	-1.0699	-3.1199	0.30891	3.4251
2	-0.273	-1.6893	-0.42818	2.4146
2	-0.47339	-3.1058	2.7782	3.4795
2	0.29178	-1.1949	2.0044	0.86298
2	-0.71977	-1.8967	-0.14193	3.1607
2	-0.95289	-4.4035	1.3615	5.3188
2	-1.0182	-2.224	1.7866	2.9985
2	0.69072	-0.98031	-2.254	0.27926
2	0.36525	-0.30753	-0.40474	1.744
2	0.20903	-0.4283	-2.0522	0.88427
2	-0.93959	-3.0791	1.1466	3.8035
2	-0.37966	-1.6576	-1.5911	1.9085
2	-1.3096	-1.3116	0.16014	2.9512
2	0.30449	0.10399	-0.46349	-0.14097
2	0.28147	-2.2768	1.1384	0.7046
2	-0.036014	0.75484	-1.9122	1.0696
2	-2.7305	-4.3673	3.8794	5.2967
2	-1.0134	-1.7883	0.64819	2.0691
2	-0.29317	-3.2224	1.6907	4.7734
2	0.51571	-1.5803	1.7635	0.52838
2	-1.1797	-2.5654	0.96806	3.803
2	-0.47155	-1.4809	-0.021573	0.85829
2	-1.3921	-2.0865	-0.33684	3.1726
2	-0.80041	-1.8805	-0.052752	2.1966
2	-0.37906	-1.3632	-0.28977	0.5121
2	0.21957	-1.1331	-1.8528	2.3431
2	-1.6951	-2.6721	2.6981	3.379
2	0.18524	-2.2099	0.68708	2.8461
2	-0.20532	-1.9415	1.2741	2.8477
2	-2.2192	-4.5566	3.7499	4.9423
2	-1.6846	-3.0181	2.7667	3.7615
2	-1.4734	-2.6007	1.4174	2.2066
2	0.98945	-0.55855	0.21573	2.2488
2	-1.2454	-2.3022	1.7504	2.8746
2	-1.0015	-2.5061	1.3478	2.9219
2	-0.83303	-3.2608	2.613	2.9394
2	-1.1268	-2.7622	1.973	2.4663
2	-0.59171	-1.0157	-0.83738	2.0036
2	-1.6762	-2.8561	2.2026	3.9363
2	0.37146	-1.4531	1.2061	0.16598
2	0.034964	-0.60272	-0.063538	1.6396
2	-0.3488	-0.94795	0.63751	2.1643
2	-1.269	-3.7302	1.1486	2.4788
2	-0.55372	-1.2359	0.86555	1.1186
2	-1.4014	-2.7337	2.7163	3.1163
2	-2.6032	-5.4885	2.0388	6.4079
2	-0.29577	-0.83103	0.03276	1.5087
2	-0.96735	-3.2544	0.82664	3.269
2	-1.2152	-0.92271	1.2448	1.8343
2	-0.61687	-2.5656	2.4127	3.1979
2	-1.7181	-4.9858	3.1857	3.8055
2	-0.85662	-3.0427	2.4019	4.7243
2	-2.11	-3.613	1.3483	3.7467
2	-1.5469	-2.5905	1.5558	2.519
2	0.6644	-1.8121	-0.20929	1.728
2	-0.27823	-2.3913	0.34806	1.7434
2	-0.71533	-1.4295	0.23936	2.8541
2	-0.25958	-0.39254	-0.487	-0.2097
2	-1.4376	-1.8896	-1.0565	1.6212
2	-0.65589	-2.0794	1.065	1.1819
2	-0.21599	-0.99118	-1.015	2.9446
2	-0.44041	-2.5762	1.3688	3.8092
2	-1.3251	-3.9299	1.7171	2.2655
2	1.3308	0.21956	-0.38248	0.022652
2	-0.057452	-1.9578	0.79085	1.7729
2	-0.35819	-1.2966	0.49409	1.6162
2	-0.19128	-2.1087	1.4762	2.6204
2	-0.060225	-2.6359	0.96385	2.2331
2	0.086145	-0.83693	-0.65619	2.5061
2	-0.65177	-0.82806	-1.6329	1.6634
2	-1.4434	-3.735	2.4922	3.6547
2	-1.7577	-2.8143	2.7663	3.4687
2	-1.4569	-3.49	3.3206	4.5312
3	0.9852	-2.5185	-0.52077	3.2804
3	1.7435	-3.009	-0.70174	3.5054
3	0.12035	-1.8294	0.077161	0.95189
3	0.59385	-0.90426	-0.068066	2.6571
3	0.70074	-1.8633	-0.51749	2.1037
3	1.6744	-3.6749	-1.6395	2.528
3	0.21563	-1.1726	0.28487	1.4407
3	1.9801	-2.7028	-0.88957	2.956
3	1.2803	-3.0926	-0.92343	3.152
3	1.6793	-2.3623	-1.0271	1.7202
3	2.1657	-2.3774	-0.70524	3.0732
3	1.6029	-2.8431	-1.333	2.9039
3	0.34834	-1.6138	-0.47098	1.0461
3	1.7896	-3.6545	-1.3155	3.6885
3	3.1727	-3.9477	-1.8412	3.7543
3	0.30433	-1.2596	0.46568	1.7603
3	2.515	-3.5666	-1.0053	3.562
3	1.9003	-1.8913	-0.33547	2.5415
3	-0.53703	-0.37503	0.33705	0.44468
3	-0.86681	-0.52486	0.027262	1.2117
3	2.5685	-3.623	-1.1558	3.6776
3	-0.47893	-1.3627	-0.038442	2.2725
3	1.6276	-2.7918	-0.86573	2.1723
3	1.9584	-2.7538	-1.2749	3.2068
3	0.56471	-2.212	-0.98968	2.5594
3	1.7507	-3.4943	-1.2677	3.4588
3	1.3691	-2.4269	-1.0877	3.1373
3	2.6823	-4.6641	-1.5973	3.7059
3	-0.39149	-1.6283	-0.89714	1.3724
3	1.1816	-2.7473	-0.99431	3.1018
3	1.6379	-2.0861	-0.12566	2.2141
3	0.042732	-1.2525	-0.48337	0.65037
3	0.69643	-3.064	-0.99143	4.2665
3	1.8257	-2.9827	-1.318	2.4517
3	2.0284	-2.3109	-0.94311	2.9298
3	0.96423	-1.7999	-0.41596	2.8802
3	2.4047	-4.1077	-1.357	4.2838
3	0.39086	-0.96605	-0.054562	1.6674
3	3.1796	-3.1929	-0.74369	3.0492
3	0.90047	-1.7239	-0.51252	1.3
3	0.89998	-2.7821	-0.75425	2.034
3	2.2284	-3.5874	-1.3264	2.8789
3	0.9061	-1.8528	-0.042908	1.4523
3	0.24651	-1.4559	-0.50509	2.9585
3	-1.6369	-0.78586	-0.03728	0.65784
3	1.0863	-2.9481	-1.7083	2.5728
3	0.47787	-3.3122	-1.1063	3.8481
3	0.74605	-1.7842	-0.12747	2.253
3	-0.27151	-1.888	-0.2216	1.6932
3	1.3263	-2.8115	-0.57481	3.2221
3	0.51028	-1.4529	-0.013358	0.99684
3	0.92365	-2.3936	-1.2413	1.8877
3	2.7785	-2.9763	-0.90632	2.7081
3	0.89057	-0.87862	-0.12004	1.5272
3	2.37	-3.1748	-1.0269	3.3881
3	0.44218	-1.3006	0.5933	0.95772
3	0.19008	-2.0342	-0.38104	2.9485
3	1.164	-2.2275	-1.0094	1.6454
3	0.53806	-0.79341	-0.7596	0.61364
3	-0.69666	-0.60103	0.51029	0.71266
3	1.2302	-2.3546	-1.2623	1.9749
3	2.2027	-2.791	-1.4035	2.1533
3	1.2771	-2.4419	-1.1301	3.3163
3	1.8086	-2.7005	-1.1827	2.9523
3	1.4153	-3.4263	-0.55478	4.0369
3	-0.63031	-1.2861	0.055131	0.90614
3	1.4116	-2.8048	-0.6242	2.406
3	1.4893	-1.8323	-0.23859	1.603
3	0.54207	-2.5189	-0.46848	1.5807
3	-0.26734	-1.8729	-0.29267	2.0816
3	1.2147	-2.4174	-0.5309	3.4544
3	0.78448	-2.469	-1.1665	1.7593
3	2.0351	-2.9567	-1.0304	2.7071
3	-0.070407	-1.1093	0.14783	1.2444
3	0.75769	-2.5206	-0.79246	2.6694
3	1.086	-1.9604	-0.73789	2.769
3	-0.26157	-2.7186	-0.90086	3.22
3	2.1725	-2.0136	-0.62834	1.7542
3	1.216	-0.68384	0.084598	1.4405
3	1.067	-1.8446	-0.44224	2.3503
3	0.10338	-1.0774	0.22688	1.1607
3	1.0387	-1.5691	-0.051675	2.7044
3	-0.81146	-0.41914	0.71176	0.37627
3	1.3619	-2.3389	-0.59148	3.5845
3	0.041344	-1.6129	-0.58553	2.6001
3	3.1472	-3.4498	-1.4443	3.5842
3	1.3382	-2.4411	-0.5688	3.3644
3	1.5831	-2.0851	-0.38205	2.7292
3	1.2428	-3.2878	-1.6175	2.3759
3	1.2851	-2.9508	-0.79347	3.3262
3	0.67796	-3.4685	-1.1569	2.7073
3	1.9621	-2.5786	-0.32624	2.8808
3	1.2825	-2.7385	-0.63955	3.7661
3	2.3151	-3.0284	-0.60761	2.1316
3	0.93706	-2.3894	-0.51567	0.91745
3	1.9545	-2.3926	-0.47566	1.9769
3	1.5252	-2.6166	-1.2962	1.6471
3	1.8842	-1.8907	-0.13409	2.9073
3	0.97251	-2.3121	-0.23638	1.8562
3	0.39416	-2.559	-1.0373	2.7735
4	0.16247	-0.82071	0.78804	-1.3859
4	-0.22251	0.7341	0.68712	1.9944
4	0.51946	-0.51469	0.37734	-1.626
4	1.5329	-0.61258	-0.44568	-0.96994
4	0.62203	-0.70736	0.089929	-0.11607
4	0.8712	0.48381	0.62902	1.1294
4	1.601	-2.0201	0.40391	-2.1725
4	0.039088	0.59888	-0.046129	0.96897
4	0.1334	-0.8933	0.396	-1.038
4	-0.65172	-0.62924	1.045	-1.04
4	0.29186	-0.4483	0.73295	-0.55303
4	1.863	-1.3819	1.0581	-1.0725
4	0.73932	-0.38443	0.69189	-0.98303
4	1.2802	-0.15173	-2.0279	-0.71181
4	1.1508	-1.644	0.12464	0.038916
4	1.1388	-0.21141	-2.1998	0.34525
4	1.6573	-1.1006	-0.48044	-0.98183
4	0.95858	0.16142	1.5128	1.9804
4	0.50439	-0.8633	0.48179	-1.1472
4	0.68255	-0.69852	0.52749	-0.91107
4	-0.49065	0.1505	1.0939	0.71499
4	1.4072	-1.4961	1.6627	-1.1797
4	1.3071	-0.17456	0.81614	0.49376
4	1.3468	-1.3674	0.70255	-2.1217
4	0.42299	-0.75309	0.25936	-0.62921
4	1.1196	-2.018	2.0052	-3.0815
4	-0.11801	-0.8562	2.5067	-0.77849
4	0.61753	-1.6293	1.1866	-2.1013
4	0.91907	0.24437	-0.041697	1.897
4	1.6079	-1.4277	0.67009	-0.5477
4	0.5489	-0.54746	0.95322	-0.55939
4	0.022566	-0.76486	-0.0028805	-1.4257
4	1.8321	-1.5309	-0.075585	-1.3024
4	0.56824	-2.0553	-0.68339	-2.1271
4	0.52121	-0.38523	0.58991	0.18984
4	0.61188	0.32621	-0.24097	0.72447
4	1.7498	-0.84448	0.85187	-0.99265
4	0.5548	0.4531	-0.66203	-0.0072205
4	0.48376	0.3465	0.081399	0.30193
4	0.78191	-1.6755	1.4252	-2.283
4	1.5864	-1.3846	0.59934	-0.87369
4	0.16121	0.080355	0.77191	-0.098448
4	0.62468	-0.67596	-0.33586	-0.40161
4	1.333	-0.20406	0.73423	0.096514
4	-0.40215	-0.55815	0.39966	-1.3792
4	0.81698	-0.57856	0.26376	-1.2426
4	1.617	-1.6286	0.51517	-1.9046
4	1.5449	-0.72677	0.65567	-0.84583
4	-0.035287	1.5656	-0.32715	2.3538
4	0.48505	-1.2707	1.2447	-0.78695
4	0.74848	-1.7664	1.1249	-0.57702
4	1.2607	-1.3012	2.391	-1.2029
4	1.5371	-2.0389	2.4507	-2.8458
4	0.49775	0.2409	-0.67252	0.10077
4	1.172	-1.8554	1.3374	-3.4577
4	1.1945	-1.3909	-1.7486	-0.25582
4	2.7053	-2.9057	1.7495	-2.7733
4	0.81891	-0.22095	0.08066	-0.18159
4	1.4988	0.050889	1.2652	0.017206
4	0.73308	-0.076731	1.7606	-1.141
4	0.30535	-1.7669	0.28249	-1.6957
4	1.4415	-0.88234	0.13497	-0.23816
4	0.39612	-0.75501	0.01678	-1.733
4	1.5286	-0.22739	0.42045	-0.92302
4	0.60754	-1.5039	0.74952	-0.089573
4	1.5747	-1.0788	-0.46493	-1.0852
4	1.2751	-0.24433	-1.7109	-0.078144
4	0.26171	1.377	-0.77818	-0.33144
4	0.82742	-0.89013	1.0139	-1.9873
4	0.25307	-1.1014	0.96583	-2.606
4	-0.077424	-1.774	-0.20223	-0.94396
4	1.3711	-0.3212	0.14777	-1.4318
4	0.22358	0.34699	-1.0867	0.37787
4	0.89494	-0.01014	-0.035481	0.74865
4	0.25029	-0.80682	1.9621	-1.4084
4	1.0071	0.77939	0.11233	0.23063
4	0.64899	0.18496	-0.84872	-0.50296
4	0.67377	-1.1899	2.0326	-1.7631
4	1.0116	-0.67159	-0.44731	-1.5241
4	1.9409	-1.0753	-0.44196	-1.7399
4	0.37768	-1.6759	1.7138	-2.8952
4	-0.16675	-0.31594	-0.12896	0.05508
4	0.20605	0.46806	-1.5712	1.0993
4	0.40024	-0.91654	1.3311	-1.7608
4	0.35852	-0.74823	0.031163	-2.7408
4	0.033555	-0.033908	0.32911	-0.71426
4	0.93567	-1.1707	2.1249	-0.87535
4	0.10159	-1.5758	2.2592	-1.8866
4	-0.24135	-0.34348	1.0048	-0.59767
4	-0.41495	0.79955	-1.1278	-0.46652
4	0.59616	0.69994	-0.71563	1.5712
4	1.16	-2.3091	2.1928	-2.7026
4	0.67987	-0.26354	0.51266	-0.38364
4	0.98079	-0.72873	1.6406	-1.0518
4	0.42683	-0.93049	1.6807	0.525
4	1.3628	-1.2919	1.611	-0.63975
4	0.20968	-1.5396	0.51883	-1.8019
4	0.69867	-1.6894	1.4849	-0.24519
4	1.1528	-0.21458	0.50672	0.33605
4	0.84092	0.10069	0.30989	1.2138
5	-0.94162	0.18646	-0.32173	0.88313
5	-0.17502	0.18799	-0.23889	1.8194
5	-0.33234	-0.32849	0.33735	1.2814
5	1.2802	1.1819	-0.73228	1.2723
5	0.35404	1.667	-0.92665	1.4781
5	-0.72311	0.19682	-0.26505	2.2122
5	-1.0567	0.73561	-0.35541	2.1564
5	-1.3838	-0.02666	-0.47926	1.6065
5	-1.0244	0.8267	-1.3964	2.1902
5	-0.22118	0.65231	-0.78213	1.8202
5	-0.5453	1.3539	-2.0031	2.3824
5	0.67924	1.3278	-1.1261	1.9791
5	-0.52859	1.0035	-0.40543	1.7196
5	-1.9001	-1.032	0.035677	0.88642
5	-0.39891	0.40947	-0.6968	0.69484
5	0.57026	1.7756	-1.7841	1.86
5	0.29018	1.4807	-1.0097	1.2918
5	-1.7487	-0.04715	-0.6419	1.5001
5	-1.8946	-0.73499	0.46331	1.0341
5	-0.30639	0.63169	-0.79067	1.2626
5	-1.3417	-0.4198	-0.05206	1.135
5	-2.2529	-0.44962	-0.25921	1.4065
5	0.16862	1.4945	-1.5245	1.8733
5	0.31357	1.3648	-2.1868	1.2564
5	-0.84433	-0.20151	-0.81597	0.87405
5	-1.3573	0.29233	-0.60972	1.5249
5	0.78013	1.4987	-0.88206	1.8197
5	-1.0591	-0.036636	-0.31797	1.2506
5	-1.7524	0.11922	0.25179	0.67711
5	-1.7703	-0.63443	0.3145	1.278
5	0.23182	-0.60817	0.026135	0.80526
5	-0.61588	0.68148	-0.70139	1.9997
5	-2.4655	-0.41275	-0.49278	1.5858
5	-1.0562	0.40516	0.26827	1.1306
5	-0.36459	0.68918	0.16384	1.6944
5	-0.91013	0.47295	-0.082681	1.4739
5	-0.34773	0.93716	-1.6756	0.96394
5	-0.44405	0.4873	-0.18031	1.3103
5	-0.89421	0.79779	-0.21691	1.5678
5	0.43943	2.1836	-1.3679	2.3018
5	-0.44304	0.479	-0.84608	1.5545
5	-0.3866	-0.26152	-0.40974	1.1736
5	1.6921	0.43504	-0.091433	1.6952
5	-0.40887	0.11313	-0.98765	1.5946
5	-2.0593	-1.0078	-0.28018	0.62127
5	0.77585	1.4448	-1.2124	1.6044
5	-0.70632	0.028262	-0.18141	1.2259
5	-0.67519	1.1869	-1.6443	1.7716
5	-1.5851	0.85839	-0.11464	1.0862
5	0.46484	2.8001	-1.4607	2.9435
5	-1.4673	0.11424	-0.55323	1.1971
5	-0.23257	0.49283	-0.96592	1.8501
5	-0.029539	1.2761	-0.67255	1.4345
5	0.2953	1.2676	-1.9618	1.848
5	-0.47696	-0.26544	-0.62232	1.2245
5	-0.29511	0.15021	-0.38335	1.6034
5	-0.59514	1.2114	-1.3529	2.3904
5	-0.41692	-0.065574	-1.0076	0.83928
5	-0.20386	-0.19001	-0.66121	1.1149
5	0.30461	0.62834	-1.1635	2.389
5	0.40965	1.6499	-1.8407	2.2501
5	-1.3978	0.10022	-0.062077	0.73155
5	0.43188	2.1684	-1.6766	2.3564
5	-0.71613	0.91497	-0.95866	1.1742
5	-0.73721	-0.21943	-0.045285	1.265
5	-1.3139	0.97258	-0.79882	1.6197
5	-1.1891	-0.97639	-0.067096	0.76779
5	-1.765	-1.2935	1.2807	1.0961
5	-1.5621	-0.7656	1.0596	0.98363
5	-0.19495	-0.14939	0.63496	1.0155
5	-0.89442	-0.26853	0.078428	1.5087
5	-0.67361	0.43971	-0.58231	1.5903
5	0.44405	1.4613	-0.61371	2.3998
5	-0.8576	0.85557	-0.50862	1.4339
5	-0.37068	0.62552	-1.139	1.6115
5	-0.23753	1.2651	-1.1396	1.6255
5	-0.95879	0.87373	-0.96413	1.594
5	-0.74837	-0.24384	-0.24223	0.84533
5	1.7942	1.7335	-1.4863	2.358
5	-0.29147	0.43884	-1.4302	2.1543
5	-1.7993	-0.38025	0.16719	1.4836
5	-1.4396	-0.46534	-0.36988	1.6124
5	-1.5468	-0.37612	0.30086	1.1185
5	-0.81406	0.81931	-1.3881	1.7665
5	-0.80842	0.24313	-1.4456	1.4962
5	-1.0055	0.17593	-0.36364	1.2412
5	-0.2666	0.12577	-0.039165	1.5871
5	0.81863	1.124	-1.2114	1.6901
5	-2.3472	-1.1903	1.3156	1.1831
5	-0.41285	-0.52964	0.73385	0.8809
5	-1.4497	-0.093407	-0.33135	1.2993
5	0.43824	0.6922	-1.0273	1.6618
5	-0.010911	1.2417	-1.6504	2.4498
5	-0.61895	0.063069	0.6587	1.0797
5	-1.1319	-1.4832	0.38231	0.77248
5	0.27514	0.95947	-0.43808	1.2622
5	-0.51054	0.21335	-0.63634	0.9066
5	0.51919	0.82232	-1.339	1.6448
5	-2.2424	0.10107	-0.56299	1.5637
5	0.91353	1.9252	-1.1083	2.8401
5	-1.0497	0.037132	-1.5275	0.35795
5	-0.42783	1.0313	-0.64618	1.8449
5	-1.5483	0.19028	0.32149	1.4212
5	-1.3235	0.32587	-0.78459	0.52016
5	-0.21045	0.11045	-0.47382	1.3342
5	-3.1192	-0.51032	-0.6302	1.2913
5	-0.85386	0.031432	0.2445	1.1442
5	-0.55262	0.30333	0.3213	2.2669
5	-0.1713	0.26864	-0.24748	1.8036
5	1.3703	1.6126	-0.50679	1.6162
5	0.14175	0.82871	-0.87282	1.3161
5	0.43597	1.1785	-0.76104	1.9153
5	-1.7078	-0.17239	-0.5569	1.6002
5	-0.22805	1.3288	-1.8237	2.6627
5	-0.67623	2.1119	-2.5038	2.849
5	-2.2743	-1.0895	-0.90875	0.39151
5	-0.032458	0.8423	-0.46121	1.7011
5	-1.1898	-1.3007	0.58586	0.30446
5	-1.5006	0.54494	-0.9996	1.5313
5	1.1627	0.66435	-0.62696	1.9343
5	0.21167	1.6848	-2.5901	2.4603
5	-0.98084	1.5956	-0.66918	1.9952
5	-2.4607	-0.93755	0.11957	0.79298
5	-1.0958	-0.25467	-0.13683	1.0562
5	-1.7316	-0.72003	-0.5524	0.83104
5	-0.88922	0.39558	0.19709	1.1495
5	-0.94582	-0.049464	-0.50949	0.9511
5	-2.0132	-0.66755	-0.16591	0.70672
5	-0.4553	1.3177	-1.2493	2.6333
5	-0.82649	-0.19751	-0.16608	1.314
5	0.47696	0.87438	-1.0047	2.1065
5	-0.31554	1.366	-0.5454	1.5844
5	-0.86469	0.058301	-0.03618	1.2023
5	-1.7191	-0.4927	0.032314	0.70581
5	-0.36315	1.2515	-1.3235	1.194
5	-1.3087	0.10941	-0.23932	1.0742
5	-0.20082	1.1759	-0.80157	1.4917
5	1.8517	0.81617	-0.7983	1.586
5	0.019809	0.31414	0.23025	1.0662
5	0.0076185	0.25888	-0.3442	1.5878
5	-1.9196	-0.025696	-0.55411	0.89758
5	0.13387	0.46952	0.10977	2.2503
5	0.13377	1.2929	-1.3758	1.4342
5	-1.0034	0.0087944	0.20492	1.4703
5	-2.0852	-1.6409	1.1902	-0.71194
5	-1.8458	0.24822	0.10681	1.9176
5	0.23857	1.0447	-1.172	1.4497
5	-0.014642	-0.47689	-0.37738	1.2538
5	-0.32722	0.18751	0.039036	1.6976
5	0.13769	0.64753	-0.92867	1.8137
5	-1.3541	-0.36499	-0.29177	1.6598
5	-1.477	-0.8183	0.77534	-0.041202
5	-0.042074	1.1857	-1.4045	2.3986
5	-0.20731	0.87826	-1.1961	2.0786
5	-0.4822	0.70278	-1.7592	1.3635
5	-1.6175	0.52946	-0.29708	1.0177
5	-1.9247	-1.3614	0.1217	1.2348
5	-1.7157	-1.5843	0.15304	0.65282
5	-2.1469	-0.51501	-0.79453	0.26626
5	-1.8086	-0.20665	-0.7888	2.2544
5	-2.4846	-1.2344	0.69162	1.5992
5	-1.5931	-0.77946	1.1836	1.2864
5	-0.68233	0.73242	0.17985	1.9282
5	-1.7908	-0.94752	0.89048	0.61724
5	-1.8385	0.24656	0.16316	0.98269
5	-0.47376	0.91994	-0.88013	1.6216
5	0.32011	1.4807	-0.6541	2.4427
5	-0.40557	-0.66343	-0.6516	0.89708
5	1.6411	0.97432	-0.51524	0.57442
5	0.38446	0.6635	0.33	1.1455
5	0.21032	1.3613	-1.2403	1.7209
5	-2.0746	-0.80389	-0.38797	1.4892
5	0.9868	2.1177	-1.4622	2.4187
5	-1.3782	-0.42179	-0.24083	1.2935
5	0.66758	1.1702	-1.7687	2.7054
