# Supplementary material for: Gene expression trees in lymphoid development
Source: BMC Immunol. 2007 Oct 9;8:25. doi: 10.1186/1471-2172-8-25 (PMC2244641; doi:10.1186/1471-2172-8-25)
Supplement: Additional data file 7 — SIM Datasets. Data sets from simulated MixDTrees. See readme.txt for file descriptions. The first column indicates the true label of the sample. [file 1471-2172-8-25-S7.zip › 4/gen_dag_sim_c5_s500_e409_d10__15__20__20__35_n0.txt]

1	0.35835	0.44518	-0.37216	-0.13788
1	-0.13097	0.71922	0.001748	0.62738
1	0.54939	0.34057	-0.32627	-0.35956
1	-0.30115	1.7026	0.69513	0.096208
1	-0.20766	0.3779	-0.020044	-0.29156
1	0.1062	0.79227	-0.28842	-0.73663
1	0.19954	0.46369	0.37867	-0.87275
1	0.27907	0.9113	-0.44445	-0.40877
1	0.3811	0.56431	-0.020162	0.11494
1	-0.097055	0.5248	0.50074	0.5407
1	-0.12982	1.1096	0.25497	-0.18667
1	-0.11811	0.68905	0.31257	-0.79963
1	-0.0068504	1.0329	0.8031	-0.038911
1	-0.22347	1.0046	0.38486	-0.73403
1	-0.40608	0.85651	0.197	-0.34183
1	0.48561	0.90508	0.15716	-0.0065919
1	-0.026451	0.4743	0.38378	0.81315
1	0.27555	0.78576	-0.15741	-0.83092
1	0.23819	1.1156	-0.32606	0.64073
1	-0.13522	0.85135	0.38729	-0.25532
1	-0.3442	0.76618	0.080862	0.077754
1	0.072165	1.1147	0.055675	-0.44346
1	-0.096939	1.0582	0.45962	-0.30745
1	0.49372	1.0053	0.14297	0.84064
1	0.15495	0.36058	0.34174	-0.08248
1	0.14695	1.2027	0.84363	-0.14354
1	0.12227	0.45496	0.13852	-0.92145
1	-0.50831	1.7057	0.6921	0.54529
1	0.030565	0.84954	-0.20249	0.028094
1	0.061354	0.83496	0.1438	-1.6286
1	-0.37444	1.4306	0.62129	0.12962
1	-0.38422	1.2123	0.29832	0.084885
1	-0.075818	1.1547	1.0963	-0.52551
1	-0.12264	0.98871	-0.69539	-0.40653
1	0.36754	-0.10975	-0.87958	0.23112
1	0.28425	0.59701	0.15735	-0.29829
1	0.85514	-0.15018	-0.79887	-0.63163
1	0.055482	1.2209	0.43887	0.27199
1	-0.10156	0.34592	-0.077862	-0.6624
1	-0.33626	1.1314	0.78512	0.36569
1	0.1065	0.86424	0.7453	-0.30015
1	0.029478	0.46355	-0.3971	0.21695
1	0.12594	0.9354	0.03682	-1.454
1	-0.21906	0.23859	0.43393	0.067318
1	-0.12482	0.43268	-0.48634	0.080359
1	0.54129	0.14235	-0.30007	-0.64623
1	-0.046628	0.6114	0.16993	-0.54284
1	0.069776	0.43737	-0.48907	0.2834
1	0.67161	0.20039	-0.57803	-1.7055
1	0.28055	-0.059799	-0.76788	-0.4764
2	-1.24	-0.14638	1.0767	-2.1773
2	-1.0961	-0.31985	-0.025132	-0.75276
2	-1.0843	0.4608	0.70981	-0.34419
2	-1.2586	0.38596	1.0946	-2.2507
2	-1.491	-0.36242	0.57955	-0.10117
2	-1.4722	-0.92564	-1.1502	-0.16379
2	-1.2432	-0.45176	-0.44108	-1.7857
2	-1.2458	-0.067804	0.73365	-0.83933
2	-1.4233	0.37329	-0.013396	0.59807
2	-1.2871	0.59501	-0.81615	-0.94509
2	-1.1594	0.18458	-0.49999	0.47767
2	-1.2907	-0.32492	-0.73303	-0.4146
2	-1.1741	-0.35355	1.1909	-1.598
2	-1.1323	0.37329	0.92342	-1.1331
2	-1.1744	0.22692	1.5791	-0.17305
2	-1.1098	0.40545	0.29645	-1.0322
2	-1.2056	0.34422	0.47343	-1.833
2	-1.4098	-0.45104	0.10014	-0.90314
2	-1.023	-0.2509	-0.0068714	-1.6987
2	-1.0832	0.91936	-1.565	-0.86742
2	-1.1434	0.12349	0.97058	-0.49233
2	-1.1951	0.40628	-1.4274	0.16152
2	-1.3421	-0.59344	-0.21555	-0.34445
2	-1.2333	0.61657	0.51993	-0.60914
2	-1.1494	0.76509	1.1672	-1.5786
2	-0.97671	0.42142	-0.67689	1.4346
2	-1.0848	-0.024348	-0.52432	1.322
2	-1.1889	0.14525	1.099	-0.31535
2	-1.2246	0.63668	1.7221	-0.63477
2	-1.2887	-0.11925	0.24754	0.41977
2	-1.3093	-0.45006	-0.018504	0.5873
2	-1.1016	-0.76968	0.74947	-0.72475
2	-1.1254	0.18947	0.53722	-0.29684
2	-1.4186	0.37837	0.46478	-0.38753
2	-1.096	0.15503	-0.3653	-1.5349
2	-1.2802	0.65982	-0.67282	0.83925
2	-1.2905	0.074686	-0.8252	-1.3065
2	-1.3469	-0.42711	0.38455	-0.86442
2	-1.4351	-0.062255	0.0073847	0.1044
2	-1.1019	-0.41183	0.29192	-1.6515
2	-1.2229	0.15824	0.66093	-1.4141
2	-1.3779	0.93419	1.1113	0.21585
2	-1.0124	0.69789	0.71885	0.71621
2	-1.2248	0.14149	1.0072	-0.61981
2	-1.2553	0.1104	-1.2815	-1.5773
2	-1.1169	0.097003	-0.018023	0.56032
2	-1.1227	-0.5562	-0.31686	-1.0464
2	-1.0544	-0.078609	-0.56301	-0.59758
2	-0.98282	0.20447	1.1421	-0.92329
2	-1.0009	0.89108	1.6583	-0.054994
2	-1.1142	0.68591	1.2506	0.57057
2	-1.2518	-0.021937	-0.78451	-0.83408
2	-1.2983	0.75889	0.90103	-1.9224
2	-1.2666	-0.46714	-0.91363	0.46036
2	-1.3459	0.64541	-1.1055	-0.28243
2	-1.2903	0.54036	-0.27835	0.16281
2	-1.2818	-0.057738	0.31653	-0.4283
2	-1.4661	-0.62855	0.95407	-2.0721
2	-1.3939	0.2778	-0.26027	0.039186
2	-1.2227	0.0058272	-0.44453	0.86257
2	-1.0488	0.47136	0.20112	-1.143
2	-1.2257	0.56096	0.05335	-0.14218
2	-1.0468	0.69326	1.4855	-0.068919
2	-0.95281	0.045906	-0.48897	0.039943
2	-1.5005	0.025151	-0.70756	-0.79335
2	-1.3445	-0.39142	-1.23	-0.78893
2	-1.1523	0.51716	0.28618	1.0284
2	-1.5288	-0.015771	0.18363	1.3497
2	-1.1772	-0.70822	-2.3374	-1.2885
2	-1.23	0.23709	-1.0828	0.23948
2	-1.2382	0.71144	0.27021	-0.52368
2	-1.2932	-0.27891	0.12606	0.60441
2	-1.277	0.21908	-0.32826	0.26913
2	-1.5913	0.44553	1.9211	0.17383
2	-1.2105	0.23149	0.9851	0.66944
3	0.56029	0.95968	1.7164	1.5419
3	-1.1559	-1.8118	-1.0388	-0.5166
3	-0.14123	0.8662	1.7599	0.81158
3	-0.37331	2.0148	1.9206	2.5382
3	1.3402	2.5842	2.4138	3.0083
3	-1.3496	0.21482	2.1935	0.73463
3	1.06	1.3502	1.8814	1.4544
3	1.5573	2.2456	2.2036	2.0122
3	-0.54668	0.52536	2.7446	0.87368
3	0.3993	0.72909	2.2911	0.83937
3	-0.13704	1.8682	2.493	2.4707
3	1.1267	2.3195	1.9539	2.808
3	-1.2408	-0.31148	-0.82636	0.61913
3	1.9081	3.9906	6.1731	3.7418
3	-0.057293	1.9127	2.7248	2.4693
3	-0.98545	-0.9985	0.48769	-0.31153
3	0.060593	0.83249	1.724	0.98467
3	0.72618	1.6005	1.8246	2.0056
3	-0.39832	0.90727	2.1975	1.5357
3	0.31707	1.8995	2.4649	1.5599
3	-0.38165	0.47331	1.5471	0.9318
3	-0.23278	0.80477	2.5935	1.7912
3	0.20541	2.5048	3.8957	2.237
3	-0.7334	0.96623	1.5106	1.7629
3	-0.30911	-0.80674	0.82318	0.27462
3	0.57506	0.19842	1.3713	0.81681
3	-0.012701	-0.37843	1.2973	0.48002
3	1.2341	1.1293	1.1567	1.0101
3	0.78559	1.2628	2.6862	1.2394
3	-0.6011	0.4188	1.8745	1.0274
3	-0.52313	0.56074	1.2308	1.6568
3	0.37582	1.8543	2.1923	2.5908
3	1.9177	0.70235	1.6378	1.1488
3	0.11074	0.81126	1.3226	1.407
3	0.82752	0.36055	0.82058	0.71426
3	-0.45569	1.4088	2.4504	1.9594
3	0.061363	0.99192	1.1503	0.82605
3	-0.80125	0.80404	0.998	1.8408
3	-0.57585	-1.0929	0.88605	-0.44208
3	-0.87068	-1.484	-0.26616	-0.40541
3	-0.50945	0.49028	1.659	1.3132
3	1.5259	3.1083	4.2355	3.073
3	0.078365	0.22247	1.0586	0.63125
3	-0.15936	1.6009	3.79	2.1356
3	-0.042048	1.9537	2.7128	1.7842
3	-0.045613	0.3016	0.35346	1.0974
3	0.18603	0.97901	1.4273	1.1342
3	-0.92823	-1.0912	0.58008	-0.23231
3	-0.19553	0.29406	1.5852	0.80929
3	0.49075	2.4623	4.7211	2.5142
3	0.30061	1.2137	0.85231	1.8579
3	-0.25787	1.4977	2.3383	1.3893
3	0.13974	2.3797	2.4129	2.9257
3	-0.72012	0.64861	2.2758	1.0598
3	0.24163	1.8645	2.3373	1.8932
3	0.2777	0.20242	1.4583	0.84773
3	-0.34237	1.6227	3.1296	2.5159
3	1.4533	3.2478	3.3213	3.4527
3	-0.36965	0.99963	2.1028	0.96592
3	-0.43503	0.43518	1.483	1.1178
3	-0.19283	0.6205	1.9581	1.4546
3	0.82379	3.4607	5.0626	3.2816
3	0.972	2.0244	3.1432	2.4831
3	-0.41532	-0.96214	-0.49085	-0.2015
3	-0.98303	-0.62056	0.53878	-0.41621
3	0.77059	1.0508	2.6073	1.0751
3	-1.6632	0.4934	2.1848	1.2404
3	-0.75734	-0.39521	1.3125	0.26334
3	0.87973	0.63557	2.154	1.6403
3	0.61262	0.57025	2.3883	0.96054
3	-0.056192	0.19861	1.1734	1.0158
3	0.4911	0.36018	1.0469	0.94491
3	-0.079605	-0.46246	1.8631	0.26599
3	-0.015651	1.0203	2.8762	0.93851
3	0.61174	0.93674	2.7449	1.6286
3	1.0197	1.6869	2.922	2.2064
3	0.69894	2.8583	3.6597	3.1591
3	0.49197	1.5562	2.6279	1.776
3	-0.13707	0.56286	1.4742	1.0522
3	-3.0027	-0.80523	1.6	0.095703
3	0.81256	1.8835	2.2292	2.5519
3	0.3553	1.5053	2.8467	1.6129
3	-0.15809	1.2799	2.539	1.9342
3	1.0279	0.7663	0.77421	0.98278
3	-0.56538	0.73124	1.7396	1.0199
3	-0.90094	1.7848	1.7936	1.9444
3	0.43241	2.4189	3.8012	2.6066
3	0.11175	0.0014929	1.1708	1.1618
3	-0.9207	-0.23838	0.33807	0.57704
3	0.40902	1.5856	1.1541	1.9098
3	0.69816	1.716	2.7268	2.0942
3	0.16293	1.0931	2.2282	1.2247
3	0.91955	2.5076	3.5788	2.3122
3	-0.18566	0.66001	3.0047	1.325
3	-0.13367	2.0797	3.9468	2.1521
3	-0.66182	0.46618	1.4442	0.77663
3	-0.15807	-0.17428	1.4756	0.27946
3	0.4383	1.3164	2.4567	1.414
3	0.48673	1.9449	2.6354	2.4079
3	-0.99112	-1.3251	-0.28556	-0.70173
4	-0.96125	-0.66647	0.82292	-0.80813
4	-0.51112	0.67865	0.84521	1.4646
4	-1.2779	1.048	2.7012	0.88224
4	-1.4459	0.99046	2.5293	1.3712
4	-0.65243	0.14134	1.7347	1.2093
4	-0.9735	0.28236	2.2367	2.1674
4	-0.73133	0.44163	2.1812	0.38439
4	-0.33987	0.31435	-0.37662	1.3881
4	-0.97779	0.1661	0.10838	1.4313
4	-1.6205	1.0369	0.71711	0.63378
4	-1.2005	0.02931	1.8557	0.55334
4	-0.33584	2.5167	2.8116	3.5116
4	-0.94037	0.31989	-0.15553	1.1041
4	-1.1818	0.66307	0.94128	0.32416
4	-0.87526	0.3143	1.442	-0.66315
4	-0.68955	0.68348	1.0645	2.4883
4	-1.1348	0.6245	1.7009	1.6627
4	-0.70086	0.495	0.63995	2.3559
4	-1.2905	0.367	2.2383	1.6096
4	-0.98034	1.8017	3.1341	1.7761
4	-1.0446	-0.87836	-0.80445	-1.4328
4	-0.62631	0.81934	0.67711	0.9798
4	-1.4426	0.54251	1.7838	-1.097
4	-0.52801	2.5935	3.0013	3.0689
4	-1.1029	1.6031	3.0491	4.1503
4	-0.91917	0.18437	0.49419	1.9513
4	-0.64769	1.8171	2.9361	2.5677
4	-0.95574	0.50043	0.59429	-0.12504
4	-1.6891	-0.62076	1.3594	0.15737
4	-1.0222	0.39045	3.4737	0.56349
4	-1.8805	-2.0455	-1.2593	0.13691
4	-1.3916	0.68774	1.3829	1.7849
4	-1.3639	-0.76816	0.28989	-1.587
4	-1.37	-0.21931	0.31876	1.4589
4	-1.0609	0.89748	2.3041	1.4477
4	-1.4689	0.41146	-0.17844	-0.13399
4	-1.1726	0.57541	0.54906	1.4687
4	-0.74582	1.9205	2.4707	2.8723
4	-1.1676	0.2729	1.6341	1.3468
4	-1.2411	0.40646	1.4184	1.7641
4	-0.65822	1.3744	1.3878	3.3721
4	-1.4597	0.21679	1.0749	-0.91562
4	-1.7994	0.09042	0.22004	0.82675
4	-0.9221	0.78529	2.5015	2.8642
4	-0.39374	1.2546	0.96935	1.5234
4	-1.4394	1.5271	1.2228	2.9171
4	-1.3308	1.427	0.63001	2.3722
4	-0.7776	-0.034727	1.4593	2.7262
4	-1.7822	-0.50088	2.3847	-1.2482
4	-0.73325	0.78894	0.50629	1.8121
4	-1.0092	0.40414	1.8033	1.3808
4	-1.3548	0.2581	-0.039718	1.1836
4	-1.4432	0.47553	1.6161	2.1836
4	-1.3935	-0.23846	0.90871	-0.6437
4	-1.5682	1.3963	2.6106	2.3259
4	-0.96159	1.0255	0.91501	2.6266
4	-1.1428	0.13459	1.0479	-0.010911
4	-1.1843	0.26908	3.2239	1.3079
4	-1.8652	-0.955	0.1316	0.73859
4	-1.042	0.42586	0.78456	1.6146
4	-0.5582	-0.15151	-0.86704	0.41571
4	-0.63189	0.41933	0.20755	1.5496
4	-0.82529	1.0427	3.4757	2.2517
4	-1.5976	0.74363	3.2523	1.438
4	-0.41354	1.0143	0.01859	0.80229
4	-0.89597	0.69946	0.058196	0.99119
4	-1.4649	-0.81624	-1.5847	-1.0056
4	-1.23	0.46804	1.2529	0.40316
4	-1.3095	0.62508	0.78826	2.0414
4	-0.98426	0.16455	2.3733	0.85452
4	-1.0095	1.244	2.0445	2.7419
4	-1.2521	-0.43157	1.3986	0.63658
4	-0.85784	1.1338	3.99	2.3716
4	-0.82844	0.32314	2.0614	1.9226
4	-0.67517	1.1555	0.96036	0.2158
4	-0.66376	0.5479	2.1408	0.50482
4	-1.4381	0.93911	2.2227	0.28695
4	-1.1233	0.33015	1.3442	0.89969
4	-1.4877	1.0757	1.3146	2.5303
4	-0.87387	-0.11359	0.29185	0.90952
4	-1.2248	0.064868	-0.26696	0.16157
4	-0.81998	1.4572	3.5771	2.4225
4	-1.8721	-0.45038	-0.13238	1.0583
4	-0.67017	1.3015	3.3687	2.7934
4	-0.81896	0.55677	1.3509	2.036
4	-1.1148	-0.4616	1.0447	-2.4176
4	-0.51613	1.4856	3.3923	2.7354
4	-0.57243	0.77556	1.7184	1.3606
4	-0.87829	2.2202	1.2514	1.5028
4	-0.78474	0.82548	1.3618	1.5143
4	-1.2926	0.18803	1.7559	0.76178
4	-1.1335	0.51327	0.41308	2.2274
4	-0.50037	1.162	1.2923	1.8423
4	-1.3131	1.2402	1.5164	1.7223
4	-0.66393	0.97351	1.6807	1.2419
4	-1.0181	0.77945	1.2211	1.1153
4	-1.1211	-0.15734	1.6198	0.30827
4	-0.84451	0.50636	1.0939	1.9049
4	-1.1084	1.7691	1.3329	1.0254
4	-1.6176	0.30614	0.98765	1.8005
5	-0.33737	-1.8501	-3.8433	-1.6163
5	0.2671	-0.11103	-2.1904	-0.23344
5	-0.64969	-0.73225	-2.0431	-1.9395
5	1.8651	-1.4073	-3.4685	-0.077436
5	-0.29348	0.6922	0.096553	-1.9116
5	2.7094	-1.1786	-2.5177	-1.929
5	0.57771	-1.1861	-1.0883	0.14408
5	1.4475	-3.2261	-5.1279	0.81323
5	0.20421	-0.67432	-1.538	-1.8536
5	0.87498	-0.90498	-1.7374	-0.87329
5	0.30091	-0.33705	-1.2024	-0.58936
5	0.85902	-2.5706	-3.2911	0.26777
5	0.50323	-0.18439	-2.42	0.14619
5	0.66196	-1.6251	-3.5536	-0.69756
5	0.90556	-1.9837	-3.1726	-0.47152
5	2.0419	-1.3206	-1.9779	-1.1637
5	1.1966	-0.72158	-2.0082	-0.34173
5	-0.21313	0.47549	-0.89992	-2.3332
5	-0.29179	0.20661	-1.3988	-2.156
5	0.63621	-0.52621	-1.6262	-1.1631
5	1.6148	-2.0564	-3.425	-0.83745
5	0.54799	-0.6223	-2.3013	-0.9544
5	1.1364	-1.5045	-1.781	0.015249
5	-0.45668	-0.037782	-0.82865	-0.92819
5	1.9543	-2.1728	-3.0895	-0.72177
5	1.3039	-0.9312	-1.5772	-1.0164
5	-0.045992	0.16941	0.13335	-2.5801
5	0.3393	-1.2979	-1.4672	0.78113
5	2.0131	-1.9764	-1.8779	-1.9117
5	-0.60384	-1.5237	-1.9659	0.92994
5	1.8649	-1.2509	-1.7689	-0.3335
5	-0.035365	-0.48226	-0.40126	0.02361
5	0.71071	-1.7005	-2.6689	-0.56769
5	0.35666	0.094243	-1.7521	-0.86484
5	-0.62755	-1.1463	-2.556	-0.83565
5	-0.52938	-0.18289	-1.1905	-2.2361
5	-0.31589	-0.98158	-2.8614	-2.4471
5	0.89659	-0.29495	-2.2808	-1.7777
5	0.3393	-1.0934	-2.5228	-0.154
5	-1.0106	-0.97854	-3.3827	-2.8162
5	2.3578	-1.5629	-3.599	-0.35031
5	0.41103	-1.8939	-2.834	-0.21863
5	1.3212	-1.0922	-3.1684	1.2168
5	1.1635	-1.5942	-2.5207	0.78136
5	1.3039	-3.0351	-3.5041	0.11892
5	0.28906	-0.45673	-2.0383	-0.63841
5	1.0778	-1.6617	-2.7465	-2.2714
5	-0.35252	-0.70979	-2.4693	1.0845
5	0.60058	-1.1517	-1.4748	-1.0356
5	1.4565	-1.2465	-1.8634	-2.5368
5	1.0806	-2.6596	-2.9507	1.2716
5	-0.63769	0.042572	-1.4876	-1.5618
5	0.71016	0.30645	-1.324	-1.288
5	0.1929	-0.64326	-1.8169	-0.32132
5	1.2174	0.10443	-1.455	-1.7561
5	1.3267	-2.2796	-2.3312	-0.39319
5	-0.08956	-0.26956	-0.96945	-1.4923
5	1.1027	-2.0292	-3.4842	-1.042
5	0.26557	-0.28677	-1.977	-0.80105
5	-0.56899	-0.2452	-2.1836	-1.5803
5	0.42831	-1.3608	-2.1024	-1.196
5	-0.091562	0.58257	-1.9228	-0.48923
5	-0.02194	-1.4539	-2.5966	1.625
5	1.6668	-1.3358	-3.6093	-0.4208
5	1.1739	-0.48951	-1.9796	0.039917
5	0.21361	0.36192	-0.63591	-1.7793
5	0.79532	-0.26552	-1.3939	0.085393
5	1.3486	-2.4527	-4.2649	1.3912
5	0.97762	-3.5197	-3.5287	1.2128
5	0.4852	-0.55865	-1.7236	-2.4333
5	0.86136	-1.5445	-2.4275	1.1449
5	0.39744	-1.6627	-2.9933	-0.41585
5	-0.039522	-0.69899	-2.1444	-0.10472
5	0.96611	-1.3985	-2.9381	0.19464
5	-0.9776	0.19745	-0.68826	-1.2103
5	0.21133	-1.1544	-3.13	-1.6261
5	0.34171	-1.6681	-3.0291	-0.32677
5	0.72379	-1.6802	-2.205	-0.1261
5	1.1722	0.63523	-1.3845	-0.8226
5	1.0084	-1.9977	-3.2297	-0.90684
5	1.2154	-1.4166	-1.1215	-1.1607
5	-0.35642	-0.76564	-2.223	0.18191
5	-0.73195	-0.20194	-0.75408	0.46368
5	-0.997	-0.0029645	-0.54267	-0.84856
5	1.8022	-1.8952	-2.4421	0.65149
5	0.13622	0.36583	0.11751	-0.68023
5	-1.5605	1.3017	1.3109	-2.3446
5	0.29771	-0.96726	-1.9679	-0.47296
5	1.7881	-1.3547	-2.4818	-1.3185
5	0.7275	-0.082818	-1.5677	-1.3001
5	-0.25361	-0.6539	-1.9765	-2.5456
5	-0.87826	-0.17129	-1.5377	-0.79488
5	-0.61187	0.16405	-2.1917	-0.652
5	0.88535	-0.98451	-2.0933	-1.6461
5	0.36315	-0.95884	-2.3054	0.7483
5	0.99632	-0.51965	-1.7269	-0.83431
5	-0.20714	0.20389	-0.88849	-1.1521
5	-0.8687	-0.10658	-1.2275	-1.068
5	-0.31553	0.51642	-1.8158	-1.2814
5	-0.34996	-0.44999	-1.4816	0.038277
5	-0.82747	0.13991	-0.19881	-0.93314
5	-0.55026	-0.72862	-1.2706	-0.40353
5	0.58123	0.7184	-0.98408	-0.93016
5	-0.14704	0.074876	-1.3567	-3.1517
5	-0.32641	-0.26633	-0.59447	-1.236
5	0.94398	-1.2255	-1.8584	-0.045212
5	-0.5823	0.7096	-1.2602	-1.3979
5	0.23378	-1.2917	-3.4946	1.5415
5	-1.9061	-0.11248	-0.25925	-0.65342
5	-2.6713	0.35559	-1.4135	-2.5198
5	-0.14686	0.74309	-1.4931	-0.81927
5	1.7493	-1.4457	-2.4254	-0.081909
5	0.36996	-1.0584	-2.5274	-0.73117
5	0.22419	0.3032	-2.7244	-1.0014
5	-1.5075	0.95867	-1.6409	-1.8392
5	0.12793	-1.1564	-2.6165	-0.17556
5	-0.41721	-1.2345	-1.3493	-0.4062
5	-0.63372	-1.5312	-2.1737	-0.22831
5	0.53849	-2.1245	-2.7249	1.4993
5	2.7548	-2.8807	-3.6929	0.38292
5	-0.4305	-1.0113	-2.8735	0.88878
5	1.198	-1.0236	-1.7333	-0.70639
5	0.22361	-0.54542	-2.0016	-0.75491
5	0.44278	-0.64484	-2.962	-1.1775
5	0.47774	-1.5723	-3.0837	-0.077205
5	1.9973	-1.5723	-2.6017	-0.16588
5	-0.37333	0.39635	-1.0639	-0.53788
5	1.4051	-0.059701	-2.4233	-2.1794
5	1.109	-0.1469	-1.0213	-1.8872
5	-0.59379	0.001576	-0.4257	-1.3865
5	0.83385	-0.64217	-3.3677	0.15968
5	0.83399	-1.0569	-2.3227	-1.6326
5	-0.17711	-0.83357	-2.2566	-1.1372
5	-0.54363	0.88327	-1.2765	-2.2105
5	1.2659	-2.5322	-3.5817	0.60071
5	0.95199	-0.04342	-1.6737	-1.211
5	1.1961	-1.8423	-1.9834	-1.8236
5	-1.8708	0.142	-0.41331	-0.36646
5	-0.003678	-1.0631	-1.1161	-1.5755
5	1.3389	-1.9698	-3.5254	0.54156
5	-0.84589	-1.4485	-3.4834	-0.097821
5	-1.0007	-1.0829	-2.7838	-1.3725
5	-1.0192	-0.3683	-1.6665	-2.1642
5	0.50584	-2.1177	-3.4837	-0.38083
5	-0.10606	-0.38229	-1.988	-0.76384
5	0.56289	-1.955	-3.0613	-2.1508
5	1.2254	-1.5174	-2.3406	-0.90343
5	1.5966	-2.2325	-2.7484	0.8245
5	-0.48446	0.98265	-1.166	-2.1477
5	2.5185	-2.8601	-3.2579	0.67677
5	0.87105	-0.43912	-2.2702	-2.1335
5	0.95557	-0.51798	-2.1956	-0.13032
5	3.3316	-4.2089	-4.1981	2.3266
5	1.9595	-1.7202	-3.525	0.34955
5	0.28217	-0.82208	-2.565	-1.3854
5	0.70374	-2.2773	-2.2925	-0.59793
5	0.14814	-1.4574	-3.4046	-0.50047
5	0.097695	-1.0126	-1.7552	-0.10748
5	0.12825	-0.73954	-2.2811	-1.3752
5	1.1193	-0.47986	-3.3411	-0.21871
5	-0.47084	0.036162	-0.73482	-0.32077
5	0.53667	-0.47678	-1.0053	0.31029
5	-0.4661	-0.86945	-1.364	-1.4949
5	1.1993	-1.199	-2.8262	-0.28877
5	-0.85393	-0.42536	-1.5577	-0.29582
5	-0.47535	0.56245	-0.46156	-1.9826
5	0.096464	0.25722	-1.2314	-1.7328
5	-0.048178	-0.90778	-2.0251	-1.4136
5	1.0662	-2.4775	-4.7542	-0.15241
5	0.90643	-0.58553	-1.9746	-1.082
5	0.05018	0.55796	-1.4664	-1.9748
5	2.232	-1.7154	-1.4614	-0.91538
5	-0.99476	0.78127	-1.3047	-2.3156
5	-0.67633	-0.46128	-1.6417	-0.80638
5	0.85068	-1.2165	-1.3205	-1.4584
