# Supplementary material for: Gene expression trees in lymphoid development
Source: BMC Immunol. 2007 Oct 9;8:25. doi: 10.1186/1471-2172-8-25 (PMC2244641; doi:10.1186/1471-2172-8-25)
Supplement: Additional data file 7 — SIM Datasets. Data sets from simulated MixDTrees. See readme.txt for file descriptions. The first column indicates the true label of the sample. [file 1471-2172-8-25-S7.zip › 4/gen_dag_sim_c5_s500_e401_d10__15__20__20__35_n0.txt]

1	-1.3133	0.87579	0.2136	0.15805
1	-1.6003	1.5879	0.67136	-0.23167
1	-1.8711	-1.4752	-1.191	2.2964
1	-1.9119	-0.19112	0.11028	-0.0074984
1	-1.4334	0.81476	1.4942	0.80256
1	-1.5417	1.7974	0.76978	0.086617
1	-1.7323	2.3434	0.82757	-0.40595
1	-0.42799	-0.26791	-0.50405	1.7352
1	-1.5977	0.24311	-0.28778	-0.74997
1	-1.0744	0.89492	0.077932	0.79202
1	-1.1902	1.0582	0.28375	0.3529
1	-1.4932	0.78203	-0.045917	0.59355
1	-1.5912	0.65389	0.3825	0.45628
1	-1.41	1.6097	1.2711	0.22052
1	-1.1586	0.24638	-0.56366	0.49065
1	-1.2571	1.7999	0.44823	-1.312
1	-1.5069	1.2631	0.77319	-1.1746
1	-1.6974	1.2445	0.33606	-1.1288
1	-1.6425	0.94976	0.59844	-0.1336
1	-1.2534	2.6897	2.2043	-1.6589
1	-1.1547	2.013	1.2997	-1.0979
1	-1.6126	2.6417	1.5052	-1.9675
1	-1.233	0.023609	-0.98636	-0.24591
1	-1.7994	-0.15083	-0.027768	0.27074
1	-1.5956	1.4661	0.69203	-1.2769
1	-1.7466	0.68952	0.11029	0.53318
1	-1.3274	1.0722	0.5989	-0.92352
1	-1.672	0.99777	-0.13816	-0.22151
1	-0.94327	0.27613	-0.074698	0.28907
1	-1.5652	-0.073167	-0.5721	-0.5222
1	-1.5328	0.2526	-0.46807	0.61001
1	-0.79636	0.41562	-0.25111	0.54631
1	-1.869	-0.27139	0.11355	1.8258
1	-1.8227	2.5066	1.0756	-2.2234
1	-0.74071	0.85288	0.42214	0.1005
1	-1.6558	1.6753	0.98052	-1.1596
1	-0.74181	1.6069	0.54228	-1.3332
1	-1.3868	1.5318	0.34335	0.20128
1	-1.9317	1.3367	0.82646	-0.53788
1	-1.5171	1.968	1.276	-1.2033
1	-1.1298	0.20078	-0.25988	0.70657
1	-1.2699	1.0776	0.3223	0.20006
1	-1.7724	0.6264	0.28001	-1.2333
1	-1.6474	-0.29272	-0.17231	0.73629
1	-1.2301	1.6207	1.2084	0.30513
1	-1.5572	0.98704	0.067601	1.1361
1	-0.65068	1.0762	0.8469	0.31969
1	-1.7246	-1.6093	-1.1508	1.9476
1	-0.97562	-0.0050909	-0.36776	0.73634
1	-1.6525	2.3077	0.84416	-0.3334
2	-0.086806	1.1232	0.0053888	0.44753
2	1.1755	-1.8652	-4.228	-3.7589
2	0.84599	-0.13916	-2.5385	-2.0687
2	2.7019	-2.185	-3.3785	-5.6043
2	-0.18923	1.3443	0.77454	0.4431
2	1.4521	-1.4872	-2.4324	-3.9122
2	0.43055	0.29655	-1.6269	-1.3765
2	0.1103	0.49857	-1.1488	-1.7269
2	0.42064	-0.43534	-2.405	-1.9774
2	1.1428	-0.19167	-1.6471	-0.66764
2	0.8404	-1.2345	-3.0084	-2.7769
2	2.2743	-1.7849	-2.8433	-2.1999
2	0.78202	-0.62684	-3.6065	-2.0283
2	-0.75496	1.378	-0.0094036	1.4379
2	-0.94588	0.22479	-1.3486	-0.85054
2	-0.019277	-1.0037	-2.2163	-2.5302
2	0.80585	-0.47758	-1.1655	-2.2102
2	0.10677	-0.024891	-0.52226	-2.7453
2	1.3932	-1.4608	-2.9478	-2.7742
2	-0.47251	0.4889	-1.179	-2.7455
2	1.5585	-1.8399	-3.8396	-3.4337
2	-0.093967	0.35223	-1.4628	-0.2303
2	0.65034	-0.25576	-0.48595	-2.6596
2	-0.64356	0.91531	0.070839	0.61113
2	1.6939	-0.4308	-1.1657	-1.6697
2	1.1226	-0.92797	-2.059	-2.6362
2	0.58193	-0.00088617	-3.1224	-0.67817
2	2.0298	-0.81755	-1.5369	-3.1099
2	0.40823	0.18721	-0.71391	-0.32724
2	-0.22433	0.50073	-0.94657	-2.3173
2	1.8287	-2.1872	-3.1374	-4.395
2	-0.090058	0.10833	-1.9997	-0.39179
2	0.094391	0.57783	0.59164	-0.85299
2	-1.4534	1.7579	1.44	0.2339
2	0.47897	0.17099	-0.71504	-2.1484
2	0.42201	0.078955	-0.65059	-0.080793
2	-0.82218	0.6505	0.059586	0.61999
2	-0.8055	1.7096	1.9442	1.2485
2	-0.5229	0.19578	-0.72703	-0.8099
2	0.71619	0.21013	0.55773	-0.76558
2	0.55532	0.48991	-1.0037	-0.59706
2	1.1402	-1.8097	-2.9069	-4.8011
2	-0.58783	0.30949	0.33606	-0.48815
2	0.6394	0.67314	-1.2056	-0.89297
2	-0.28223	0.92068	-1.0551	-0.61444
2	0.95522	-0.87809	-1.3096	-2.1323
2	1.0141	-0.98247	-2.653	-2.5567
2	1.1549	-0.72878	-1.1359	-2.5319
2	2.3169	-0.7087	-2.7651	-0.62471
2	0.45478	-0.50244	-2.7866	-0.48702
2	0.70818	-2.0769	-3.1559	-4.1959
2	-0.64796	1.635	0.022788	-0.002958
2	1.0498	0.055098	-1.0833	-2.8033
2	0.51856	0.25206	-2.4924	-1.514
2	-0.23003	0.085255	0.1171	-2.0842
2	0.92532	-0.51382	-2.517	-3.7122
2	-0.14496	0.77928	0.81047	-1.3278
2	0.42831	0.53099	-1.1517	0.33605
2	0.61269	-0.29232	-1.4375	-0.3865
2	-0.13593	0.71426	-1.0504	-2.3606
2	-0.26008	0.96392	-1.712	-1.7713
2	-0.11334	-0.018376	0.25706	-0.71904
2	0.72302	-1.2043	-3.4095	-2.9679
2	1.1362	-1.6964	-2.221	-2.043
2	0.4838	-1.1424	-2.8725	-3.0557
2	0.29271	-0.82757	-2.4404	-3.5149
2	1.3931	-0.26264	-1.685	-2.247
2	1.0879	-0.73693	-1.589	-3.5345
2	1.3703	-1.1753	-1.6774	-1.7429
2	0.18851	-0.74431	-2.0368	-1.5235
2	1.182	-0.085994	0.43748	-2.4146
2	2.258	-1.1248	-2.6934	-3.2386
2	1.5011	-1.7853	-3.37	-3.9876
2	1.2861	-1.6928	-3.3833	-3.583
2	-0.73308	1.6304	0.63133	-1.6959
3	-0.029193	-2.3606	1.5952	0.83406
3	-1.3077	-2.2132	0.90327	0.18108
3	-2.7534	-3.7541	1.892	0.025037
3	-2.2235	-2.6597	1.6635	-1.3
3	-0.8432	-2.5006	0.96554	0.54653
3	-3.7883	-4.5525	1.6305	0.27728
3	-2.7016	-4.0359	2.0746	-0.54394
3	-0.10141	-1.6672	0.39255	0.51696
3	-1.115	-2.8167	1.1057	0.79471
3	-1.7024	-2.6678	1.0202	1.5504
3	-0.71134	-1.0391	-0.0047881	0.3297
3	-0.15955	-0.41089	0.44825	1.7176
3	-0.93766	-1.7707	1.173	0.56602
3	-1.645	-2.2765	1.4858	1.971
3	-2.457	-3.5688	2.1983	-0.71391
3	-1.8107	-3.3971	2.0984	-0.16374
3	-1.1023	-1.6488	0.42467	-0.79495
3	-0.80129	-1.0636	0.55414	1.4565
3	-0.8695	-2.1473	1.0663	-0.27021
3	-1.0678	-0.98856	0.53151	-0.22465
3	-1.896	-3.0824	1.3386	0.51251
3	-2.5228	-2.2943	1.319	2.3198
3	-1.0506	-1.5879	0.53845	1.1081
3	-2.1054	-2.6892	1.8525	0.039415
3	-0.94069	-1.1254	0.7946	1.3582
3	-1.2584	-1.4086	1.4814	0.14217
3	-2.2426	-3.4969	2.1326	-0.21128
3	-2.9183	-3.3994	1.9025	-0.57343
3	-0.76474	-1.3577	1.3062	0.025281
3	-2.8441	-3.2051	2.3301	0.17873
3	-1.5437	-2.6601	0.88011	-0.51586
3	-0.84709	-0.89709	-0.74796	0.54365
3	-1.4802	-3.5399	1.7276	0.76472
3	-2.6256	-3.7695	2.4653	-0.059355
3	-0.53795	-2.0395	0.37484	-1.1169
3	-0.97128	-1.2629	0.23127	-0.4198
3	-2.0412	-4.3294	2.6329	-1.1638
3	-1.4841	-3.2155	2.3407	-1.8077
3	-2.0676	-2.8934	1.5357	0.20712
3	-0.70077	-2.6109	1.8484	0.24953
3	-1.7262	-4.0674	3.083	-1.4471
3	-1.83	-2.3064	1.9906	0.050177
3	-1.4585	-1.1758	-0.37089	0.10059
3	-2.0795	-2.1213	0.33765	-0.4915
3	0.008405	-1.7822	1.0591	-0.13812
3	-0.67262	-0.43086	0.39647	2.3419
3	1.0911	-0.32759	1.0238	1.8812
3	-0.1174	-0.96563	-0.29175	1.0343
3	-2.9105	-3.0267	1.1161	-1.7543
3	0.086781	-1.0365	0.17183	1.2093
3	-0.81732	-2.1711	1.2335	2.2098
3	-2.4299	-2.126	0.87865	0.21823
3	-1.8482	-3.0851	1.0338	-0.65615
3	-1.445	-0.90039	0.31658	2.7782
3	-2.4926	-3.3079	0.7722	-1.312
3	-0.25333	-0.49364	0.16298	1.5679
3	-1.6606	-2.0451	1.2497	1.005
3	0.27189	0.26756	0.4901	0.1883
3	-1.0105	-1.3152	0.11778	1.1978
3	-0.63043	-1.4162	1.0603	-0.63052
3	-0.21603	-1.8243	0.77748	-0.023972
3	-2.0682	-2.6222	0.4967	0.92393
3	-1.9985	-2.372	1.0929	-0.12418
3	-1.1784	-1.0883	0.79992	1.4624
3	-1.0003	-2.9253	1.679	1.1197
3	-1.4763	-2.5159	1.5366	-0.87121
3	-3.1289	-3.5738	1.0071	-2.5219
3	-0.89603	-1.4495	1.4463	-0.3974
3	-1.5925	-1.8833	0.56137	-0.58959
3	-1.0756	-1.568	1.6417	-0.73905
3	-1.9667	-3.6073	2.5163	-1.5626
3	-1.1138	-2.3132	1.8026	-0.86436
3	-2.2946	-2.8237	1.5552	0.15155
3	-1.6877	-3.0235	1.7424	-2.1098
3	-2.5102	-3.3151	1.2724	-0.75994
3	-1.5262	-3.0396	1.2177	-0.85854
3	-1.3299	-2.4808	1.1216	0.30832
3	-1.5375	-2.8262	1.1564	0.81903
3	-0.8636	-2.1716	0.83203	-0.93048
3	-2.3949	-3.6533	1.9951	-0.49093
3	-0.81719	-1.3566	1.7219	-0.45118
3	-0.64177	-0.78141	0.27508	1.3979
3	-0.88472	-1.295	0.0078115	0.075907
3	-1.7255	-0.82887	0.24115	1.4385
3	-2.4684	-2.5905	1.2656	0.28335
3	-2.4839	-2.6839	1.4962	0.48473
3	-0.90511	-2.4114	1.2262	0.79036
3	-2.0012	-2.448	2.0143	-1.4578
3	-1.4151	-1.6912	0.97822	0.34021
3	-2.2742	-3.0626	1.3995	0.27934
3	-0.66437	-1.0138	0.31504	-0.70822
3	-0.79392	-1.0567	0.65803	-1.0323
3	0.59247	0.5742	-0.4684	2.4044
3	-0.50248	-1.0815	1.3008	-1.4365
3	-0.90873	-1.1894	0.59178	0.82019
3	-1.5521	-2.1647	1.3206	1.1056
3	-2.634	-2.8437	2.0783	-0.66235
3	-1.0617	-0.46901	0.063852	2.5838
3	-0.83702	-1.5659	1.1614	0.3313
3	-2.3665	-1.4745	0.61369	1.7064
4	-2.7545	-2.4293	-1.1907	2.4472
4	0.3208	1.5024	1.6523	-0.37149
4	-2.0744	-0.60498	-0.76739	3.6582
4	0.091864	0.25489	0.074708	0.8817
4	-0.68222	0.67688	-0.71831	1.6845
4	-0.51205	0.61691	0.25679	0.82902
4	0.59776	0.95612	1.8949	0.068291
4	-0.10107	0.66602	0.33446	0.9451
4	-0.59693	0.90918	1.5784	0.76593
4	-1.1949	0.072652	0.3757	1.3652
4	-0.23554	0.72233	0.85551	2.0301
4	0.66175	1.5414	-0.37092	-0.24003
4	1.9181	3.4757	3.7471	-0.78378
4	-1.6183	-0.50832	-0.38873	0.76225
4	0.11361	0.7469	0.86651	1.7024
4	-2.1483	-0.96531	-0.29286	2.5881
4	-1.2783	-0.17376	-0.87736	1.2171
4	-1.2126	0.69002	1.1315	0.86607
4	-0.94667	-0.7909	0.043875	1.9279
4	0.82191	1.318	-0.57222	0.79378
4	-1.4663	-0.68389	1.5726	2.4623
4	-0.57834	0.57387	1.8016	1.4481
4	-1.9558	-0.95502	-0.9758	2.6809
4	-0.27204	-0.0867	0.96472	2.3858
4	0.44137	2.1316	2.0565	-0.79591
4	-0.58938	0.84311	0.77327	-0.19092
4	-1.0119	0.48542	-0.48253	0.52176
4	-1.6951	-0.55895	1.7598	3.752
4	-1.3057	-0.36665	-0.6918	1.7506
4	-0.44612	0.16409	0.65032	0.79092
4	-0.4685	0.52006	1.7025	0.98154
4	0.46517	2.1563	2.5171	-1.2591
4	-2.3703	-1.538	-1.3971	2.8779
4	-0.57462	1.3149	1.141	0.15055
4	-1.6772	0.22208	1.5077	0.62055
4	1.0756	1.9788	3.3163	-0.47348
4	-0.37384	1.0798	0.78892	0.3514
4	0.32547	0.97723	0.14191	1.5062
4	1.344	1.4197	2.2985	-0.53232
4	-0.19168	1.3309	2.0203	-1.998
4	-0.34317	1.1502	1.0208	0.20148
4	-0.50838	-0.46128	-0.31955	1.085
4	-0.14083	0.52303	1.518	1.839
4	-1.6527	-0.75871	-0.56927	1.3648
4	1.6096	3.7113	3.7706	-2.1922
4	-1.0997	-0.021862	-0.96509	1.4806
4	-0.55678	0.33305	2.0201	1.4137
4	-0.61938	0.107	0.060738	0.25434
4	-0.81478	0.44199	1.1187	0.77667
4	-0.44575	0.16606	0.013372	2.2298
4	-0.19353	1.154	1.56	1.4535
4	-0.49065	0.23577	0.80736	-0.15661
4	0.15489	1.0434	-0.44969	0.67535
4	-0.42372	0.2355	0.73108	1.3786
4	-0.7473	0.16984	0.091303	0.42123
4	-0.8531	-0.27125	-0.015777	1.3007
4	-0.68321	0.62715	2.2665	1.684
4	-2.2156	-1.141	0.49551	3.0737
4	0.42436	1.2718	1.2889	1.5245
4	-1.4919	-0.44624	-0.58945	2.6092
4	0.87264	2.0319	2.5276	-0.56629
4	-0.88669	0.43182	0.25071	-0.077869
4	0.54828	1.6892	1.4503	0.12253
4	-0.59461	-0.17975	-0.55732	2.1318
4	-1.804	-0.041052	0.67175	1.2961
4	0.89022	2.1741	2.5166	-0.39929
4	-0.70591	0.9001	0.39986	0.3199
4	-1.0197	-0.48169	0.23315	1.0919
4	0.018299	1.5098	1.7849	0.35153
4	-1.5486	-0.41793	0.53039	2.9658
4	-1.5927	-0.29362	-0.89665	1.9579
4	0.25313	2.0557	1.1723	-0.78279
4	0.57843	2.3048	1.3908	1.0811
4	-0.12334	2.1839	1.5443	-1.27
4	-1.205	0.83241	1.2393	0.64814
4	-0.17503	0.57289	0.53695	0.63494
4	-1.7417	-0.90305	-0.81713	2.6954
4	-0.70271	0.84979	0.95927	2.1922
4	-1.5251	-0.50072	-0.24777	1.979
4	-1.4417	-0.89238	-1.8742	1.9402
4	-1.4283	0.025907	0.26479	0.97866
4	-1.612	-1.1532	-0.26015	1.8201
4	-1.6735	-1.3301	-0.52523	2.6794
4	-2.3643	-1.0341	-1.3391	2.6479
4	0.077287	1.0143	-0.022222	0.7011
4	-2.2601	-1.8174	-2.3075	2.7106
4	-0.75837	-0.26456	-0.48641	1.8038
4	-1.2544	0.26499	0.17527	0.55745
4	0.57164	2.8221	3.3973	-1.1501
4	-1.2031	-0.28233	-0.25861	-0.41988
4	-3.3746	-3.315	-2.9958	4.1151
4	-1.0893	1.2461	-0.20692	-2.6355
4	0.66163	2.1288	0.66694	0.079203
4	-1.2543	-0.97248	-0.11182	1.1648
4	-0.57159	0.29151	1.9283	0.24463
4	-0.17892	0.25754	0.24694	1.9299
4	0.65029	1.7509	2.3992	0.053678
4	-0.90001	-0.50934	0.080155	-0.42151
4	0.40021	1.4681	2.6557	-0.05057
4	0.45582	1.156	1.3866	1.4227
5	-0.53726	2.7247	-2.2034	-3.4523
5	0.1858	0.082816	0.014831	0.96689
5	0.68056	0.2091	-0.30248	-0.20774
5	-0.10855	0.82231	-0.86445	-1.7171
5	0.85271	-0.54841	-0.59242	-0.27477
5	1.1711	-1.0667	-0.1178	0.45768
5	0.2425	0.38529	-0.57878	1.2443
5	-0.45062	1.4619	-1.2854	-2.3023
5	-0.86816	2.7458	-2.0836	-2.9767
5	0.6711	-0.33476	-0.66855	-1.8915
5	0.10893	-1.1812	-0.1598	0.34094
5	0.019313	0.79883	-0.86964	-0.75621
5	0.12897	1.4822	-1.8121	-4.4319
5	1.1164	-0.20856	-0.80817	-1.2599
5	-0.6013	0.77617	-1.0346	-0.74544
5	-0.46547	1.9522	-2.0652	-1.7404
5	0.55592	0.53576	-1.2351	-0.30461
5	0.079997	-1.503	0.04155	-1.6086
5	0.78838	-0.47089	-0.37411	-0.60322
5	-0.80227	1.8569	-1.5982	-3.1956
5	-0.22261	1.6674	-1.8399	-2.1259
5	-0.35458	1.2208	-1.5604	-1.2487
5	-0.403	1.1482	-1.853	-2.7422
5	-0.1815	1.1005	-1.5674	-1.7203
5	0.95721	0.26618	-0.94159	-0.29799
5	-1.4868	1.3033	-1.4531	-1.2838
5	0.4683	0.46169	-0.58248	-1.0495
5	0.41992	0.79992	-0.64139	-1.0004
5	0.25737	0.17908	-0.86052	-0.31887
5	0.58987	-0.88236	-0.27347	0.13317
5	1.1051	0.18707	-0.029697	-0.45027
5	1.189	0.28706	-0.80092	-1.2074
5	-0.15768	-0.71898	-0.038001	1.6705
5	-0.75872	2.3508	-2.2632	-2.4638
5	1.6687	-0.13931	-0.89097	-1.7871
5	0.034845	1.6436	-1.6357	-0.80598
5	-0.68453	2.5842	-2.7829	-4.3597
5	-0.13294	1.3167	-1.2684	-2.527
5	0.25693	1.4133	-1.3383	-1.6681
5	-0.92867	0.67479	-0.65877	-1.8077
5	-0.30448	1.4936	-1.2324	-2.3553
5	-0.62752	1.4327	-1.8637	-1.6131
5	-0.24276	1.843	-1.5798	-2.0133
5	-1.0518	0.12702	-0.86984	-0.30622
5	-0.37513	0.94844	-0.98859	-2.3273
5	1.6719	-1.6697	-0.23869	1.3218
5	0.4681	0.25483	-1.1079	-0.18929
5	1.6209	-1.4697	-0.011134	0.82152
5	1.3881	0.073527	-0.46284	-1.4366
5	1.2306	-1.1949	-0.013168	1.3956
5	0.43168	0.74186	-1.215	-1.6919
5	0.81518	0.83959	-1.1265	-0.58803
5	1.2115	1.1462	-1.4338	-0.078652
5	-0.6807	0.97734	-1.3339	-1.3521
5	1.4651	0.46488	-0.47987	-1.705
5	-0.28889	-1.5006	0.098091	-0.50617
5	-1.5171	1.2268	-0.97686	-1.8907
5	-0.32504	1.5933	-1.0952	-2.6085
5	0.39154	0.36055	-0.75093	-1.4204
5	-0.62955	1.9611	-1.6357	-1.9567
5	0.50361	1.0834	-1.4796	0.1282
5	0.36324	1.4559	-2.0661	-0.97392
5	-0.4087	3.1106	-2.4823	-2.5148
5	-0.066616	0.75948	-0.73559	0.95192
5	0.37693	-1.1344	0.20946	1.7222
5	-0.18917	-0.23152	-0.77815	-0.30285
5	0.12565	0.078512	-1.1695	-0.54712
5	-0.30786	0.65382	-1.6921	-0.55111
5	-0.52858	2.1106	-2.3572	-3.2874
5	0.13928	0.47165	-0.78863	-0.5765
5	0.57698	0.4732	-1.6262	-1.7006
5	-0.7769	1.0292	-1.8521	-2.2138
5	1.0399	0.23828	-0.68894	-1.1834
5	1.0811	-0.42134	-1.04	-0.41707
5	0.213	-0.84017	-0.65975	0.26005
5	-0.070209	2.2346	-2.2786	-4.5321
5	0.25449	0.22955	-1.1501	-0.78767
5	1.0072	0.60355	-0.75979	-1.4991
5	0.53128	0.70862	-0.23916	-1.771
5	0.1575	-0.47712	-0.043723	-1.0867
5	0.021261	0.7862	-1.2336	-1.9472
5	-0.54601	-0.4745	-0.35596	-0.033609
5	-0.45907	1.4427	-1.1411	-2.2592
5	-0.023414	0.36962	-1.4825	0.29756
5	0.50505	0.45925	-1.1039	-1.3675
5	0.40583	0.27839	-0.92954	-2.1302
5	1.1258	0.86001	-1.5213	-1.3064
5	-0.46147	0.78301	-1.2213	-2.4024
5	0.68516	0.11123	-0.94439	-1.5785
5	-0.15067	-1.3741	0.52065	1.4097
5	0.036186	0.58755	-0.57941	-2.0721
5	0.77502	-1.8688	0.83219	-0.21282
5	0.010245	1.0652	-1.2019	-2.4839
5	-1.124	1.5847	-0.8074	-0.46757
5	0.15458	0.032916	-0.46981	-0.53039
5	1.1083	-0.53196	-0.12786	-0.54214
5	0.62523	0.92535	-1.0325	-1.8923
5	0.60836	0.56519	-1.1571	-0.53764
5	-0.43013	2.053	-2.0206	-2.4794
5	-0.63593	0.29659	-0.92651	0.51732
5	-0.23563	0.22352	-0.86497	0.041129
5	-0.31193	1.0164	-1.1204	-0.5165
5	-0.71015	-0.092679	-0.72253	-1.8583
5	0.012769	0.98324	-1.6003	-2.1658
5	0.85742	-2.2073	0.95639	-0.35419
5	0.090533	-0.027481	-0.65283	-0.68911
5	0.22316	1.9012	-1.5042	-2.3989
5	-0.70797	0.40226	-0.37616	-0.67466
5	-0.65707	-1.1111	0.21383	-1.4954
5	-0.63083	0.47447	-1.2063	0.25463
5	1.2966	0.5848	-1.2327	-1.8572
5	-0.74721	1.6073	-1.9495	-1.1808
5	0.77988	0.13508	-0.85608	-0.56007
5	0.55807	0.61912	-1.1292	-1.4499
5	0.062956	1.1737	-1.0154	-2.713
5	1.3387	0.24658	-0.78148	-1.4549
5	0.91873	0.73246	-0.83623	-0.59515
5	-1.1898	2.7137	-1.673	-3.0526
5	0.64704	-1.6874	0.31524	1.6711
5	-0.24671	0.27333	-0.95233	-0.20218
5	0.73271	1.6543	-2.0772	-2.1981
5	0.24567	2.9164	-2.4593	-3.42
5	0.89042	-1.0307	0.80281	1.5287
5	0.19937	0.57063	-0.63925	-0.70851
5	0.56494	2.3671	-1.8449	-3.2712
5	-0.57884	0.63283	-1.2094	-1.1053
5	0.64468	0.257	-0.15366	0.23487
5	-0.11722	0.818	-1.603	-1.2838
5	0.32377	-1.1175	0.26298	-0.26456
5	-0.4873	2.6809	-2.7535	-3.1103
5	1.3971	-0.69934	-0.22143	-1.4043
5	-0.48083	0.53107	-1.2616	-1.5944
5	0.58357	1.4374	-1.6414	-2.2597
5	0.7749	-0.72518	0.12081	0.50524
5	-1.2754	0.92528	-1.1573	-1.4997
5	-1.0407	0.8971	-1.0441	-1.8903
5	0.091271	1.8663	-1.9453	-2.8674
5	0.25618	-0.55742	-0.41602	-0.65308
5	-0.36709	0.6251	-1.1214	-1.3594
5	1.3599	0.009076	-0.3768	-1.2086
5	-0.087062	0.74563	-0.8757	-0.13615
5	0.0012251	-0.52339	-0.47721	-0.35193
5	0.44904	-0.1586	-0.84549	-2.3333
5	0.31043	-0.33691	-0.66922	0.44245
5	0.8204	-1.4483	0.53606	1.4922
5	0.25202	1.0373	-0.98404	-0.74419
5	-0.89841	2.5714	-1.8353	-2.8145
5	1.3854	-0.89983	-0.028405	1.1015
5	0.25592	1.3568	-1.1537	-0.71744
5	-0.15017	1.5332	-1.16	-2.9377
5	-1.5464	2.6936	-2.0643	-1.8186
5	1.8016	0.25702	-0.78675	-0.35179
5	-0.12221	0.83192	-0.6335	-2.1327
5	0.77946	1.1945	-0.75607	-0.50961
5	-0.31416	1.2404	-1.5156	-2.9892
5	0.093842	1.9439	-1.8444	-1.3965
5	-1.226	2.6059	-2.0145	-3.0675
5	-0.1652	1.7137	-1.5513	-1.1894
5	1.9844	-0.58638	-0.47433	1.7724
5	-0.13461	3.4893	-2.198	-3.8119
5	-0.39845	3.4527	-2.6027	-4.9518
5	0.7081	0.5654	-0.50353	-1.0399
5	-0.30486	1.889	-1.9038	-3.7929
5	-1.4931	1.6388	-1.7205	-1.9265
5	0.3512	1.4345	-1.9034	-1.2621
5	1.12	-0.64694	-0.56858	-0.5215
5	-0.43425	2.3361	-2.086	-3.6316
5	-0.86323	-0.035719	-0.52113	-0.73558
5	-0.23971	1.0371	-0.80584	-1.6084
5	-0.26839	0.16736	-0.52382	-0.61825
5	-0.016475	0.48431	-1.2363	-1.1276
5	1.3459	-1.9327	-0.25085	1.7032
5	0.79957	1.775	-1.2076	-2.7023
5	0.88535	0.010218	-1.0211	-1.5263
5	0.33211	-0.93243	-0.28654	-0.5558
