# Supplementary material for: Gene expression trees in lymphoid development
Source: BMC Immunol. 2007 Oct 9;8:25. doi: 10.1186/1471-2172-8-25 (PMC2244641; doi:10.1186/1471-2172-8-25)
Supplement: Additional data file 7 — SIM Datasets. Data sets from simulated MixDTrees. See readme.txt for file descriptions. The first column indicates the true label of the sample. [file 1471-2172-8-25-S7.zip › 4/gen_dag_sim_c5_s500_e406_d10__15__20__20__35_n0.txt]

1	1.0193	0.08688	0.29444	1.6158
1	0.33959	0.9381	-1.1714	0.8226
1	-0.61843	0.27876	0.50923	-0.013114
1	-0.61794	1.1552	-0.28683	2.2709
1	-0.94353	1.0478	-0.80528	1.4969
1	-0.21282	0.74312	-0.093548	0.98268
1	0.64547	0.37133	0.5143	0.85336
1	2.7878	-0.85961	1.1074	0.67331
1	0.60315	0.56723	-0.36022	2.5232
1	-1.307	1.4361	-0.18107	2.1968
1	-1.4366	0.91755	-1.4026	1.1476
1	-0.028534	1.0416	-0.49811	-0.16652
1	1.6137	-0.59541	1.4427	2.5062
1	-0.33494	-0.46315	0.60705	0.93495
1	0.34594	-0.30665	0.85038	0.78794
1	1.0201	-0.41933	1.7258	0.030461
1	-0.82048	0.67675	-1.0819	1.4798
1	0.73198	-0.025859	0.056225	2.7549
1	-0.018463	-0.41997	0.33965	2.7486
1	0.48718	0.77337	0.16454	2.1264
1	0.32876	-0.13241	0.45654	2.343
1	-1.063	1.448	-1.447	0.67889
1	-0.66658	-0.067868	-0.92484	0.98334
1	-0.11836	-0.18723	0.72233	2.1311
1	-0.7276	1.0743	-1.3268	0.14707
1	0.47682	0.28106	-0.62029	2.3819
1	-0.53517	0.87454	-0.59001	0.96952
1	-0.20915	0.10878	-0.18213	0.56699
1	-0.71245	0.31576	-0.41535	1.0507
1	0.29774	0.21466	-1.5865	1.1964
1	-0.044033	0.63494	-1.0198	0.60376
1	-1.1046	1.0681	-0.26943	0.79681
1	0.76749	-0.48193	-0.23988	-0.23176
1	1.592	-0.23228	0.14446	3.168
1	1.2208	-0.49067	-0.52466	2.6224
1	0.62601	-0.37795	-0.25663	1.4423
1	-0.10301	0.28465	-0.38987	1.2811
1	1.1008	-0.96031	0.90863	1.0479
1	1.4254	-0.94812	0.6462	2.3638
1	-0.38102	0.4615	-0.31501	0.87298
1	-0.45102	0.53991	-0.051402	1.4063
1	0.36263	-0.34939	0.58823	1.2799
1	1.3495	-0.12265	0.24454	-0.20376
1	-1.6642	1.0753	-1.0009	0.26941
1	-0.94628	1.5256	-1.1121	1.1568
1	-0.39944	0.80251	-0.7341	0.34204
1	-0.46706	1.2047	-1.0145	1.1848
1	0.16958	0.52888	0.36058	2.5398
1	1.0438	-0.020174	0.077003	1.8557
1	-0.16038	0.79719	-0.9285	0.76068
2	-0.74085	0.45903	-0.94067	0.67482
2	-1.034	-0.092081	-0.077391	0.48289
2	-1.9036	-0.40103	-0.44116	-0.27855
2	-0.41831	1.14	-2.2553	0.66543
2	-0.9621	0.35354	-1.7228	0.95597
2	-1.2452	0.2573	0.12284	0.50905
2	-0.046191	1.108	-0.70744	1.1586
2	-3.8864	-1.9107	1.8814	-2.2453
2	-1.6962	-0.38459	-0.99125	0.077783
2	-1.3889	-0.018711	-0.41491	1.03
2	-1.3295	0.30618	-0.60857	0.81655
2	-0.24679	0.84203	-1.8308	0.44419
2	-2.2618	-0.65135	-0.38562	-0.44405
2	-2.8237	-1.3658	1.6972	-0.078454
2	-1.1679	-0.03346	-2.3719	1.1145
2	0.094693	1.3297	-2.5976	1.8644
2	-0.74074	0.4846	-1.7756	1.5859
2	-2.3668	-0.65156	0.13878	-0.86959
2	-0.082398	1.2706	-1.3774	1.7702
2	0.43241	1.1572	-1.4578	1.1613
2	-2.6797	-0.84702	1.8221	-0.52624
2	-1.2036	0.018351	0.20284	0.47834
2	-0.57099	0.96455	-2.2262	1.2709
2	-1.9543	-0.16206	-0.60862	0.33366
2	-1.6698	0.14614	-1.561	0.46814
2	-1.4544	0.028047	-1.0823	-0.44322
2	-2.0831	-0.85382	0.22735	-0.41357
2	-0.2172	1.0528	-1.1446	1.567
2	-2.0498	-0.50292	-0.89788	-0.9332
2	-3.1749	-1.6196	1.8456	-0.91799
2	-2.6028	-0.79561	0.88555	-0.64846
2	-3.3509	-1.7112	0.98612	-1.0508
2	-2.7189	-1.2078	-0.69889	-0.61419
2	-0.49328	0.58322	-0.9798	0.29725
2	-0.45682	0.99013	-2.238	2.281
2	-2.1549	-0.45781	-1.4362	-0.25363
2	-1.0848	0.52265	-2.0123	0.84133
2	-3.3285	-1.6296	0.48898	-1.0045
2	-2.3734	-1.0275	0.22875	-0.50929
2	-3.5027	-1.8785	2.6434	-1.7229
2	-1.9979	-0.12299	0.13968	0.84868
2	-1.9842	-0.65564	0.2431	0.13547
2	-1.6777	-0.36048	-0.43202	-0.001366
2	-0.081548	1.5176	-2.3289	2.3471
2	-0.70614	0.86719	-0.76482	0.93413
2	-1.7719	-0.41702	-1.1385	0.4645
2	-1.0911	0.54973	-1.0583	1.6664
2	-0.90145	0.41078	-0.054095	2.0121
2	-0.61887	0.93042	-2.8321	1.1849
2	-0.41183	0.89081	-2.9855	1.1846
2	-1.5428	0.056416	-0.90515	0.16738
2	-0.38003	0.71866	-1.9449	0.75445
2	-0.75791	0.48225	-0.33037	0.55232
2	0.63343	1.6614	-3.6181	2.29
2	-3.4901	-1.9758	1.3439	-1.701
2	-0.90598	0.34424	-1.1963	0.079214
2	-0.017179	1.2918	-0.73931	1.2809
2	-0.23978	0.95272	-3.0575	2.7176
2	-1.6371	-0.055908	-1.4685	-0.11497
2	0.42816	1.2858	-2.6053	1.7937
2	1.2098	2.1608	-1.6288	1.4675
2	-1.2415	-0.27019	-0.80423	0.59738
2	-0.96176	0.26667	-0.66277	0.64479
2	-2.0096	-0.46268	-0.60916	-0.66432
2	-1.8455	-0.0044815	-0.46723	0.1662
2	-1.2118	-0.056771	-1.5219	0.45845
2	-0.49285	1.0386	-1.0304	1.2848
2	-2.1639	-0.50199	0.00058823	-0.92863
2	-1.0159	0.59814	-1.9286	0.6946
2	-1.0821	0.25211	-1.2018	-0.0025452
2	-1.1826	0.18663	0.089275	0.051907
2	-1.1642	0.32968	0.21962	1.4766
2	-0.84184	0.555	-1.9656	1.5836
2	-1.19	0.14799	-0.23381	0.24564
2	0.76558	1.96	-2.1365	2.6425
3	-0.15717	0.46096	-0.7674	1.297
3	-0.5273	3.7759	1.7147	2.2759
3	-0.16633	1.0271	0.099589	1.4422
3	-0.43115	1.4901	-0.12665	2.5339
3	-1.1535	0.6176	-0.96665	-0.23423
3	-0.65923	2.3859	0.38031	2.5683
3	-0.41798	2.7509	0.65771	2.421
3	0.22494	-0.1507	-1.4091	1.3099
3	0.47273	-0.045189	-1.9116	0.19339
3	-0.24896	2.264	0.48978	2.5733
3	0.8483	1.0592	-0.28564	3.8801
3	-1.6919	3.4399	1.103	3.6678
3	-0.3968	1.1511	-0.43862	1.643
3	0.74051	0.17718	-0.84032	1.5788
3	0.017596	2.5546	0.25495	2.6528
3	-1.1973	2.3809	0.78478	4.8965
3	0.50478	0.063572	-1.055	0.75332
3	-0.65708	2.4981	1.0525	3.2238
3	-0.038438	0.24085	-1.2949	-0.32586
3	-0.93571	1.6595	0.057792	1.1776
3	-0.8747	1.7903	0.019936	2.3362
3	-1.1113	1.647	-0.46517	4.1917
3	0.39208	2.1364	0.13814	2.0295
3	-0.82252	2.9816	1.3707	2.9858
3	-0.55923	1.3756	-0.30585	1.4949
3	0.099627	-0.11763	-1.6896	0.21654
3	0.60105	0.69443	-1.3378	1.3054
3	0.17377	1.7242	0.041391	0.96525
3	-0.88837	0.58275	-1.0065	-0.63013
3	0.70915	-0.13012	-1.4413	1.4705
3	-1.1464	1.6191	-0.26718	2.08
3	-0.75012	1.9802	0.43514	1.0156
3	-0.38274	1.3859	0.25021	3.6176
3	0.17259	0.42694	-0.82128	-0.50058
3	-0.85253	1.2767	-0.30353	1.7245
3	-0.30016	2.537	0.41259	2.4478
3	-0.50166	1.5355	0.12966	3.3472
3	-0.40636	0.026226	-0.72086	0.34345
3	-0.21641	0.98226	-0.27968	1.1882
3	0.063157	0.21612	-1.2614	0.33555
3	-0.94349	0.95615	-0.31728	0.56838
3	-1.0041	2.4723	0.22792	3.6442
3	-1.8011	1.6258	0.070163	2.4768
3	-0.18226	1.6713	0.134	3.1036
3	0.66987	1.5044	-0.27027	-0.16107
3	-0.21254	1.9951	-0.26901	3.1765
3	0.42911	-0.59876	-0.90651	0.89847
3	0.026915	1.4431	-0.39645	1.6801
3	0.35401	-0.41767	-1.8918	-0.1263
3	-0.0024681	-0.93147	-2.1961	0.099404
3	-1.4886	1.9427	-0.0030163	2.0375
3	0.14113	0.4501	-0.82432	1.4435
3	-1.2401	1.6354	-0.27363	1.0975
3	-2.0928	0.79073	-0.72415	-0.049691
3	-0.61188	2.0667	0.049559	1.3699
3	0.27915	0.64344	-0.35096	0.64047
3	-0.12256	0.79656	-0.49969	1.7692
3	0.05081	1.8708	-0.31605	1.5461
3	-0.25126	-0.55411	-1.7282	0.63639
3	-0.81011	1.4281	-0.050775	2.3789
3	-2.0087	2.7297	0.39446	2.4553
3	-0.19082	1.1314	-0.25118	0.8521
3	-1.0571	-0.13436	-1.1208	0.43181
3	-1.2936	2.9814	1.0005	2.6759
3	-0.99257	1.1605	-0.71761	2.1065
3	-0.19673	0.4927	-1.0696	2.137
3	-1.13	1.2168	-0.1457	1.8692
3	-0.083148	1.3707	0.21729	2.3398
3	-1.2968	1.2455	-0.14189	1.4963
3	-0.96518	0.71702	-0.87834	1.6109
3	-0.50775	1.3959	-0.03282	2.0153
3	0.31589	1.5354	0.10228	1.7053
3	-1.6524	1.7025	0.33378	3.3328
3	0.068854	1.4969	-0.036144	1.4394
3	0.25189	0.23227	-0.96147	1.9327
3	-0.60126	1.2492	-0.11142	3.262
3	-0.29651	1.4841	0.39887	0.71534
3	-1.2068	1.6105	-0.15194	2.678
3	-1.3134	1.4188	-0.45555	3.9766
3	-1.2195	2.8008	1.0428	2.4906
3	0.44945	0.92686	-0.1486	2.9465
3	-0.075816	0.43674	-1.1147	1.3755
3	-1.4027	1.1257	-0.11046	2.0576
3	0.1177	0.61618	-0.53918	0.0049479
3	-0.80305	2.8581	1.078	3.1629
3	0.42254	0.69351	-0.52771	2.9931
3	0.17416	2.5341	0.69769	3.111
3	0.24005	1.3782	-0.37125	1.1157
3	-0.31899	0.11688	-0.83379	1.3447
3	-1.2615	0.85783	-0.77227	0.15773
3	-1.0192	1.3518	-0.3112	2.3675
3	-0.98036	-0.36757	-1.5516	1.219
3	-1.4058	1.1784	-0.9643	1.65
3	-0.46425	0.41522	-0.67024	3.3594
3	-1.3449	2.2986	0.724	3.7234
3	-0.20847	2.1006	0.28063	2.8203
3	-1.3327	1.8746	0.013156	1.9391
3	-0.65068	2.2699	0.62225	1.7727
3	-0.17209	1.5234	0.15513	4.3004
3	-0.28048	2.0374	0.5782	2.6951
4	-0.21327	-2.363	-0.99137	-0.80189
4	-0.19978	-1.4643	0.67826	-0.062349
4	-0.25605	-1.1953	0.32659	0.96191
4	-0.020774	-2.2605	-1.6251	-1.6206
4	-0.053159	-1.3239	1.7533	-0.056637
4	-0.2779	-1.2581	0.058858	0.43158
4	-1.038	-0.54479	0.84477	1.1296
4	0.13818	-1.1099	0.68412	-0.082
4	0.19299	-1.7634	-2.4041	-0.85048
4	-0.15716	-0.061178	-0.31138	1.1716
4	-0.3386	-0.35511	-0.26147	0.97295
4	0.18261	-2.7586	-2.966	-1.2001
4	0.8373	-3.0604	-1.064	-1.3516
4	-1.062	-0.058181	1.3852	0.87679
4	-0.69376	-0.74879	0.42902	0.59334
4	-1.131	0.6384	2.9011	1.6114
4	0.13026	-2.2811	-0.60961	-0.74274
4	-0.16168	-1.0464	1.7089	-0.55743
4	-1.0678	0.40564	2.158	1.3599
4	0.37605	-1.0203	-0.3869	0.2211
4	1.0806	-3.21	-0.75336	-0.80157
4	1.0915	-2.9584	-2.1092	-1.0873
4	-0.7828	-1.4342	-0.44091	-0.044847
4	0.083088	-1.2588	0.91205	0.2705
4	-0.053663	-1.6035	-1.1765	0.13299
4	0.94253	-2.1934	-1.9204	-1.2468
4	1.0272	-2.3939	-0.45359	-0.85442
4	0.53362	-2.355	1.0578	-0.16453
4	0.30301	-0.63986	1.2211	-0.12746
4	0.20713	-2.152	-1.5689	-0.4797
4	-0.076156	-1.056	0.043913	-0.07524
4	-0.17908	-1.6699	-1.6125	0.27159
4	0.093419	-1.8133	-1.1622	-0.54446
4	0.76038	-1.2919	0.24888	0.61927
4	-0.2933	-1.0664	-0.14225	-0.18322
4	0.27851	-2.2471	-1.7971	-0.55938
4	0.24088	-2.3992	0.63763	-0.56301
4	-0.5196	-0.52636	1.4136	0.86123
4	0.37695	-2.2189	-0.39681	-1.0618
4	-3.6955e-005	-1.6998	-1.7749	-0.3248
4	-1.3074	0.68035	2.0071	1.3072
4	0.30209	-2.2495	-0.93833	-0.50542
4	-0.035304	-1.3525	1.3369	0.11364
4	-0.21577	-1.1774	-0.84702	-0.53426
4	0.75447	-2.3133	-1.1323	-0.5895
4	-0.39915	-1.2767	-1.9337	0.28288
4	-0.36292	-1.4207	0.8675	-0.23982
4	-0.29377	-0.81845	1.4239	-0.24454
4	0.62339	-2.1049	0.81993	0.073922
4	-0.39614	-1.4115	-0.40211	0.18881
4	0.16168	-1.5875	-1.2681	-0.3383
4	-0.12607	-1.4024	0.75337	-0.30323
4	0.065085	-1.9537	0.25905	-0.74974
4	-0.63718	-0.39746	0.39427	1.0214
4	0.8955	-1.6907	0.26404	-0.65321
4	0.446	-1.7425	-0.21186	-0.40702
4	-0.55908	-1.6897	-0.95687	0.35615
4	0.77252	-1.4038	0.59321	0.47591
4	-1.1478	-0.72991	0.9568	0.025171
4	-0.32211	-1.0294	0.01824	0.11122
4	-0.025957	-1.6194	-0.40447	-0.17906
4	-0.50185	-0.11398	0.59283	1.4059
4	0.51807	-1.6879	-1.0769	-0.10145
4	0.1285	-1.0116	0.92606	0.48251
4	0.29733	-1.2738	0.30042	0.18719
4	0.14054	-0.93012	1.6921	0.087017
4	0.3618	-2.046	-0.94343	-1.0855
4	0.65623	-2.1788	-2.1309	-0.5406
4	0.91474	-2.0733	-0.090903	-0.41069
4	0.98922	-2.6467	0.81616	-1.0782
4	-0.0035219	-1.6623	1.1004	0.56332
4	0.41176	-2.3146	0.52112	-0.63588
4	0.70407	-2.096	-0.30917	0.18527
4	0.25435	-2.6687	-0.81844	-0.60523
4	0.85305	-1.7245	-2.4551	0.31525
4	-0.19568	-1.8542	0.40743	-0.16103
4	0.67638	-2.9655	0.18306	-0.75391
4	0.638	-3.114	-2.2717	-1.5317
4	0.33047	-1.4951	-0.8282	0.49222
4	0.05907	-1.5513	0.12592	-0.25346
4	-0.38975	-1.5913	-0.044326	-0.12482
4	-0.25515	-1.0814	1.6611	0.30793
4	0.68797	-2.0988	0.70699	-0.39371
4	0.74171	-3.1116	-1.3901	-1.8659
4	0.25331	-1.8492	0.43264	-0.59141
4	-0.62692	-1.5598	0.81003	0.045916
4	-1.2182	-0.64398	-0.0034969	0.045347
4	-0.038991	-1.664	0.50244	-0.35471
4	0.22123	-2.4721	-0.2612	-0.60324
4	0.83291	-2.4584	-0.25658	-0.71862
4	-0.56739	-0.8756	2.09	0.51886
4	-0.17983	-1.1861	0.8229	0.28214
4	-0.45458	-0.53426	1.102	0.95968
4	0.1268	-1.8822	-0.45229	-1.0553
4	0.24373	-1.9803	-1.3909	-0.042977
4	0.027961	-1.6687	0.32433	0.23344
4	0.81362	-2.0505	-1.0043	-0.67832
4	0.25357	-1.3394	-0.27182	0.6744
4	0.23912	-1.6101	0.88368	0.1875
4	-0.10224	-1.4682	-0.13808	-0.8892
5	0.60087	0.25216	-0.788	-0.91638
5	-0.34765	-0.73485	-1.5156	-0.18788
5	0.081139	-0.6337	-0.64326	0.0015665
5	-2.0109	-1.648	-1.5062	-0.70561
5	-0.79442	-2.2719	-2.3692	0.68125
5	-0.38259	-1.2619	-2.4037	-1.5798
5	0.85418	-0.060217	-1.387	-1.1041
5	-1.7735	-2.1603	-2.5434	0.95063
5	-1.198	-2.3195	-2.3905	-0.45022
5	-1.6777	-1.8253	-1.6725	0.4359
5	-1.6123	-1.2384	-1.8438	0.25516
5	-2.1923	-2.3226	-3.0865	1.448
5	-0.70594	-2.5244	-1.9717	0.8914
5	-1.2178	-2.5553	-2.6579	0.13366
5	-1.6236	-1.4291	-2.2954	-1.1173
5	-1.8429	-0.74685	-1.2814	1.2133
5	-0.83	-1.0538	-0.95582	0.85565
5	-1.716	-2.3199	-2.557	-0.088131
5	-0.85233	-0.90472	-1.1264	1.2947
5	-2.3913	-3.4836	-3.4191	1.8931
5	-0.77658	-2.4998	-1.6079	0.59573
5	-1.9552	-3.2619	-2.0681	2.0778
5	-0.69629	-1.9122	-2.6205	0.51845
5	-2.4299	-1.5785	-1.5125	1.7701
5	-1.0599	-1.7183	-2.2682	0.68239
5	-0.10701	-0.38878	-1.3976	2.8235
5	-1.2555	-0.10938	0.17171	-1.4084
5	-1.142	-1.2376	-1.6007	-1.0086
5	-2.3148	-2.8038	-2.3827	1.6509
5	-0.98337	-3.1774	-2.5384	3.4073
5	-3.0801	-2.1991	-1.6381	2.2598
5	-0.60061	-3.2079	-1.6625	1.5093
5	-1.4118	-0.65328	-1.4443	0.83684
5	-1.9016	-1.3959	-1.7218	1.5667
5	-0.48961	-2.5322	-1.6018	0.45057
5	-0.53414	-2.4366	-2.1015	1.3663
5	-1.2853	-2.3143	-1.846	-0.25952
5	-0.45484	-0.67631	-0.87066	-0.05302
5	0.36847	-0.2352	-0.72275	0.40019
5	-2.1175	-3.8374	-3.7735	2.1231
5	-0.71583	-2.522	-2.8463	1.1056
5	-0.54304	-1.3577	-0.75047	0.71498
5	-1.8831	-1.3227	-1.2731	-0.4333
5	-1.6136	-1.6563	-1.7798	-0.25294
5	-1.8464	-2.6191	-2.8367	1.2297
5	-1.4649	-1.8866	-1.9211	1.4587
5	-0.0051205	2.4403	1.1825	-0.65138
5	-1.0792	-2.2147	-1.4949	0.8978
5	-1.6719	-2.994	-2.7101	-0.53093
5	0.18656	1.093	0.29174	-3.3342
5	0.44421	-0.76807	-1.1478	-0.0030826
5	-0.81704	-1.031	-0.37157	-1.0819
5	1.2165	-0.15543	0.26353	-0.56139
5	-1.8885	-1.395	-1.1834	-0.33081
5	-1.7174	-2.0318	-1.86	1.096
5	0.28751	-1.8362	-1.4388	1.0248
5	0.01428	-1.779	-2.001	2.1553
5	-0.99081	-0.34134	-0.99787	-9.8923e-005
5	-0.55611	-1.9358	-1.8668	0.69699
5	-0.48194	-0.72748	-0.95183	-0.4888
5	0.29447	-1.2842	-2.115	0.36339
5	-0.19216	-0.069744	-1.2891	-0.010368
5	-0.7879	-0.93198	-1.3966	-0.31491
5	-2.1495	-2.2151	-2.5983	-0.16821
5	-0.080949	-0.15516	-0.99983	-0.029455
5	-1.2958	-1.1499	-0.54006	2.8016
5	-1.62	-2.3927	-1.4714	0.80338
5	-1.2314	0.2771	-0.66733	-1.115
5	-1.293	-1.4877	-1.9572	0.85723
5	-1.2041	-2.3008	-1.881	0.78618
5	-1.9267	-0.033953	-1.0288	-1.0824
5	-0.56663	-1.1697	-1.6045	2.8962
5	-1.5619	-2.1769	-1.5104	1.4391
5	-0.37892	-0.16386	-0.52216	-0.27047
5	-1.2527	-2.5022	-2.3629	1.9234
5	-0.83309	-0.25838	-0.26688	-1.4555
5	-0.99852	-1.8941	-1.4812	1.7019
5	0.025002	-1.8379	-1.0122	1.2001
5	-0.82963	-2.1257	-2.2509	2.0065
5	-2.263	-2.7496	-1.5261	-0.08598
5	-0.044414	-1.6064	-1.7539	0.056811
5	-1.576	-0.62399	-0.66165	-1.2489
5	-0.19663	0.30737	-0.90911	-3.1182
5	-1.7037	-1.6274	-1.1406	2.5472
5	0.39813	-0.29415	-0.2443	1.0437
5	-0.5791	-1.788	-2.1311	1.3763
5	-2.3499	-0.26064	-0.49045	0.31086
5	-1.2292	-1.2009	-1.1126	1.2543
5	-0.25851	-1.4069	-1.2796	-0.84965
5	-0.37912	-0.27085	-0.71345	-1.5937
5	-0.52032	-0.93686	-0.85963	0.56194
5	-0.19962	-3.3174	-3.5009	1.9237
5	0.088008	-1.7805	-1.8807	-0.80553
5	0.67715	-0.55054	-1.4075	-0.28798
5	-0.65918	-0.38606	-0.081247	-1.6272
5	-0.50422	-0.67618	-0.33477	-2.017
5	0.39542	-0.41987	-1.2	-0.17393
5	-0.3876	0.14101	-0.71684	-1.0318
5	-1.8226	-2.5943	-2.097	1.4804
5	-0.49372	0.23114	-0.088334	-0.74935
5	-1.4122	-1.8651	-0.96657	1.1864
5	-2.6929	-2.5282	-2.1894	1.6124
5	0.26721	-1.1147	-1.14	1.5172
5	-1.3063	-0.58018	-0.27097	-0.43441
5	-1.4192	-2.6792	-2.6379	0.58236
5	-0.78016	-0.81469	-0.43033	-1.349
5	0.58134	0.72062	0.24714	0.3893
5	-0.91988	-1.469	-0.68809	0.97599
5	-0.16741	-1.2268	-1.0974	-0.051877
5	-0.39774	-1.8802	-1.9814	1.0975
5	-1.4377	-1.8244	-1.495	-0.10472
5	0.54301	-1.2774	-1.9723	-1.0421
5	-1.7048	-1.9684	-1.6808	0.34379
5	-0.49478	-1.1646	-1.0896	0.76844
5	-0.81535	-3.0318	-2.8699	1.7527
5	-0.67389	-1.2898	-0.88351	0.43313
5	-0.7659	-1.7339	-2.009	-1.1014
5	-1.1785	-1.3284	-1.7679	0.17655
5	-1.1302	-1.6874	-1.8415	-0.16953
5	-1.8121	-2.7728	-2.994	1.4833
5	-0.23784	-0.4391	-0.43183	-1.3746
5	-0.67125	-0.68634	-0.98664	-1.4854
5	-2.2086	-1.0769	-1.8119	0.67331
5	-1.202	-1.0623	-1.8132	1.2908
5	0.044091	-0.6156	-1.0941	-0.49006
5	-1.5625	-0.96192	-1.0992	-0.54858
5	-0.56186	-1.3447	-1.6615	-0.74603
5	-1.5251	-1.7901	-0.9417	-0.59117
5	-1.3607	-0.21259	-1.1288	-0.18275
5	-0.85499	0.39994	0.49184	-2.7913
5	-2.7906	-1.6386	-2.3112	1.0194
5	-0.083941	-1.7539	-1.5499	0.4059
5	-1.7139	-1.9123	-2.3599	-0.18992
5	-0.2065	-1.056	-1.2057	-0.37892
5	-1.9685	-2.1571	-2.4916	1.3289
5	0.90026	-0.42602	-0.75535	-1.2376
5	-0.081847	0.87989	0.70268	-1.9744
5	-2.2128	-1.1276	-0.11673	2.0023
5	-2.4781	-3.6037	-3.5947	1.7232
5	0.23949	-0.75342	-1.1914	1.1431
5	-1.9477	-0.95976	-0.81033	0.94416
5	-0.72866	-0.5318	-0.41307	-0.70177
5	0.50415	-1.1051	-1.3605	1.6092
5	-2.2282	-2.7699	-2.0781	-0.45417
5	-0.73762	-1.3092	-1.0484	0.88303
5	-0.42763	-0.51859	-1.2864	0.14827
5	-0.3656	0.92383	0.25317	-0.94445
5	-1.216	-1.3749	-0.97576	1.3185
5	-0.083961	-1.1324	-1.8205	-1.6012
5	-3.307	-1.9526	-1.9846	1.3875
5	-2.1617	-2.3996	-1.5321	1.2604
5	-3.7027	-1.8474	-0.77803	0.4607
5	-1.3397	-0.83456	-1.3455	0.89884
5	-0.75464	-1.849	-1.9738	-0.39463
5	-0.42508	-2.5918	-2.7796	-0.66097
5	-3.3375	-2.5824	-2.3149	1.8562
5	-2.0463	-2.3233	-1.8302	0.7668
5	-2.0904	-1.6937	-1.3436	1.2377
5	-1.6396	-0.66653	-1.3022	0.35636
5	-0.68946	-0.35546	-0.99205	-0.34867
5	-2.7869	-2.4778	-3.0499	0.21026
5	-0.73882	0.90886	1.0152	-2.07
5	-1.8482	-1.1191	-0.51996	0.63199
5	-1.9186	-1.3903	-1.9569	0.10788
5	1.4231	0.73189	-0.3677	-0.57468
5	-0.73764	-0.84603	-1.6732	-0.83422
5	-0.85804	-0.47743	-0.48035	0.41401
5	-0.64673	-1.4131	-0.94866	-0.54635
5	-1.9311	-1.6484	-1.2822	-0.53159
5	-3.1052	-2.8292	-1.2957	1.5998
5	-1.5675	-2.0209	-1.8897	2.0144
5	-2.0792	-4.354	-2.9977	1.1448
5	-0.81036	-0.81623	-1.1339	-0.82039
5	-0.083458	-1.6638	-2.2431	0.44934
5	-1.2396	-1.8769	-2.1208	0.5194
