# Supplementary material for: Gene expression trees in lymphoid development
Source: BMC Immunol. 2007 Oct 9;8:25. doi: 10.1186/1471-2172-8-25 (PMC2244641; doi:10.1186/1471-2172-8-25)
Supplement: Additional data file 7 — SIM Datasets. Data sets from simulated MixDTrees. See readme.txt for file descriptions. The first column indicates the true label of the sample. [file 1471-2172-8-25-S7.zip › 4/gen_dag_sim_c5_s500_e410_d10__15__20__20__35_n0.txt]

1	-2.0642	-1.5682	-0.38234	0.53753
1	0.049006	0.47029	0.48795	-2.9713
1	-0.85023	-0.37447	1.6744	-1.0423
1	-3.6152	-2.3687	2.895	1.1918
1	-2.3259	-2.4232	2.6898	1.011
1	-1.152	-1.6749	2.4513	0.23863
1	-1.6301	-1.4415	1.0371	1.428
1	-3.0203	-2.0916	2.1851	1.6567
1	-1.3464	-1.1674	2.4281	0.74585
1	-0.7909	-0.87368	2.2264	-0.62687
1	-1.1033	-0.16947	1.0659	-1.4558
1	-1.427	-1.7789	1.9336	0.74544
1	-0.27296	0.48037	1.5624	-2.3213
1	-2.6713	-1.7397	2.9741	0.93991
1	-1.3958	-0.94368	1.5646	0.058353
1	-2.2089	-1.0522	1.2781	-0.58895
1	-0.70804	-0.84457	1.9698	-0.44638
1	-1.3072	-0.53362	1.8575	-1.537
1	-1.8011	-1.6544	1.3965	1.3299
1	-3.0372	-2.2084	2.176	-0.67098
1	-1.1567	-0.30617	1.7525	-1.6024
1	-2.3598	-1.6155	1.5936	0.92334
1	-0.92037	-0.3163	1.4876	-1.2967
1	-1.0775	-0.4996	2.7633	-1.6369
1	-2.9393	-2.7748	2.4791	1.0121
1	0.45179	0.50195	0.72558	-2.3581
1	-2.1464	-1.231	4.0391	-0.26991
1	-2.3415	-1.0657	2.2806	-0.74329
1	-1.0605	-0.5882	0.83532	-0.69272
1	-3.0972	-2.6992	2.0468	1.2642
1	-1.1879	-0.43805	1.1111	-0.78555
1	-0.74618	-1.004	1.3689	-0.21634
1	-1.0193	-1.2219	1.2506	1.1433
1	-1.6611	-0.89078	1.7829	0.21489
1	-1.2476	-1.2635	2.0462	-0.24912
1	0.092263	1.0506	0.8313	-1.8605
1	-1.7217	-0.66	1.2987	-0.44533
1	1.6267	1.6437	-0.96733	-3.8678
1	-2.387	-1.44	3.0474	-0.40216
1	-2.4054	-2.001	3.3624	-0.2301
1	-0.49522	-0.80608	1.1019	-0.29059
1	-1.8582	-1.268	1.184	-1.2348
1	-2.0135	-1.3879	1.7364	-0.053062
1	-0.72715	-0.46252	0.68369	-1.1386
1	-3.7996	-2.5421	2.4183	0.68843
1	-1.5248	-0.42596	1.7168	-1.6128
1	0.18455	0.54717	1.7048	-1.4163
1	-2.6188	-2.3005	2.0663	0.57499
1	-1.1838	-0.12788	2.1989	-2.8326
1	-3.0373	-2.5998	3.9619	2.7212
2	0.0077196	-1.7795	3.1149	1.9199
2	0.38277	-1.527	2.2185	2.1339
2	-0.32574	-1.0126	0.90738	0.80612
2	1.0146	-2.4571	2.5623	3.486
2	0.78484	-2.1359	1.3547	3.4051
2	-0.945	-0.76677	-0.49411	2.1573
2	-0.50536	-1.0953	0.33611	2.4285
2	0.41277	-1.6059	2.1869	3.1047
2	-1.8878	-0.2898	0.062008	1.4981
2	0.44594	-1.6963	1.2275	2.0493
2	-0.84057	-0.71181	0.65408	2.167
2	-0.10064	-1.321	2.2782	3.0853
2	-1.1578	-0.47791	-0.54095	0.64687
2	-0.11021	-1.191	1.601	2.022
2	-0.87437	-1.0621	0.67972	1.9858
2	0.18443	-1.822	0.96688	2.7072
2	-1.1269	-0.28669	0.082262	1.9936
2	-1.0485	-0.86617	1.9611	1.3165
2	0.68704	-1.7595	1.2916	4.0119
2	0.79519	-1.8762	1.581	3.4237
2	-1.2143	-0.47617	0.68736	2.6833
2	0.72126	-1.669	1.0288	1.8266
2	-1.8511	-0.29547	1.141	1.4726
2	0.57785	-1.7304	2.5356	2.9748
2	0.44177	-1.9639	2.0233	4.386
2	-0.68527	-0.75397	0.28745	1.976
2	-1.6891	-0.68812	1.5596	2.0936
2	-0.064619	-1.3433	0.11181	3.143
2	-0.27034	-1.3545	0.15452	2.1307
2	0.0058375	-1.1362	0.0099505	2.2942
2	0.73629	-1.665	1.5062	2.7139
2	-1.0607	-1.2043	1.4796	1.9259
2	0.41875	-1.4464	1.2029	2.534
2	-0.72859	-0.69004	0.6251	1.0914
2	-0.64559	-1.4571	0.89016	1.9164
2	0.28104	-2.1083	1.47	2.762
2	-0.48716	-1.8091	1.6326	3.2566
2	-0.13489	-1.3403	1.2289	2.174
2	-1.6429	-0.55131	0.19357	2.2063
2	-1.6685	-0.58575	0.30029	0.47508
2	-1.257	-0.91712	2.0588	2.7976
2	0.084263	-1.5929	1.5422	1.7102
2	1.7492	-2.4306	1.6604	2.9149
2	-0.23023	-1.2782	0.77442	2.3873
2	-0.34408	-1.2469	1.6568	2.2607
2	-0.41866	-1.1806	1.7279	2.0241
2	-0.29408	-1.5212	1.2878	3.124
2	-0.51125	-0.44074	0.18469	1.7835
2	0.54326	-2.2169	2.4576	3.1635
2	-0.39441	-1.1374	0.45704	3.4648
2	-2.1517	-0.021523	0.92113	1.8389
2	-1.5162	-0.33702	0.071231	1.7815
2	-0.8346	-1.1586	0.22794	1.5033
2	-1.4827	-0.42485	0.70656	3.001
2	0.61747	-1.7301	1.6877	3.1284
2	0.87383	-1.7981	1.1556	4.5638
2	-1.5126	-0.2693	-1.2933	1.3074
2	-0.57594	-0.82097	-0.43787	0.84034
2	0.84976	-2.1414	1.8163	3.8869
2	-0.70966	-0.87194	1.0086	2.3412
2	0.23098	-1.7481	0.59593	3.2767
2	-0.11295	-1.1863	1.7745	0.952
2	-0.29386	-1.6001	0.031502	2.6943
2	0.22331	-1.564	-0.28886	3.9178
2	-2.0788	-0.065488	-0.085656	1.307
2	0.64886	-1.9125	1.1997	2.1737
2	0.43628	-1.453	0.94277	2.1531
2	0.3186	-1.3923	0.55237	2.7961
2	0.13993	-1.5289	0.84456	2.6506
2	-0.13063	-1.553	1.1962	2.8049
2	0.26277	-1.516	0.52166	1.8795
2	-1.2631	-0.79144	1.2497	1.8672
2	0.10673	-1.3487	1.4127	3.4978
2	-0.29748	-1.4538	0.088817	2.6438
2	0.52472	-1.7251	1.5716	2.4366
3	1.4281	-0.74744	1.0979	-0.89045
3	1.3112	0.00075658	-0.50283	-1.0671
3	1.2418	0.42851	-0.26342	-3.1113
3	1.3079	0.95334	0.18047	-1.438
3	1.3354	1.292	-4.1546	-1.7281
3	1.2719	-0.42457	-0.86605	-1.7831
3	1.3589	-1.5562	0.68671	0.69242
3	1.4429	0.36768	-2.0055	-0.26409
3	1.1383	-0.83936	1.1443	-0.72385
3	1.3957	-0.26227	-1.2497	-0.27973
3	1.3733	-2.1405	1.7505	1.3534
3	1.2821	-1.3708	0.99824	-2.0023
3	1.2319	0.5663	-2.8654	-0.46889
3	1.2024	-0.22463	-0.44878	-0.90819
3	1.4378	-1.2341	1.63	-1.1567
3	1.2463	1.0173	-0.059156	-2.3695
3	1.3306	0.57956	-1.064	-3.1194
3	1.3066	1.0687	-2.9881	-1.8857
3	1.4305	-0.47541	0.5666	-1.3341
3	1.234	0.83251	-3.0473	-2.4802
3	1.3267	-0.061348	-1.5651	-1.2768
3	1.3979	0.45187	0.77274	-1.5895
3	1.2405	0.06552	0.056587	-1.1576
3	1.456	-0.5499	0.39549	-1.4407
3	1.4574	-1.8722	1.935	-0.82377
3	1.4008	-0.47544	0.25924	-0.38987
3	1.382	-0.067171	-1.2145	-1.2599
3	1.3363	-1.3479	0.30222	-1.0874
3	1.2643	1.6612	-0.22947	-1.4706
3	1.384	-0.61298	0.020144	0.56491
3	1.3555	0.15367	-1.2725	-1.5437
3	1.3346	0.29269	0.64661	0.53959
3	1.3113	-0.51891	-0.15769	-1.7498
3	1.2567	0.054174	-0.011689	-0.7328
3	1.3082	-0.10922	-0.63657	-1.0772
3	1.3285	0.58196	-1.4005	-1.2484
3	1.398	-0.24338	-0.53763	-2.6188
3	1.4204	-0.5973	1.6512	0.22911
3	1.1294	-1.8248	0.89051	0.75225
3	1.2711	-0.74912	-1.0583	-0.39031
3	1.2816	-0.59919	-0.24015	-0.26242
3	1.434	-1.472	0.15816	-0.61512
3	1.544	0.94184	-0.13056	-0.16855
3	1.4215	0.52641	-1.9213	-0.87424
3	1.3321	0.65829	0.47747	-0.47
3	1.3123	0.75564	0.41757	-1.6473
3	1.3206	-0.80573	2.2118	0.0065784
3	1.2094	-0.58269	-0.91813	-1.7346
3	1.3539	-1.1459	1.4307	-0.59491
3	1.3714	-0.87617	0.62072	0.47844
3	1.3693	-1.6123	1.5858	-0.10275
3	1.2761	-2.7369	1.4802	2.1312
3	1.2417	0.30302	0.12818	-1.0214
3	1.267	-0.40996	-0.40196	0.15236
3	1.4518	-0.30956	-1.8127	-0.51452
3	1.3466	0.026104	-0.2504	-1.5138
3	1.4086	-0.3851	-0.36676	-0.011317
3	1.4187	-0.97735	-0.5481	0.47742
3	1.534	-0.51243	1.7283	-0.47485
3	1.2733	0.40373	-0.44544	0.030657
3	1.4189	-2.5639	1.8161	0.29176
3	1.3127	-1.6879	1.2307	-1.0515
3	1.2192	2.0792	-1.6848	-1.6142
3	1.4023	-0.7436	0.050344	-2.4293
3	1.3822	0.91216	-0.18477	-2.7557
3	1.3589	-0.76617	0.67883	0.32733
3	1.317	-0.10724	-0.27884	-0.53549
3	1.3132	0.40071	-0.013358	0.11764
3	1.2552	-1.0378	0.078879	0.4174
3	1.3303	-0.81019	0.32818	0.62263
3	1.3568	0.63285	-0.54596	-0.61853
3	1.3059	-0.57448	-2.0174	0.67824
3	1.2688	-0.11572	-1.1704	0.17271
3	1.2911	-1.3565	1.5956	0.59672
3	1.382	-1.142	0.026896	-1.9468
3	1.2254	0.72499	-0.22113	-1.0957
3	1.3736	0.053569	-0.6516	-0.25788
3	1.3875	1.3358	-0.29094	-0.99687
3	1.4446	-0.53147	-1.0193	-0.72818
3	1.3051	-1.3664	-0.37919	0.46633
3	1.1588	-0.33255	-1.1388	-2.2098
3	1.3657	-1.7254	1.1355	0.52423
3	1.309	0.51169	-0.15038	0.24039
3	1.3215	0.16746	-0.26116	-1.2506
3	1.3306	-1.9157	1.86	-1.3473
3	1.401	0.69594	-0.40651	-0.99098
3	1.4168	-0.098299	0.64407	-0.99573
3	1.3096	0.61147	0.031534	-0.15646
3	1.2881	-0.60458	0.35698	0.74537
3	1.2822	-1.8595	0.41109	-0.14093
3	1.3	-1.0715	0.22096	-1.8076
3	1.2621	0.20345	-1.8954	-2.1846
3	1.2943	-1.1207	2.0315	-0.4428
3	1.2174	-0.22421	0.87801	-1.2178
3	1.2971	-1.2409	-0.28703	0.10716
3	1.2715	0.2273	-0.49039	-0.22895
3	1.2284	-1.5422	0.65557	2.5171
3	1.3244	-1.1847	-0.25546	0.11497
3	1.3073	1.4293	0.20243	-2.5881
3	1.4025	0.34711	-2.0987	-1.5364
4	-0.74822	1.0324	-1.6571	-1.1497
4	-0.65864	2.1219	-2.7426	-1.1876
4	-0.81864	-0.27005	-1.121	-1.2084
4	2.0573	0.8702	-2.0135	-0.58435
4	1.444	1.5094	-2.6605	-2.8928
4	1.263	1.1834	-1.6217	-2.684
4	0.58456	1.748	-2.1796	-3.1951
4	-0.31605	1.4119	-2.1646	-1.2404
4	0.89493	0.30824	-1.1388	-2.0394
4	0.9831	2.1071	-2.7254	-2.7865
4	0.70312	-1.6291	-0.42009	1.3072
4	1.3379	1.9654	-2.839	-2.9004
4	0.14233	2.1004	-2.9247	-3.6995
4	0.89602	-0.40404	-0.023884	-0.86498
4	0.73619	0.024695	-1.6271	-0.28766
4	1.9795	1.5525	-2.3593	-2.6599
4	0.68547	-0.5189	-0.36257	-1.4434
4	0.002031	0.81221	-0.51531	-2.4828
4	0.1098	0.057619	-2.0541	-0.82
4	0.024978	1.6508	-2.4671	-2.5381
4	1.6015	0.4272	-1.2365	-2.2313
4	-0.47726	1.1712	-1.8912	-2.6637
4	1.3943	0.81742	-2.1914	-1.8109
4	-1.0716	-0.35244	-0.73673	-2.4508
4	-0.93903	-1.0543	0.13472	1.3476
4	-0.031573	0.74066	-1.4395	-1.1654
4	-0.61011	-0.57044	-1.1921	-0.1291
4	-0.0040977	0.45158	-0.29503	-1.5258
4	-0.12064	0.69242	-0.91503	-1.0618
4	0.92816	1.0476	-2.368	-2.0174
4	-0.52881	1.4798	-2.2078	-3.002
4	1.4981	0.83235	-1.648	-1.4712
4	2.2936	-0.9698	-0.94815	-2.5082
4	1.6107	0.64564	-0.58065	0.72748
4	0.37399	0.48869	-0.54257	-2.5051
4	1.0011	0.94002	-1.0897	-0.97169
4	0.5924	2.038	-1.962	-2.1025
4	0.70535	-0.16444	-0.51172	-1.0894
4	0.59946	0.64009	-1.7918	-2.8166
4	2.8689	3.0185	-3.9885	-4.1994
4	-0.83369	-1.0491	-0.13041	-0.32843
4	0.93669	1.4511	-2.4507	-1.0098
4	-1.2929	1.4058	-2.0088	-2.36
4	-0.62464	-0.32168	-1.9724	-1.3726
4	1.1893	2.8516	-3.8302	-3.6688
4	0.20229	1.2726	-3.3716	-1.6534
4	-0.048376	-0.75396	-2.0121	-1.4488
4	0.49474	0.45597	-2.5195	-3.9491
4	1.3985	0.36599	-1.2532	-0.81364
4	-1.0569	0.84807	-1.1954	-1.3618
4	0.96215	1.2249	-1.9748	-1.7624
4	-1.8377	-1.1959	-1.2168	1.0271
4	-1.68	0.70307	-1.8608	-2.6524
4	-1.0829	-0.24615	-0.83618	-1.1097
4	-1.3032	-1.212	0.238	0.37724
4	0.44377	0.3076	-1.1699	-0.7999
4	-0.63952	-0.45668	-0.25405	-0.16432
4	0.17589	0.44757	-1.0181	-1.0681
4	-0.30143	-0.55103	-0.66152	-0.95623
4	0.51225	2.4878	-3.3663	-3.5771
4	-1.4613	-0.43906	0.040209	0.71187
4	-0.21334	-0.3079	-0.84737	-0.11409
4	-1.7333	0.45429	-1.7489	-2.0996
4	-0.035763	-0.61568	-1.0465	-0.99788
4	1.0163	-0.55694	-0.73761	-1.9211
4	-1.7303	-2.0691	1.0772	-0.81888
4	1.0862	-0.29504	-0.17516	-0.94019
4	0.15642	-0.75885	0.173	-0.4689
4	0.10161	0.2186	-1.7687	-2.3926
4	1.1214	-0.47902	-0.58276	0.34922
4	-0.11159	0.58396	-1.3769	-0.69402
4	0.045784	0.20698	-1.1476	-2.2531
4	0.50856	1.1368	-2.1929	-2.1437
4	1.5133	2.6711	-3.4536	-3.6996
4	-2.0954	0.18453	-1.5378	-2.158
4	1.7356	2.1694	-2.9861	-2.8529
4	0.73465	0.37225	-1.2642	-1.4231
4	-0.00032851	-0.13912	-0.85969	-0.8598
4	2.3539	2.608	-3.9446	-2.0042
4	0.99354	0.38772	-1.3161	-1.7379
4	-0.58746	0.14059	-1.2708	-1.1089
4	1.7509	0.099893	-1.7853	0.70893
4	0.31607	2.6185	-3.0068	-3.5899
4	1.3579	1.2617	-2.724	-1.7163
4	1.3504	1.1705	-2.4266	-3.3886
4	1.2115	0.57438	-0.79278	-1.9002
4	-0.82493	-1.1237	0.21453	1.0323
4	0.35137	-0.3597	-1.4475	-1.0431
4	-0.96803	0.053862	-1.438	-1.159
4	-1.129	-1.7298	0.099487	1.4223
4	1.3447	1.7573	-2.7782	-1.2073
4	3.0633	1.4045	-3.2246	-2.8831
4	1.9982	1.2104	-2.1668	-2.8701
4	1.0449	1.1582	-1.858	-2.7289
4	1.8878	1.2795	-3.1034	-1.4411
4	0.19717	0.74189	-2.4514	-2.2258
4	0.24917	-0.75663	-0.65818	0.80671
4	0.48241	1.4695	-2.9205	-3.2411
4	-0.78198	-0.16946	-0.2115	-1.6297
4	-0.38141	-0.15118	-1.9468	-0.78746
5	-1.2958	-0.17486	-1.7179	-0.57241
5	-0.6177	-1.4929	-0.3637	0.84636
5	-1.5277	0.51857	-0.64264	-1.5366
5	-0.49513	-1.3894	-1.1776	-0.013167
5	-1.6137	0.61747	-1.1173	-1.3267
5	-1.9005	-0.15527	-0.68061	-0.86197
5	0.37654	-0.41251	-1.3845	0.15543
5	0.32161	-0.64432	-1.8385	-0.54916
5	-0.89702	0.55659	-1.5847	-0.77915
5	-1.3913	-0.43737	-0.33546	-0.51225
5	0.22364	-0.65757	-1.48	0.045131
5	-1.8543	0.38117	-0.029605	-0.96867
5	-0.6385	-0.50486	-0.71619	0.025345
5	-1.5902	1.3751	-0.076498	-1.7072
5	-1.1638	-0.11321	-1.6236	-1.3641
5	-1.818	1.2269	0.15836	-2.0931
5	-0.37826	-1.5275	-1.8371	0.1182
5	-1.4244	0.77672	-0.32844	-0.76887
5	-1.4782	-0.16333	-0.79983	-1.1421
5	-1.1941	-0.044178	-0.84481	-0.25018
5	-1.5739	1.1993	0.66375	-1.2785
5	-0.50965	0.25621	-0.52062	-0.86336
5	0.12473	-1.1058	-1.9928	0.38319
5	-0.364	-0.17963	-1.8322	-0.68461
5	-0.78499	0.55574	-0.17523	-0.54525
5	-1.0031	-0.77528	-1.5008	0.23047
5	0.028822	-0.33156	-1.1928	-0.88185
5	0.10711	-0.63154	-1.6124	-0.41282
5	0.17956	0.30547	-0.29683	-0.55579
5	1.4729	-0.75886	-1.2807	0.53415
5	0.087811	-0.26426	-1.0825	-0.32914
5	-0.17592	-0.53779	-1.1156	0.2109
5	-0.18632	-0.48018	-1.8683	0.65237
5	-2.6088	-0.16073	-1.1956	-0.48315
5	0.45152	-0.24424	-0.55688	0.13311
5	-1.3615	0.15857	0.19635	-0.2039
5	-1.5795	-0.095015	-0.43385	-0.94026
5	-1.3662	-0.64954	-1.3785	-0.3175
5	-0.043188	0.11474	-0.29331	-0.3173
5	-0.33136	0.6029	-0.27167	-1.3233
5	-0.71476	0.0071628	-0.87758	-0.45936
5	-2.2404	0.16319	-0.68714	-0.90634
5	-2.1707	1.689	0.39664	-1.1322
5	-1.5884	0.088096	-0.66277	-0.24666
5	0.52467	-0.70933	-1.3305	0.65421
5	-2.3724	0.2316	-0.63579	-0.47759
5	-0.8508	-0.42389	-0.77207	-0.24756
5	0.25728	-0.72563	-1.3555	-0.28807
5	0.19162	-1.1478	-1.1135	0.21527
5	-2.0344	-0.020912	-0.61098	0.074159
5	-0.88196	-0.10091	-1.2747	-0.19674
5	-1.8518	0.24125	-0.44569	-1.5424
5	-1.3221	0.53383	-0.88348	-1.6258
5	0.2327	-1.9385	-1.7233	1.5651
5	-0.21915	0.4906	-0.54793	-0.75889
5	0.27554	-0.74001	-1.2815	-0.043455
5	0.10607	-1.6309	-1.6643	0.33404
5	0.068711	-0.43692	-1.2788	-0.017208
5	-1.5283	-1.023	-1.5906	0.75479
5	-1.4329	0.34787	-0.050407	-1.0705
5	-0.85835	-0.88369	-1.3086	0.24753
5	-1.8579	-1.0116	-1.4492	-0.14601
5	-2.3231	0.99987	0.42702	-1.535
5	-0.33281	-0.35347	-1.1513	-0.85603
5	-0.58897	0.0098977	-0.81117	0.010289
5	-1.2394	-0.27928	-1.3693	-0.8289
5	-1.4794	1.1559	0.22503	-1.6299
5	-0.27482	1.583	0.03388	-1.0355
5	-2.0658	0.88088	0.63826	-0.52645
5	-2.2542	1.7294	0.32294	-1.653
5	0.29074	-0.90763	-1.5999	0.52668
5	-0.32293	0.058717	-0.93405	-0.73464
5	-1.0795	0.47264	0.42038	0.11323
5	0.12771	-1.3947	-2.2602	0.25615
5	-1.1751	-0.35487	-0.51216	0.11089
5	0.10809	-0.017397	-0.91759	-0.33704
5	-1.2522	-0.81823	-1.8942	0.34371
5	-0.68832	-0.28643	-0.51726	0.35462
5	-0.082446	-1.7558	-2.4332	0.64937
5	-0.11375	-0.77061	-1.5142	0.1717
5	0.8671	-0.53964	-0.4418	-0.95058
5	-0.2832	-0.21212	-1.2656	-0.88148
5	-2.1412	-0.5967	-0.9394	-0.3235
5	-1.5724	-0.45639	-1.73	-0.66033
5	-1.5511	-0.26512	-0.41304	0.17126
5	-1.0575	-0.47813	-1.0939	-0.16697
5	-1.1126	0.38684	-0.86796	-1.3631
5	-1.2463	0.38357	-1.5769	-0.97551
5	-1.5238	-0.37731	-1.4824	-0.24105
5	-1.2628	0.94614	0.37429	-0.95697
5	-0.43928	-0.54222	-1.6886	0.10692
5	-1.5083	-0.76413	-1.3084	-0.11113
5	-0.02743	0.042667	-0.30942	0.23794
5	-0.8045	-1.5099	-1.7972	0.88227
5	-0.79743	-1.4147	-0.62635	0.49913
5	-0.7448	-0.77042	-1.6368	0.055429
5	1.6019	-1.184	-1.82	0.013692
5	0.2209	-0.20163	-1.0701	0.1975
5	-1.0042	-0.20644	-1.4055	-0.67033
5	-1.8781	1.2532	0.024494	-1.9819
5	-0.5191	0.082453	-0.75829	-0.43542
5	0.233	-1.4758	-1.5053	0.66208
5	-0.086879	-1.1976	-1.9396	0.14637
5	-0.3506	-0.45041	-1.5122	0.098431
5	-1.827	0.26172	-1.2207	-0.63055
5	-1.7309	0.038218	-0.88452	-0.75566
5	-1.403	-0.2322	-1.1579	-0.77714
5	-0.76924	0.25122	-0.17716	-0.17181
5	0.24002	0.090008	-0.2467	-0.44578
5	-0.53651	-0.22565	-0.94349	-0.44967
5	-0.98782	-0.081185	-1.3939	0.16242
5	-0.2701	0.31594	-1.1213	0.17287
5	-1.4512	1.3384	-0.027171	-0.23927
5	-1.4427	-0.04498	-0.76076	-0.84746
5	-1.5423	-0.030211	-0.1945	-0.35045
5	-0.80951	-0.60995	-1.7105	-0.024346
5	-2.3043	0.57311	0.034034	-0.62886
5	-0.10654	-0.23479	-0.47677	-0.10056
5	-0.083511	-0.83525	-0.98131	0.46759
5	-0.61402	-0.46849	-1.3295	-0.30358
5	-0.21224	-0.48903	-1.9727	0.26409
5	-0.9537	-1.2065	-2.6195	0.014497
5	-0.2754	-0.84163	-2.1994	0.88649
5	-1.2731	-0.301	-1.1843	0.88579
5	-0.63005	-1.1715	-1.7038	0.37301
5	-0.56484	0.76014	-0.73846	-1.0039
5	-1.8088	0.54159	-0.21661	-0.2417
5	-0.6871	-0.64219	-0.79912	0.42316
5	0.53944	-0.91819	-1.6755	0.44898
5	-1.9975	-0.71093	-1.4796	-0.039859
5	-1.5109	0.75887	0.40324	-0.43878
5	0.029532	-1.1814	-2.7964	0.78171
5	-0.26638	0.18345	-0.95003	-0.91613
5	0.093172	-0.82243	-0.94845	-0.3072
5	0.034558	-0.98274	-1.5218	-0.39483
5	-0.55475	0.058046	-0.51176	-0.36826
5	-0.21027	-0.32251	-1.2339	-0.44215
5	-2.3366	0.92297	0.34732	-1.1291
5	-1.2543	-0.93497	-1.3451	0.55092
5	-1.2801	0.019984	-0.67617	-0.35118
5	-1.4972	0.099028	-1.0091	-0.40309
5	0.77129	-1.907	-2.39	1.225
5	-0.88459	0.61129	-0.33644	-1.004
5	-0.14025	-0.41997	-0.71376	-0.31413
5	-0.98142	0.28167	-1.1541	-0.18934
5	-0.67813	-0.98854	-1.6478	0.76021
5	-0.94594	-0.12138	-0.8176	0.79011
5	-0.21606	-0.27124	-1.6651	1.078
5	-0.14068	-0.33215	-1.1917	0.062226
5	0.89763	-1.9532	-1.5618	0.26387
5	-0.40153	0.14695	-1.3983	-1.2149
5	-1.6213	-0.079867	-0.62891	0.41939
5	-1.2019	-0.40146	-1.1837	0.076616
5	-2.4392	1.3746	0.10017	-1.1743
5	-1.5457	0.25861	-0.85159	0.1872
5	0.020182	-0.36656	-1.1148	-1.079
5	-1.225	0.33681	-0.81605	-0.24293
5	-1.5543	0.062126	-0.73007	-0.15948
5	-1.8906	0.029805	-0.90606	-0.047409
5	-0.088171	-1.1359	-1.9143	0.62695
5	1.3427	-1.7062	-2.0122	0.17801
5	-0.78834	-0.61944	-1.7927	-0.14562
5	-0.51294	-0.88587	-1.8443	0.11659
5	-0.17535	-1.0231	-1.5363	0.29874
5	-0.35187	0.69205	-1.0868	-0.62578
5	-1.663	-0.29042	-0.27488	-0.31469
5	-0.87481	-0.64517	-1.5007	1.2617
5	-1.1704	-0.11794	-0.76021	-0.01433
5	-1.2932	0.28792	-1.3515	0.045201
5	-0.86797	0.1034	-1.359	-0.48269
5	-1.393	0.16288	-1.3336	-0.10054
5	-0.30181	-1.0604	-1.3787	0.71141
5	-0.24854	-0.51462	-1.3316	0.71496
5	-0.9069	0.54096	-0.69281	-0.69116
5	-1.4008	-0.81839	-1.5363	0.31943
