# Supplementary material for: Gene expression trees in lymphoid development
Source: BMC Immunol. 2007 Oct 9;8:25. doi: 10.1186/1471-2172-8-25 (PMC2244641; doi:10.1186/1471-2172-8-25)
Supplement: Additional data file 7 — SIM Datasets. Data sets from simulated MixDTrees. See readme.txt for file descriptions. The first column indicates the true label of the sample. [file 1471-2172-8-25-S7.zip › 4/gen_dag_sim_c5_s500_e403_d10__15__20__20__35_n0.txt]

1	-0.1564	-1.62	-2.1956	-0.327
1	-0.88346	0.9945	1.3393	-2.351
1	-0.83575	-0.31451	0.50804	-1.4316
1	-1.6623	-0.74159	-2.2577	-0.85762
1	0.5958	-1.8276	-1.2261	-0.25326
1	-1.7021	1.6193	-0.3159	-2.8198
1	-2.3529	0.87511	-1.2841	-1.6289
1	-1.5693	0.34842	-1.3106	-1.0258
1	-1.4382	0.42938	0.57793	-0.56849
1	-0.12476	-0.88916	-1.7969	-0.83152
1	-1.2803	0.13002	0.015532	-1.1917
1	-1.0875	-0.25071	-1.686	-1.5435
1	-1.0617	-0.13977	0.18795	-0.8262
1	-2.3855	2.1623	1.2723	-4.219
1	-1.1525	0.77514	-1.009	-1.65
1	-0.89002	-0.29078	-0.46223	-1.32
1	-1.648	-0.50996	-0.36027	-1.2064
1	-1.736	-1.0579	-2.5474	-0.17968
1	-1.1276	-1.9436	-3.581	1.3198
1	-1.3633	0.13181	-1.4051	-0.96622
1	-2.7634	0.41078	-0.51466	-2.6572
1	-1.0107	-0.54994	-2.0259	-1.5433
1	-1.1111	-0.31466	0.10532	-2.0389
1	-0.7771	0.98917	-1.5276	-2.6921
1	-0.974	-1.0699	-2.744	-0.64552
1	-2.5457	1.6164	0.59971	-1.9473
1	-0.95935	-0.66421	-1.9423	-0.79615
1	-2.1153	-0.29986	-0.3904	-0.96665
1	-2.8049	1.2951	0.64441	-2.0192
1	-1.444	0.55323	-1.1265	-2.1234
1	-3.5465	0.76477	-0.76166	-2.2313
1	-0.82938	-1.0369	-2.1067	-0.07672
1	-0.72541	-0.76861	-0.92552	-0.75368
1	-2.2727	0.52709	-1.8383	-1.3739
1	-1.0737	-0.87157	-1.5174	0.068162
1	-2.2505	1.1512	0.26352	-1.2881
1	-1.0419	-0.6687	0.22539	-1.1179
1	-2.117	0.96617	-0.61274	-2.5386
1	-0.30947	0.094744	0.23373	-1.4754
1	-0.043916	0.50599	0.90318	-1.4742
1	-1.0731	1.4456	0.41726	-2.6116
1	-1.0613	-2.0935	-1.6722	-0.67037
1	-0.73112	0.74247	0.2225	-2.1315
1	-0.86617	-1.1501	-0.54627	-0.037318
1	-1.7659	0.70761	0.28649	-2.4869
1	-1.1734	0.57863	1.605	-1.1948
1	-2.053	-0.16232	-2.9239	-1.1832
1	-0.66404	-0.47938	-0.39711	-0.29479
1	-1.5824	-0.70494	-1.6421	-0.7682
1	-2.4628	1.2515	2.2515	-1.5893
2	-0.80117	1.6846	0.98562	3.5946
2	0.25743	1.1377	1.1268	0.95862
2	1.1462	0.8179	-0.13474	1.6645
2	0.2481	1.2962	0.42431	0.59981
2	-1.0835	2.1674	1.9141	1.9969
2	0.39704	1.1498	1.2914	3.1259
2	-0.029889	1.4087	1.6281	2.4833
2	-0.0063685	0.7728	1.569	1.174
2	-0.023365	1.9562	1.6208	2.7847
2	-0.78729	2.0776	0.47215	2.1161
2	-0.25872	1.1302	0.33116	2.4205
2	0.4002	1.159	0.60334	0.79037
2	0.5257	1.4793	1.3066	3.8173
2	-0.37568	1.2759	2.7506	1.7709
2	-0.81344	1.3363	0.15081	0.57472
2	-0.1848	1.6369	2.1483	2.6103
2	-0.17131	1.0033	0.73296	1.4025
2	-0.17308	1.1012	0.9365	1.4765
2	-0.049904	1.5681	2.8445	3.6652
2	0.24837	1.4409	0.89281	1.6315
2	-0.23691	0.98902	1.3477	0.80943
2	-0.44593	2.0493	3.0349	1.596
2	-1.3956	1.7807	1.1234	2.2321
2	0.30084	0.97986	1.1801	2.0637
2	-0.39452	0.12184	-0.11191	1.8233
2	-0.45775	1.1784	1.4227	1.5954
2	0.061929	1.7807	1.7346	1.8524
2	0.132	0.38161	0.98704	3.2051
2	-0.26458	1.4641	3.1759	3.8862
2	-0.82965	1.5534	2.0289	3.3826
2	-1.2418	2.388	1.9302	3.0023
2	-0.36736	0.84846	-0.60793	0.99005
2	-1.2214	2.9321	2.1874	2.3623
2	-0.81928	1.8864	2.1644	1.7429
2	-0.33489	2.3896	3.0641	2.9088
2	0.53897	0.88345	1.3037	0.044583
2	-1.3583	2.7993	3.5476	2.5499
2	-0.0035452	2.2783	1.3213	2.3466
2	0.060557	1.1261	1.6259	1.0886
2	0.44795	0.6701	2.7983	2.1468
2	-0.1524	0.85087	1.8104	2.2255
2	0.6214	1.3916	0.055028	2.0085
2	0.16572	1.3158	1.8719	1.3448
2	-0.28587	2.628	2.9395	3.0895
2	1.1722	0.98902	0.89989	1.3562
2	-0.30376	0.91112	0.21699	2.2264
2	0.16078	1.3749	0.33437	1.9149
2	-0.52341	2.125	3.0897	2.2759
2	-0.46384	2.0947	0.73314	3.4836
2	-0.1809	1.206	1.207	0.60008
2	-0.08422	1.8188	3.9206	1.7381
2	0.17588	1.199	0.28823	2.8927
2	-0.13272	1.2419	1.5012	2.0286
2	0.12289	2.1807	0.19303	3.4062
2	0.68318	1.3849	1.2092	2.5746
2	-0.040177	0.78192	0.034343	1.4259
2	-0.050391	1.5904	1.7311	2.2659
2	-0.24347	1.3813	1.1614	2.1851
2	-1.2314	1.9574	1.11	1.7403
2	-0.6539	0.86211	2.1286	2.1579
2	-0.48973	1.6734	2.0229	1.2844
2	-0.54496	1.7705	2.4286	2.4455
2	1.0391	0.63476	0.043815	0.85023
2	-0.53845	1.9459	1.9158	1.0479
2	-0.14362	0.48369	0.24303	1.256
2	0.32466	2.1545	2.1431	2.4121
2	0.65861	1.376	0.96335	2.0613
2	0.12896	0.87221	-1.0458	1.7341
2	-0.23817	1.9277	2.019	2.8699
2	-1.5252	2.1468	2.4111	3.1253
2	-1.002	1.5851	1.9513	1.6353
2	0.27616	0.80106	1.6672	1.8804
2	0.011555	1.4205	1.819	1.5895
2	-0.14915	1.4288	0.51964	2.2044
2	-0.101	1.0528	-0.010217	1.7613
3	-0.11967	-0.25111	-0.64409	-1.5029
3	-0.11118	0.079922	0.94178	-1.7129
3	0.84844	0.74881	1.0626	0.60765
3	0.51555	0.22333	0.45587	-1.9253
3	0.22861	-0.0047215	0.0032379	-0.5829
3	0.74315	0.3548	1.6667	-1.5368
3	-0.27768	-0.42459	-2.2771	-3.2983
3	0.469	0.96872	-0.60986	0.12929
3	0.69597	0.5334	0.962	-0.81344
3	0.05529	-0.046894	2.2195	-1.4167
3	0.037529	-0.32567	-0.14961	-0.61224
3	0.41058	-0.058886	0.39738	0.29277
3	0.78181	0.55457	1.6816	-2.9131
3	0.9517	0.5302	0.95097	-0.60803
3	-0.13701	-0.16401	0.74138	-2.9414
3	0.58173	0.048747	-1.8184	0.33919
3	0.11105	-0.078518	-1.65	-0.24018
3	0.43092	0.32126	0.42288	0.12773
3	1.0857	0.68826	0.89892	-1.3813
3	0.86722	0.27718	-1.101	-1.8877
3	0.41653	-0.76281	-0.022515	-3.1426
3	0.043638	-1.0459	0.13326	-4.4218
3	-0.099962	-0.014701	0.023913	-1.5128
3	0.14143	0.21934	0.20044	-0.79685
3	0.36486	-0.37699	-0.64529	-3.2341
3	0.38831	0.4029	1.162	0.83845
3	0.75596	0.99801	1.1694	-0.66416
3	0.0015985	0.16548	1.4467	-0.98106
3	0.62659	0.69562	0.074886	-0.78269
3	0.31352	-0.4191	1.2473	-3.1633
3	0.68139	0.60979	1.045	1.0389
3	0.87257	0.15465	1.1755	-2.3326
3	0.33233	-0.01134	2.5241	-1.0895
3	0.66162	1.3244	2.2988	-0.60401
3	0.42255	-0.19795	0.076173	-1.3312
3	0.65247	0.19935	0.27126	-0.29489
3	-0.04615	-0.78914	-0.16983	-1.4978
3	0.85654	0.622	0.5155	0.41233
3	0.44067	0.76765	2.7382	-0.85218
3	-0.17132	0.16336	1.0986	-0.7851
3	0.98604	0.20316	-0.58811	-0.44347
3	0.23746	0.20193	0.2989	-0.95831
3	-0.48733	-0.67763	0.37497	-3.443
3	0.62378	0.11385	1.0504	-0.36706
3	-0.85857	-1.3118	0.069622	-1.7428
3	-0.00071139	0.057599	1.7179	-1.2126
3	0.55825	0.86463	2.1902	-1.4234
3	0.9113	0.29054	-0.16286	-0.82596
3	0.28202	0.15658	-0.44974	-0.68011
3	0.79098	0.42463	0.98301	-0.74827
3	-0.23923	-0.34313	0.66125	-3.3498
3	0.50626	0.41626	0.9737	-1.7821
3	0.74519	0.86808	2.536	-0.38637
3	0.86139	1.0053	0.88763	0.11412
3	0.45145	0.71459	0.70407	-1.6633
3	0.55354	0.16821	1.788	-1.625
3	0.62774	0.087712	1.1444	-2.0465
3	0.10022	-0.045315	1.5788	-0.57125
3	0.84753	0.70786	0.75683	0.38629
3	0.11913	-0.12739	2.2237	-0.95974
3	0.23865	0.30168	-0.94322	-1.8183
3	-0.17837	0.17194	1.0461	0.07464
3	0.40182	0.024673	-0.095876	-1.8275
3	0.091669	-0.16488	0.027545	0.028733
3	0.91182	1.207	2.0433	-0.39764
3	-1.0723	-1.06	-0.055533	-2.2769
3	0.55344	0.64624	0.45149	0.75861
3	1.3789	0.84947	0.50751	-0.75253
3	-0.18368	-0.56652	1.227	-1.9515
3	0.0039595	0.020078	0.4449	-1.9945
3	0.95181	0.72	1.983	0.53576
3	0.90282	0.21998	-1.7599	-0.62423
3	-0.38289	-0.050803	1.2196	0.4023
3	0.44025	0.42961	0.029858	-1.0243
3	0.73482	0.086726	0.85835	-2.4751
3	-0.14272	-0.33801	0.37206	-1.4882
3	0.27048	-0.058183	1.6204	-0.85322
3	0.37371	0.19106	1.1706	-0.34538
3	0.22404	0.60454	0.84801	-1.4172
3	0.49414	0.034154	0.66336	-0.80218
3	0.13185	0.32225	0.043035	-2.0034
3	0.77824	0.3061	0.084362	-1.1115
3	0.095957	-0.43111	-1.1301	-1.8519
3	-0.40922	-0.49604	-0.033604	-3.5586
3	-0.27254	-0.58835	-0.38385	-0.31383
3	0.31666	0.35888	1.5793	-1.1097
3	0.49903	0.59519	1.0349	-0.68913
3	0.48881	0.22492	-0.9934	-2.5584
3	0.27692	0.16338	1.584	-0.27431
3	1.9937	1.2527	1.6663	0.2846
3	-0.52558	-1.3571	0.26572	-2.6326
3	0.66888	0.49406	1.0532	-0.194
3	0.51985	0.09633	-1.549	-0.63033
3	1.3008	0.94905	1.5401	-0.40576
3	0.47764	0.36928	1.079	-2.0539
3	1.6394	0.9675	-0.14212	-0.33905
3	0.98151	0.70412	2.1248	-0.70617
3	0.34428	-0.33839	-0.32722	-2.2212
3	1.1397	0.58097	2.5029	-1.212
3	-0.049874	-0.1173	0.67506	-1.2328
4	0.10744	-0.95177	-0.45547	0.73121
4	-0.40096	-0.67101	-2.7276	1.2479
4	-0.45216	-0.99001	-2.5364	2.0013
4	-0.58034	-1.8587	-2.4471	2.1522
4	-0.10842	-1.6425	-3.1029	1.9951
4	0.40443	-1.1127	-1.4675	0.90601
4	-1.3791	-1.562	-0.6887	2.0784
4	-1.0089	-1.4076	-1.845	1.9838
4	-0.78219	-0.61947	-1.9922	1.6857
4	0.057868	-1.0007	-0.19819	1.5634
4	-1.4904	-2.103	-2.2505	2.8341
4	-0.78014	-2.3046	-2.5145	3.1391
4	-1.174	-1.8614	-2.636	2.2682
4	0.098506	0.0055975	-1.2523	0.86986
4	0.39185	-1.4051	-4.1162	1.757
4	0.24109	-0.60673	-0.82999	1.003
4	-1.0206	-1.9741	-1.984	2.0294
4	-1.1168	-2.2914	-1.5103	3.3349
4	-1.5334	-2.5445	-3.536	3.7827
4	-1.3717	-2.3544	-4.6174	3.2185
4	-0.83932	-1.5479	-3.0249	2.3524
4	-0.60078	-1.5232	-2.0462	2.4525
4	-1.669	-2.1235	-3.1298	2.4162
4	-0.82535	-1.1885	-2.1024	1.9878
4	0.036877	-1.7198	-1.3109	1.5275
4	-0.10618	-0.72984	-1.6651	1.0629
4	-0.3501	-0.64965	-2.6169	1.3992
4	0.15355	-1.5882	-2.2533	1.4023
4	-0.59205	-1.0717	-2.553	1.5381
4	-1.1976	-2.001	-1.6507	2.7487
4	-0.37204	-2.0672	-2.9098	2.619
4	-0.48775	-1.12	-1.7796	1.0809
4	-1.6896	-3.2116	-4.6169	3.1742
4	-0.62163	-1.3486	-2.8943	1.6131
4	0.74794	-0.65482	-1.5612	0.28171
4	-0.26697	-2.0966	-2.1507	2.1117
4	-2.1309	-2.3034	-2.0784	2.09
4	-0.83482	-1.9533	-3.5058	2.5381
4	-0.9912	-2.3611	-3.369	2.3224
4	-0.3972	-1.2158	-1.4505	2.4702
4	-0.78217	-0.75629	-2.0803	1.3718
4	-0.77066	-1.5833	-2.4436	1.6775
4	0.34084	-0.091394	-2.0901	0.18244
4	-1.7827	-2.5934	-3.3432	2.4055
4	-1.9868	-2.5694	-4.6497	3.0879
4	-1.3711	-2.9752	-2.9293	4.119
4	-0.93365	-0.8765	-2.2528	1.6747
4	-0.39472	-0.93399	-1.8027	1.1986
4	-0.14866	0.10661	-1.3801	0.15529
4	-0.33622	-1.9465	-1.6034	1.4152
4	0.27001	-1.0695	-1.0175	3.5608
4	-0.12534	-0.47796	-2.7829	1.5796
4	-0.75747	-1.1595	-2.0777	0.88296
4	-0.024462	-0.21196	-1.7332	0.31172
4	0.49864	-0.95777	-1.4695	1.4607
4	-0.83254	-2.5485	-3.2178	3.294
4	0.71697	-0.42647	-1.1327	0.88103
4	-1.0788	-1.8948	-1.0731	1.3801
4	-1.1818	-1.9589	-2.0713	2.3329
4	0.027059	-0.93384	-2.6278	1.3699
4	-0.096231	-1.1717	-2.2122	1.2339
4	-0.74635	-2.1973	-2.7624	2.5982
4	-0.4491	-0.76058	-2.0145	1.9099
4	-0.58276	-2.2718	-3.4493	2.9349
4	-0.030944	-0.96354	-1.57	1.0211
4	-0.54659	-0.92948	-1.5291	0.9687
4	0.2044	-1.8389	-1.9021	2.8771
4	-0.39583	-1.2831	-2.4551	1.4328
4	-1.121	-1.9501	-3.8104	1.9111
4	-1.0832	-1.6609	-2.1469	2.0081
4	0.35776	-0.79841	-3.6037	0.8781
4	-0.33749	-0.96466	-1.3429	1.2963
4	0.0065527	-0.77644	-1.5373	1.1184
4	-0.80992	-2.1491	-4.3117	2.8883
4	-0.33102	-1.4151	-1.9418	1.6181
4	-0.03243	-1.3438	-1.6351	2.0743
4	-0.91793	-2.1155	-4.9053	3.3289
4	0.10601	-0.5024	-1.0593	1.2782
4	-0.4818	-1.0474	-2.7596	1.6262
4	-0.2933	-1.7841	-2.9381	3.053
4	-0.67924	-0.082503	-0.22707	-0.24533
4	-0.18768	-1.4196	-2.8671	1.8949
4	-0.64819	-1.0658	-2.2298	1.304
4	0.24544	0.088313	0.027257	0.918
4	0.028044	-1.9059	-2.1117	2.9532
4	-0.99186	-2.0853	-2.5524	3.5947
4	-1.0393	-1.7508	-2.2456	2.4483
4	-0.38593	-0.44916	-0.48477	0.52917
4	-0.52119	-1.3254	-3.2377	2.1339
4	-1.1356	-1.8524	-2.3428	2.3316
4	-0.0022221	-0.68641	-2.4132	0.32555
4	-0.84407	-2.2288	-2.7304	2.1895
4	-0.05627	-0.19056	-0.55668	0.896
4	-0.19514	-1.6245	-2.1192	1.408
4	0.08977	-0.55697	-0.9288	2.127
4	-0.45521	-1.4354	-0.76953	1.3574
4	-1.3616	-1.5363	-3.073	0.82653
4	-1.6047	-2.3622	-2.5221	1.6085
4	-1.0852	-0.93064	-2.8854	0.51594
4	0.20715	-1.2228	-2.4119	0.9889
5	0.77601	-0.55635	0.35056	-0.065978
5	0.89218	-0.25964	0.13917	-0.3425
5	0.84885	0.45831	-1.0176	1.5238
5	1.046	0.2401	-0.71817	1.6159
5	1.283	0.58861	-0.23904	0.17553
5	0.68592	0.448	-0.89877	0.85897
5	0.35571	-0.39339	0.12435	-0.067922
5	0.52895	0.39386	-0.43019	0.39769
5	1.1186	0.46733	-0.92569	0.5018
5	1.2968	0.6055	-0.48271	1.3918
5	0.57755	-0.8033	0.22081	-0.017265
5	0.76962	-0.13582	0.30014	-0.34257
5	0.77277	0.47863	-0.19203	1.25
5	0.021332	-0.97287	0.32143	0.24093
5	0.86991	0.0017202	-0.22518	0.92781
5	0.52432	0.43407	-0.35027	0.42077
5	0.91602	-0.6342	-0.60597	0.2428
5	1.0959	1.0108	-0.92606	1.3647
5	0.44437	-0.80776	-0.1886	-0.55663
5	0.71253	-0.053927	-0.31255	-0.13998
5	0.90069	0.47946	-1.1341	0.39968
5	0.99649	-0.060328	-0.011662	-0.57551
5	0.36844	-0.68708	-0.070819	0.052773
5	0.59762	-0.095316	-0.34417	0.29035
5	1.3619	-0.233	-0.37899	-0.41834
5	0.76983	0.67727	-0.50905	0.79406
5	0.46918	-1.1491	0.082652	-0.78264
5	1.3789	0.69809	-0.29355	0.23709
5	1.2362	0.056085	-0.46188	0.26357
5	0.59521	0.38098	-0.52351	0.32321
5	0.71053	0.53861	-0.70873	0.22798
5	0.72394	0.15422	0.24505	-0.16891
5	1.142	0.58688	-1.0454	0.58044
5	1.0622	-0.038312	-0.59539	0.21168
5	0.82066	0.29477	-0.17552	1.1595
5	0.50359	0.077136	0.16606	-0.21812
5	0.89796	0.48302	-0.78378	0.78068
5	0.73784	0.67189	-0.69385	0.75243
5	0.28346	-0.30233	-0.70822	0.076849
5	1.1861	0.49853	-0.60279	0.64757
5	0.59844	-0.041534	-0.55279	0.93561
5	1.3005	0.14025	-0.12094	0.92895
5	1.1579	0.96191	-1.2784	0.87186
5	0.46031	0.4227	-0.19426	0.97525
5	0.76436	0.31759	-0.060274	0.094235
5	1.1316	-0.14716	-0.33046	0.044235
5	1.0542	0.083109	-0.70396	0.63921
5	0.37204	0.28021	-0.25799	-0.37166
5	0.56138	0.62263	-0.79608	0.48363
5	0.59553	-0.2445	-0.66009	0.12458
5	0.60763	0.74776	-0.71193	0.93956
5	0.64957	0.65732	-0.88814	0.48814
5	1.3336	0.83673	-1.0345	0.7568
5	0.80041	0.46575	-0.34875	0.48815
5	0.75169	0.66412	-1.1526	0.63956
5	0.83488	0.37895	-0.56686	0.42779
5	1.1558	0.12963	-0.36109	-0.23193
5	0.25766	-0.44856	0.17396	0.1256
5	0.51365	0.089496	-0.78792	0.15171
5	1.2099	0.98772	-1.4403	0.73035
5	0.8804	0.37579	-0.4754	0.38786
5	0.66295	-0.34663	0.38066	0.1433
5	1.517	1.577	-1.5177	1.3758
5	0.5747	-0.24856	-0.55894	0.29543
5	1.3762	1.3001	-1.5464	0.60376
5	0.37183	0.07122	-0.25374	0.26252
5	0.99332	0.29161	-1.0002	-0.1161
5	0.71316	0.22972	-1.2013	-0.29195
5	0.9095	0.3099	-0.59147	0.70485
5	1.422	0.54346	-0.99856	0.58987
5	0.88022	0.61973	-0.74429	0.40673
5	1.2264	1.0056	-1.3467	0.67775
5	1.5199	0.69495	-0.39499	0.2808
5	0.76296	0.97874	-1.078	1.0464
5	0.93503	0.43176	-0.2301	0.21695
5	0.6106	-0.22539	-0.13304	-0.21566
5	1.1848	1.0485	-0.43255	0.91449
5	0.97432	0.52629	-0.79543	1.1485
5	0.21192	-0.38802	-0.12589	0.17976
5	0.60627	0.28771	-0.94305	-0.28038
5	1.0119	1.1554	-0.7906	1.0616
5	0.98217	0.45964	-0.86737	-0.083883
5	0.42386	-1.1118	0.74812	-0.29276
5	1.0858	1.0206	-0.62775	0.74426
5	1.3836	0.288	-0.58588	0.14904
5	0.53171	1.0884	-1.5228	0.48436
5	0.51533	0.28281	-0.26411	1.212
5	1.7242	1.8685	-1.1101	2.044
5	1.2743	0.52901	-0.34915	0.27578
5	1.1189	-0.060849	-0.61088	0.69614
5	1.3522	0.71382	-0.70394	0.41283
5	0.82943	0.58094	-0.61581	0.037967
5	0.51421	-0.3797	-0.71005	0.16633
5	0.81884	0.63022	-1.2135	0.56246
5	1.0583	0.62841	-0.57486	0.92469
5	0.9805	0.5367	-0.64668	-0.45526
5	0.81164	0.19568	-0.74506	0.090112
5	0.73363	1.2072	-0.81025	1.5468
5	0.33926	-0.2726	0.27581	0.19008
5	0.98595	0.44073	-0.7379	0.66512
5	0.8586	-0.082995	-0.60363	0.34713
5	1.7838	1.2123	-1.2015	1.0624
5	0.69127	-1.0996	0.67134	-0.81121
5	0.33786	-0.039891	-0.17706	-0.63944
5	0.62987	-0.42667	0.050777	0.67857
5	1.6975	0.83536	-0.80067	1.6505
5	1.661	1.2951	-0.76308	0.4739
5	1.0505	0.56371	-0.96441	0.25726
5	1.0001	-0.020334	-0.06406	-0.080002
5	1.3199	0.49059	-0.26419	0.71732
5	0.65272	0.53282	-1.0571	0.80976
5	0.65931	0.23378	-0.36702	0.38231
5	0.6618	-0.75305	0.26797	0.13563
5	1.1085	1.1911	-0.6709	1.3249
5	0.30887	-0.098974	-0.58008	0.047594
5	1.2451	0.0096754	-0.57024	0.63396
5	0.373	-0.23951	-0.17482	0.064395
5	0.58706	-0.082846	-0.99623	0.41766
5	0.6897	0.1252	-0.67434	-0.08541
5	0.95643	0.7037	-1.1355	0.69034
5	0.8875	0.49367	-0.853	0.47622
5	0.15322	0.31725	-1.1845	0.83162
5	1.126	0.12926	-0.6467	0.16332
5	0.3355	-0.016093	-0.14249	0.11922
5	0.87227	0.27649	-0.80847	0.61274
5	0.39022	-0.27751	-0.39633	-0.69628
5	0.9848	0.45309	-0.63083	-0.31719
5	0.43071	0.37696	0.18255	0.51932
5	1.502	0.78937	-0.52433	0.40112
5	1.2344	0.40856	-0.82802	0.33451
5	1.1564	0.76035	-0.63196	0.057694
5	1.5832	0.61273	-0.41647	0.4961
5	1.0731	0.067725	0.17737	0.37206
5	0.3798	0.042154	0.24551	0.71415
5	0.19018	-0.096759	0.48922	0.73429
5	0.61917	0.17636	0.23299	0.34904
5	1.4516	1.3841	-0.6194	1.3827
5	0.96823	1.2694	-0.74305	1.6849
5	1.3149	1.3221	-0.84957	1.5124
5	0.82907	0.28687	-0.51607	0.39333
5	0.82115	1.0703	-1.1288	1.2127
5	0.30624	-0.37597	-0.42546	0.074616
5	0.57457	0.73409	-0.95561	1.0083
5	1.1165	1.1041	-1.1599	1.061
5	1.2668	0.80655	-0.97598	0.76331
5	0.9394	0.91441	-1.4677	0.97782
5	0.99325	1.4298	-0.96246	1.4191
5	0.94765	1.0634	-1.1779	1.1692
5	0.77273	-0.17367	-0.23729	-0.87498
5	0.59625	-0.29866	-0.72282	-0.13065
5	0.48717	-0.20263	-0.25882	-0.065838
5	0.77689	-0.15324	-0.059098	-0.09962
5	1.3175	0.94197	-1.1978	0.57068
5	0.53332	-0.23722	0.26952	0.31451
5	1.5407	1.1719	-1.2701	0.72158
5	1.4595	0.37628	-1.0497	0.32736
5	1.2354	0.83973	-1.4447	1.1564
5	0.58055	-0.27224	0.08972	0.29442
5	0.16658	-0.037552	-0.3796	0.74372
5	1.7869	0.26378	0.17557	0.17767
5	1.0288	0.65663	-1.0676	0.28005
5	0.85139	0.57661	-1.2106	0.45883
5	0.95359	0.83417	-0.33739	1.4342
5	1.2945	0.61853	-0.32536	0.80646
5	0.058628	-0.44952	1.0306	-0.11286
5	0.95265	-0.015538	-0.22397	-0.165
5	0.79013	0.97347	-0.40434	1.2567
5	0.80058	0.22268	-0.55142	0.18598
5	0.54884	-0.29427	-0.050483	0.1235
5	0.7591	-0.10667	0.39629	0.094149
5	1.5092	0.99904	-0.60155	1.2389
5	1.0983	0.51047	-0.97088	0.21608
5	0.55881	0.19012	-0.58112	0.35322
5	1.2719	0.43166	-0.16126	0.52554
5	0.46385	0.62302	-0.47409	1.4406
