# Supplementary material for: Gene expression trees in lymphoid development
Source: BMC Immunol. 2007 Oct 9;8:25. doi: 10.1186/1471-2172-8-25 (PMC2244641; doi:10.1186/1471-2172-8-25)
Supplement: Additional data file 7 — SIM Datasets. Data sets from simulated MixDTrees. See readme.txt for file descriptions. The first column indicates the true label of the sample. [file 1471-2172-8-25-S7.zip › 4/gen_dag_sim_c5_s500_e408_d10__15__20__20__35_n0.txt]

1	-1.9041	2.6116	-0.48522	-1.8995
1	-1.5605	1.3932	-0.47096	-1.0891
1	-2.0243	1.8989	0.4081	-1.3499
1	-0.65758	1.3953	-0.22557	-1.0615
1	-1.3243	1.1863	-1.1393	-1.0235
1	-1.1305	1.7196	1.3793	-1.2516
1	-1.1566	0.61211	-0.3449	-0.5636
1	-1.5457	0.84019	-1.7763	-0.71034
1	-2.1136	1.3756	-0.99561	-1.052
1	-0.21493	1.196	0.96192	-1.0407
1	-1.051	1.5813	0.57493	-1.077
1	-1.3789	1.3285	-0.53213	-0.99292
1	-1.4328	0.9646	0.13736	-0.82991
1	-1.6748	1.4408	-0.1293	-1.0733
1	-2.9506	2.5328	0.74306	-1.9229
1	-2.3358	2.0329	0.67346	-1.4334
1	-2.6502	1.4713	0.86812	-1.1642
1	-0.60398	1.1001	0.57049	-1.0042
1	-1.0232	1.5749	2.0815	-0.91068
1	-0.92019	1.238	-0.45527	-1.0194
1	-2.3091	1.8468	1.5449	-1.4492
1	-2.2688	2.0678	0.31174	-1.6621
1	-2.478	1.8125	0.037241	-1.4424
1	-2.3807	0.98623	-1.7759	-0.86811
1	-1.8792	2.0083	-1.2667	-1.7364
1	-1.5104	1.5097	1.1459	-1.1227
1	-1.7596	0.1613	0.077258	-0.25194
1	-0.62475	-0.15666	-0.67666	-0.17158
1	-2.6358	2.5629	0.79226	-1.7113
1	-1.2044	2.0636	1.3324	-1.7533
1	-1.5599	2.0527	-1.0214	-1.5543
1	-0.79453	1.7364	1.1966	-1.3148
1	-1.1005	1.8646	0.94052	-1.5266
1	-0.79372	1.3966	-0.17015	-1.1205
1	0.62635	0.43764	0.49349	-0.68625
1	-1.6844	1.6251	3.2576	-1.2668
1	-1.8886	0.74165	0.55746	-0.48037
1	-0.79093	1.2583	0.81716	-0.97288
1	-0.55967	1.5834	2.5673	-1.3494
1	-1.4604	0.91867	-1.1876	-0.84128
1	-1.8117	1.7444	1.1542	-1.1799
1	-0.3208	1.6993	-1.3435	-1.2621
1	-0.54197	0.34889	-0.75777	-0.3892
1	-0.98814	1.102	0.36161	-0.95879
1	-1.249	1.8419	-1.0607	-1.3988
1	-1.3984	2.5113	2.5805	-1.689
1	-1.9434	1.9316	0.99829	-1.5876
1	-0.33938	1.0737	1.0192	-0.83814
1	-2.0055	2.008	1.9952	-1.5148
1	-2.2321	1.4743	0.051877	-1.1472
2	0.43701	-0.65366	-3.6765	-1.1108
2	0.72466	-0.15529	-0.95605	-0.21482
2	0.17747	-0.58318	-1.7906	-1.3015
2	0.46405	-0.35933	-1.6014	-0.91471
2	1.4319	0.48277	-0.017836	-1.7928
2	1.1695	0.16363	-0.72063	-1.6693
2	0.41121	-0.33178	0.2435	-0.99279
2	0.97166	0.30117	-0.68707	-1.8588
2	0.94132	0.060066	-1.5877	-0.71155
2	0.72238	-0.29857	-2.1488	-1.0834
2	0.25661	-0.45726	-2.5127	-1.1911
2	1.1903	0.30747	0.30963	-1.5602
2	0.067717	-0.72097	-3.2517	-1.2038
2	0.47012	-0.5082	-1.8124	-1.4782
2	0.61732	-0.27816	-1.4972	-0.65933
2	0.18262	-0.69708	-1.4132	-0.93972
2	0.17842	-0.87102	-1.0697	0.13632
2	0.15432	-0.91354	-2.2615	-0.88597
2	0.52241	-0.30493	-0.66195	-1.3466
2	0.58161	-0.21598	-3.2112	-1.4456
2	0.27265	-0.32148	-2.1865	-1.1143
2	0.77172	0.21005	-2.9448	-1.8675
2	0.060978	-0.68875	-0.51802	-0.67426
2	0.15575	-0.71812	-3.2496	-1.1678
2	0.24859	-0.49579	-1.6262	-1.0422
2	-0.093184	-0.83763	-2.8002	-0.7989
2	0.024863	-0.699	-1.8519	-1.3445
2	0.65278	-0.22021	-1.7112	-0.78488
2	-0.0274	-0.80736	-2.3143	-0.82451
2	0.53287	-0.27432	-0.92982	-0.70129
2	0.29875	-0.5245	-2.3493	0.054825
2	-0.10742	-0.77591	-1.8537	-0.52372
2	0.48721	-0.52004	-1.7143	-1.0349
2	0.76208	-0.41769	-1.9877	-1.1107
2	1.0813	0.34687	-0.88453	-1.8205
2	0.29177	-0.47464	-1.2934	-0.58899
2	0.41014	-0.46388	-2.2653	-0.87197
2	0.12778	-0.73483	-1.6288	-0.94617
2	0.90149	-0.10837	-1.8458	-1.0905
2	0.43103	-0.61332	-0.99359	-0.52853
2	0.88804	-0.15686	-2.4617	-0.77133
2	0.706	-0.2021	-2.6397	-1.1805
2	0.61282	-0.34629	-0.85738	-1.2828
2	1.1389	0.30633	-0.54952	-2.5125
2	0.33669	-0.57734	-1.1065	-0.90906
2	0.91718	0.12846	-2.2241	-1.7114
2	-0.14305	-0.8422	-2.7877	-0.42049
2	-0.19416	-0.9742	-3.0686	-0.60183
2	0.18827	-0.62942	-1.8402	-0.74498
2	0.4248	-0.43163	-0.84851	-1.175
2	-0.05619	-0.8082	-2.4247	-0.49679
2	0.47413	-0.38254	-0.25108	-0.81283
2	0.35088	-0.59879	-0.85938	-0.71389
2	0.31415	-0.23885	-2.9688	-1.1351
2	0.40295	-0.44561	-1.6157	-0.63398
2	0.67788	-0.21525	-0.4128	-1.3248
2	0.89486	-9.6191e-005	-2.8264	-2.0888
2	0.37974	-0.65798	-1.7149	-0.57512
2	0.58011	-0.23016	-0.74635	-1.323
2	0.3896	-0.52039	-1.2666	-1.0223
2	0.64019	-0.24789	-1.457	-0.78671
2	0.26508	-0.66574	-2.3323	-1.0352
2	0.3569	-0.46084	-1.7946	-0.99018
2	0.22024	-0.66902	-1.8467	-1.1346
2	-0.034776	-0.82776	-2.7219	-0.48995
2	0.65373	-0.051798	-1.3483	-1.5682
2	0.65715	0.081777	-1.1274	-1.3511
2	0.30406	-0.36282	-1.558	-0.39609
2	0.073498	-0.87426	-3.5239	-0.71445
2	-0.16469	-0.79958	-0.68093	-0.704
2	0.72235	-0.41202	-1.9013	-1.0275
2	0.92414	-0.09748	-1.3819	-1.0761
2	0.32006	-0.48582	-0.89828	-1.1457
2	0.33604	-0.82699	-2.3975	-0.85741
2	0.80237	-0.18204	0.16721	-0.65248
3	-0.69672	0.93645	1.17	2.1431
3	-1.0874	0.61724	0.11442	3.3896
3	0.13301	1.3934	-1.6819	2.5225
3	-1.3956	0.63042	0.70299	1.5565
3	0.22574	1.8655	1.0007	2.7566
3	1.3099	2.8857	2.1109	4.5576
3	0.14367	1.3191	1.0469	3.6928
3	0.062551	1.5734	0.1191	3.4386
3	-1.239	0.87257	0.62859	3.177
3	-0.51251	1.4653	0.36271	3.813
3	-0.83009	0.68837	0.94657	1.227
3	-0.92101	0.27838	2.0432	1.5604
3	-1.0867	0.27559	1.6016	1.2874
3	0.67663	2.6908	3.1485	4.5283
3	-0.91282	0.83479	-1.5371	3.414
3	-0.49595	0.89467	0.66436	2.9573
3	-0.2663	1.2502	-0.33783	2.1758
3	0.46802	2.0177	0.28026	2.4181
3	-1.6716	-0.72291	-0.97327	-0.71222
3	0.16781	1.4293	0.052433	3.7089
3	-0.75711	0.097834	0.82472	1.4792
3	-0.13192	1.0803	-0.1117	2.9661
3	-0.85147	0.80771	0.32976	3.4316
3	1.3445	2.0959	-0.11508	2.1003
3	0.68667	2.2343	1.0157	3.2876
3	0.37437	1.997	0.50747	1.31
3	-0.58636	1.9086	1.9377	3.3647
3	1.7892	3.0906	1.6466	3.8524
3	1.5723	2.8637	1.1815	3.5225
3	1.3134	2.3144	2.0026	4.4762
3	2.109	2.7796	0.6212	4.2813
3	-1.463	0.0092714	-0.34494	3.013
3	0.71381	2.6139	2.6926	3.5803
3	-0.27338	1.0646	0.068796	3.0968
3	0.86829	1.6372	0.61315	3.1098
3	-0.19569	1.5195	1.6902	1.6964
3	1.4434	2.2322	2.5295	3.6231
3	1.0638	1.5799	0.42866	3.0854
3	-0.23725	2.0373	3.0148	2.1372
3	0.43918	1.2848	0.019254	3.8063
3	0.47727	2.1376	1.1657	3.5396
3	-0.091974	2.1014	2.5541	3.8868
3	1.0786	2.3255	1.3809	4.063
3	-1.1481	0.21004	-0.056109	2.7391
3	2.0829	4.1075	1.3991	6.3219
3	0.32989	1.6681	2.3281	3.6973
3	0.67351	2.4295	2.3534	3.7416
3	-0.54842	1.1742	0.29344	1.8807
3	0.02887	1.2073	-1.3813	1.7038
3	0.36035	1.5249	0.74953	3.0624
3	0.46962	2.1433	1.6717	3.5374
3	1.5474	2.167	0.40654	3.8585
3	-0.13889	1.1811	-1.2167	2.422
3	-0.17556	0.65354	-0.57213	1.6462
3	-0.20226	1.1974	1.6923	2.705
3	1.447	2.5157	0.6027	2.9216
3	-0.1648	1.4541	1.1215	2.3163
3	-0.47413	0.69871	0.045213	1.4023
3	-0.54057	0.86279	-1.1816	2.4696
3	-0.24222	0.95897	-0.27121	1.8171
3	0.47979	1.6229	-1.1501	3.6012
3	1.0465	2.6638	0.72205	2.5391
3	1.4665	1.9028	0.88442	3.0502
3	1.0366	1.5095	1.2746	2.8239
3	-0.85865	0.22162	-0.85021	-0.14519
3	0.43381	2.0161	0.80661	3.6118
3	0.48699	2.1624	1.2691	3.4552
3	-0.73591	0.56903	-0.63835	2.0949
3	1.1343	1.273	0.18036	2.2845
3	-1.2699	0.46043	-1.8666	2.7802
3	-1.1323	0.86954	-1.0829	3.7068
3	1.4395	2.5015	2.3327	3.1689
3	-0.45274	0.93066	-0.11117	2.2339
3	-0.43786	1.3771	0.46818	3.9342
3	0.43478	1.4836	1.0434	2.7852
3	-0.90734	1.4157	2.0282	2.6708
3	0.75746	2.0442	3.2542	2.9098
3	0.58753	1.8993	0.31132	2.6248
3	1.7325	2.9122	1.3961	3.4815
3	0.13194	1.3223	0.21603	1.2825
3	0.066841	1.2356	-0.23173	2.9169
3	0.079816	0.97123	1.3508	3.2377
3	0.17215	0.82573	0.62498	2.919
3	-0.76013	-0.30154	-0.036197	0.6197
3	0.15317	2.3058	2.1153	4.6671
3	0.72282	2.6656	1.1027	3.8832
3	-1.4023	-0.08912	-0.31724	1.8283
3	0.43892	1.725	0.97613	3.197
3	-0.91064	0.43943	0.0089279	1.3357
3	1.3911	2.5518	2.9541	4.0866
3	-0.70808	1.4645	0.10549	2.98
3	-0.2716	1.7663	-0.15734	2.1564
3	-0.99926	1.1125	1.1304	2.0662
3	0.59312	1.7926	0.2252	3.1151
3	1.1796	2.4225	1.6955	3.4422
3	0.67743	1.7696	1.7472	3.2176
3	1.3745	2.5434	1.1438	5.0427
3	0.023653	0.85826	0.49892	1.9053
3	-0.29177	1.3773	1.0138	1.6992
3	1.026	2.0632	0.15722	3.3172
4	-1.3656	-0.26634	1.6994	0.94647
4	-1.023	-0.032073	-0.00019823	1.6477
4	-1.2105	0.26551	0.16973	1.7601
4	-1.2053	-0.27492	1.7829	1.3875
4	-1.2664	-0.19821	0.7753	0.91793
4	-0.98855	0.32511	0.42168	0.7183
4	-2.2444	-1.4877	0.6906	-0.44282
4	-1.4817	0.94531	1.6275	2.3679
4	-1.2954	0.69736	-0.41234	2.6625
4	-0.77396	1.6929	0.91297	2.4982
4	-1.1113	0.36397	0.56215	1.1642
4	-0.95398	0.45461	0.78364	2.4053
4	-1.6145	-1.2431	-0.39843	-0.48824
4	-0.90299	0.091677	1.7078	1.4827
4	-1.511	0.15952	0.87299	1.8727
4	-1.4699	-0.028473	-0.61906	0.4416
4	-1.5433	0.60835	1.2344	1.7659
4	-0.84616	0.69857	1.7606	1.4991
4	-1.5565	0.037561	0.39388	0.88474
4	-2.2629	-0.82028	-0.62267	0.063261
4	-1.3155	-0.21243	0.38214	1.2618
4	-1.1168	0.038412	1.3317	0.61419
4	-0.88444	-0.084129	-0.79952	0.91839
4	-0.61977	0.053507	2.3692	0.53731
4	-1.0098	0.60971	0.34857	1.1372
4	-1.6734	1.8498	2.1839	3.677
4	-1.1518	0.18515	2.2868	1.9164
4	-1.5773	0.020668	2.0702	1.742
4	-1.2815	1.1519	2.1405	2.021
4	-0.33135	0.84913	2.0341	2.3705
4	-0.92863	0.74711	0.86649	2.2866
4	-1.1865	0.42325	0.16035	1.6814
4	-1.712	0.86808	0.90654	2.3603
4	-0.9603	0.8257	1.7582	1.2576
4	-1.0529	1.2285	-0.10786	2.1421
4	-1.315	-0.10166	0.23477	0.57078
4	-1.0594	-0.017904	2.25	0.65258
4	-0.60332	-0.0074763	1.4802	0.096109
4	-1.8004	-0.60133	1.5876	0.23564
4	-1.6863	-0.88772	0.71441	0.31854
4	-1.4088	1.0098	1.2892	2.5238
4	-1.2694	1.5188	1.4855	2.327
4	-1.6044	0.21714	0.017543	1.0447
4	-1.1848	0.1617	-0.28598	1.4927
4	-1.4386	-0.84127	1.0468	0.49331
4	-1.7391	1.6955	0.98009	2.2969
4	-1.3018	0.35493	3.2743	1.3757
4	-0.75952	1.042	1.3836	1.9279
4	-1.7556	0.65153	2.6469	1.6554
4	-0.97708	-1.1382	1.3873	-0.60036
4	-1.0763	1.2724	1.7282	2.4423
4	-0.76783	-1.2163	0.12782	-0.60092
4	-1.221	-0.77019	-0.77053	0.073619
4	-0.94735	-0.23096	-0.53615	0.61963
4	-0.3846	1.8041	3.3898	2.1012
4	-1.5643	-0.97441	-0.28807	0.41602
4	-1.1434	1.1641	0.87462	2.0874
4	-1.5731	1.2729	1.4581	2.5543
4	-1.4588	1.1088	0.49725	0.90315
4	-0.81293	0.66282	0.26987	2.0064
4	-1.0541	0.37309	2.4762	1.5872
4	-1.4626	0.40768	0.25802	2.0536
4	-1.0715	0.38662	0.90589	0.54824
4	-0.9604	0.84275	1.5082	1.383
4	-1.4965	0.26482	-0.039418	1.7375
4	-1.4447	-0.25325	0.40148	0.72652
4	-0.8822	-0.58259	1.8105	0.3779
4	-1.5404	0.60598	1.6659	1.2984
4	-0.91545	1.4235	2.8656	2.6071
4	-1.3913	0.0805	0.76742	1.2418
4	-1.5845	-0.22699	-0.018468	0.69269
4	-0.96403	0.94774	0.24722	1.5465
4	-1.7485	-0.010595	-0.049712	0.59654
4	-0.87581	-0.46339	-0.74468	0.21244
4	-1.4603	0.42959	2.461	2.0191
4	-1.7491	-0.47342	-0.70588	0.60145
4	-1.8448	0.15608	0.11356	1.1855
4	-1.0079	1.3414	2.0129	2.3492
4	-0.89629	-0.29849	-0.46486	1.2469
4	-1.0115	0.6589	1.6655	1.3527
4	-1.6944	0.31509	2.4911	1.6001
4	-0.62857	0.62054	1.0499	2.29
4	-0.62356	1.3811	1.2485	2.544
4	-1.3333	2.0335	2.2823	3.1667
4	-1.4848	1.686	1.0293	2.796
4	-1.2744	-0.76268	-0.089466	-0.054059
4	-1.2011	-1.3294	-0.7406	-0.43712
4	-1.1595	1.153	1.4772	2.3178
4	-1.2093	1.9358	1.3122	3.2831
4	-1.2394	-0.44069	0.86022	0.88086
4	-0.4789	-0.62764	1.6203	1.338
4	-1.2823	0.008474	0.59645	1.3447
4	-1.439	0.48437	2.0215	1.5664
4	-1.2992	-1.2265	-2.2403	0.25091
4	-1.4718	-0.012163	0.97887	1.019
4	-0.82216	-0.11779	0.46995	0.54826
4	-0.39859	-1.0032	-0.65595	0.030153
4	-0.29667	1.3467	0.9751	1.3318
4	-1.8423	-0.51498	-0.64062	1.0956
4	-1.3057	0.21657	1.498	1.6377
5	-0.82534	-1.4613	2.175	2.4293
5	-0.18867	-1.4705	4.198	4.8843
5	0.40129	-1.7896	3.0712	2.3601
5	-0.053879	-1.291	2.525	3.4382
5	-1.1394	-0.78926	2.4126	3.2018
5	0.13956	-0.73188	2.8123	1.2107
5	-2.3099	-0.20441	0.74026	1.1716
5	-2.2149	0.29958	-0.19428	1.1732
5	1.4462	-2.952	5.0957	2.7815
5	-3.4623	1.4222	0.82166	1.2489
5	-1.2201	-0.051462	0.80058	1.1409
5	-1.5367	1.155	0.81423	0.45793
5	-2.6456	0.65889	1.2365	1.3281
5	-1.4509	-0.67755	2.7342	0.71701
5	-1.5011	0.013624	2.5872	1.6165
5	-1.0839	-1.562	2.9327	2.7339
5	-0.93176	-0.88397	0.9957	3.1775
5	-0.22586	-0.15763	1.5574	1.4112
5	-1.3995	-0.76098	1.9152	1.3738
5	-0.54629	-1.8654	2.852	2.3073
5	-0.41173	-1.9608	2.4587	3.1601
5	0.030896	-2.6703	4.7781	4.907
5	-0.041361	-0.96825	2.6233	1.1867
5	0.93939	-1.8549	1.6903	3.1227
5	-1.6172	-0.24924	2.0024	0.41554
5	-1.7971	0.97422	-0.77526	-0.084252
5	0.97191	-2.0961	2.5783	2.9241
5	0.1362	-0.77157	0.86282	2.6992
5	-0.38739	-1.1793	2.3996	3.2147
5	-2.4899	0.78625	-0.47335	0.0615
5	1.7339	-3.2396	3.9293	5.3518
5	-1.5537	0.11701	1.8189	1.971
5	-2.1743	0.74237	0.94295	2.1409
5	-1.4782	0.12787	2.0208	2.3727
5	0.29979	-2.0915	1.3629	3.0578
5	-1.2521	-0.062998	2.5993	2.2859
5	-1.2448	-0.8938	1.8576	1.3756
5	-1.0599	-1.0117	-0.24631	2.6854
5	-1.8412	0.058991	1.5154	1.1993
5	-0.10203	-0.85075	3.3668	3.1356
5	-1.0192	-0.63405	2.3756	4.0652
5	-0.35696	-1.2627	1.549	2.6058
5	-0.53068	-0.53116	0.99714	1.5317
5	-1.5194	0.45814	1.8278	1.1581
5	-2.3652	0.015223	1.7791	1.8698
5	-1.1127	-0.894	2.0161	1.2843
5	-1.0843	0.21145	1.0316	1.6854
5	-1.029	-0.36578	1.6313	0.79078
5	1.4571	-3.069	5.5596	4.3024
5	-1.3429	-0.30312	1.5871	1.0238
5	-1.9531	0.46798	1.5815	0.71036
5	-2.8507	0.1667	1.1469	2.6651
5	-0.64477	-0.89596	2.0508	1.1624
5	-1.0284	-1.3937	3.8474	1.9564
5	0.87814	-1.8087	3.9241	2.5464
5	-1.952	1.0097	3.0131	0.95056
5	0.11561	0.11595	0.94963	0.93267
5	-2.3009	2.5678	-0.57659	-0.20921
5	-0.67464	-2.0074	2.7993	1.942
5	-0.7508	0.0011564	1.5374	0.7635
5	-0.58453	-1.7532	1.8532	2.6594
5	-0.60577	-1.1182	2.8784	2.6111
5	-0.69808	-1.341	1.2077	2.309
5	-0.27639	-1.7979	3.2021	2.583
5	-1.0665	0.31993	1.4337	1.9632
5	-2.6758	0.060036	1.407	0.88764
5	-1.1816	-2.866	2.7435	4.2198
5	-2.1253	0.52255	1.9291	1.2546
5	-1.4049	0.50338	0.83864	2.9849
5	0.47945	-2.0639	2.6634	3.4471
5	1.0191	-2.3764	3.1838	4.0066
5	-0.14759	-0.58108	2.6185	0.42051
5	-0.20465	-0.637	1.0218	1.4256
5	-0.87667	-0.30987	1.3731	1.6482
5	-0.9562	0.62587	1.1341	1.6475
5	-0.83748	-0.19243	0.52196	1.631
5	-1.3284	-0.38905	2.2992	2.7167
5	-0.66136	-0.97843	2.4239	3.1974
5	-0.5307	-0.47517	1.6176	-0.88595
5	0.60364	-3.2573	5.7064	4.4015
5	-0.87492	-0.47411	1.1414	1.0506
5	-1.5829	0.92378	3.2739	-0.19989
5	-0.37458	-2.7124	1.7712	3.3017
5	0.41138	-2.3533	3.4024	3.8421
5	-2.1932	0.20479	1.6351	1.2209
5	-0.9169	-0.86597	2.4455	1.694
5	-1.1181	-0.022875	1.0855	1.3558
5	-1.1292	-0.67137	2.2548	1.5081
5	-1.4485	-0.15887	2.0602	0.87989
5	-0.61989	-0.46977	0.89941	0.56222
5	0.23708	-3.5639	4.9813	4.8266
5	-0.69977	-0.86043	1.6944	3.587
5	-1.326	1.4791	-0.85847	-0.46817
5	0.90331	-2.4618	3.2101	2.7827
5	0.065671	-1.1287	1.9797	2.4012
5	0.10229	-2.797	3.5598	3.5442
5	-1.2002	-1.273	4.0795	3.0438
5	0.12964	-1.8371	2.3336	3.2171
5	-1.1891	0.42023	1.0953	1.2373
5	-1.9847	-1.3654	2.6425	2.215
5	-0.07291	-1.6977	2.4328	4.3301
5	0.23763	-1.7407	2.5628	3.3776
5	-2.4449	0.070247	0.45966	0.87855
5	-2.3261	0.41808	2.1288	0.68998
5	-2.7434	1.5369	0.91049	-0.13227
5	-0.032496	-0.40029	3.0671	2.0639
5	-1.966	0.5292	0.85562	1.2621
5	-0.67356	-0.58395	1.6358	2.8284
5	0.16181	-0.93292	2.3653	1.8652
5	-1.0093	-1.7205	1.4524	4.3147
5	-2.2013	1.3746	0.93909	-0.50888
5	-1.1051	-1.5893	2.2126	3.2506
5	-1.5725	1.2945	-1.7502	0.69815
5	-1.5119	0.18681	3.2403	0.24852
5	-0.21484	-1.4734	2.5652	2.4281
5	-0.10165	-0.53584	0.99982	3.6614
5	-0.43969	-1.0079	0.33564	2.5349
5	-1.6862	0.023203	0.94637	1.8224
5	-0.35862	-1.3338	2.2408	2.3589
5	-2.0275	-0.6852	1.2276	2.0066
5	1.0073	-1.089	2.8437	1.9259
5	-3.4987	2.5513	-0.54472	0.62065
5	-0.51944	-2.0217	3.2927	3.5969
5	-2.0078	0.53472	0.61898	0.83304
5	-1.4001	1.1932	0.55404	0.28109
5	-0.18375	-2.7127	4.3601	2.7904
5	0.23828	-1.2561	3.0975	0.83385
5	-0.85278	-0.50921	3.03	1.1587
5	-0.47416	-0.4585	1.1168	0.94964
5	0.21891	-0.17681	2.0516	1.6161
5	0.44916	-1.7122	3.1068	3.2175
5	-2.6092	-0.14214	1.3818	2.6249
5	-0.94841	-1.1812	2.5735	3.604
5	-1.0794	-0.62435	2.669	0.67367
5	-2.6591	0.10386	-0.12693	1.6667
5	-0.6256	-1.0159	0.62211	4.1219
5	-2.1252	-0.41956	0.85054	1.6356
5	0.013944	-1.5974	1.6926	3.6725
5	-0.98479	-1.0313	2.3714	2.5502
5	-2.4097	0.98875	2.1235	0.70515
5	0.3454	-1.3807	1.5845	2.9436
5	-1.619	-1.459	2.4158	2.7666
5	1.1391	-2.2265	1.8954	2.9846
5	0.65322	-2.8517	3.6315	4.0725
5	-0.56283	-0.64372	1.9606	3.1578
5	-1.1313	-0.50027	0.94791	2.7156
5	-1.7479	1.0546	1.5014	1.1707
5	-0.63161	-2.4058	2.8465	3.6215
5	0.07899	-0.89948	2.3145	2.0913
5	-0.64103	-1.2283	2.4198	3.2686
5	-3.1229	0.35428	-0.17574	1.3263
5	-0.32852	-1.9949	2.6136	2.9377
5	-0.72752	-0.85037	1.4958	1.0836
5	-0.92425	-1.7588	2.2623	3.2862
5	0.041094	-1.8862	1.16	2.2958
5	0.33001	-0.93862	1.8903	2.9953
5	-1.3989	-0.078697	0.63288	1.542
5	-0.029062	-0.73906	2.6406	3.0867
5	-3.4951	2.2314	-0.08829	-0.64546
5	-2.2184	-0.62496	2.2641	3.5493
5	-1.0134	0.10815	1.8098	0.45796
5	-1.5044	-0.63769	5.3614	1.4708
5	-0.44069	-0.35561	1.7941	1.634
5	-0.90163	-2.0974	3.2888	3.9652
5	0.17328	-0.75091	1.7648	-0.032583
5	-1.2572	-0.51854	-0.15102	2.354
5	-1.6786	-0.29707	2.8978	2.1999
5	-0.36233	0.094243	0.21813	1.6024
5	-0.55893	-2.1501	4.5596	4.4206
5	-1.229	-0.38807	0.079467	2.1146
5	-2.9791	0.58822	2.4271	0.88647
5	0.41561	-2.2417	3.5631	4.4858
5	0.45708	-1.3781	0.82872	3.0237
5	-1.0165	-0.49368	2.9473	2.6253
5	-0.52894	-1.3166	1.9377	1.383
