# Supplementary material for: Gene expression trees in lymphoid development
Source: BMC Immunol. 2007 Oct 9;8:25. doi: 10.1186/1471-2172-8-25 (PMC2244641; doi:10.1186/1471-2172-8-25)
Supplement: Additional data file 7 — SIM Datasets. Data sets from simulated MixDTrees. See readme.txt for file descriptions. The first column indicates the true label of the sample. [file 1471-2172-8-25-S7.zip › 4/gen_dag_sim_c5_s500_e405_d10__15__20__20__35_n0.txt]

1	0.29961	-0.9955	-0.7605	0.51754
1	0.98589	-0.59325	-0.096684	1.4265
1	0.8559	-0.59934	-0.27255	0.69965
1	0.9037	-0.69158	-0.0075654	0.19918
1	0.17787	-1.202	-0.11045	1.4142
1	0.42434	-0.90395	-0.81521	0.091359
1	0.00083812	-1.1319	-0.094181	1.5362
1	0.50629	-0.85225	0.27418	0.34147
1	0.74062	-0.54057	0.57232	-0.050904
1	0.015852	-0.78989	-0.28806	1.2675
1	0.047852	-1.1004	-1.166	1.6472
1	0.15369	-0.91482	-0.99117	1.293
1	0.12625	-1.1468	-0.99457	-0.16794
1	0.094995	-0.99532	-0.9395	0.76524
1	0.2242	-1.0273	-0.67281	0.5196
1	0.63692	-0.77794	-0.24942	0.61018
1	0.54472	-0.92569	-1.1795	0.89179
1	-0.041431	-0.85111	-0.14221	1.1763
1	-0.092874	-1.0815	0.14627	1.5613
1	0.97795	-0.7728	-0.37556	0.83601
1	0.79281	-0.70217	0.48505	1.2241
1	0.58876	-0.83536	-0.68983	0.30178
1	0.49208	-0.99512	-0.73113	0.91267
1	1.2342	-0.56335	0.62013	0.72732
1	0.31663	-0.89778	0.32355	0.81194
1	0.33852	-1.0602	-1.4236	2.0089
1	0.85166	-0.776	0.19969	0.75575
1	0.36734	-0.94634	0.62863	1.3799
1	0.2298	-1.1131	0.58336	1.6322
1	0.75875	-0.79608	-0.39888	1.7511
1	-0.30192	-1.3365	-0.2305	1.8516
1	0.40863	-0.76029	-0.11611	1.0322
1	0.32712	-0.82915	-0.039609	1.1897
1	0.11613	-1.202	-0.24656	0.8497
1	0.36022	-1.0428	-0.81779	0.8137
1	0.98575	-0.62579	0.49474	1.829
1	0.38523	-0.87951	0.74765	0.40773
1	0.27796	-1.1904	-0.3953	-0.12664
1	0.76682	-0.56484	0.74877	0.23156
1	-0.017723	-1.0915	-1.0021	0.97197
1	0.59578	-0.88237	-0.82325	1.6561
1	0.21017	-0.88027	-0.44454	1.1815
1	0.60392	-0.82154	-0.52631	0.65642
1	0.36641	-0.96593	-1.2916	2.0075
1	0.16086	-0.96722	0.015102	0.34836
1	0.52639	-0.99812	-0.33419	1.2002
1	0.11737	-0.98348	-0.42882	0.69066
1	0.35462	-0.79784	-1.1056	0.091605
1	0.26571	-0.88769	0.68094	0.028449
1	0.63088	-0.7048	-0.26052	0.17199
2	-0.90065	-1.5123	1.857	-1.1091
2	-1.758	-2.1288	1.6325	1.6193
2	-2.5217	-2.4863	1.5118	0.82488
2	-1.1805	-2.1265	0.83689	-0.52638
2	-1.6966	-2.746	2.2525	-2.3296
2	1.1727	-0.96534	0.70347	1.0535
2	-0.721	-2.0758	1.1442	0.083361
2	-0.15249	-1.1252	0.98139	1.9895
2	-0.5472	-1.274	1.1589	-1.4322
2	-0.33587	-1.5806	1.4352	-1.0739
2	-1.8695	-2.2778	2.2055	1.3816
2	-0.75989	-1.9296	1.8145	0.90822
2	0.053196	-1.1395	0.7739	-0.61066
2	-1.3135	-1.545	0.84563	-0.53702
2	0.36012	-1.1564	1.9136	0.24439
2	0.5106	-1.3965	1.7384	-0.092378
2	-1.8354	-2.2826	1.5957	0.70983
2	-0.076813	-1.1735	0.75545	1.4534
2	0.24206	-0.57379	1.0017	0.66521
2	0.0097361	-1.0884	0.74984	-0.33246
2	-2.1607	-2.3541	1.6032	-1.1252
2	-1.4035	-2.2309	1.1115	-0.72901
2	0.38342	-0.038716	0.45802	0.95803
2	1.6817	-0.79205	2.1117	0.56528
2	1.0522	-0.60318	1.1765	0.07047
2	-2.2339	-2.7511	2.2236	-2.4876
2	0.4616	-0.81785	0.38755	-0.53431
2	0.004904	-1.5226	0.88469	-0.57052
2	-0.50077	-1.9211	1.5908	0.56674
2	-0.45498	-1.4459	0.73758	-0.16503
2	-1.096	-1.3238	1.292	0.68848
2	-1.004	-2.0349	1.1304	-0.27106
2	-2.3609	-2.6522	2.412	-1.2383
2	-0.70185	-1.4368	1.4838	1.7783
2	1.0448	-0.29044	0.32232	1.4587
2	-0.28942	-1.3593	0.69841	0.17618
2	-2.3149	-2.2688	1.2734	0.41896
2	0.42813	-1.5786	1.7839	-1.4746
2	-0.19145	-1.2511	0.45242	0.52708
2	-1.7968	-2.3877	0.39936	0.37603
2	-0.30614	-1.4772	1.6661	0.16059
2	-0.81401	-2.1435	2.0677	-0.69548
2	0.39379	-1.2911	1.2572	-0.72789
2	-0.86477	-1.369	1.6218	-0.18819
2	1.3245	-0.28942	1.1618	-0.035398
2	1.4289	-0.42321	1.0077	-0.52959
2	-1.2849	-2.3998	1.6137	-0.294
2	-0.81152	-1.9414	1.6998	-1.0973
2	-1.4096	-1.9908	1.8808	0.32796
2	-0.79956	-1.5408	2.028	0.8326
2	-0.72666	-1.6578	2.0006	-0.87775
2	-0.53864	-2.115	1.2261	-1.024
2	0.33427	-0.79982	0.91305	1.0254
2	-0.49111	-1.208	1.7262	1.5779
2	-1.1549	-1.8376	2.3821	0.53992
2	-0.90117	-1.2733	0.74546	-0.62646
2	-1.0616	-1.5893	0.97686	2.3507
2	-1.5674	-2.3132	1.5901	-0.90114
2	-2.5202	-2.9848	2.4256	0.5782
2	0.98159	-0.22991	-0.70245	-0.10737
2	0.13727	-1.4486	0.89756	-0.016421
2	0.080879	-1.0814	0.51248	-0.02412
2	-0.32129	-1.6338	1.2585	0.6885
2	0.27065	-0.70416	-0.1321	0.26163
2	-0.91601	-1.9215	2.2023	-1.8636
2	0.04599	-1.7059	1.3575	-1.1793
2	-3.1423	-2.7854	1.9563	-0.71848
2	-0.14077	-1.2516	1.0133	0.84046
2	0.79719	-1.1807	0.57795	0.11872
2	1.2545	-0.55215	1.2419	1.7953
2	-1.4762	-2.0152	1.0211	-0.35522
2	-0.38862	-1.2678	0.68545	-0.012103
2	-0.38137	-2.0463	1.4711	0.27846
2	-0.58752	-1.6337	1.3851	-0.39657
2	-1.0752	-1.6215	1.4313	0.38426
3	-1.0146	2.144	1.9123	1.7901
3	-0.58225	1.873	1.7649	2.1426
3	-0.080987	1.3721	-0.38715	1.4436
3	-0.099753	1.582	0.63918	2.3646
3	-0.581	1.7542	1.267	1.8434
3	-1.3272	2.1726	0.70929	2.165
3	-1.9751	2.598	2.2985	2.7134
3	-0.027144	1.4658	0.98021	1.8536
3	1.4608	0.75581	1.0749	0.90409
3	-1.7317	2.3633	2.6024	2.4112
3	-1.0847	2.1508	1.4877	2.1653
3	-1.4721	2.1982	2.3082	2.0657
3	-1.4809	2.4142	2.7946	2.4742
3	-0.40128	1.7658	2.2457	1.5635
3	-1.1435	2.2636	3.1119	3.061
3	-0.30972	1.7197	1.6932	2.1043
3	-1.9639	2.4094	2.1967	2.7385
3	-1.9486	2.6302	1.536	2.3143
3	-0.34106	1.6907	1.2387	1.9364
3	-0.26882	1.6788	2.1254	2.8628
3	-1.4394	2.2241	0.69671	2.5204
3	-0.67525	1.645	-0.25802	2.0453
3	-0.8898	2.0235	2.1395	1.7524
3	-0.40654	1.7782	1.1177	2.5699
3	0.59688	1.2822	2.8556	1.2243
3	-0.63147	1.868	1.3378	2.4139
3	-1.4076	2.2582	1.1118	2.2411
3	-1.839	2.4022	0.85261	2.1367
3	0.062744	1.5173	1.5216	2.7189
3	-0.41249	1.7789	1.5791	2.0253
3	-0.42653	1.8343	1.7716	1.534
3	-0.067139	1.5222	1.2672	2.7705
3	-0.012809	1.5904	0.91352	2.1652
3	0.23223	1.3324	-0.0020579	2.1269
3	-0.94593	2.0501	0.79946	2.3735
3	-0.81037	1.9541	2.3595	1.68
3	-1.4634	2.189	1.0853	3.3049
3	-1.5636	2.2494	1.3335	2.8425
3	-1.9456	2.4988	2.5713	2.6824
3	-0.98825	2.0859	3.6429	1.695
3	-0.86204	1.8999	1.5704	2.382
3	-2.0715	2.611	2.1218	2.5655
3	0.22149	1.5884	1.7772	2.2374
3	-0.26365	1.6527	1.6294	1.92
3	-0.36525	1.7062	2.2764	0.98123
3	-1.1402	2.1054	2.5891	1.2182
3	-0.28724	1.6098	0.89927	1.8038
3	-0.78095	1.8457	1.9671	2.26
3	-0.66968	1.809	2.0273	1.6851
3	-1.6509	2.3416	2.7909	2.1779
3	-1.8524	2.3337	1.8791	2.5736
3	2.3963	0.31855	0.83232	1.0377
3	-0.28453	1.6117	0.33176	2.209
3	-0.82192	1.8521	0.90003	2.2273
3	0.050467	1.4311	0.60446	2.271
3	-0.76726	2.0263	1.543	2.6799
3	-0.884	2.0343	1.5549	2.4188
3	-0.33692	1.681	1.0834	1.9504
3	-1.589	2.3239	1.7981	2.0948
3	0.10909	1.4042	1.5263	1.9042
3	-1.1917	2.1087	-0.59576	2.5107
3	0.21859	1.3264	0.28786	1.3943
3	-0.0021006	1.3261	2.2156	1.6511
3	0.052669	1.4922	1.9097	1.9033
3	-0.028159	1.4809	0.63964	1.8879
3	-0.22726	1.7479	1.2625	2.3015
3	0.030348	1.7166	1.328	2.2981
3	-1.1632	1.9628	1.3958	2.6573
3	-0.36583	1.556	0.82891	1.9235
3	-1.1285	2.0932	2.4504	2.271
3	-0.95907	2.0703	0.61899	2.1757
3	-1.2943	2.2218	1.4091	2.6708
3	0.25009	1.4253	0.34642	2.1073
3	-1.7373	2.515	0.097682	3.0994
3	-1.8721	2.427	2.1572	2.2252
3	-0.44156	1.4586	1.9228	1.601
3	-0.74946	1.8386	2.4944	1.4953
3	-1.6242	2.387	1.4087	2.7434
3	-0.93053	1.9395	0.86814	2.3236
3	0.18289	1.4504	1.0784	2.1617
3	-1.6237	2.3121	0.81153	2.7727
3	-0.44191	1.7137	0.7844	2.2942
3	0.3009	1.3522	1.503	2.2798
3	-1.1788	2.0649	2.1144	2.2519
3	-1.7772	2.4844	0.8472	2.2566
3	-0.23726	1.777	2.9889	1.6752
3	-0.30343	1.7175	0.14516	1.3026
3	-1.3563	2.2033	0.90999	2.9946
3	0.24457	1.4048	2.7887	1.7423
3	-0.097115	1.6579	1.889	2.0553
3	-1.1207	2.0781	0.96836	2.1578
3	-0.89226	1.984	2.7244	2.4011
3	0.566	1.2566	0.5453	1.71
3	0.74156	1.0687	1.5378	1.3569
3	-0.77804	1.8811	2.0519	2.6461
3	-1.2342	2.099	0.034194	2.2522
3	-0.90185	1.9384	3.2432	2.3262
3	-0.91202	1.8489	0.4455	2.347
3	0.37173	1.3501	3.0664	1.7144
3	0.078001	1.5219	2.1177	2.3924
4	0.23666	-0.89278	0.40516	-1.1937
4	0.19435	-1.6261	0.93965	-1.5821
4	0.72411	-1.998	1.1318	-1.4886
4	-0.25059	-0.70362	0.87504	-0.89881
4	0.30092	-2.2329	1.3101	-2.0585
4	-0.32271	-2.3574	1.7486	-1.5561
4	-1.5579	1.3116	-0.82495	1.0405
4	0.13721	1.4136	-1.2541	0.31991
4	-0.33716	-0.57874	0.49129	-0.50123
4	-0.090865	0.28707	0.22638	0.28664
4	-0.38604	-0.43608	0.50831	-1.0307
4	0.6071	-2.3957	1.8931	-2.1488
4	-0.42873	-0.17287	0.15549	0.034604
4	-0.18379	-1.2394	1.0549	-0.90139
4	-1.2543	-1.2105	1.0446	-0.76177
4	-0.05789	-0.99544	0.51239	-0.098564
4	0.11543	-1.27	1.1707	-0.29788
4	1.2537	-2.102	1.363	-1.6979
4	0.5661	-2.9116	1.7337	-2.5796
4	-0.99931	-0.89089	0.62856	-1.5211
4	-0.099573	-2.4065	1.7806	-2.4081
4	0.3802	-2.6783	1.8767	-2.0278
4	0.57768	-1.4713	0.83261	-1.9975
4	0.49392	-1.2986	0.67141	-1.2367
4	-0.22946	0.79342	-0.41589	0.24801
4	0.9199	-1.4722	1.1972	-0.87966
4	0.35438	-2.4448	1.8171	-1.9824
4	0.41989	-1.7831	1.0354	-1.943
4	0.86227	-2.688	1.9071	-2.1246
4	-0.336	-2.8076	2.1922	-2.5265
4	0.21767	-0.90772	0.82157	-1.3
4	-0.46287	-0.41249	0.1464	-0.15185
4	0.82734	-1.9059	1.6644	-1.612
4	0.13837	-0.65809	0.67336	-0.84043
4	-0.80674	-0.78102	0.73113	-1.1803
4	-0.26708	-0.84043	0.70635	-0.79967
4	-1.082	0.045172	0.073996	-0.50434
4	-0.0065628	-2.1772	1.6971	-1.7101
4	-0.27359	-1.9108	1.3327	-1.1664
4	0.60888	-3.0744	1.9871	-2.4157
4	1.6547	-3.6381	2.3068	-2.8069
4	-0.63342	-2.3776	2.0509	-2.3292
4	-0.93792	0.33089	0.21422	-1.1
4	-1.3346	0.48165	-0.70003	0.0044152
4	-0.84841	-2.2935	1.2605	-1.8047
4	0.08891	-1.0885	0.9742	-1.4961
4	-0.93812	0.35102	-0.26025	-0.31438
4	0.31496	-1.5404	1.3184	-1.4387
4	-0.68275	-3.0642	2.1132	-2.6135
4	0.5998	-2.5817	1.5793	-1.8766
4	-0.33269	-2.2547	1.4089	-2.1292
4	-0.87711	0.10287	-0.12917	-0.24047
4	-0.73485	1.2857	-0.68993	0.68906
4	1.098	-2.9421	1.5734	-2.9055
4	0.65252	-0.31414	0.029412	-0.7179
4	-0.12065	-1.5879	1.4193	-1.8027
4	-0.78909	-2.3767	1.773	-1.8749
4	0.3543	-0.53072	0.64048	-1.5254
4	0.097703	-0.17492	0.068219	-0.17978
4	-0.24739	-1.9304	1.623	-0.9962
4	-0.42596	0.14953	-0.086615	-1.0186
4	-0.88923	-0.083162	0.073866	-0.47594
4	0.47087	-2.1981	1.3695	-1.7489
4	-1.7615	1.3676	-1.0991	0.61194
4	0.2835	-2.8539	1.8811	-2.739
4	1.6878	-3.069	2.0259	-2.6742
4	0.17879	-1.8058	1.2885	-1.8787
4	1.1569	-0.80083	0.82525	-0.45992
4	-0.62544	-1.4934	1.0403	-1.406
4	-1.4908	-1.8399	1.13	-1.8087
4	0.30664	-1.447	1.3713	-1.9438
4	-0.53012	0.10733	-0.25003	-0.89409
4	0.0014868	-0.46239	0.4035	-0.99097
4	-0.40026	-1.7929	1.5667	-1.1624
4	1.0497	-2.4209	1.637	-2.4884
4	-0.10111	-1.4846	0.9992	-1.2856
4	-0.50022	0.26101	-0.47035	0.53066
4	-2.3598	0.16289	-0.22954	0.3748
4	0.48945	-1.9706	1.6596	-1.7719
4	-0.79265	-1.8922	1.5363	-1.0105
4	1.0156	-3.4764	2.5456	-2.6311
4	-0.37865	-0.27461	0.3069	-0.71523
4	0.46853	-2.7689	1.6464	-1.6743
4	-0.4598	-0.65171	-0.085722	-0.94064
4	-0.34996	-1.2708	1.1131	-1.3677
4	-1.4308	-0.90881	0.88853	-0.79359
4	-1.5761	-0.32613	0.31542	-0.39187
4	-0.48414	-0.68255	0.74734	-1.7282
4	1.134	-1.5549	1.0409	-1.2401
4	0.39148	-3.1281	2.0983	-2.3263
4	0.36892	-0.64511	0.18537	-0.86264
4	-0.15297	-1.2451	0.9583	-0.95869
4	-1.1928	-2.0488	1.1695	-1.8269
4	-1.0267	-0.21704	0.24986	-0.29615
4	-0.35604	-1.455	0.69089	-1.3892
4	-1.6936	0.62147	-0.18148	-0.92975
4	0.013714	-1.1103	0.72862	-1.3095
4	-0.37073	-0.60586	0.62837	-0.9836
4	0.4614	-0.78997	0.89979	-0.55471
4	-1.55	-2.0489	1.1504	-1.3084
5	0.4866	-0.43246	0.80139	-0.033396
5	-0.71499	-0.34725	1.473	0.21683
5	-1.7922	-1.394	1.6791	-0.61033
5	-0.50556	-0.11536	1.8435	0.87988
5	-1.3019	-0.90568	2.0326	-0.19646
5	-1.0682	-1.1979	1.6405	-0.36525
5	-1.4683	-1.6999	2.3835	-1.49
5	0.34609	-0.21395	0.97237	-0.28564
5	-0.67356	-0.63293	1.4542	-0.30054
5	-0.49558	-0.69979	1.5513	-0.6755
5	-1.9272	-2.4296	3.3354	-1.2399
5	-1.3285	-0.95977	2.1748	-0.61838
5	-0.40498	-1.287	2.1644	-0.49296
5	0.62053	-0.6461	2.2948	-0.088711
5	-1.0498	-0.63119	1.3516	-0.55403
5	-2.0013	-1.4953	2.198	-0.5831
5	-1.9748	-1.704	2.8338	-0.82437
5	-1.0775	-1.3248	1.3635	-0.84118
5	-1.6204	-2.233	2.8139	-1.543
5	-0.4766	-0.36916	0.885	-0.027228
5	-0.47169	-1.077	1.6604	0.25786
5	-0.30472	-0.72934	1.9954	0.59779
5	-1.5495	-1.7376	1.9937	0.014087
5	0.94397	-0.13529	1.4501	1.0301
5	-0.25219	-0.33591	1.6875	-0.65374
5	0.2332	-0.35424	0.94547	0.26345
5	-0.46262	-0.54306	0.93215	0.65468
5	-0.23826	-0.83876	2.0069	0.013121
5	-2.1202	-2.4242	2.6586	-0.11138
5	-1.6984	-1.9549	3.1017	-0.12496
5	-1.3096	-1.8964	2.5584	0.21914
5	-0.44728	-0.50235	1.2772	0.64572
5	-0.24791	-0.37695	1.4988	0.62542
5	-0.97739	-1.0326	2.0852	0.096033
5	1.3117	0.364	1.0287	0.088171
5	-1.4526	-2.2869	2.7024	-1.188
5	-0.075062	-0.86117	2.2384	-0.13561
5	-1.1511	-1.0319	2.8286	-0.96924
5	-1.6704	-1.3569	1.9653	-0.35167
5	-0.62187	-0.90306	2.3578	0.069017
5	1.0357	0.3767	1.6769	0.18118
5	-0.84127	-1.2942	2.7934	-0.56676
5	-0.87939	-1.1337	1.9327	-0.89433
5	-0.04619	-0.31152	1.7237	-0.46112
5	-1.6056	-2.1641	1.667	-0.48843
5	-1.8662	-1.904	2.7656	-0.93838
5	-1.975	-2.2613	2.7012	-1.1749
5	-0.28382	-0.4215	1.1316	0.61426
5	-0.035662	-0.35124	1.7798	0.67966
5	0.075579	-0.080368	1.3558	0.97748
5	0.84327	0.18927	1.6713	-0.065366
5	-1.4072	-1.5731	2.4091	-0.7628
5	-1.4458	-1.7027	1.6819	0.2507
5	-0.70811	-1.6151	2.4972	-1.1553
5	-1.6921	-1.6708	2.6667	-0.1627
5	-1.3586	-1.2067	2.4164	-0.58281
5	-0.22349	-0.8834	1.8387	-0.18262
5	-1.1101	-1.212	1.8832	-0.32123
5	0.87625	0.45661	1.0623	1.0987
5	-0.90022	-1.0627	1.6756	0.34051
5	0.57757	0.38238	0.66858	-0.067288
5	-0.86342	-0.80777	1.6451	-0.32271
5	-0.71941	-1.0683	1.606	-0.578
5	-2.205	-1.8843	2.7038	0.44647
5	-1.8414	-1.721	1.4806	-1.0464
5	-0.55137	-0.23506	0.7255	-0.17615
5	-0.88251	-0.2132	1.3516	0.41947
5	-0.62432	-1.5831	1.7029	-1.0331
5	-1.2207	-1.8346	1.6995	-0.54205
5	-0.021425	-0.7296	1.9273	-0.83002
5	-0.4382	-0.63063	1.6767	0.47378
5	-0.90059	-1.1715	2.068	0.13304
5	-1.5602	-0.97161	1.8283	-0.53433
5	-0.99425	-1.1875	1.906	-0.27642
5	-1.827	-1.533	2.414	-0.5598
5	1.0166	-0.68289	1.8739	0.7615
5	-0.056732	-0.58281	0.82577	0.22419
5	-1.893	-1.7758	2.0383	-1.2939
5	-0.44542	-1.1189	1.9428	0.018654
5	-0.8323	-1.6081	2.0844	-0.38123
5	-2.0961	-1.3825	1.8291	0.17186
5	-0.61185	-0.526	2.5587	0.16456
5	-0.93088	-0.793	1.5758	-0.18327
5	-1.6439	-1.827	2.8381	-0.57843
5	-1.8767	-2.3949	2.9086	-1.2597
5	-0.88274	-1.3418	1.782	-0.60314
5	-1.5964	-1.2414	1.8709	0.24997
5	-2.1274	-1.554	2.284	-1.1934
5	-1.2353	-2.1987	2.7245	-0.86374
5	-0.58391	-0.15167	1.702	0.77504
5	-0.98935	-1.1581	2.3787	-0.74659
5	-0.6323	-0.25028	0.7985	0.44389
5	-1.6414	-1.8894	2	-0.41906
5	-0.24856	-0.59563	2.174	0.56681
5	-1.605	-1.8766	1.8856	-1.0101
5	-1.1878	-2.4559	2.3	-1.1511
5	-2.1343	-2.2686	2.2351	-0.96614
5	-0.47549	-1.4755	3.2223	-0.68607
5	-0.25109	0.10189	2.3341	-0.2821
5	-1.1621	-1.4028	2.2108	0.15036
5	-1.2501	-1.6652	2.111	-0.46202
5	-2.2017	-2.0509	2.7234	-0.73191
5	-1.7623	-1.4591	3.4358	-0.1228
5	-1.0753	-0.91993	1.6053	-0.39079
5	-0.55306	-0.64868	1.9928	-0.62308
5	-1.9046	-1.7052	2.0432	-0.17098
5	-1.5674	-2.0545	3.3944	0.12925
5	-1.482	-2.0105	1.7452	-0.90765
5	-2.2355	-2.2291	3.1274	-0.40097
5	0.38291	0.36387	1.2276	0.33765
5	-0.60055	-0.6171	1.2453	-0.53795
5	-0.63844	-1.1138	3.0967	0.15086
5	-0.93903	-1.4513	2.4616	-0.56659
5	-1.4004	-1.7663	1.2485	-1.2752
5	-0.80637	0.23074	1.1099	0.92544
5	-0.73469	-1.1669	1.9952	-0.38403
5	-2.4308	-3.0613	3.2239	-0.4757
5	-0.77836	-1.0193	2.6716	-0.69342
5	-0.64572	-0.54725	2.3154	-0.51004
5	-0.60861	-0.46818	1.535	0.42366
5	-0.39386	-0.50545	1.9797	-0.47505
5	-1.6431	-1.0644	2.2177	-0.68212
5	-1.0279	-1.4251	2.0281	-0.76381
5	-0.30172	-0.81463	1.5807	0.048548
5	-0.92479	-0.9217	1.4476	0.071622
5	-1.0987	-1.2081	2.6308	-0.32914
5	-1.5534	-2.19	2.4945	-1.0051
5	-0.81093	-0.96387	2.6699	0.48875
5	0.15913	-0.53273	2.2729	-0.080952
5	-0.29654	-0.83521	1.2959	-0.26878
5	-0.7097	-0.79084	1.9022	-0.36691
5	-2.2276	-2.5585	3.6226	-1.5877
5	-1.5162	-3.6227	2.6975	-0.7193
5	-2.738	-2.1215	2.3692	-0.51296
5	-0.29486	-1.3602	2.494	0.35287
5	-0.56789	-0.6284	1.2002	0.12379
5	-0.81091	-1.6307	3.2366	-0.7932
5	-1.9984	-1.688	2.2605	-0.41102
5	-0.49784	-0.79639	2.198	0.20009
5	-1.3561	-1.4812	2.3272	-0.73839
5	-1.3147	-1.8076	2.2396	0.067478
5	-0.80383	-1.0817	0.78383	-0.43716
5	0.4621	0.47505	1.3934	0.82121
5	-1.3918	-1.1864	2.6591	-0.8667
5	-2.2476	-1.5368	2.4334	-0.25474
5	-0.92356	-2.856	2.9169	-1.0591
5	-0.15529	-0.20518	1.6108	0.077678
5	-0.85704	-1.6551	2.6728	-0.21757
5	-0.94383	-1.4477	2.5088	0.25655
5	-1.0462	-0.96598	1.771	-0.28123
5	-0.13154	-0.98186	1.9243	-0.27966
5	-1.5103	-2.1469	3.2633	-1.1704
5	-0.058558	0.45779	1.1647	0.5314
5	-0.71289	-0.68916	1.8886	-0.22449
5	-1.9659	-1.5963	2.8151	-1.1231
5	-1.0713	-1.7946	2.6033	-0.77199
5	-1.3599	-1.06	1.8595	-0.68213
5	-0.3416	-0.81447	1.9506	0.65211
5	-1.3317	-1.5053	1.9642	-0.82093
5	-1.2999	-0.83746	1.5811	0.39578
5	-1.5984	-2.1138	3.228	-0.60233
5	-0.30505	-1.51	2.7856	-0.52026
5	-0.53777	-0.74984	2.0503	-0.36763
5	-1.2887	-0.71646	1.82	-0.61649
5	-0.58751	-1.1771	1.6089	-0.34301
5	-0.95279	-1.7293	2.5378	-0.57869
5	-1.014	-0.91143	2.1025	-0.86061
5	-1.315	-1.0584	2.2344	-0.3035
5	-1.8364	-2.3051	2.68	-0.92126
5	-1.1088	-1.9906	2.8065	-0.56446
5	-0.60282	-0.83964	2.0224	-0.2108
5	-0.3093	-0.12454	0.58467	0.44099
5	-1.3727	-1.8841	2.3468	-0.45419
5	-0.3211	-0.49681	2.0766	-0.22985
5	-1.1995	-1.7862	3.0261	-0.39668
