# Supplementary material for: Gene expression trees in lymphoid development
Source: BMC Immunol. 2007 Oct 9;8:25. doi: 10.1186/1471-2172-8-25 (PMC2244641; doi:10.1186/1471-2172-8-25)
Supplement: Additional data file 7 — SIM Datasets. Data sets from simulated MixDTrees. See readme.txt for file descriptions. The first column indicates the true label of the sample. [file 1471-2172-8-25-S7.zip › 5/gen_dag_sim_c5_s500_e509_d10__15__20__20__35_n0.txt]

1	-0.35074	0.42536	-0.2476	-1.0542
1	-0.93388	-1.6986	0.86502	1.6425
1	0.40521	1.0731	-2.8593	-2.9503
1	-0.90863	-0.6993	-0.83707	0.51926
1	0.00093627	0.50612	-1.4793	-0.20885
1	-0.12536	1.0085	-3.3158	-0.62871
1	-0.63847	0.29432	0.039665	-0.0029191
1	-1.2699	0.37961	-2.5744	-1.8777
1	-0.78771	1.4785	-1.0613	-2.6906
1	-0.66427	-0.78475	1.0882	0.61918
1	-0.64592	1.145	-0.97193	-1.5131
1	-0.89795	-0.86597	0.84916	-1.2248
1	-1.8293	-1.7471	0.63075	0.042797
1	-1.5341	-0.67465	-0.4558	0.090756
1	-0.91504	-1.0881	0.45952	0.37413
1	-1.6985	-1.6242	1.0002	2.0858
1	-0.77754	0.57883	-2.115	-1.0617
1	-1.5848	-0.48027	-0.67797	1.2334
1	0.35838	0.42981	-0.28175	-2.5684
1	0.057646	0.19333	0.15325	-0.69732
1	-0.0092831	0.59971	-3.1348	-0.018311
1	-1.2598	-0.20252	-1.5231	-0.20365
1	-1.7005	-0.72585	-0.55083	0.051182
1	-0.72138	-0.30068	-2.0221	-0.42759
1	-0.79037	0.43615	-0.98558	-0.45334
1	-1.7006	-1.4438	-0.050819	-0.15097
1	0.16164	1.6646	-1.0416	-2.2983
1	-1.3658	0.95883	-2.9645	-2.3517
1	1.0502	0.84285	-3.4634	-1.8947
1	0.66989	1.8226	-1.9496	-2.5774
1	-1.2815	-0.52411	-0.95711	-0.023701
1	-0.046469	0.29544	-0.3196	-1.1283
1	-0.35837	2.3416	-3.5915	-3.5051
1	-0.53019	-0.77232	-0.50817	1.2761
1	-1.3242	0.0060054	-0.2583	-0.54945
1	0.27688	0.73491	0.074974	-1.2903
1	-0.89747	0.0061398	-1.6545	-0.79159
1	-0.029019	-0.2943	0.15379	-1.2162
1	-0.21757	-0.42974	-1.3238	0.66707
1	-0.61885	-0.71076	-1.4261	-0.037805
1	-2.0264	-1.6788	1.0021	0.47945
1	0.20508	0.167	-0.73965	-1.5293
1	-0.47041	0.541	-1.248	-2.5056
1	-1.3887	-3.1139	3.1765	3.4114
1	-1.9641	-1.0189	-1.4404	0.2828
1	-0.48044	1.323	-3.0322	-1.7212
1	-0.73391	1.5754	-1.2991	-1.4219
1	-0.19825	-0.0052432	-1.4454	-0.79087
1	-0.077717	0.39607	-1.419	0.33685
1	0.032889	1.0983	-1.6822	-2.4186
2	0.41334	0.67018	0.6969	-1.0151
2	-1.8069	-3.0247	4.2733	-5.5439
2	-0.65527	-3.9789	3.8727	-4.8383
2	-1.0069	-0.40529	0.93137	-0.12744
2	-2.1142	-2.7329	1.6562	-3.5375
2	-1.6011	-1.6276	1.4405	-2.2982
2	-1.2672	-0.93789	-0.16791	-1.3272
2	-2.2798	-2.2317	2.5418	-2.7893
2	1.2784	0.15091	0.69647	-0.90212
2	-1.4267	-3.0012	2.6167	-2.5008
2	-2.1199	-4.1785	3.9452	-4.5946
2	0.97658	-0.9296	0.60393	-1.0485
2	-0.12496	-1.3481	0.64972	-1.5195
2	1.6537	0.24857	0.66251	-0.32516
2	3.6502	1.702	-1.9953	1.4025
2	-1.1448	-2.1656	2.6485	-1.7111
2	0.55378	-0.32354	0.52974	-1.164
2	1.7624	0.88143	-0.0024174	1.2676
2	0.071159	0.12055	0.83083	-0.82963
2	0.51118	-0.98108	0.21765	-2.4109
2	-1.1876	-1.0184	0.90045	-2.0034
2	-0.87357	-0.66383	1.3398	-1.4685
2	1.8247	0.60883	-1.8553	0.76454
2	-1.1596	-3.3739	3.9177	-4.7749
2	-0.28583	-0.010742	-0.91589	-0.84456
2	-1.69	-3.3431	2.535	-4.5036
2	-0.26693	-0.75453	1.7009	-0.64743
2	0.93427	0.22175	-1.2392	-0.69714
2	-1.1773	-1.8566	3.3668	-3.6581
2	-0.35584	-0.30986	0.71817	-1.4072
2	-0.63705	-1.8164	1.6327	-2.3429
2	1.4194	-0.81362	1.5714	-1.5851
2	-0.59132	-3.5174	3.7633	-4.3023
2	0.97481	-0.072415	0.26316	-0.84536
2	0.23935	-0.34591	-0.29256	0.60038
2	-1.546	-2.3995	1.9339	-2.4987
2	-0.63556	-1.0131	0.012717	-1.3254
2	0.40788	-0.12877	-1.3744	-0.43115
2	-0.90618	-2.9156	2.8501	-3.2255
2	1.083	0.26178	0.1009	-0.2529
2	-0.87582	-1.0192	0.44395	-2.2218
2	-1.0478	-2.5604	2.9756	-2.4604
2	1.2194	-0.23273	0.24118	-2.2551
2	-0.49699	-2.4673	1.6463	-2.4844
2	0.76373	-0.7622	0.013516	-2.0785
2	-0.65058	-2.1325	1.917	-4.0809
2	-2.0568	-1.9734	0.93675	-3.5232
2	0.65251	0.62428	-0.29178	0.41281
2	0.24536	-0.29534	0.86463	-0.25808
2	-1.427	-1.9989	3.504	-2.818
2	-0.24766	-0.74042	1.6601	-1.2604
2	-0.22919	-0.63849	0.17159	-0.78858
2	1.2662	0.13818	1.0151	0.10928
2	-0.79948	-1.5918	1.7352	-3.5591
2	-0.78966	-2.6006	2.8992	-2.279
2	1.2891	-1.1922	0.05737	-1.8796
2	0.58182	-0.051447	0.045366	0.17698
2	0.12334	0.025526	-0.4181	0.42816
2	0.28645	1.551	-1.0576	-0.34047
2	-1.9997	-3.0059	3.1666	-2.7547
2	1.1047	0.7827	-1.8389	0.48997
2	1.3034	1.5193	-2.1645	1.7147
2	-3.1759	-4.2908	3.727	-4.6339
2	-1.4828	-1.9609	2.7064	-3.156
2	-0.43818	-2.328	2.0528	-2.793
2	-0.72143	-1.0173	1.4086	-0.43976
2	0.73181	-0.5014	-0.054013	-0.62817
2	-1.0765	-1.3727	0.033727	-2.573
2	-1.4792	-1.4948	-0.89962	-1.9784
2	0.090028	0.20083	-1.865	0.53521
2	0.030596	-0.35525	-0.041534	0.48658
2	1.6641	0.11409	-1.002	0.094112
2	0.27181	-0.25715	1.0957	-0.79355
2	-1.3202	-2.9168	1.9211	-2.6755
2	0.27009	0.34366	-0.29066	-0.15408
3	-0.23589	-0.95123	0.5895	0.30309
3	0.51874	-1.7695	-0.7808	-1.0335
3	1.1065	-2.3527	-1.205	0.42235
3	-0.092892	-1.1345	-0.16307	-0.13308
3	0.17316	-1.4681	-0.19491	0.16552
3	0.064699	-1.2182	0.19263	-0.99624
3	0.87342	-2.129	-1.2419	-1.2535
3	-0.046515	-1.198	0.29019	0.12378
3	0.18859	-1.3903	-0.13066	-0.40558
3	1.6644	-2.8882	-1.6591	-2.4526
3	0.36636	-1.6371	-0.54541	0.2381
3	-0.1554	-1.0716	-0.40183	0.75058
3	0.42374	-1.6754	-0.45888	-1.3987
3	0.63549	-1.9069	-0.72266	-0.69121
3	0.76896	-1.9426	-0.83936	-0.59013
3	0.50591	-1.7205	-0.65417	1.2999
3	0.40657	-1.6458	-0.77874	-1.1844
3	-0.020847	-1.1724	0.11513	0.092994
3	0.68721	-1.8996	-1.0127	-0.28793
3	0.65372	-1.9609	-0.8931	0.3835
3	1.3706	-2.6251	-1.1846	-1.687
3	0.78276	-2.064	-1.0309	0.31153
3	0.1504	-1.3654	-0.31356	0.42227
3	-0.14343	-1.1075	-0.11945	-0.086657
3	1.0525	-2.2334	-1.0066	-0.79132
3	0.71317	-1.9616	-1.0215	-0.77308
3	0.45341	-1.6992	-0.3515	-1.461
3	0.5636	-1.8798	-1.2816	0.17931
3	-0.32496	-0.89549	-0.0028582	-0.4574
3	0.76553	-1.9902	-0.75956	-1.3879
3	-0.2596	-0.93556	-0.1639	-0.90505
3	0.3821	-1.6428	-0.45884	-0.93375
3	1.1092	-2.2515	-1.2252	-0.67733
3	0.71622	-1.9684	-0.99447	-1.6217
3	0.54143	-1.8379	-0.47358	0.27692
3	-0.25894	-0.94424	0.18546	-0.24214
3	-0.2239	-1.0992	0.43015	1.5541
3	0.051233	-1.3111	-0.36938	-0.20761
3	0.20231	-1.4025	-0.31662	-0.45978
3	0.60977	-1.8314	-1.18	-1.0801
3	0.52547	-1.7464	-0.26072	-0.25193
3	0.28457	-1.5364	-0.6457	-0.62171
3	1.0355	-2.265	-0.96756	-0.79722
3	0.87368	-2.0691	-1.1136	0.23055
3	0.85313	-2.1068	-1.1569	0.08476
3	0.41039	-1.6541	-0.72329	-0.86329
3	0.1157	-1.3776	-0.42106	-1.6359
3	0.59823	-1.9004	-0.79108	0.036564
3	0.18018	-1.4071	-0.42454	-0.91433
3	0.38619	-1.6416	-0.43665	0.27926
3	1.2483	-2.4565	-0.55655	-1.4684
3	1.3287	-2.5617	-1.2311	-0.62949
3	0.57764	-1.8011	0.2114	-2.505
3	0.63429	-1.8949	-1.0642	1.3584
3	-0.46615	-0.7613	0.55377	-0.15536
3	0.20715	-1.5022	-0.59642	0.3461
3	1.3326	-2.5403	-1.3343	-1.2524
3	0.27051	-1.4869	-0.67985	-0.72724
3	-0.51506	-0.74724	0.3571	0.44514
3	0.90041	-2.1734	-0.29205	0.52587
3	1.6792	-2.8896	-1.8102	-3.3367
3	-0.04676	-1.2029	-0.20624	1.1682
3	-0.38975	-0.87334	-0.024181	0.85635
3	0.95556	-2.267	-1.2735	-0.76123
3	0.34037	-1.6647	-0.047796	-1.6443
3	0.31671	-1.5911	-0.35117	0.32359
3	0.78628	-2.0669	-1.2344	-0.24051
3	1.0461	-2.3095	-0.81617	-2.032
3	-0.27499	-0.99595	-0.11043	0.22491
3	0.93101	-2.1652	-1.1922	-1.0942
3	0.8697	-2.1342	-1.3746	0.53466
3	2.0966	-3.3438	-2.0422	-2.7814
3	0.83792	-2.0377	-0.98109	0.2134
3	0.58932	-1.9259	-0.75674	-2.1227
3	0.37148	-1.6406	-0.85359	0.33576
3	-0.32985	-0.9233	0.38	0.92415
3	0.4766	-1.7039	-0.86766	-1.7864
3	0.77203	-1.9464	-1.0086	-0.083376
3	0.38008	-1.6258	-0.1729	-1.4926
3	-0.095702	-1.2347	0.25895	-1.3269
3	0.80756	-2.1021	-0.68858	-1.5285
3	0.24682	-1.4848	-0.038846	0.73183
3	1.4249	-2.6747	-1.6299	-2.7247
3	-0.27366	-0.96962	-0.11056	1.2208
3	0.1492	-1.3856	-0.081688	0.9465
3	0.4081	-1.63	-0.55784	0.13307
3	1.2214	-2.5108	-1.0429	-2.3478
3	0.42001	-1.66	-0.617	-0.09247
3	-0.13634	-1.0163	0.32986	-0.36938
3	0.1352	-1.3876	-0.14708	0.40865
3	-0.18887	-1.0326	0.18012	0.70342
3	1.8933	-3.2067	-2.3031	-2.5144
3	-0.13195	-1.085	-0.17137	0.29624
3	0.92746	-2.1616	-1.2487	-2.3603
3	-0.21454	-0.9665	0.51343	-0.29933
3	0.41512	-1.694	-0.77347	-1.1482
3	0.087912	-1.3286	-0.30951	0.14144
3	1.2013	-2.4808	-0.83319	-2.1583
3	0.52719	-1.7126	-0.5508	-1.9985
3	-0.32452	-0.91895	-0.2236	0.7407
4	0.74675	-1.1465	1.1902	2.846
4	2.4199	-2.8969	1.8602	3.6186
4	0.29008	-1.2994	0.94952	1.4825
4	1.993	-2.7401	2.0379	2.5061
4	1.2439	-2.4294	2.0184	2.5421
4	2.1485	-2.2672	2.7591	2.2883
4	0.1824	-1.0541	1.0968	1.4279
4	0.85186	-0.51146	0.56471	0.87296
4	0.45006	0.084504	-0.14987	-0.37309
4	0.93397	-0.69636	0.57696	1.3492
4	1.5919	-2.2332	0.84461	3.2157
4	2.1947	-3.0017	3.0141	3.5049
4	0.90467	-1.6733	2.1756	2.6554
4	-0.71484	-0.37323	0.096148	1.4407
4	0.87827	-1.2515	1.0655	1.0012
4	1.0143	-1.4977	1.174	1.3003
4	-0.41562	1.1195	-0.28656	-0.27095
4	2.6599	-3.1597	3.0231	3.6978
4	0.86913	-1.4902	0.9336	2.4445
4	0.95003	-1.4152	1.8418	1.3008
4	1.5505	-1.9744	0.54246	2.6677
4	1.0755	-1.9967	1.3269	1.8552
4	1.4924	-1.6221	1.1211	2.1902
4	2.1691	-3.4916	4.999	3.7359
4	0.72009	-1.8309	1.9305	1.0947
4	0.65574	-1.4739	0.90226	2.0518
4	1.2162	-0.74281	1.864	1.8525
4	0.65589	-1.4006	-0.10859	1.0121
4	0.80751	-1.1144	0.58271	1.6971
4	2.0451	-2.4441	2.223	3.1289
4	1.6155	-3.0071	2.8737	4.0407
4	2.9622	-5.2975	4.6832	5.6265
4	1.4341	-1.9457	2.4843	2.501
4	-0.17966	-0.55438	0.90658	0.74802
4	0.47244	-1.8134	3.2697	2.9833
4	1.5209	-1.7953	1.3003	1.7381
4	0.013491	0.54956	-1.1775	0.69558
4	1.0747	-1.0536	1.2222	1.0486
4	1.5164	-1.8243	1.7887	1.9669
4	1.1789	-0.88285	1.4116	1.5564
4	1.3357	-2.4522	1.8693	3.1085
4	0.20231	-0.47251	-0.10794	1.4199
4	0.70919	-1.2211	1.1101	1.5644
4	0.44679	-0.85635	0.30818	1.1511
4	3.1761	-3.9191	3.9556	4.4523
4	-0.070538	-0.68154	0.7331	0.97568
4	0.88364	-2.0992	0.72263	2.6884
4	-0.95189	0.03709	-0.076901	0.927
4	0.7164	-1.1924	1.5358	0.9706
4	1.6512	-1.0588	0.43151	1.8727
4	0.71563	-1.8995	2.2885	2.777
4	1.3872	-0.41738	-0.34735	1.8998
4	1.1846	-4.1696	5.1177	4.8702
4	1.7787	-2.2916	3.4592	2.9302
4	0.9156	-1.5636	2.435	2.6414
4	1.4394	-3.1626	2.7854	3.824
4	1.1571	-1.7937	1.5591	1.6442
4	0.25119	-0.86818	-0.48823	1.2003
4	1.6701	-0.97327	1.8747	2.4926
4	0.44049	-0.70648	0.62031	0.63173
4	0.87668	-2.1704	2.207	2.1144
4	0.91918	-2.1813	0.79081	2.8135
4	0.70808	-2.1408	0.60986	2.6334
4	0.83153	-1.7382	0.63768	1.8846
4	0.73496	-2.3028	2.6713	1.5811
4	1.1374	-3.2039	3.1089	3.0868
4	2.0524	-3.3488	2.6489	3.0774
4	3.2424	-4.13	4.4466	5.008
4	0.80312	-1.8685	2.2194	1.5531
4	2.1974	-2.0847	2.2135	2.818
4	1.5675	-2.8893	3.5669	2.7004
4	-0.37689	-0.33518	0.88012	-0.09242
4	2.4171	-3.7177	3.2177	4.04
4	1.1764	-1.8311	0.73918	3.52
4	-0.31371	-0.17754	-1.4455	0.42917
4	0.87501	-1.5788	0.44414	3.2214
4	1.2154	-1.6537	0.4208	2.413
4	0.80507	-0.94478	2.098	1.4563
4	1.1492	-1.2148	-0.42877	1.3069
4	0.18588	-0.67095	-0.12985	1.5393
4	1.7672	-2.4656	2.9946	2.2627
4	0.75021	-1.0268	-0.8648	0.56731
4	0.42292	-1.42	0.47585	1.4202
4	2.1701	-3.1397	2.7545	3.47
4	-0.05232	-0.64405	1.2149	1.501
4	0.96495	-1.4969	1.8481	1.9154
4	2.6243	-3.1899	2.9171	4.2318
4	0.60563	-1.2484	1.7524	1.787
4	0.63935	-1.2628	1.2983	1.6943
4	0.9075	-1.2571	-0.17555	1.1516
4	1.3138	-0.37115	0.089153	-0.37609
4	1.8814	-3.8612	5.1994	3.6757
4	1.2681	-2.2453	2.1683	2.3302
4	1.5199	-1.5489	1.741	2.0802
4	1.7992	-2.1504	2.9702	2.4453
4	0.23456	0.20398	-0.77109	1.1495
4	3.1137	-3.1802	3.2905	3.54
4	0.41319	-0.69391	0.36035	0.42023
4	0.39533	-0.83859	0.56951	0.43243
4	1.4525	-2.4163	3.6819	2.5142
5	-1.4586	3.5707	-2.2653	-2.0182
5	-1.2835	2.2549	-1.2541	-2.6819
5	-1.6638	1.9479	-0.33399	0.18956
5	-0.88265	1.2996	0.11344	-0.62087
5	-1.249	2.0238	-0.71167	-2.4583
5	-1.1274	1.9796	0.60608	-0.15247
5	-1.3934	1.6119	0.3966	-0.76127
5	-2.8229	4.2163	-2.3808	-3.6526
5	-1.3352	1.4407	-1.4576	-0.56541
5	-1.9622	2.7705	-2.2608	-0.79986
5	-1.1514	0.95757	-0.89597	-2.5156
5	-1.9942	0.79357	1.6681	-0.050606
5	-2.0703	4.146	-2.5979	-3.0471
5	-0.45972	2.4245	-1.3118	-2.3891
5	-1.9598	3.4186	-3.3199	-2.4501
5	-0.85399	2.0057	0.46519	-1.9111
5	-1.5236	3.5372	-2.8417	-2.2116
5	-2.1421	3.6458	-1.6632	-0.098271
5	-0.75292	2.5831	-0.56957	-2.7153
5	-0.3425	0.41005	1.1901	-0.66996
5	-2.2821	3.1416	-2.747	-2.2248
5	-1.3647	2.3832	-0.93753	-1.7842
5	-1.3593	2.3713	-0.92277	-1.8173
5	-0.93894	4.3285	-2.7805	-3.5761
5	-0.73312	1.8791	-0.74495	-1.5442
5	-1.1138	1.3798	-0.0876	-0.18454
5	-0.6786	2.4029	-1.2532	-2.5238
5	-0.80519	1.2326	-0.18695	0.80797
5	-1.1086	3.7504	-2.7544	-4.3344
5	-2.2267	3.3865	-2.6064	-2.0915
5	-1.5921	4.9373	-3.8309	-4.6473
5	-0.96623	4.2264	-3.0102	-3.4573
5	-1.5905	4.4427	-3.1779	-5.1163
5	-0.73751	3.0234	-1.8667	-2.7327
5	-0.55743	1.7249	-0.023577	0.35068
5	-1.1229	1.6282	0.034202	0.67672
5	-1.4397	3.5019	-3.3003	-2.4408
5	-0.89833	2.1144	-1.7148	-2.3557
5	-1.5735	4.0273	-3.6958	-3.7753
5	-1.0672	1.5619	-1.3231	0.34731
5	-0.55899	3.6801	-3.6974	-2.9781
5	-1.3058	3.5748	-1.5858	-2.0006
5	-0.11861	1.9756	-1.7424	-1.7928
5	-2.0288	4.7691	-2.7608	-6.1852
5	-0.92711	4.9583	-4.9151	-4.1809
5	-1.5258	3.6125	-2.7666	-1.9659
5	0.0031019	2.4541	-2.1173	-2.4456
5	-1.2063	1.828	-1.3641	-1.8908
5	-2.1512	4.234	-3.4333	-3.4426
5	-1.4805	3.636	-2.8292	-0.96771
5	-0.48862	2.1091	-0.79885	0.19912
5	-1.1364	2.3849	0.093371	-1.2336
5	-1.5035	3.4365	-2.7109	-2.1864
5	-2.3915	4.0027	-3.7419	-2.8296
5	-2.1066	3.1968	-3.0264	-3.0759
5	-2.1812	2.1125	-0.53863	-2.6025
5	-1.5969	3.5784	-1.3373	-3.5848
5	-1.9045	3.5977	-3.1252	-4.55
5	-1.2217	1.7721	-0.43033	-1.126
5	-1.3149	3.0323	-2.5335	-2.9935
5	-0.23332	1.7749	-0.86138	-1.0661
5	-1.4561	2.9675	-0.73914	-0.40481
5	-0.48366	-1.0904	2.1467	2.0746
5	-0.38809	1.4108	0.38343	-0.5902
5	-0.96633	4.0847	-2.7362	-2.9847
5	-0.98894	1.6308	-0.37063	-1.0937
5	-1.2726	2.0706	0.010933	0.77239
5	-1.3434	1.3401	-0.52642	0.25636
5	-1.526	1.6351	-0.89591	0.28845
5	-1.6702	2.5076	-1.4551	-0.87047
5	-0.36161	-0.57609	1.383	2.0455
5	-1.8852	2.3355	-1.161	-3.4063
5	-1.8174	1.7867	0.46812	-2.2889
5	-0.32893	3.132	-1.4275	-3.2577
5	-0.20482	1.4043	0.28709	0.27582
5	-1.166	1.9224	-0.30487	-1.146
5	-1.1334	1.5564	0.00098009	-0.91589
5	-2.2042	3.2236	-2.7499	-1.9682
5	-1.5575	3.9705	-3.0879	-2.6316
5	-1.7525	4.8764	-3.8362	-4.7161
5	-2.1746	4.9874	-4.2195	-3.1115
5	-2.3231	3.6618	-1.1988	-2.5925
5	-1.7538	2.3391	-1.2346	-1.1318
5	-1.2944	0.082845	0.55123	1.5581
5	-2.158	1.5663	-0.70392	-2.1716
5	-1.7101	2.6896	-0.48095	-0.039002
5	-1.9289	1.6252	-0.83969	0.060525
5	-1.7533	3.1328	-1.5341	0.29246
5	-0.4362	2.1402	-1.8026	-1.0041
5	-1.9124	6.1041	-5.2686	-4.4968
5	-1.1596	1.5614	-0.019071	-0.11781
5	-1.8198	2.7924	-1.5531	-1.6501
5	-2.3574	2.9012	-1.2269	-2.1829
5	-1.3679	1.4122	-1.3888	0.084931
5	-1.966	4.9181	-3.5012	-5.0029
5	-1.8043	2.8802	-1.8278	-1.2589
5	-1.6637	2.6576	-0.75875	-3.0218
5	0.40622	1.7068	-0.77077	-2.6509
5	-2.1973	4.4108	-3.9555	-4.7301
5	-2.4576	3.7513	-2.2126	-2.6219
5	-2.368	1.5224	-0.030319	-0.15873
5	-3.2928	3.9992	-1.5615	-2.5553
5	-1.3723	2.8211	-1.1398	-2.7534
5	-1.5525	2.3993	-2.3803	-1.04
5	-0.87258	2.6589	-2.8773	-1.0997
5	-1.1788	2.3152	-1.4957	0.36897
5	-0.56126	2.0627	-1.7536	-2.0412
5	-2.6275	2.4251	0.26748	-2.1845
5	-1.442	2.6207	-2.1085	-0.49268
5	-1.1871	2.7612	-2.8141	-1.1469
5	-1.9508	2.6293	-2.089	-4.4893
5	-2.745	3.3269	-2.2221	-4.3364
5	-0.69236	2.6872	-0.86485	-1.3395
5	-2.5184	2.926	-2.3199	-0.33053
5	-2.4333	3.2581	-2.8817	-2.9889
5	-0.64329	2.3052	-1.7937	-2.8217
5	-2.1621	3.2194	-1.3258	-2.2537
5	-0.9358	1.1874	0.91515	-0.67889
5	-1.4128	2.6587	-1.1775	-1.9119
5	-0.96973	2.4563	-1.5911	0.16885
5	-1.0326	2.2133	-1.5041	-0.66057
5	-1.3314	3.0262	-2.7389	-2.6366
5	-2.7071	4.4227	-2.8871	-2.7169
5	-1.3154	2.449	-2.0446	-0.64869
5	-1.8685	4.3977	-4.3875	-5.0622
5	-0.86995	2.9891	-1.3613	-2.148
5	-1.3082	4.3106	-4.1633	-2.9865
5	-1.7442	3.1287	-2.2386	-1.3119
5	-2.3476	4.4648	-3.6903	-4.1089
5	-1.4093	3.0636	-1.7075	-2.6348
5	-0.82529	1.2884	-0.47095	-0.45204
5	-1.6493	2.2258	-1.2909	-1.1663
5	-2.2487	5.8131	-4.1327	-4.4403
5	-1.6781	3.2056	-1.5766	-2.9877
5	-0.89948	3.6079	-2.6143	-2.3215
5	-0.71903	2.1102	-0.84054	0.62713
5	-0.28432	0.27087	2.2579	1.3362
5	-0.57164	2.6734	-1.2304	-0.96072
5	-1.4269	1.3266	0.77381	-0.5379
5	-2.1597	2.3918	-1.4941	-0.93896
5	-1.5812	2.6897	-2.0071	-1.0381
5	-1.0019	2.738	-1.209	-1.4181
5	-0.60934	1.1849	0.32771	-0.32296
5	-2.7487	5.1689	-3.1162	-3.4175
5	-1.0862	3.4312	-2.5428	-2.3248
5	-1.549	2.2353	-1.4123	-3.0701
5	-0.75482	1.6333	0.15164	-1.1175
5	-1.6651	2.5473	-1.6973	-3.0893
5	0.054601	0.015557	0.28634	-1.924
5	-0.69765	1.4868	-1.8015	0.47901
5	-1.5078	4.9734	-4.519	-3.7631
5	-1.2317	3.1447	-0.83476	-1.875
5	-1.8363	0.65741	-0.53099	1.7163
5	-1.4174	1.9016	-1.2121	-0.41916
5	-1.9592	2.4786	-1.9256	-2.3024
5	-1.6878	4.1287	-3.7251	-4.1121
5	-2.4918	5.5141	-4.9931	-3.1539
5	-1.2272	1.8381	-0.55085	-0.95479
5	-1.0576	2.9826	-1.3556	-0.25857
5	-2.1161	4.0234	-2.9138	-1.8966
5	-1.7156	1.6409	-0.84221	-0.58498
5	-1.6742	1.5756	0.20499	-1.2109
5	-1.5845	1.6806	0.32917	-2.423
5	-1.6386	3.0216	-2.2063	-0.7859
5	-0.10421	1.8357	-0.31948	-0.53205
5	-1.2131	3.1394	-0.6674	-3.1299
5	-1.4191	1.6935	-0.89228	-1.2109
5	-1.3613	0.37623	1.3424	-0.29931
5	-1.6969	2.7068	-2.4206	-2.2069
5	-1.3051	2.002	-1.4451	-1.8646
5	-2.4941	3.0088	-1.6261	-1.3026
5	-0.52711	1.9989	-0.58601	-1.0123
5	-1.9943	1.7923	-0.0014155	-1.0559
5	-2.1332	0.79401	1.3543	-0.017104
5	-1.7444	1.2666	0.43573	-1.1841
