# Supplementary material for: Gene expression trees in lymphoid development
Source: BMC Immunol. 2007 Oct 9;8:25. doi: 10.1186/1471-2172-8-25 (PMC2244641; doi:10.1186/1471-2172-8-25)
Supplement: Additional data file 7 — SIM Datasets. Data sets from simulated MixDTrees. See readme.txt for file descriptions. The first column indicates the true label of the sample. [file 1471-2172-8-25-S7.zip › 5/gen_dag_sim_c5_s500_e501_d10__15__20__20__35_n0.txt]

1	-0.40959	1.7175	2.0534	1.1641
1	-0.31345	2.0941	0.716	0.36839
1	-0.65955	2.2885	1.0167	1.3165
1	-0.40999	1.9994	1.1037	1.0233
1	-0.69167	1.9881	0.90869	-0.069259
1	-0.25072	1.5179	0.14171	0.055706
1	-0.33078	1.7188	0.99633	0.73283
1	-0.27271	2.0316	1.0792	-0.44806
1	-0.66674	2.1537	0.94195	-0.036581
1	-0.42547	2.2137	1.3273	0.31335
1	-0.75019	2.362	1.8188	-1.0538
1	-0.96858	2.7629	0.72408	1.666
1	-0.20965	1.6576	1.3683	0.51546
1	-0.0034911	1.9622	1.058	2.7013
1	-0.43049	2.0616	1.4114	0.88632
1	-0.061678	1.5585	0.50296	0.17907
1	-0.10951	1.3352	0.92402	0.70699
1	-0.41991	1.828	0.91025	1.8061
1	-0.47318	1.5521	0.88646	-2.6599
1	-0.37673	2.2198	0.52549	0.54268
1	-0.55317	1.911	0.58012	1.0469
1	-0.70465	2.2031	0.9687	1.82
1	-0.17689	1.8691	0.47802	-0.21271
1	-0.82502	2.232	1.17	0.1594
1	-0.17307	1.4491	0.81556	0.46312
1	-0.62654	2.2201	2.2037	0.16637
1	-0.22308	1.8581	0.37777	-0.15372
1	0.3219	1.1285	0.80257	0.032278
1	-0.24918	1.6609	0.59699	1.0231
1	-0.42872	2.0018	0.50943	1.6568
1	-0.19666	1.4879	1.2918	-1.185
1	-0.22493	1.8111	0.24631	0.99322
1	-0.11838	1.8687	1.6303	1.3779
1	-0.65203	2.0295	0.767	-0.28118
1	-0.54271	2.2081	0.045507	0.75093
1	-0.39639	1.6676	0.4433	-0.1896
1	-0.079546	1.6592	0.43188	0.53692
1	-0.50785	2.2392	0.30199	-1.5243
1	-0.50324	2.1176	0.7295	3.2562
1	-0.42154	1.9427	0.96594	0.14521
1	-0.37186	1.8175	0.8272	1.1039
1	-0.35324	1.9119	0.93852	0.62853
1	-0.74487	2.1926	1.1282	1.1176
1	-0.42668	1.7261	0.59222	3.2679
1	-0.59838	1.8485	0.094815	1.7016
1	-0.20514	1.7348	0.99711	-0.072904
1	0.042032	1.3668	0.34774	0.42185
1	-0.65493	2.0079	-0.11156	0.056113
1	-0.83184	2.292	0.38779	2.0668
1	-0.56808	2.2585	0.87237	0.34155
2	-2.1117	0.37544	0.61923	-1.0266
2	1.5493	-4.182	-5.7423	-6.2697
2	-0.61598	-0.021293	-1.156	0.9247
2	-2.476	1.4616	0.14513	1.7822
2	-1.8212	-0.0074113	-1.2985	-0.68131
2	-1.4297	-0.094747	-1.5801	-0.86282
2	0.3608	-1.8775	-2.4387	-2.2566
2	-2.4678	1.6962	0.54552	1.3145
2	0.21483	-2.1755	-2.8854	-3.1468
2	1.9223	-4.0944	-4.8439	-2.3625
2	-0.1156	-1.4285	-2.6666	-3.3328
2	0.44665	-2.0205	-3.1201	-1.8941
2	0.16203	-2.4682	-3.4819	-0.43471
2	-0.29645	-1.1465	-1.9889	-2.3945
2	-0.11148	-1.8133	-3.1475	-2.171
2	-1.1063	-0.71829	-1.7557	-0.30069
2	1.2596	-3.0111	-3.7107	-2.7193
2	0.25447	-1.103	-2.7612	-1.5956
2	0.64269	-2.6021	-2.8303	-2.5544
2	-1.7225	0.15117	-0.87379	-0.29286
2	0.069567	-1.3263	-2.315	-1.5619
2	0.14542	-1.97	-2.4483	-1.6308
2	0.91668	-1.8041	-1.9849	-1.8363
2	0.33327	-1.8514	-2.8147	-2.0212
2	0.54626	-2.2098	-2.5017	-0.987
2	-1.2605	0.2491	-1.2643	0.62121
2	1.2508	-2.3398	-4.7432	-1.7709
2	-0.19309	-1.8492	-3.4488	-2.4761
2	1.508	-3.9649	-4.6593	-4.3902
2	0.66441	-1.815	-3.6606	-2.2109
2	-0.21825	-1.5887	-2.8029	-2.1912
2	-0.27196	-1.1766	-2.8827	-2.2542
2	-0.80257	-0.69104	-2.2972	-0.81373
2	0.5944	-2.2756	-3.2661	-2.7715
2	-0.19034	-1.2059	-2.2534	-0.70283
2	0.66271	-1.9843	-3.5697	-0.84421
2	-1.2709	-0.096648	-1.5067	-1.958
2	0.38891	-1.9551	-3.9251	-2.7899
2	0.49619	-2.954	-4.2912	-3.681
2	-1.1615	-1.3372	-2.4027	-2.3643
2	-0.92789	-0.62401	-1.8838	0.36094
2	-0.44252	-0.58323	-0.56139	-0.52556
2	-0.20369	-1.7332	-3.1512	-1.2183
2	-1.3845	0.253	-0.47446	-0.43021
2	0.53807	-2.3268	-3.3465	-2.7228
2	0.10027	-2.0473	-3.0443	-2.2991
2	-1.3284	-0.69521	-1.4925	-0.077919
2	-1.083	-0.35963	-1.1172	-1.7759
2	-1.9085	0.45913	-0.93636	-0.61769
2	-0.034041	-0.64051	-1.683	-0.76227
2	0.51717	-2.0724	-3.2676	-3.0751
2	-1.079	-1.4577	-2.731	-1.5181
2	0.52791	-2.0024	-3.475	-3.0633
2	0.55729	-2.7804	-3.8224	-1.8709
2	-1.5401	-0.38588	-1.021	0.012705
2	0.65686	-2.4432	-3.5085	-2.8901
2	0.5297	-1.5095	-2.7819	-0.9675
2	-0.24155	-1.7825	-2.2862	-3.2824
2	-0.090943	-0.99505	-2.0845	-3.0939
2	0.16623	-1.0954	-1.6307	0.74088
2	0.21575	-2.7403	-4.4741	-4.5698
2	-0.8039	-0.81092	-1.7414	-1.4171
2	0.04425	-1.5021	-2.7473	-1.0169
2	-0.90175	-0.73053	-1.0372	-2.5613
2	-0.80799	-0.69605	-2.0794	-0.62802
2	-2.0557	0.22654	-1.0854	1.055
2	0.91068	-1.8193	-3.3758	-2.2146
2	0.83337	-3.0295	-4.4333	-3.1854
2	0.085623	-1.2209	-3.4283	-1.5
2	-1.2936	0.32556	-0.52404	0.67583
2	-0.89001	-0.12485	-1.9111	-1.2442
2	-0.23701	-0.65796	-1.196	-0.47085
2	-0.7729	-0.95083	-1.0836	-0.85654
2	-0.78746	-0.078407	-1.2079	-0.49941
2	-0.95361	-0.55051	-1.6088	-1.4479
3	0.57449	0.87836	-0.24722	0.2811
3	-0.55127	-0.85986	1.4862	-1.1321
3	0.3384	1.0782	-0.22048	2.9422
3	0.95325	2.1006	0.29408	1.2629
3	-0.1816	-0.099017	-0.14918	0.54257
3	-0.91591	0.57269	0.20049	-1.1488
3	0.17656	0.64995	-0.0042154	1.6712
3	0.019269	0.45066	0.3756	1.8918
3	0.27254	0.29641	-0.55094	0.91848
3	-0.11211	-0.017585	0.49727	-2.577
3	-0.025628	1.0464	-0.3656	2.1238
3	-0.47113	0.047049	0.91231	-0.051189
3	0.59206	0.5684	-0.69127	0.98021
3	0.042289	1.5439	-1.4816	0.16922
3	0.17174	-0.75201	-0.12612	-1.8173
3	0.010356	0.75643	1.2653	1.3086
3	-0.42026	0.21404	-0.34963	-1.1187
3	0.42974	1.3274	0.10015	0.53173
3	0.10601	0.81484	-0.27463	-0.19522
3	-0.56382	0.27896	1.6403	-0.4206
3	-0.0001485	-0.2965	1.9687	-0.10781
3	0.65535	1.1278	0.45328	2.1614
3	-1.1045	-1.1293	3.1842	0.71549
3	0.058688	-0.1319	-0.17613	-1.1322
3	-0.36535	-0.18742	1.4442	1.1562
3	0.47374	0.68784	0.31773	0.13855
3	-0.36272	-0.20909	0.18194	-1.3699
3	1.0194	2.3545	-1.1703	1.5136
3	0.41201	0.72302	0.045998	3.6556
3	-0.37804	0.87902	-0.22761	1.0716
3	-0.12107	0.66747	-0.079059	1.5551
3	-0.51588	-0.49207	0.38833	-1.3332
3	0.50605	1.584	-0.66031	-0.15171
3	-0.14329	-0.25445	1.3175	0.055884
3	-0.25872	0.26827	0.97292	1.5613
3	0.75996	2.0435	-0.43396	2.0465
3	-0.023131	0.1453	1.0114	1.1124
3	-0.040095	1.1084	0.14361	2.2865
3	-0.3793	-0.28767	2.1685	-0.11395
3	0.63253	1.4929	-0.67633	1.8572
3	0.82875	0.65268	-0.50574	2.034
3	0.57181	1.2041	-0.039201	0.37525
3	0.19419	0.26901	1.2047	-0.69011
3	-0.58102	-1.2659	2.226	-1.55
3	0.018185	0.37609	-0.45472	-1.0241
3	1.8297	2.9276	-2.4822	3.3123
3	0.089728	1.3137	0.92601	0.70788
3	0.32017	1.1558	-0.12215	0.82863
3	0.77765	1.3281	0.83985	1.7245
3	-0.11636	0.956	1.0284	1.3366
3	-0.1384	0.39682	0.82713	0.53529
3	-0.62639	0.14432	0.40145	-0.54513
3	0.77553	1.2227	-0.19557	1.7969
3	-0.80012	-0.61494	2.5452	-0.58417
3	0.3338	0.94013	-0.14642	2.5034
3	0.26058	0.81918	-0.83318	1.7254
3	0.13923	0.97507	-0.28212	-0.7412
3	-0.78049	-0.058128	0.9276	-0.73522
3	-0.27481	0.65301	1.1974	-0.056788
3	0.10649	1.1494	0.14248	0.4358
3	0.12442	-0.83739	3.341	-0.83319
3	0.77317	1.4143	-1.7458	1.6618
3	0.16921	0.7393	-0.4095	-0.39577
3	0.16359	0.32642	-0.2042	0.37357
3	-0.097473	0.33528	1.2649	1.1276
3	-0.29671	-0.38592	0.34249	-1.1679
3	0.14171	0.76163	-0.28623	2.3451
3	-0.30687	0.35462	1.8839	0.38397
3	-0.2154	0.26242	0.73569	-0.98069
3	-0.053825	0.63408	-0.672	-0.013735
3	-0.61229	0.13362	1.9293	1.6265
3	0.082635	0.8984	-0.51201	0.83552
3	-0.6645	0.41457	1.7739	-0.55445
3	-0.23266	0.69394	0.3698	0.50506
3	-0.19198	0.49306	-0.097105	0.088495
3	0.032371	0.76888	0.17566	0.67658
3	0.36959	1.8046	-2.1479	1.7349
3	-0.85276	-0.38408	1.7636	-0.24213
3	-0.59823	-0.096804	1.0312	0.46181
3	0.26399	0.064361	0.76872	-0.17826
3	0.16048	1.4899	-0.80227	3.7588
3	0.46934	0.94132	1.634	1.5033
3	-0.15159	1.295	0.0013847	1.5275
3	0.65029	0.47301	0.46714	1.7019
3	-0.23103	1.065	-0.163	1.0969
3	-0.52559	-0.25284	2.0144	-0.7501
3	-0.43109	-0.17882	-0.26775	0.015519
3	0.51736	1.5286	-0.7456	1.9543
3	0.072355	0.24011	0.90182	-1.2247
3	0.3539	0.6579	-3.0103	-0.86477
3	0.45553	0.2843	0.33729	0.17754
3	1.2034	0.66449	-0.23706	0.40628
3	-0.3436	0.86367	-0.97825	0.93234
3	0.083497	-0.32605	0.73371	-1.6245
3	0.27605	1.5293	-0.4599	0.4548
3	0.27948	0.75985	-1.0284	-0.64064
3	-0.38166	0.64468	0.5669	2.2003
3	-0.20826	0.47363	1.0743	3.1723
3	0.64872	1.0756	-1.2345	0.22324
3	0.46974	1.3481	-0.43124	1.2197
4	1.395	0.094801	-0.31892	-1.9431
4	0.57331	-0.45617	0.92017	0.029864
4	0.074794	-0.87412	1.1489	-0.099157
4	0.050931	-0.7438	1.1049	-0.65214
4	1.1357	0.54741	0.35259	-1.4752
4	1.6007	0.7332	-0.9095	-3.0154
4	0.74051	-0.51126	-0.090569	-1.2663
4	1.9428	0.44731	-1.2265	-2.564
4	0.52001	-0.87029	0.21403	-0.33941
4	1.3382	-0.29943	0.34223	-0.79167
4	1.4816	0.55199	-0.43987	-2.0205
4	1.761	1.0328	-1.3294	-2.0066
4	0.10251	-1.2824	1.4614	-0.22279
4	0.22501	-0.90137	0.73511	-0.9131
4	0.23326	-0.82987	0.60334	-0.76095
4	2.4013	1.1216	-1.6905	-2.7307
4	1.4123	0.31435	-0.93538	-2.006
4	0.64481	-0.54265	0.95273	-1.7528
4	1.9294	1.0538	-0.677	-2.6077
4	-0.70155	-1.538	0.56909	-0.87747
4	0.96956	-0.15095	-0.53517	-1.6148
4	1.0572	0.088777	-0.2682	-1.1761
4	1.3141	0.31241	0.27019	-2.4798
4	0.55542	-0.52815	0.93962	-2.0334
4	2.8983	1.9065	-2.2279	-4.1518
4	0.78681	-0.84054	0.70897	-1.1026
4	-0.87578	-2.1248	2.1616	1.1938
4	-0.71789	-1.7826	2.4032	1.0899
4	-0.75826	-1.9723	1.3284	0.82375
4	-0.48324	-1.3823	2.1498	-0.64323
4	-0.5587	-1.832	2.4462	-0.45622
4	2.0417	0.9645	-1.0671	-1.7448
4	0.4864	-0.74537	0.7208	-1.3987
4	-0.34844	-1.338	1.6564	-0.40181
4	-0.20105	-1.2558	0.23069	0.35553
4	1.8567	0.99074	-1.5997	-2.4889
4	0.33641	-0.7029	-0.58807	-2.5298
4	0.31368	-0.93134	1.8294	-0.034735
4	0.61495	-0.67389	0.61317	-1.2934
4	0.97217	-0.1075	-0.33761	-1.6653
4	-0.28897	-1.3389	0.87739	0.12148
4	-1.1784	-2.1851	1.4349	0.92531
4	0.084594	-0.747	0.97277	-0.89323
4	2.1214	1.2296	-2.0219	-2.0567
4	-0.23608	-0.92729	1.2791	-0.28296
4	0.80418	-0.5595	0.21772	-0.60812
4	0.68429	-0.4706	0.98567	-1.2893
4	-0.35677	-1.2389	1.2819	0.35761
4	0.40936	-0.71027	1.1877	-0.57943
4	0.5508	-0.38194	-0.2147	0.30574
4	0.86645	-0.28876	1.081	-1.5869
4	0.19993	-0.93933	1.5966	-0.02356
4	-0.047269	-1.0114	-0.045539	-1.13
4	0.37164	-0.79875	0.8721	0.094939
4	-0.20027	-1.5694	1.697	0.10163
4	1.7121	0.70483	-0.10668	-2.0057
4	1.7799	0.66884	-0.79292	-1.3241
4	3.38	2.9177	-3.087	-4.6654
4	1.8489	0.30807	-0.37785	-1.3738
4	-0.42544	-1.4007	0.98538	0.084534
4	-0.14073	-1.0725	0.54309	-1.5224
4	0.65281	-0.1254	0.36918	-1.3742
4	-0.40544	-1.5152	1.2115	0.32368
4	1.1508	0.11056	-0.90287	-1.33
4	1.7631	0.76976	-0.69837	-2.3622
4	0.45936	-0.70271	0.28217	-1.021
4	-0.72111	-2.127	2.1929	1.3013
4	1.6579	0.43556	-0.86821	-1.4307
4	-0.15888	-1.5347	1.8174	1.5129
4	-0.39699	-1.5452	1.0946	0.56685
4	0.88347	-0.17565	0.20848	-0.81973
4	0.41936	-0.50666	0.76179	-1.0238
4	-0.64683	-2.0397	2.1584	1.059
4	0.16747	-1.1858	2.107	-0.34961
4	1.4568	0.41087	-0.42306	-1.3505
4	-0.41281	-1.4248	0.7655	0.5966
4	1.0232	-0.2524	0.60511	-0.37417
4	-0.75836	-1.624	1.584	-0.41634
4	0.2959	-0.90647	0.83212	-1.3709
4	0.66794	-0.28701	0.015947	-0.94488
4	1.1863	0.63867	-0.72223	-2.5004
4	-0.1116	-1.0757	0.89669	-0.18896
4	-0.61538	-1.8451	1.9729	0.55722
4	0.75147	-0.091083	-0.62761	-2.4656
4	0.45497	-0.42358	0.12959	-0.28135
4	-1.0796	-2.3263	1.8017	1.1454
4	0.36631	-0.10536	-0.40405	-1.7374
4	1.4129	0.58425	-1.3794	-1.9143
4	0.43096	-0.4255	-0.14184	-0.74716
4	1.3722	0.14567	-0.080509	-1.599
4	-1.4047	-1.8892	2.3766	0.90665
4	1.1789	0.11348	-0.51723	-1.633
4	-0.086478	-1.0922	1.4344	0.64664
4	-0.3415	-1.4138	1.3169	-0.20458
4	0.71711	-0.44295	0.8053	-1.9229
4	1.2707	-0.18436	0.75544	-1.215
4	0.69954	-0.1905	0.65985	-1.3111
4	0.83544	-0.1406	0.88545	-0.74407
4	0.48026	-0.26699	0.9356	-0.66819
4	0.60481	-0.55611	-0.086998	-1.1872
5	1.335	1.3402	1.3767	0.41247
5	0.6574	1.5238	1.3832	0.50148
5	1.7367	2.494	2.6503	1.9831
5	0.20142	0.41514	0.55223	-0.56386
5	0.31643	0.86847	0.72244	-0.42475
5	0.13638	0.6453	0.22074	-0.42388
5	1.0899	1.4847	0.62271	0.050411
5	1.2585	2.0866	1.6783	0.94414
5	1.2435	2.1941	1.5759	0.75911
5	2.3068	2.9491	3.8268	2.7183
5	2.7535	3.3143	3.4335	2.3037
5	0.64417	1.0058	0.46038	-0.17346
5	0.28175	0.31705	-0.46702	-0.5227
5	1.884	2.4047	2.5825	1.2669
5	2.9784	3.7359	3.7794	2.8468
5	0.20757	0.52825	0.36416	-0.10618
5	1.2294	2.1973	2.1425	1.2556
5	1.1056	1.9771	1.3189	0.44835
5	1.4539	1.3165	0.85849	0.2731
5	0.54696	1.1989	0.58159	-0.01926
5	0.90334	1.0263	1.5686	-0.052448
5	1.6991	2.7719	2.245	1.3323
5	1.4291	1.8962	1.2736	0.77985
5	1.0744	1.7312	1.0312	0.5901
5	0.89349	1.9814	1.9726	1.1968
5	0.42892	1.2361	1.1614	0.45458
5	0.35179	1.0685	0.92915	0.19344
5	0.5584	1.9878	1.778	0.98585
5	1.8786	2.7164	2.5551	2.143
5	0.023152	-0.0021037	-0.72321	-1.2586
5	0.18595	0.39	0.21958	-0.77986
5	2.5183	3.1486	3.0885	2.1733
5	1.2246	1.8425	2.1846	0.69069
5	-0.17886	0.5349	-0.23171	-1.0393
5	-0.0052357	0.35677	0.27524	-0.42569
5	2.2567	2.4586	1.7378	1.5767
5	0.92689	1.4563	0.71087	0.090046
5	2.7129	3.4918	3.5194	2.1133
5	-0.9157	-0.33194	-0.18482	-1.2554
5	0.20911	-0.022334	-0.030636	-0.58756
5	0.61125	1.0449	1.5779	-0.015977
5	1.3835	1.5004	1.8375	0.85154
5	2.2839	3.6753	3.507	3.0541
5	1.2932	1.8008	2.1843	0.73777
5	2.3635	2.6654	2.2824	1.5518
5	1.5338	2.0378	3.009	0.81646
5	0.87766	1.2459	1.0696	-0.18666
5	1.0098	1.5697	1.2545	0.71184
5	1.6113	2.5106	2.3788	1.5322
5	1.2495	1.5729	1.4915	0.2377
5	1.6903	1.9166	1.9975	0.6227
5	-0.5391	0.15287	-0.24229	-0.58866
5	1.0376	1.7777	1.6165	1.1394
5	2.0949	2.8279	2.3346	2.4542
5	1.5805	2.091	1.9179	0.95936
5	2.9639	3.5851	3.5871	2.0202
5	3.0498	3.8103	3.9961	2.6977
5	0.51696	1.0638	1.5946	0.0061512
5	0.49235	1.536	0.84714	0.60533
5	3.1316	2.8956	2.4661	2.0446
5	0.34336	0.38881	0.17696	-0.87955
5	-0.098004	0.12602	0.34831	-0.41191
5	0.58444	1.0725	1.095	-0.091231
5	0.48512	1.1761	1.086	-0.20645
5	1.3801	2.0738	1.8484	0.99201
5	1.4739	2.1058	1.825	0.81728
5	-0.57152	-0.11021	-0.30294	-1.0281
5	1.0658	1.6088	1.204	0.38095
5	0.56937	0.88328	0.67669	0.023876
5	2.9113	3.1797	2.7402	2.3022
5	1.7855	3.1346	3.383	2.3699
5	0.00046883	0.89172	-0.18415	-0.12995
5	1.7404	1.7566	1.129	0.85331
5	1.0599	2.1944	2.1492	1.3035
5	0.41408	0.88466	0.023721	-0.24798
5	1.5138	1.8594	1.4272	1.0756
5	2.4451	3.5492	3.4685	2.8895
5	0.76387	1.4587	0.7908	0.82058
5	0.59505	1.2824	1.3077	0.16803
5	0.89863	1.3401	1.0582	0.16554
5	2.4318	2.6576	2.3607	1.4771
5	2.6393	3.1599	2.9773	1.8569
5	2.1455	2.4317	2.1234	1.6386
5	2.3603	3.3938	3.451	2.4227
5	0.75189	1.5909	2.0746	0.90409
5	2.0831	2.3962	2.8035	1.3171
5	1.4564	2.2125	1.5114	1.105
5	2.4303	2.8316	2.47	1.5468
5	1.295	1.3915	0.76837	-0.39912
5	-1.2181	-0.90132	-1.1122	-2.1328
5	1.2808	2.2741	2.196	1.1456
5	3.2116	3.4119	3.1022	1.7953
5	0.93733	1.2864	0.97252	0.28509
5	2.9563	2.9135	3.4513	2.5926
5	1.4142	1.8887	2.3208	1.2943
5	0.059736	0.32122	-0.099271	-0.23607
5	1.3336	1.5833	0.96843	0.57727
5	1.0822	1.6612	2.0056	0.64321
5	-0.90997	0.17089	0.092951	-0.49348
5	0.3701	0.39174	0.02516	-1.0345
5	2.0198	2.6116	1.5322	1.2369
5	1.0691	1.3769	0.64538	-0.18416
5	2.0656	2.4484	2.3397	1.881
5	1.7612	2.5672	2.1089	1.5048
5	2.0236	2.5004	2.7706	1.4737
5	-0.53518	-0.036173	-0.034032	-1.2471
5	2.0822	2.6181	1.9039	1.6045
5	2.4537	2.1554	2.5321	0.63665
5	1.1678	1.7038	1.8135	0.52633
5	0.80166	1.3123	0.88385	0.13788
5	0.76088	1.0021	1.4412	-0.034646
5	0.80961	1.5242	1.4433	0.38179
5	1.4604	2.1298	1.5199	1.4482
5	2.857	3.6529	2.7764	2.683
5	0.87066	1.4379	1.9817	0.016809
5	2.6041	3.598	3.6468	2.5211
5	0.5759	1.0862	0.71742	0.74342
5	1.072	1.541	1.2658	-0.2266
5	1.3883	1.9555	1.9036	0.28124
5	1.9943	2.7259	2.2048	1.7861
5	1.9229	2.3342	2.1205	1.0889
5	0.82147	1.3563	0.7855	0.72068
5	0.87119	2.0483	2.4114	1.3157
5	0.3187	0.24033	0.029768	-0.92879
5	0.65686	0.90231	-0.17901	-0.85605
5	0.73511	1.0701	0.74442	0.25307
5	-0.66038	-0.55484	-0.43579	-1.2854
5	0.78029	1.1537	1.5353	0.36711
5	0.99091	1.1931	1.6102	0.05693
5	1.1955	1.6041	1.8579	1.3552
5	1.5888	1.7287	1.1041	1.0457
5	1.9121	2.2164	1.8141	1.0267
5	0.75667	1.225	0.94744	0.50555
5	1.6746	2.3411	2.0143	1.3584
5	1.8032	2.7145	3.0599	1.3873
5	0.96084	1.641	2.1592	0.91986
5	1.2925	1.5896	0.72961	0.92994
5	0.79444	1.2463	0.81973	0.68242
5	1.387	1.6643	2.2275	0.53843
5	3.0099	3.2976	3.0515	2.9652
5	0.58896	1.298	0.98096	0.16771
5	2.0249	2.3861	2.4543	1.7076
5	2.0652	2.9232	2.781	1.9759
5	3.0586	3.7379	3.775	2.3979
5	0.85147	1.5748	1.1993	0.1285
5	1.7499	2.7555	2.9189	2.0989
5	1.4775	1.4934	1.4227	0.89038
5	-1.0416	-0.68271	-0.62051	-1.8375
5	1.0202	1.8096	1.323	0.036892
5	1.6564	2.055	2.0752	0.95558
5	1.2807	2.3222	2.5037	0.95348
5	1.2577	1.1861	0.52859	0.063664
5	1.7744	1.7897	1.5833	0.4682
5	0.42213	0.48508	0.16399	-0.23183
5	2.8374	3.2045	3.1229	1.9361
5	1.9191	2.4351	2.2051	1.0901
5	-0.25966	-0.067702	-0.54599	-0.46742
5	1.5775	1.636	1.7458	0.074799
5	1.4925	2.1474	2.2574	1.1664
5	1.3492	2.2327	1.9952	1.0998
5	1.2771	1.9597	1.6037	1.2768
5	1.2144	2.1193	1.8327	1.0055
5	0.097679	-0.076781	-1.2957	-1.2529
5	0.30716	1.3877	1.0707	0.47801
5	0.55718	1.4051	0.87711	0.17268
5	0.2582	0.49029	0.098016	-0.77384
5	0.74757	1.2437	0.2682	0.26494
5	1.382	2.1864	1.9678	1.2694
5	1.1113	1.8217	1.6269	0.88042
5	1.0888	1.3827	1.0587	0.072264
5	0.95977	1.8504	1.282	0.39752
5	1.1055	1.7723	1.6291	0.40798
5	-0.41115	0.08287	-0.32358	-0.86941
5	0.91921	1.3839	1.2826	0.26727
5	0.50105	0.69812	0.4445	-0.1808
