# Supplementary material for: Gene expression trees in lymphoid development
Source: BMC Immunol. 2007 Oct 9;8:25. doi: 10.1186/1471-2172-8-25 (PMC2244641; doi:10.1186/1471-2172-8-25)
Supplement: Additional data file 7 — SIM Datasets. Data sets from simulated MixDTrees. See readme.txt for file descriptions. The first column indicates the true label of the sample. [file 1471-2172-8-25-S7.zip › 5/gen_dag_sim_c5_s500_e506_d10__15__20__20__35_n0.txt]

1	-0.16225	-0.16063	1.4452	-0.47875
1	0.21461	0.61531	0.23338	0.8604
1	-2.4729	3.4558	-4.175	3.64
1	-0.58479	1.2503	-1.1819	1.8286
1	-0.96184	-0.065462	0.41737	0.21788
1	-1.0054	1.6165	-0.57937	1.9792
1	1.192	-0.87772	2.9933	-1.6589
1	-1.7346	3.7222	-2.4582	3.8726
1	0.95815	-0.3988	2.3598	-0.67678
1	-1.584	1.7112	-0.43568	1.3229
1	1.4154	-0.42768	2.4343	0.55752
1	-1.201	2.2952	-0.4824	3.4282
1	-0.79132	1.2333	0.18448	1.0704
1	-2.4678	3.3214	-1.7378	3.71
1	-0.93706	0.48766	0.80311	0.5594
1	-0.37363	1.1723	0.08338	3.3065
1	-2.1736	0.88304	1.2473	2.8981
1	0.20752	1.4986	-0.77434	0.83273
1	-1.1042	0.69848	0.39779	2.1067
1	-1.8865	2.6548	-2.2949	2.7262
1	-0.74917	1.9682	-0.73175	2.3709
1	0.43282	1.1646	1.0209	2.0037
1	-0.67418	0.39098	2.1879	1.5508
1	-0.04969	0.25241	1.4512	1.6802
1	-0.44646	1.3027	0.47626	1.9915
1	-1.004	0.53707	1.4154	0.5215
1	0.41484	-0.39016	0.44355	1.9579
1	-0.18957	0.60367	-0.3721	0.77614
1	-0.63327	2.3759	-2.0977	2.4267
1	-0.87404	2.0012	-0.90633	1.9701
1	-0.94033	2.3304	-1.4135	2.5713
1	-1.6161	1.5504	1.037	1.6072
1	0.36645	0.36476	0.49662	1.1307
1	-0.38056	0.79707	-0.78866	2.213
1	0.59786	-0.26851	2.8557	-0.39465
1	-0.093394	-0.24927	1.304	-0.73447
1	-0.23185	0.82493	-0.88543	1.1376
1	-0.48062	-0.45084	1.1553	0.28413
1	0.075937	0.70776	0.12585	1.0968
1	-1.0863	0.50618	1.6296	-0.78347
1	0.84268	-0.12434	0.54578	0.57395
1	-1.4482	2.7901	-0.81125	3.4399
1	-1.7212	3.0042	-1.7963	1.7084
1	-1.563	2.334	0.71181	2.4626
1	0.040047	0.4049	-0.91575	0.72375
1	-0.11741	1.1828	0.73681	2.4064
1	-0.45623	-0.95257	1.8356	0.71323
1	-0.90646	1.2257	-0.25226	0.98205
1	1.0284	-0.15132	0.58162	1.655
1	-1.3574	1.8225	-0.14537	1.4658
2	-0.48349	0.96155	-0.57489	-1.7033
2	-0.56635	0.75018	-1.2	-2.2172
2	-0.54352	1.2291	-1.8547	-3.5333
2	-0.58471	1.1043	-1.9273	-2.897
2	-0.6205	1.2135	-2.1225	-1.0248
2	-0.4092	0.73052	-0.49651	-2.5644
2	-0.60397	0.83477	-0.89755	0.011705
2	-0.81124	1.128	-1.1975	-2.9428
2	-0.63094	1.0318	-1.7795	-1.8374
2	-0.67135	1.1166	-0.8768	-1.8048
2	-0.52697	0.83765	-1.7736	-1.9612
2	-0.5314	0.75627	-1.3803	-1.2175
2	-0.64603	1.0129	-0.26911	-1.8148
2	-0.58242	0.82867	-0.98223	-0.15402
2	-0.4699	-0.019064	-1.6711	0.50348
2	-0.67367	1.0837	-1.0625	-2.4015
2	-0.51834	0.85036	-1.4747	-1.2403
2	-0.51527	0.63448	-1.1632	-1.8945
2	-0.46631	1.1209	-1.4155	-1.3084
2	-0.35883	0.82069	-2.4116	-1.5328
2	-0.35718	1.1289	-1.3819	-1.7368
2	-0.58779	0.94164	-2.218	-1.8442
2	-0.4971	0.89112	-1.0587	-3.2684
2	-0.57027	0.76313	-0.41036	-2.5043
2	-0.65153	1.2802	-1.4544	-3.4528
2	-0.56088	0.88823	-2.0466	-2.5471
2	-0.5986	1.0262	-1.641	-1.9286
2	-0.5304	1.1335	-1.895	-2.0101
2	-0.55141	1.2619	-2.1032	-2.9918
2	-0.3871	0.95164	-1.6979	-2.4329
2	-0.47216	1.0581	-0.95169	-2.1729
2	-0.42511	1.2454	-1.3005	-2.0872
2	-0.53369	0.70979	-0.70156	-0.94941
2	-0.42307	0.6384	-1.5855	-1.6773
2	-0.46814	0.719	-1.2141	-0.42159
2	-0.57151	0.86612	-1.3831	-2.3786
2	-0.36704	0.22083	-0.57912	-0.7571
2	-0.62524	0.94483	-2.0261	-1.9615
2	-0.37851	0.89361	-1.7294	-0.80603
2	-0.40218	1.4703	-0.97798	-1.0639
2	-0.51786	0.61626	-1.795	-2.4771
2	-0.45724	0.68762	-0.99397	-1.8661
2	-0.6623	0.70632	-0.96707	-1.4886
2	-0.6848	1.3251	-1.9885	-1.7817
2	-0.56212	1.0211	-1.3304	-3.1337
2	-0.37628	0.77226	-1.3303	-1.6599
2	-0.39902	1.3493	-1.2236	-2.9906
2	-0.57346	1.108	-1.6221	-2.2645
2	-0.67741	1.2634	-2.5491	-2.7164
2	-0.57103	0.41261	-1.4144	-1.9844
2	-0.39184	0.71591	-1.7143	-1.1099
2	-0.50649	0.9816	-0.31573	-2.3729
2	-0.70499	0.8416	-1.4977	-2.2635
2	-0.47837	1.0411	-1.5683	-1.6993
2	-0.62996	0.88438	-1.3228	-0.11403
2	-0.45104	1.305	-1.6758	-3.1844
2	-0.39269	0.7027	-0.43324	-1.1149
2	-0.62902	0.97836	-1.3606	-3.2462
2	-0.48246	1.191	-1.4002	-0.91407
2	-0.55218	0.79745	-1.5712	-1.1583
2	-0.63114	0.61238	-1.8303	-1.2692
2	-0.6023	0.91	-0.98163	-1.9032
2	-0.64945	0.85426	-0.49533	-1.0757
2	-0.50695	0.13787	-0.51393	-1.4076
2	-0.50479	0.28501	-1.2657	-2.0251
2	-0.4893	1.1671	-1.6189	-2.2458
2	-0.61496	1.15	-2.0133	-2.4908
2	-0.55921	0.93087	-1.6215	-0.40431
2	-0.65416	1.0325	-1.0175	-0.03895
2	-0.41904	1.0215	-1.3818	-2.7124
2	-0.53484	0.61649	-1.0651	-2.1749
2	-0.66169	1.2654	-1.1834	-2.7305
2	-0.54931	0.61632	-1.3282	-0.76009
2	-0.74713	0.85278	-0.042112	-1.4334
2	-0.53707	0.82043	-0.27291	-0.64181
3	0.70601	0.36525	-0.73624	-0.089727
3	0.76819	1.1216	-2.1529	0.78023
3	-0.045594	2.3479	-2.9826	1.2903
3	0.15011	0.83679	-1.2871	-0.56457
3	-0.26428	1.8534	-2.1029	1.2425
3	0.27692	1.1952	-2.3487	1.1743
3	0.39485	0.45631	-0.66693	0.029552
3	0.47316	0.78246	-0.77268	0.053886
3	-0.073729	0.89061	-1.3092	-0.16834
3	-0.0038324	2.4491	-2.5577	0.89841
3	0.3963	0.28524	-0.80585	-0.24704
3	0.0025453	0.48901	0.289	-1.0671
3	1.1816	-1.0264	0.84842	-2.4842
3	0.038043	1.0363	-1.8555	-0.16627
3	-0.65499	1.2443	-1.3042	0.53469
3	0.13365	0.042531	0.043249	-1.7878
3	1.4325	-1.3761	1.1732	-3.8705
3	-0.28293	1.6153	-0.98394	1.5218
3	0.99654	0.31032	-0.15881	-0.76084
3	-0.13648	0.39845	-0.79764	0.046081
3	0.98269	-0.97311	0.88589	-1.0649
3	1.4932	0.27302	-0.92364	-0.64419
3	0.55125	0.37739	0.13119	-1.3839
3	0.61584	0.72022	-2.0054	-0.1758
3	0.1625	1.1275	-1.5582	0.76255
3	-0.24061	1.5903	-1.4451	0.9524
3	-0.055816	0.4007	-0.90191	-0.55701
3	-0.16734	-0.20231	0.13095	-0.52232
3	0.44817	0.86081	-0.5426	-0.3065
3	0.33143	1.5909	-2.3601	0.38997
3	-0.0085823	0.70823	-1.2762	-0.97387
3	0.88942	-1.3348	2.0842	-2.5013
3	1.1731	-0.16481	-0.38913	-0.073222
3	0.52356	0.94844	9.9991e-05	-0.27512
3	0.30645	-0.26549	0.25931	-1.7191
3	-0.39802	0.41898	-0.52143	-0.29529
3	0.3052	1.2604	-2.0606	0.12167
3	-0.9912	0.85675	-1.3916	-0.32406
3	0.21665	1.0433	-0.67712	-0.024853
3	0.29906	0.9776	-1.5264	-0.90882
3	0.47178	-0.37768	0.086117	-1.7061
3	0.91036	-1.3423	1.5943	-2.7708
3	-0.18458	1.1269	-2.0266	0.63771
3	1.12	0.1077	-0.13699	-0.10831
3	1.7719	-0.10032	-0.24517	-1.0007
3	-0.10999	1.9068	-3.6837	2.6373
3	-0.038702	1.2924	-1.7756	0.29172
3	-0.45321	1.3842	-2.0741	-0.055069
3	0.14504	0.15503	0.11785	-1.4737
3	0.12065	0.3444	-0.42409	-0.33695
3	0.85239	0.22054	-1.0811	-0.32922
3	1.0239	1.7297	-2.5104	1.1601
3	1.2337	-0.58752	-0.31588	-1.2094
3	-0.3916	0.61857	-0.023644	-0.40256
3	0.19556	0.23298	-0.75293	-1.3848
3	0.66308	-0.27465	-0.39986	-0.65881
3	-0.045422	1.0138	-1.3283	-1.318
3	0.88251	-1.3679	0.77895	-2.1504
3	-0.26204	0.38304	-1.017	-1.3046
3	0.8231	-0.099619	-0.5158	-1.6043
3	-0.034286	0.053186	-0.0075896	-0.25961
3	0.74555	0.00011598	-1.6264	-1.6088
3	-0.12272	0.57488	-0.50714	-0.1332
3	0.1628	0.93505	-1.4804	-0.2256
3	0.6587	1.243	-2.298	0.85818
3	1.1485	-0.73648	0.22132	-2.4592
3	-0.20873	1.5125	-0.96947	0.67132
3	-0.36103	1.7044	-1.6597	0.41024
3	0.93682	0.79052	-1.3903	0.022918
3	-0.037406	0.27149	-0.38965	-0.072837
3	0.73786	-0.0079371	0.19415	-0.51962
3	0.59053	0.51299	-0.58213	0.51123
3	0.13611	0.7686	-0.98894	-0.87189
3	1.1101	-0.95964	1.2583	-2.2831
3	0.43682	0.35045	-1.0593	-0.29954
3	0.24258	0.47413	-1.8175	0.20468
3	1.0498	-0.10521	-0.063606	-0.64308
3	0.69228	0.5489	-1.6121	0.2001
3	0.93276	-0.98803	0.67877	-2.3029
3	1.1563	-0.5275	0.56307	-1.6923
3	1.231	-0.46382	0.043889	-1.9671
3	-0.30863	1.3595	-1.6047	0.55915
3	-0.17033	1.1295	-1.2406	0.36832
3	-0.043157	0.33836	-0.63108	0.069547
3	-0.11953	0.82827	-1.1243	-0.049836
3	0.5451	0.54611	-0.42498	-0.90051
3	0.13681	-0.029297	-1.0794	-1.6013
3	-0.35787	1.6983	-1.34	-0.35646
3	0.11805	0.55727	-1.4332	0.28651
3	-0.012352	1.1778	-0.37453	-0.52723
3	-0.014673	1.1114	-1.4109	0.68313
3	0.036048	0.74649	-1.0807	1.0469
3	-0.048692	0.88662	-2.0229	0.11536
3	0.70418	0.81808	-1.1519	0.39662
3	0.51414	0.22586	-0.33755	-1.5154
3	0.30975	0.67303	-0.50365	-0.15898
3	0.90674	0.18488	-1.176	0.077388
3	0.37182	0.84781	-1.4338	-0.19273
3	-0.29394	1.4707	-2.6251	1.4694
3	-1.5075	1.8634	-2.1087	1.279
4	1.0697	-0.13796	0.11847	-1.5861
4	1.1141	0.43854	-1.1254	0.76065
4	1.2446	-0.011973	0.14543	-1.5981
4	0.7228	-0.044036	-0.55767	-1.4909
4	0.98703	0.2631	-0.14258	-0.65233
4	0.86673	-0.020995	-0.66156	-1.9464
4	1.2462	-0.21748	-0.13232	-3.3487
4	1.3894	0.27465	-1.1082	-1.0634
4	0.50554	-0.55895	0.21831	-2.0392
4	1.8016	0.83176	-1.7148	-0.76681
4	0.83924	-0.22666	-0.38603	-1.6467
4	-0.25233	-1.4012	0.96857	-4.5236
4	0.56067	-0.51037	0.17491	-1.0859
4	0.75865	0.021262	-0.51612	-1.227
4	1.188	0.57647	-1.1218	-0.78896
4	0.79772	-0.27471	-0.22076	-1.1554
4	0.67787	0.68932	-1.0818	-2.6347
4	0.76135	-0.4069	-0.44269	-2.0828
4	1.8406	0.75084	-0.98571	-0.33942
4	0.2349	-0.045819	-0.88454	-2.0556
4	1.0295	0.51456	-1.19	-0.74829
4	1.69	0.33478	-0.77882	-1.0077
4	0.46087	-0.36555	-0.11071	-0.14191
4	1.8059	1.224	-1.7395	1.1163
4	0.43827	-0.86789	0.4867	-2.9461
4	1.6005	0.6005	-1.6648	0.27457
4	0.70832	-0.44737	-0.49289	-0.81821
4	1.8121	1.2104	-1.4882	0.86048
4	1.0966	1.0073	-1.3123	0.57979
4	0.69886	0.23574	-0.86909	-2.7903
4	0.47092	-0.63707	-1.0469	-2.2606
4	0.85566	0.29696	-1.4077	-0.98651
4	0.53293	0.33288	-0.90523	-1.9853
4	0.95502	0.70325	-0.8498	1.0193
4	1.0792	-0.015893	0.19684	-1.8606
4	1.6605	0.792	-1.3461	-0.48997
4	1.0506	0.90681	-0.82856	-0.54773
4	0.26841	-0.71366	0.07334	-2.3162
4	0.33927	-0.91119	0.92892	-1.418
4	0.80764	-0.099914	-0.20458	-1.8443
4	1.0432	-0.058713	-0.032983	-1.9426
4	0.8481	0.09077	0.14424	-1.7762
4	-0.49255	-0.38296	0.058238	-2.647
4	0.55953	0.25026	-0.592	-2.0933
4	0.93182	0.017478	-0.19643	-1.8733
4	0.8183	0.045946	-0.24465	-1.1995
4	1.343	0.14639	-0.90092	-1.6184
4	0.76373	-0.24368	-0.82123	-1.6401
4	1.3495	1.3793	-1.8739	0.38274
4	0.88199	0.2954	-0.58581	-1.5484
4	0.96135	1.3755	-1.7893	-0.92579
4	1.5499	0.53238	-1.684	-1.8188
4	0.82469	0.31698	-0.2586	-1.623
4	1.1201	0.63047	-1.1504	0.13545
4	0.18135	-0.76538	0.15722	-0.95116
4	0.83675	0.88246	-0.70064	0.97388
4	1.9741	1.6233	-1.1535	-2.7263
4	0.71013	0.4053	-1.1046	-2.4595
4	1.0973	0.20403	-0.85669	-1.4668
4	1.133	-0.40039	0.22835	-1.3969
4	1.1631	-0.45398	0.22559	-3.242
4	1.1229	0.67022	-1.5436	-1.2401
4	1.5767	1.1233	-1.5821	0.59325
4	1.4852	0.76117	-1.2085	-0.70773
4	0.96814	0.25337	-0.58967	-0.67777
4	1.2547	0.60383	-0.045164	-2.272
4	2.2852	1.1498	-1.5343	0.55237
4	1.1978	0.10697	-0.936	-0.48887
4	1.7364	0.94226	-1.2217	0.18039
4	0.56055	0.41309	-0.32821	-1.5415
4	0.46925	0.2071	-0.33281	-3.008
4	1.2281	0.56788	-1.6611	-0.3982
4	0.66067	-0.49252	-0.82943	-1.358
4	1.3481	0.87251	-1.2461	-0.34984
4	-0.19413	-1.4645	0.063147	-3.3446
4	0.90672	0.87722	-1.0423	-2.9793
4	1.6576	1.2303	-1.8966	1.0012
4	1.0479	-0.11511	-0.015308	0.18948
4	0.99397	-0.13331	0.078977	-2.1319
4	0.51922	0.62218	-0.30065	-1.2532
4	1.0409	-0.065912	-0.24679	-0.72647
4	2.0562	1.0912	-2.0269	0.52687
4	1.7529	1.7027	-1.863	0.42634
4	1.4007	0.45053	-0.70602	-0.28817
4	1.5006	0.8063	-0.1995	-1.458
4	1.0279	0.33179	-0.98764	-0.051625
4	0.27366	-0.066441	-0.41524	-1.1641
4	0.97244	-0.055782	-0.2673	-1.2279
4	1.2797	0.72998	-1.5864	0.91759
4	0.96866	0.47751	-2.3115	0.035501
4	1.5395	0.6361	-1.1897	0.43576
4	0.70861	-0.08689	0.18755	0.29158
4	-0.052887	0.20758	-1.347	-2.1456
4	0.42163	-0.43878	-0.60258	-1.6935
4	0.80566	-0.92405	0.78822	-2.235
4	0.10097	-0.52363	0.19705	-4.774
4	-0.12486	-0.47978	0.6675	-2.5972
4	1.152	-0.24589	-0.4393	0.11902
4	1.0632	0.2485	-0.62104	-0.67452
4	0.98858	-0.30695	0.68804	-0.2594
5	0.6125	1.2317	-2.4758	1.9275
5	0.47325	1.6458	-2.8289	1.8566
5	0.39145	0.61244	-2.0528	1.9029
5	0.58455	1.4535	-1.8293	1.2802
5	-0.14621	0.27298	-1.4606	0.91471
5	0.43476	1.1533	-1.7308	1.2896
5	0.61332	1.5232	-2.8693	1.1165
5	1.0052	1.8809	-3.1814	3.1113
5	0.11734	0.90474	-2.5632	1.6247
5	0.48172	1.2277	-3.2584	1.4741
5	0.5727	1.0027	-2.0144	1.0351
5	0.3548	1.4747	-2.0992	1.5959
5	0.50644	1.2328	-2.2744	1.9363
5	0.47596	0.94249	-2.9204	1.3836
5	0.65009	1.4851	-2.2012	3.0835
5	0.63207	1.0067	-2.2116	1.3754
5	0.12496	0.64215	-1.2974	0.78199
5	0.62374	1.4113	-3.0016	1.7638
5	0.39992	0.49889	-2.1165	0.31585
5	0.59965	1.575	-2.7276	2.4285
5	0.34236	1.5708	-2.461	1.3172
5	0.44727	2.473	-3.7761	3.6279
5	0.48901	-0.678	-0.7676	-1.1068
5	0.18743	1.2962	-2.8737	2.0628
5	0.46326	0.79891	-2.3044	0.51614
5	0.51866	1.2871	-2.6652	1.3198
5	0.46967	1.2577	-1.8782	1.089
5	0.69857	2.3403	-4.8939	3.3754
5	0.58191	1.732	-2.2904	3.4354
5	0.17372	0.79536	-1.3401	0.99028
5	0.51924	2.1271	-3.2085	3.95
5	0.50304	-0.028742	-0.91915	0.9124
5	0.93122	2.0424	-3.5908	3.0303
5	0.6737	0.59187	-1.325	0.82997
5	0.45462	1.6745	-2.6461	1.9129
5	0.39472	-0.16299	-0.66851	0.48515
5	0.66218	1.3289	-1.9843	1.4188
5	0.45852	1.0873	-1.8973	2.3594
5	0.65122	2.0543	-3.2251	2.7388
5	0.53817	0.69414	-3.3125	1.2843
5	0.16259	0.80755	-1.4759	1.2839
5	0.42341	1.5114	-2.8687	2.5884
5	0.19057	1.2385	-2.5351	1.3178
5	0.32954	1.7807	-3.3955	3.327
5	0.52304	0.37283	-1.9325	1.1177
5	0.43798	1.23	-2.3036	0.59248
5	0.357	0.3867	-1.6165	0.74807
5	0.31301	0.54564	-1.648	1.3619
5	0.72919	0.080986	-0.82614	0.50012
5	0.15814	1.8641	-2.5198	1.2287
5	0.42411	1.38	-2.5021	1.2545
5	0.32235	1.2737	-3.175	0.43848
5	0.090882	-0.43361	-0.6973	-1.0862
5	0.51911	0.16632	-1.708	0.76205
5	0.22048	0.16755	-0.62283	-0.54795
5	0.50283	0.88791	-2.206	1.8917
5	0.57248	0.91998	-3.0452	1.5155
5	0.12985	0.64795	-1.0749	1.0902
5	0.179	2.6114	-3.7344	3.0149
5	0.027879	1.8933	-3.3576	2.2259
5	0.81509	1.9804	-3.4776	1.4045
5	0.4136	3.3953	-4.4418	4.7739
5	0.22987	1.2461	-2.7564	1.2418
5	0.26788	-0.61386	-0.99194	-0.27713
5	0.092048	0.98573	-1.239	1.7793
5	0.58008	1.3782	-2.5924	3.3244
5	0.80537	1.5802	-2.1174	2.4328
5	0.75636	0.79464	-1.8615	0.8321
5	0.71236	1.2885	-3.0168	1.376
5	0.44735	2.2344	-3.466	1.335
5	0.55683	1.8567	-3.6669	1.7855
5	0.18073	0.55796	-2.3363	1.2127
5	0.59581	1.4334	-2.8312	1.4298
5	0.27686	1.8876	-3.0102	1.907
5	0.57926	2.7671	-3.9389	3.0201
5	0.44278	1.4678	-2.7161	2.4321
5	0.49989	1.1513	-2.6377	1.1771
5	0.39776	0.74373	-1.7381	1.5201
5	0.38821	1.3266	-3.0096	1.4887
5	0.53632	0.11863	-0.11036	0.45578
5	0.25607	1.0264	-2.3847	1.7488
5	0.23577	0.40797	-1.3678	0.75978
5	0.32567	0.91237	-1.6984	1.3627
5	-0.10473	2.1097	-3.6512	2.1768
5	0.33758	1.3362	-2.1024	1.6195
5	0.44218	1.3162	-1.8532	1.7709
5	0.42417	1.2507	-1.9937	1.2976
5	0.10405	2.3106	-2.655	2.9139
5	0.44351	-0.545	-0.35427	0.47395
5	0.33887	1.1815	-2.4475	1.3043
5	0.76308	1.6418	-2.4677	2.422
5	0.41609	1.8569	-2.7781	2.2549
5	0.53249	2.1506	-2.7087	2.0435
5	0.48554	0.92101	-2.1721	1.8068
5	0.57946	-0.22788	-0.8923	0.12873
5	0.73056	0.99551	-1.7516	1.2702
5	0.24388	-0.48081	-0.63725	-0.97871
5	0.50075	1.9276	-2.6624	2.0793
5	0.81076	1.6892	-2.3005	1.5657
5	0.56021	1.4009	-2.839	1.3363
5	0.69993	0.51056	-0.67595	0.46442
5	0.68206	3.2062	-4.1298	3.3718
5	0.35799	1.8186	-3.5926	1.8183
5	0.28385	1.1084	-2.1418	0.92947
5	0.28738	0.96444	-2.448	0.4284
5	0.51933	2.756	-3.4796	4.2667
5	0.33588	0.49735	-1.5483	0.66962
5	0.084427	-0.70163	-0.38474	-0.47146
5	0.37733	0.71699	-1.1048	1.5907
5	0.40232	-0.12177	-1.3015	0.56721
5	0.059169	-0.44638	-0.55588	-1.0006
5	1.0706	2.7747	-3.8425	3.0971
5	0.21062	1.2605	-1.9791	1.7919
5	0.29191	-0.022177	-1.1327	-0.38207
5	0.29374	1.4824	-2.7615	1.1948
5	0.54866	0.60044	-1.3025	1.1144
5	0.79626	2.0736	-3.1768	3.4676
5	0.56479	1.0503	-1.8434	0.79059
5	0.566	-0.10134	-0.50666	-0.77994
5	-0.21828	1.5585	-2.791	1.1101
5	0.7217	0.61208	-2.0562	0.76709
5	0.16803	0.78646	-1.2153	1.8548
5	0.35689	-0.45043	-0.12027	-0.9488
5	0.36609	-0.0061201	-0.67923	0.37089
5	0.56813	1.3558	-2.7839	1.9756
5	0.67582	2.5596	-4.0217	3.6247
5	0.71569	0.55303	-2.066	0.96706
5	0.37618	0.8743	-2.6909	1.1622
5	0.055672	1.137	-1.9787	2.1531
5	0.29531	0.25957	-1.8764	-0.074947
5	0.66305	-0.4664	-0.81624	0.46902
5	0.2828	1.3159	-2.6797	0.55561
5	1.094	1.8381	-3.681	2.3647
5	0.53258	2.2134	-4.0992	1.9349
5	0.23709	1.3837	-2.6869	1.6918
5	0.13081	1.5426	-2.4365	1.3287
5	0.30595	1.6768	-2.6336	2.3814
5	0.6992	2.9253	-4.1822	2.0753
5	0.22653	-0.91496	-0.63132	-1.3361
5	0.25034	0.86868	-2.2584	0.96521
5	0.75827	1.7833	-2.5329	1.7967
5	0.38611	2.2247	-3.2887	3.0009
5	0.45389	1.0881	-2.021	0.58986
5	0.13091	1.5837	-3.0185	1.8265
5	0.28272	0.87006	-1.9716	0.98392
5	0.49597	1.3076	-2.6664	2.5845
5	0.29423	2.2414	-2.7513	2.2446
5	0.56811	1.8766	-2.4933	1.8982
5	0.60295	1.0018	-2.4188	0.38663
5	0.5103	1.8497	-3.2251	1.8721
5	0.34597	2.4492	-3.1387	1.8396
5	0.48933	1.1154	-2.1099	1.251
5	0.47989	1.4004	-2.0515	1.6782
5	0.45065	1.9879	-3.634	3.1666
5	0.2881	1.7386	-2.4641	3.0094
5	0.70924	1.8854	-2.223	3.0109
5	0.59936	1.5721	-2.2628	2.4175
5	0.083301	0.53386	-1.6579	0.31401
5	0.22775	0.54466	-2.2349	-0.19726
5	0.4524	0.54327	-1.9856	1.3426
5	0.51379	1.8182	-2.5054	1.5042
5	0.32678	0.60136	-0.9018	2.0227
5	0.085622	-0.061241	-1.521	0.26687
5	0.46782	1.7379	-2.9588	2.6915
5	0.069846	0.88718	-2.2188	1.5412
5	0.19878	2.5189	-3.4931	1.8987
5	0.45288	1.7804	-2.6876	3.4298
5	0.26819	1.8256	-3.1594	1.7307
5	0.5088	0.62222	-0.93124	1.0109
5	0.33532	0.84603	-2.3938	1.8375
5	0.44359	1.5767	-2.6573	2.7114
5	0.31847	0.20337	-1.7544	0.66714
5	0.53342	1.7008	-2.3228	1.6304
5	0.56883	2.8911	-3.7359	3.6893
5	0.50544	1.2094	-2.2087	3.0562
