# Supplementary material for: Gene expression trees in lymphoid development
Source: BMC Immunol. 2007 Oct 9;8:25. doi: 10.1186/1471-2172-8-25 (PMC2244641; doi:10.1186/1471-2172-8-25)
Supplement: Additional data file 7 — SIM Datasets. Data sets from simulated MixDTrees. See readme.txt for file descriptions. The first column indicates the true label of the sample. [file 1471-2172-8-25-S7.zip › 5/gen_dag_sim_c5_s500_e510_d10__15__20__20__35_n0.txt]

1	0.035954	-0.63625	-2.3403	-0.39472
1	0.66509	-0.50331	-1.3529	-0.19052
1	-0.51283	-1.4379	-2.5885	1.1042
1	0.94376	0.12525	-1.2149	-1.0227
1	-0.11677	-0.12944	-1.1646	0.42198
1	-0.34462	0.16828	-1.1878	-0.83064
1	0.014846	-0.36308	-1.519	0.56013
1	0.58498	-0.35606	-1.7263	0.13883
1	0.53745	-0.5259	-1.5031	0.11441
1	2.1956	2.46	1.2559	-2.274
1	0.39152	-0.03255	-1.3914	-0.52764
1	0.31272	0.4611	-1.1781	-0.51412
1	-0.16017	-0.48354	-1.655	-0.34089
1	0.07829	0.068041	-1.0617	-0.10509
1	0.22219	0.49014	-0.64876	-0.16024
1	0.65414	0.95394	-0.35934	-0.3194
1	-0.31337	-1.7028	-2.7859	2.303
1	0.92983	0.12961	-1.0559	0.35628
1	-0.018377	-0.20264	-1.4649	-0.25124
1	0.30061	-0.1387	-1.276	1.1698
1	-0.73867	-1.0879	-2.4307	0.50264
1	0.063245	-0.14268	-1.0894	-1.102
1	0.14424	-0.10154	-1.4692	0.10843
1	0.48521	0.0025365	-1.4642	-0.73317
1	0.84703	-0.019119	-1.166	0.17888
1	0.33557	-0.92042	-2.2928	0.13023
1	-0.1674	-0.62249	-2.2843	-0.10754
1	-0.073975	-0.39398	-1.7136	0.073349
1	-0.48504	-1.4994	-2.887	1.2848
1	0.52268	-0.32396	-1.6209	0.10969
1	0.090065	-0.032423	-0.85465	-0.025404
1	-0.10928	-0.43277	-1.6601	-0.26311
1	0.39272	-0.8157	-1.7905	1.4989
1	0.33018	0.079616	-1.4417	-1.6805
1	0.7425	-0.56278	-1.6302	-0.41495
1	0.45373	0.44008	-0.18198	-0.9359
1	1.3237	1.0523	-0.49373	-0.57685
1	-0.049032	-0.27457	-1.7196	-0.90907
1	0.45281	-0.016384	-1.2621	0.017552
1	1.1998	1.5053	0.7145	-1.2402
1	0.32356	-0.59457	-1.818	1.7976
1	0.87451	1.2251	-0.14583	-1.0339
1	0.071998	-0.39174	-2.0444	0.14615
1	0.20643	0.056787	-1.2409	-1.1005
1	0.87338	0.86842	-0.21383	-1.0576
1	0.15696	0.092457	-1.303	0.5548
1	0.21105	-0.043415	-1.1987	0.66001
1	0.89591	0.38479	-0.47069	-0.76076
1	0.050597	-0.41359	-1.8759	-0.19191
1	0.27609	0.037041	-1.395	0.04885
2	-0.67021	-1.3868	0.13074	-3.993
2	-0.45432	-0.23366	0.53051	-2.1904
2	-0.14981	-0.30296	-0.48243	-0.79693
2	-0.36705	-0.78243	-0.81126	-2.2797
2	0.070736	-0.25771	0.62682	-2.6243
2	-0.99925	-0.79459	-1.1591	-1.9538
2	0.06078	-0.56501	0.25011	-0.68574
2	-1.7303	-1.8078	-1.5237	-2.7585
2	-0.2947	-0.669	-0.048427	-2.1987
2	0.072496	1.3942	2.2413	0.13251
2	0.83801	1.1325	2.1657	-1.8984
2	-0.74788	-1.2733	-0.93801	-3.1852
2	-0.82072	-0.071873	0.53585	-2.5285
2	-0.95244	-1.0423	-1.1673	-2.5075
2	-0.69026	-0.80584	-0.11432	-2.7164
2	-0.10942	0.84054	0.83721	-0.27931
2	0.70427	2.0609	2.2743	-0.15953
2	-1.3802	-0.6412	-0.052019	-2.7546
2	-2.1625	-2.3693	-2.9361	-4.4308
2	-1.4033	-1.4685	-1.2781	-2.628
2	-2.5105	-1.8114	-1.9613	-3.0579
2	-1.5577	-1.981	-1.8857	-4.7175
2	-1.2006	-0.89451	0.1423	-2.2901
2	-1.7783	-1.2168	-0.77165	-3.332
2	-0.76847	-1.7973	-1.0601	-4.9933
2	-0.25075	-0.9413	-0.98565	-3.4648
2	-1.0176	-1.0902	-0.25879	-1.7478
2	0.89358	1.1244	1.4212	-0.577
2	-0.93025	-2.0625	-3.353	-3.8525
2	0.60306	1.0155	1.1272	-2.4729
2	-1.8377	-1.7387	-2.3893	-3.2811
2	-0.10852	-0.50306	0.032369	-1.5419
2	-1.3773	-0.26122	-0.24852	-2.3699
2	-1.3638	-1.6327	-1.7137	-3.1715
2	1.1659	1.0387	0.90816	0.11317
2	-0.43635	-0.66946	-0.36228	-2.7095
2	0.083084	-0.099641	0.66759	-2.3744
2	-0.0385	0.63001	2.2759	-1.3152
2	1.5976	1.9795	0.87597	0.58179
2	0.61986	0.36952	0.32936	-0.97843
2	-1.2032	-2.759	-2.6007	-5.1613
2	-0.56621	-0.42116	0.078657	-1.7498
2	0.13495	1.2948	2.3775	-0.95177
2	0.69876	0.90465	2.1873	0.089183
2	0.89624	1.5795	2.6309	1.1631
2	-0.89355	-0.82228	-0.47384	-0.5259
2	-1.2619	-1.2988	-0.48561	-3.1171
2	1.4258	1.6396	2.4769	-0.42089
2	-0.050399	-1.4487	-1.1285	-1.8568
2	-0.82765	-0.74747	0.29909	-1.7546
2	-0.10871	0.30582	1.8997	-0.67185
2	-0.80944	-1.1641	-0.050907	-3.8312
2	0.29534	-0.039599	1.1116	-1.7223
2	0.041704	0.19171	0.81592	-0.71851
2	-1.1036	-1.6901	-1.4643	-2.8651
2	-2.2337	-2.0319	-1.9899	-2.2159
2	-0.022854	0.11635	0.087366	-1.1872
2	-1.2078	-0.71885	0.047577	-2.7659
2	-2.1165	-2.5263	-2.597	-3.0505
2	-1.2241	-0.72075	-0.1302	-0.90482
2	1.0967	1.3441	0.92145	0.49122
2	-0.099071	-1.0314	-1.0408	-4.6514
2	-1.2039	0.099023	0.1142	-1.3543
2	-1.393	-1.0346	-1.6644	-3.921
2	-1.6715	-1.3681	-0.17217	-1.8318
2	-1.4182	-1.3746	-0.8244	-2.7406
2	0.57519	1.3534	1.9631	0.082472
2	-1.0945	-0.52071	-0.12671	-0.35258
2	-0.86842	-0.98697	-0.58397	-2.2253
2	-1.7214	-1.7665	-2.155	-2.4155
2	-1.8965	-2.2825	-2.2094	-3.8346
2	-2.9647	-3.1304	-2.4487	-4.4015
2	-3.1604	-3.2583	-2.7672	-5.6694
2	0.89628	1.0644	2.1995	-0.033573
2	-0.40829	0.11315	0.19056	-1.5305
3	-0.23377	-1.4046	0.42721	-2.1716
3	2.0244	0.26356	0.32088	0.11912
3	0.80548	-0.68921	-0.037088	-0.93024
3	0.43275	-0.9871	1.5723	-1.39
3	1.4894	0.46794	1.5846	0.44169
3	-0.067282	-1.6118	-1.0294	-1.7408
3	2.2012	1.429	2.8509	2.5914
3	1.0604	-0.55482	0.5073	-0.61
3	1.3971	0.22055	0.81806	0.13212
3	0.67045	-1.0607	-0.083712	-1.3904
3	0.84438	-0.79691	-0.50648	-1.6394
3	3.3646	2.1407	3.6094	1.0874
3	1.7484	0.47318	2.0097	0.93829
3	-0.079196	-1.6384	-0.2674	-2.4393
3	2.0345	0.27427	1.6058	-0.60164
3	1.5211	-0.605	0.030066	-0.62598
3	1.7151	0.7046	0.69515	0.34785
3	1.5899	0.16347	1.5684	0.098007
3	2.2844	1.0123	1.6647	1.3606
3	-0.071963	-1.9365	-1.0372	-2.1372
3	0.64048	-0.89723	-0.020757	-0.87693
3	0.63057	-0.64486	-0.18359	-0.47158
3	0.9151	-0.33312	0.85657	-0.93741
3	1.4319	0.003121	2.3518	-0.75456
3	1.168	0.15609	1.3677	0.047897
3	1.0016	-0.36903	0.84062	-0.1992
3	1.2925	0.27183	-0.33043	0.17819
3	2.1177	0.47568	1.3927	-0.58279
3	0.24347	-1.4592	1.1835	-1.1785
3	2.2776	0.92002	0.28616	0.116
3	0.71042	-0.65092	0.39554	-0.5637
3	-0.25449	-1.0849	0.10328	-1.0845
3	0.46785	-1.2447	0.76808	-1.8728
3	0.24723	-1.6017	-0.14434	-1.1575
3	1.2491	0.33868	1.8556	0.28776
3	0.89126	-0.88787	0.54661	-1.9568
3	2.6901	1.0233	2.6322	0.99089
3	1.408	-0.42217	0.49245	-0.85309
3	0.4541	-1.0247	-0.28003	-0.96046
3	2.0711	0.71552	2.4648	0.48509
3	0.2109	-1.0337	1.746	-1.081
3	2.359	0.94408	2.7294	0.91532
3	1.2022	-0.1738	1.1614	-0.96757
3	0.010057	-1.3718	-1.0285	-1.8161
3	0.30722	-1.4533	-0.093631	-2.8649
3	1.1924	-0.4369	0.60183	-0.2358
3	1.3335	-0.47296	1.1598	0.29988
3	0.14223	-1.5239	-0.46977	-2.0251
3	0.36416	-0.88005	-0.10417	-1.859
3	0.61732	-1.1204	-1.7588	-1.1913
3	1.373	-0.53516	0.93883	-0.6628
3	1.8488	0.54804	2.1749	-0.14439
3	0.32587	-1.2411	-0.16176	-0.63063
3	-0.46821	-1.6882	-0.57894	-1.5971
3	1.5936	0.40693	1.5679	-0.15946
3	2.3261	1.3126	3.0647	1.7247
3	1.8919	0.29626	3.17	1.1405
3	1.4053	-0.13497	1.0724	-0.06127
3	2.9497	0.99422	1.7483	0.61388
3	-0.33948	-2.064	-0.64096	-2.695
3	-0.60053	-1.7013	-0.53313	-2.3363
3	1.3777	-0.23025	2.1205	-0.13649
3	-1.4303	-2.904	-2.351	-3.3379
3	1.3721	0.18746	1.237	0.86678
3	2.7099	1.2619	1.0736	0.66036
3	0.19424	-0.9191	0.74507	-1.1303
3	2.5888	1.0858	3.3444	0.69292
3	1.5213	-0.17825	0.70475	-1.0084
3	2.3454	1.0634	1.8131	0.51758
3	0.51422	-0.99563	-0.46204	-1.3482
3	2.001	0.59399	2.1203	0.2948
3	1.3743	0.99832	1.8496	1.0936
3	1.484	-0.64869	1.2966	-1.4173
3	0.33982	-0.64973	0.85962	-1.0654
3	0.55203	-1.2379	-0.34396	-1.6849
3	2.6412	1.1283	2.0853	0.96199
3	0.58519	-1.1886	1.6083	-0.47853
3	0.37268	-0.17092	0.62294	0.32183
3	0.50796	-1.0207	-1.7826	-1.1483
3	1.4631	0.15354	0.83519	-0.80221
3	0.88626	-0.9876	0.24851	-0.70497
3	1.3358	-0.37543	1.1797	-0.63275
3	1.338	0.26641	0.74089	0.16506
3	-0.68242	-2.7655	-1.3127	-3.1952
3	0.59001	-0.58444	0.56369	-0.3194
3	1.0127	-0.57535	-0.70633	-1.5545
3	2.5432	1.4065	2.5697	1.1362
3	0.90124	-0.58161	1.1339	-0.83801
3	1.0792	0.33415	2.056	0.76687
3	2.2313	1.4504	2.5355	1.0388
3	-0.082513	-1.3421	-0.22756	-1.2426
3	-0.35154	-1.7507	-0.95502	-2.2525
3	-0.50107	-1.662	-0.76661	-1.9297
3	1.9646	0.92592	1.8327	0.9282
3	2.1729	0.23044	2.4482	0.058027
3	2.1463	1.1263	3.2036	0.61628
3	-0.64292	-2.0399	-0.32131	-2.1513
3	1.0612	-0.43496	0.78922	-1.1398
3	1.2748	-0.27363	0.59943	-0.46352
3	0.14175	-1.0365	0.75346	-0.86691
4	0.71041	-1.7252	-2.5328	-2.9029
4	1.0548	-1.7935	-2.5607	-3.0924
4	0.96076	-1.3548	-2.1594	-1.7774
4	0.61102	-0.46561	-1.3451	-0.46612
4	0.73162	-1.1886	-1.9286	-1.1834
4	0.64543	-0.99332	-1.7224	-3.6601
4	0.36862	-0.26248	-1.0922	-0.66013
4	0.80641	-1.9056	-2.6722	-2.8012
4	0.83959	-1.6761	-2.6611	-2.6495
4	0.75669	-1.5778	-2.3251	-1.794
4	0.52319	-1.0801	-2.0183	-1.4152
4	1.0284	-1.6668	-2.6546	-2.2725
4	0.25671	-0.069544	-0.9588	-0.55652
4	0.78434	-0.99475	-1.7928	-1.8312
4	0.67909	-1.6988	-2.473	-1.2913
4	1.4215	-1.5877	-2.4413	-1.8671
4	0.37305	-1.1781	-1.9539	-1.82
4	0.7118	-0.96863	-1.8966	-2.0196
4	1.1126	-2.0765	-2.9363	-2.8371
4	1.24	-1.6112	-2.4758	-1.6225
4	0.5816	-1.4366	-2.2423	-0.72061
4	0.83618	-2.4993	-3.2827	-2.1038
4	0.93563	-1.0386	-1.6648	-1.9535
4	0.43927	-0.82761	-1.6653	-2.2328
4	1.0319	-1.9189	-2.8875	-2.3188
4	1.0671	-2.6636	-3.5522	-3.1063
4	0.48449	-1.2164	-1.9915	-0.44618
4	0.48568	-0.63541	-1.4965	-0.93297
4	0.84805	-0.93932	-1.751	-2.2053
4	0.87038	-0.85571	-1.6803	-1.9061
4	1.2217	-1.6799	-2.4851	-2.0349
4	0.73234	-1.6818	-2.5031	-1.4414
4	0.74278	-1.7228	-2.5161	-0.79154
4	0.62372	-1.5103	-2.4185	-0.93709
4	0.67623	-1.231	-2.2672	-1.5871
4	1.1015	-2.1081	-2.853	-1.7115
4	0.98224	-1.5132	-2.2081	-2.2314
4	0.3797	-1.1501	-2.0571	-0.7848
4	0.91706	-1.5402	-2.3228	-2.8199
4	0.68601	-1.2503	-1.9726	-1.7605
4	0.57428	-1.1414	-1.9832	-2.2877
4	0.7619	-0.68778	-1.5349	-1.3113
4	0.53954	-0.6301	-1.4711	-1.3711
4	0.30324	-2.0589	-2.9687	-3.3676
4	0.66456	-1.275	-2.3241	-2.2665
4	1.5651	-1.3951	-2.0965	-1.6004
4	0.65167	-1.4311	-2.4077	-3.1497
4	1.1354	-1.693	-2.6055	-2.0181
4	0.50726	-1.0822	-1.85	-1.1167
4	0.94564	-1.8538	-2.7274	-2.3658
4	0.62934	-0.88648	-1.7821	-1.9684
4	0.94942	-1.2293	-1.9808	-2.9393
4	0.98793	-1.4931	-2.5324	-2.9118
4	1.0114	-2.2833	-3.0379	-3.3812
4	0.84011	-1.4098	-2.1817	-1.2587
4	0.68604	-0.46018	-1.1707	-0.097693
4	0.7968	-1.7325	-2.5749	-1.5763
4	0.67263	-1.6734	-2.5474	-2.3237
4	1.336	-1.6847	-2.5701	-1.3313
4	1.1266	-2.3133	-2.9653	-1.9799
4	0.99441	-1.3493	-2.1945	-1.8376
4	0.73158	-0.39902	-1.25	-2.2426
4	0.62348	-1.1113	-1.938	-0.84657
4	1.1336	-1.5914	-2.5808	-0.94679
4	1.0383	-1.9444	-2.8432	-2.0256
4	0.33903	-1.5156	-2.2912	-2.9371
4	0.41379	-1.2599	-2.0471	-1.5884
4	0.73643	-1.5528	-2.3788	-2.1034
4	0.59785	-1.3805	-2.2589	-1.8987
4	0.72021	-1.1892	-1.812	-1.9598
4	0.39166	-0.39162	-1.1729	-0.57182
4	0.91948	-1.981	-2.8178	-2.6606
4	0.90982	-1.4919	-2.1603	-2.2415
4	1.3852	-1.5499	-2.5577	-2.0944
4	1.032	-1.2495	-2.1027	-0.93609
4	0.88346	-1.4826	-2.5091	-2.3615
4	1.1457	-1.2844	-2.1462	-2.3783
4	1.0848	-1.6439	-2.5607	-2.6452
4	1.2454	-1.8588	-2.8765	-2.6041
4	0.67645	-1.654	-2.4516	-2.4797
4	1.2348	-1.4351	-2.2058	-2.5702
4	0.78558	-1.2578	-2.0768	-1.6426
4	0.70479	-1.5492	-2.4452	-1.1789
4	0.77582	-1.3237	-2.1777	-1.9161
4	0.82687	-1.1675	-1.8255	-1.9765
4	0.94294	-1.3178	-2.1625	-2.6682
4	0.96583	-0.78301	-1.551	-1.516
4	1.0484	-1.0069	-1.8927	-0.93002
4	0.95802	-1.636	-2.4922	-1.5699
4	0.92465	-1.4273	-2.3573	-1.2582
4	1.3491	-1.9436	-2.9131	-2.2176
4	0.68626	-0.55213	-1.4059	0.1028
4	0.62837	-1.8871	-2.9391	-1.8066
4	0.907	-1.4871	-2.0713	-1.9872
4	1.0055	-2.4024	-3.3039	-3.4135
4	1.1531	-1.8484	-2.7174	-1.5834
4	0.99452	-2.2161	-3.1159	-2.4958
4	1.0464	-1.8214	-2.5533	-2.2315
4	0.76854	-1.8602	-2.793	-2.0648
4	0.56755	-1.3593	-2.3997	-1.5751
5	1.0845	0.44201	-0.12851	-0.31897
5	1.4718	-0.73615	-1.4576	-0.17813
5	0.88709	0.6982	0.036175	-0.91305
5	1.2589	-0.33599	-1.129	0.059787
5	0.27288	0.98713	0.63495	-0.87445
5	1.2118	0.20678	-0.48656	-0.22438
5	0.54628	0.94089	0.039065	-0.40897
5	0.55493	1.265	0.69801	-0.68159
5	3.3777	-2.2746	-2.5592	2.0701
5	0.18233	1.2519	1.3428	-0.87017
5	0.65955	0.73073	0.57248	-0.87569
5	-0.21602	2.1378	1.0313	-1.7715
5	0.49675	0.90566	-0.23602	-0.93459
5	1.5267	-0.45157	-1.4075	-0.091763
5	1.6637	-0.35975	-1.0766	0.27038
5	1.1169	0.25329	-0.11596	-0.8153
5	1.5446	-0.3822	-0.81709	0.51442
5	0.12064	1.3052	0.36914	-1.4512
5	1.3083	-0.30618	-0.77082	0.19259
5	0.52693	0.93983	1.2625	-1.0059
5	0.44407	0.96226	1.0219	-0.81923
5	0.68465	0.61325	0.16161	-1.1294
5	0.08515	1.0382	-0.29979	-0.2636
5	0.13359	1.0566	0.40085	-1.8364
5	0.48662	0.5469	-1.0664	-0.098909
5	1.7101	-0.5598	-1.7215	0.56505
5	0.8824	0.41293	-0.35367	-0.35159
5	0.88389	0.61747	-1.1451	-0.41603
5	1.2911	-0.35098	-0.89949	0.2663
5	1.0212	1.2818	0.40567	-0.7291
5	1.0022	0.47589	0.39232	0.48566
5	0.53845	1.7482	1.0097	-2.1467
5	0.0036511	1.169	-0.54656	-1.2003
5	1.0971	0.62448	-0.11999	-1.2178
5	0.98903	0.29191	-0.075225	-0.97853
5	0.9057	0.89732	0.45651	-1.4331
5	3.087	-2.5185	-2.9815	2.6604
5	1.8465	-0.592	-1.6555	0.38136
5	0.44005	1.6031	0.48562	-1.0371
5	1.2149	0.057746	-1.2013	0.59487
5	1.6358	-1.2381	-2.2211	0.91627
5	1.0439	0.064718	-0.9167	0.23999
5	0.10585	1.4605	0.60571	-1.5957
5	1.8024	-0.86908	-1.8368	0.3256
5	1.9552	-0.64093	-1.4222	0.20583
5	0.86762	1.1454	1.2577	-1.014
5	1.884	0.09864	-1.1093	-0.57862
5	0.51759	1.276	1.2198	-1.6312
5	-0.57872	2.4193	1.5167	-2.8861
5	0.1514	1.5891	1.0309	-0.74561
5	0.37215	1.2986	-0.17263	-2.1656
5	1.4966	0.015493	-0.41993	0.4295
5	-0.090796	1.3894	0.53793	-0.69522
5	0.67331	-0.022383	-0.50459	-0.053173
5	1.0976	0.017823	-0.19272	0.20105
5	0.89985	-0.17388	-0.28919	0.32713
5	2.4051	-0.95755	-1.4027	1.0593
5	0.69354	0.38458	-0.5154	0.064187
5	0.16846	0.36232	0.2387	-1.4473
5	0.39897	0.9509	-0.25103	-1.7945
5	1.3062	0.54403	-0.8886	-0.62493
5	2.4525	-1.9858	-3.0281	2.2331
5	0.96886	0.56771	-0.17124	0.20434
5	0.08974	1.3498	0.5124	-1.3448
5	2.4065	-1.2239	-2.671	1.0654
5	2.1897	-0.87248	-1.3799	1.5607
5	1.6947	-0.42367	-2.1258	0.013649
5	-0.50383	1.6837	0.87865	-1.1681
5	1.7908	-0.35763	-0.91008	0.84402
5	0.62656	0.65563	-0.80216	-1.3821
5	1.1786	0.48044	0.12861	-0.1778
5	1.3655	-0.20241	-0.0033665	-0.071884
5	-0.050065	1.694	0.71069	-1.1581
5	0.19265	1.1868	-0.11697	-1.2388
5	1.1362	0.10937	0.035184	-0.95412
5	1.4536	0.40975	0.18214	-0.4933
5	2.0679	-0.47147	-0.6756	0.12392
5	1.6129	-0.058707	-0.27313	0.19167
5	1.9626	-0.76794	-1.8642	0.64837
5	1.093	-0.12691	-0.17078	0.21802
5	-0.061027	1.1211	1.2493	-0.98391
5	0.87285	0.54954	-0.87062	-0.055274
5	-1.191	2.6265	1.9184	-3.2779
5	1.3734	0.32983	-0.45819	0.07192
5	0.077969	1.4307	1.3894	-1.0596
5	1.2795	-0.34479	-1.5633	0.11168
5	-0.496	2.1309	2.1525	-2.1787
5	1.2916	0.12782	-0.64869	-0.10873
5	-0.091054	1.3058	0.99973	-1.7882
5	1.8716	-0.37043	-1.602	0.79271
5	1.5635	-0.21813	-0.81537	0.16268
5	0.60498	1.0378	0.97738	-1.2152
5	1.0303	0.65468	-0.20674	-0.10911
5	1.2133	-0.07766	-1.1772	0.25551
5	1.4965	-0.026803	-0.31197	-0.28221
5	0.73405	0.57015	-0.30653	-0.30445
5	0.93964	0.12786	0.053588	-0.88909
5	0.84617	0.95958	-0.66816	-1.7602
5	1.0487	0.50695	-0.19749	-1.4229
5	-0.78467	2.4348	1.3848	-2.4427
5	1.3009	0.28683	-0.16671	-0.084272
5	-0.15228	1.5398	0.57782	-2.0803
5	0.034394	1.1337	0.68407	-1.2084
5	-0.05883	1.6075	1.564	-1.1442
5	1.4069	-0.12104	-0.74149	-0.15433
5	-0.039349	2.047	1.9316	-1.4651
5	1.394	0.24912	0.02563	-0.62011
5	0.82177	0.5147	-0.80676	-0.67628
5	2.1982	-0.80014	-1.3711	-0.092543
5	-0.25004	1.7511	0.52869	-2.1183
5	1.7192	-0.38141	-1.9191	1.05
5	1.2489	0.47825	0.13558	-0.39935
5	1.8508	-0.72943	-1.3652	0.45232
5	-0.15093	1.8342	1.5369	-2.1585
5	0.67362	1.0913	0.95922	-1.2168
5	0.9138	0.50364	0.18918	-0.90346
5	0.47289	0.46421	-0.23397	-0.74827
5	-0.39107	1.8488	1.3987	-0.91562
5	0.072486	1.1997	0.88737	-1.6601
5	0.59939	0.54861	-0.65963	-0.79911
5	0.5318	0.9254	0.58334	-0.51974
5	0.86007	0.047371	-0.54144	-0.61104
5	0.43476	1.0745	0.86604	-0.68028
5	1.9694	-0.57161	-1.1481	0.42061
5	0.16585	1.2111	-0.24219	-1.1921
5	2.6967	-0.78444	-1.9105	0.47303
5	0.8157	0.54348	0.49554	-1.2052
5	1.1572	0.093405	-0.055954	-0.50382
5	0.60538	1.0186	0.57052	-0.72136
5	0.82408	0.88773	0.59197	-0.56266
5	0.66822	0.34893	0.040116	0.81599
5	1.8753	-0.34635	-1.2741	1.6427
5	1.1543	0.55525	-0.49137	-0.35505
5	-0.70915	2.2454	1.4272	-3.2901
5	0.26034	0.77422	0.80303	-1.8938
5	-0.34178	1.9793	0.84611	-2.1554
5	1.6128	-0.44416	-2.1358	0.75334
5	1.1035	0.47046	-0.16596	-0.86239
5	1.1715	-0.10259	-1.0057	0.24864
5	0.0012131	1.2508	-0.10119	-1.2868
5	0.2904	0.88875	0.88909	-0.25358
5	0.9454	0.49198	-0.33094	-0.57724
5	1.1283	0.2375	-0.52124	-0.75358
5	1.4005	-0.19205	-1.5737	0.25508
5	-0.077241	2.0616	1.5474	-1.9531
5	0.42129	0.72429	0.86309	-0.62773
5	2.032	-1.1349	-0.61103	1.8311
5	0.42536	1.6618	-0.088513	-2.2345
5	0.36694	0.96147	0.69238	-1.2086
5	0.92963	0.2273	-0.26192	1.1256
5	1.7406	-0.35113	-1.0671	1.713
5	0.93864	0.48008	-1.0011	-0.58208
5	2.3452	-1.1044	-1.8389	1.3931
5	-0.85401	2.4502	1.5689	-3.0689
5	1.3963	0.36585	-0.49354	-0.61152
5	0.25986	1.1454	0.52437	-0.39774
5	0.6569	0.46469	0.63607	-0.18867
5	0.85343	0.38135	-0.53638	-0.43425
5	2.0245	-1.2444	-1.992	1.2827
5	1.1071	0.54014	0.65582	-0.37931
5	0.49999	0.45836	0.13776	-0.82429
5	0.87205	-0.051941	-1.3879	-0.78512
5	-1.457	3.2686	2.4766	-3.2938
5	1.1794	0.12404	-0.24688	-0.71786
5	0.54189	0.50374	-0.68861	-0.40575
5	0.60379	1.2055	0.52353	-2.1047
5	0.29722	1.1747	0.75477	-0.87199
5	1.9493	-0.70761	-1.3055	0.85371
5	1.7791	-0.60072	-1.7514	-0.06972
5	1.3267	0.1851	-1.0465	0.50168
5	1.4949	-0.28072	-0.41693	0.032296
5	-0.25031	1.8738	1.2601	-1.5571
5	0.16908	0.92609	-0.19865	-0.022766
5	1.4548	-0.02661	-0.92151	-0.32375
5	0.56216	0.37887	0.28431	-0.84306
