# Supplementary material for: Gene expression trees in lymphoid development
Source: BMC Immunol. 2007 Oct 9;8:25. doi: 10.1186/1471-2172-8-25 (PMC2244641; doi:10.1186/1471-2172-8-25)
Supplement: Additional data file 7 — SIM Datasets. Data sets from simulated MixDTrees. See readme.txt for file descriptions. The first column indicates the true label of the sample. [file 1471-2172-8-25-S7.zip › 5/gen_dag_sim_c5_s500_e503_d10__15__20__20__35_n0.txt]

1	0.20345	1.4369	-3.0314	-3.2471
1	-0.013447	0.88519	-1.8094	-0.687
1	0.43921	1.86	-3.3835	-3.978
1	-0.50912	1.2368	-3.0555	-1.4895
1	-0.22909	1.8116	-2.2428	-2.1669
1	0.28774	1.1154	-1.8639	-1.391
1	0.021297	0.62869	-1.7705	-0.71989
1	0.38935	0.94828	-2.6332	-2.2274
1	1.2155	1.0783	-2.1098	-3.0548
1	0.06246	-0.12078	-1.5755	0.90934
1	-0.32964	1.9171	-2.189	-3.6023
1	-0.034707	0.65	-2.247	-1.0587
1	0.24689	-0.087681	-0.10732	0.23369
1	0.058752	2.2528	-2.9273	-2.5036
1	1.2629	-0.85271	-0.58607	0.068547
1	0.0011659	0.70708	-1.3572	-1.1535
1	-0.01903	-0.32278	-1.7342	0.5087
1	0.17079	-0.2816	-1.2266	0.9926
1	-0.58487	1.7169	-2.2336	-2.7507
1	0.5607	0.39971	-1.5176	0.34965
1	0.41934	0.81693	-2.074	-0.89351
1	0.41317	-0.07048	-0.65732	-0.27985
1	0.18387	1.1308	-1.8316	0.32985
1	1.0617	-0.37783	-0.89382	-0.021683
1	-0.42539	1.5314	-2.5549	-1.7548
1	0.33149	0.0021774	-1.3259	0.59133
1	0.62028	-0.0052654	-0.98343	2.3383
1	0.21037	-1.0258	-0.12689	-0.19032
1	0.52746	0.77509	-1.472	-0.75079
1	0.68454	0.14184	-0.84182	-0.098826
1	1.0521	0.2761	-1.0803	-0.59962
1	0.67562	-0.37811	-0.92051	0.70632
1	0.55956	-1.1455	-0.51777	1.889
1	-0.055779	1.451	-2.5813	-0.34038
1	0.23512	0.43952	-1.8474	-0.60835
1	-0.10547	1.5355	-2.9404	-2.9369
1	0.24716	0.24413	-1.7374	-0.70363
1	-0.29229	0.16325	-1.0165	-0.16059
1	0.29266	2.1757	-3.3911	-1.6793
1	0.69635	1.0217	-2.8318	-1.7589
1	0.48966	-0.4859	-0.5773	0.77974
1	0.21691	0.66685	-1.8603	-0.36929
1	0.11218	-0.21848	0.019433	-0.19402
1	0.17344	0.55789	-1.9706	-1.3482
1	-0.0055482	1.6074	-2.2552	-2.1507
1	0.93161	0.97235	-2.1791	-0.48364
1	0.11523	2.2081	-3.4424	-1.694
1	0.24554	0.29211	-1.3339	1.129
1	1.097	0.15544	-0.76686	0.28518
1	-0.34915	0.3786	-2.2489	-0.72791
2	-0.18267	0.96696	-2.43	-1.119
2	0.15429	1.9426	0.59938	1.3708
2	0.80235	2.2022	1.2025	2.2481
2	0.27547	1.2269	-0.21012	0.36317
2	1.6279	2.0504	0.65541	0.71293
2	0.42898	1.1954	0.77902	0.34358
2	-0.38032	1.3288	0.033173	0.87398
2	0.91784	1.1211	-1.6118	0.6442
2	0.83771	0.89969	-0.3278	1.7455
2	0.44318	0.8714	0.068158	0.50008
2	0.5779	0.69475	-1.7773	0.50047
2	0.79798	1.9141	0.59362	1.3627
2	0.89175	2.2345	1.1501	1.9821
2	1.4831	2.787	1.5322	2.9915
2	0.80775	1.3387	-0.31272	0.56344
2	1.0132	2.4327	1.4659	1.1648
2	0.41891	0.61204	-0.95539	0.18194
2	0.30179	1.1646	-1.4198	0.13773
2	1.1062	1.3273	1.1072	0.55676
2	1.201	2.6061	1.6535	1.5624
2	0.91015	0.98683	-1.0065	0.017206
2	0.027135	0.55615	-0.15551	1.1611
2	1.1794	0.98315	-0.47144	0.43848
2	0.062958	0.83253	-1.3808	0.1988
2	0.68849	1.2262	-0.75194	0.26746
2	1.6124	2.2029	0.86152	1.909
2	1.1009	2.3605	0.50618	0.96451
2	0.57776	1.781	0.78819	1.3212
2	0.2104	0.68149	0.069244	0.91122
2	1.6831	1.3044	0.30553	0.11721
2	0.59745	1.1468	0.084012	0.14399
2	0.69628	1.4887	-0.39876	2.1332
2	1.477	1.355	0.84753	0.64102
2	1.0094	1.4192	1.9715	0.67761
2	0.60509	1.3365	1.77	0.95934
2	1.2803	0.93852	-1.4385	0.094498
2	0.65183	1.4602	1.0273	1.8481
2	1.4755	2.4537	2.3512	1.6178
2	1.0696	2.1576	0.74969	2.2762
2	-0.12982	-0.0028706	-2.4578	0.71871
2	-0.1872	0.014293	-1.0217	-0.64363
2	1.2251	1.9004	-0.37946	1.198
2	0.35211	0.93466	0.72463	0.64817
2	0.54593	1.0802	-0.1944	1.3849
2	0.40728	0.96015	0.030814	0.0075309
2	0.77746	1.0874	-1.0327	0.8109
2	0.5341	0.86895	0.77471	0.051839
2	0.058182	0.47775	-1.6731	-0.015509
2	-0.97516	0.28985	-2.0755	0.067135
2	0.55227	0.52595	-0.33956	0.51661
2	1.0684	1.3237	-0.039117	0.44504
2	0.82099	2.3355	0.92613	0.69493
2	-0.090115	1.2005	0.36249	-0.524
2	1.0076	2.324	0.74618	1.1523
2	-0.80155	0.51178	-0.96852	-2.0482
2	1.1636	1.1336	-0.98529	0.15951
2	1.1315	2.1853	0.22543	2.1787
2	0.52226	1.6454	-0.20522	0.061434
2	2.1051	2.016	0.85141	0.55793
2	0.63803	0.79981	-2.6273	-0.70051
2	1.216	1.5183	0.77119	1.2121
2	2.3068	2.1164	1.3808	1.3101
2	0.12391	0.039109	-1.3673	-1.9767
2	0.00042674	1.2255	1.1996	0.11558
2	0.2374	0.9009	-0.46889	0.43727
2	1.2191	2.1251	0.78833	1.3698
2	0.010638	0.29743	-0.42065	0.14832
2	1.9001	1.0419	-1.3202	1.0015
2	1.39	2.0774	1.9624	0.3871
2	0.1584	1.8554	-0.23884	2.0142
2	0.74504	0.97752	-0.32603	0.36559
2	0.25871	0.49211	-0.4107	-0.040705
2	1.0485	1.3485	0.3467	-0.46474
2	-0.31019	1.0552	-0.83015	1.3752
2	-0.21078	-0.18293	-1.1395	-0.45458
3	0.66334	-0.86609	1.0567	0.032784
3	-0.5003	-2.09	2.1125	-0.58483
3	1.27	2.3579	-2.0769	-2.4363
3	-1.0888	-2.352	2.3665	1.5254
3	-1.0387	-0.88076	1.1809	0.4179
3	0.85924	-0.45572	0.81899	-0.82323
3	-2.0462	-3.058	3.5759	0.89902
3	-0.25934	-0.96896	1.4311	-0.44334
3	1.4253	1.8797	-1.3425	-3.3067
3	0.049896	0.1877	0.68936	-1.6474
3	1.9931	2.0685	-1.658	-2.1055
3	-0.42874	-0.22649	0.23956	-1.4297
3	1.0492	-0.18363	0.63285	-1.3157
3	0.27419	0.26325	0.30145	-0.5006
3	-0.89741	-3.4894	3.8614	3.0806
3	0.92183	0.4375	-0.34208	-1.1653
3	-0.41865	-0.80237	0.99295	-0.71557
3	2.3143	1.9803	-1.6439	-2.3915
3	-0.6771	-0.032854	0.17571	-1.6927
3	-0.51649	-1.9481	2.2917	0.78574
3	1.3995	1.0273	-0.46503	-1.7115
3	1.5227	1.1954	-0.85111	-2.5969
3	1.2475	0.71362	-0.47104	-1.7935
3	-0.49836	-2.3663	2.6289	1.2701
3	0.78511	1.0609	-0.71128	-2.4835
3	-1.197	-1.5645	1.8674	-0.1283
3	-1.2588	-1.1996	1.6573	-0.018736
3	0.46757	-0.8744	1.0929	0.03088
3	2.7369	2.0754	-1.9157	-3.7346
3	0.03744	0.10478	0.1913	-1.1187
3	1.1167	1.3083	-1.1304	-4.0739
3	0.12373	-0.79926	1.0256	-0.73169
3	0.84522	1.3159	-0.98579	-1.8282
3	-1.1612	-0.61948	0.8905	-0.47508
3	1.0093	0.059075	0.31703	-2.112
3	0.44218	-0.11126	0.79702	-1.5972
3	0.60255	0.24597	0.39971	-1.2022
3	-0.62504	-2.0519	2.1729	1.256
3	0.48725	-0.1984	0.38496	-2.2134
3	-1.5473	-2.4263	2.4182	2.2944
3	0.28456	0.029125	-0.0088358	-1.2289
3	-0.45715	-0.9708	1.4182	0.33466
3	-1.5291	-2.3309	2.7798	0.50542
3	-0.67712	0.51184	-0.071874	-3.1862
3	2.5904	2.1606	-1.6785	-2.0715
3	0.81766	0.18851	0.31382	-1.5853
3	-1.4064	-3.2182	3.422	1.2537
3	-0.76427	-0.85978	1.0635	1.0235
3	-0.046939	0.24833	-0.033384	-1.6321
3	0.10024	-1.5105	1.8945	0.96252
3	-1.2277	-1.8802	2.2708	0.72915
3	0.075203	-0.27767	0.90665	-0.99144
3	1.3227	2.0604	-1.6789	-3.0896
3	0.18133	-0.58909	0.82934	-0.27012
3	1.6202	1.4181	-0.69866	-3.2175
3	-1.0638	-0.81803	0.93496	1.7008
3	0.62653	0.67589	-0.45257	-1.0124
3	-0.0057661	-0.29518	0.60509	-1.9327
3	-0.062335	-0.26577	0.60788	-0.84219
3	0.15298	0.54286	-0.28666	0.22591
3	0.038732	0.033236	0.27837	-1.2665
3	0.61244	0.36693	0.071463	-1.1243
3	0.10983	-0.1493	0.26635	-0.76458
3	0.73471	-0.11282	0.6291	-0.11967
3	1.1024	0.27881	0.098096	-0.74529
3	0.39457	-0.55626	0.74391	-0.22797
3	1.594	0.65854	-0.2227	-1.7633
3	0.4327	-0.79748	0.73462	-0.67705
3	0.0093128	0.36158	-0.090049	-0.49252
3	-2.0379	-3.9015	4.3337	2.5922
3	-0.37745	-2.3003	2.3947	1.2401
3	-0.98965	-2.3861	2.8425	0.8026
3	0.20407	0.42219	-0.26618	-2.6611
3	1.243	-0.1737	0.58991	-0.95104
3	1.3491	0.16442	0.37818	-1.1905
3	-0.5866	-0.79168	1.3064	-0.4517
3	-3.1996	-2.5267	2.8536	1.3993
3	0.85342	0.51408	-0.67548	-1.8243
3	0.14959	-0.079513	0.42708	-0.67487
3	0.96382	-0.50733	0.80345	0.40607
3	-0.18796	0.22247	0.069197	-1.5139
3	0.18974	-1.4195	1.8197	0.32304
3	0.075541	0.34655	-0.033352	-1.131
3	-1.1584	-1.6398	2.2082	1.0641
3	0.0073461	-0.14208	0.56062	-0.48016
3	0.37329	-0.87457	1.5654	-1.5624
3	-0.46847	-1.4443	1.8805	-0.42749
3	-0.1286	-1.1983	1.3825	0.53061
3	-1.2349	-1.0668	1.5745	1.4066
3	-0.16141	-1.1537	1.3316	-0.40849
3	-0.74876	-2.4378	2.9305	0.94891
3	-1.6214	-2.8753	3.4557	1.2289
3	-1.2863	-2.7541	3.3766	1.5843
3	0.68225	-0.1523	0.52067	-0.88488
3	0.19448	-1.2363	1.7264	-0.70723
3	-0.98736	-1.3465	1.5068	-0.58527
3	-0.35932	-0.60233	1.0529	-0.13087
3	-0.74035	-1.3171	1.7941	0.56813
3	0.87895	0.08297	0.26779	-1.6105
3	-1.3278	-3.0319	3.2191	1.1706
4	-2.1796	-2.4259	1.2944	-2.7488
4	-1.1381	-0.87601	0.30148	-0.13169
4	-1.2605	-0.35999	-0.0732	-0.25456
4	-1.7159	-2.6407	1.4697	-2.3572
4	-1.8883	-2.3752	2.0934	-2.1926
4	-1.0619	0.30103	-1.791	0.59323
4	-1.0461	-0.19983	-0.47757	-0.18272
4	-1.3913	-1.3413	0.19466	-1.2773
4	-1.0919	-0.71142	-0.089968	-0.43485
4	-1.7153	0.1486	-0.22253	0.44198
4	-1.4234	-1.0693	-0.074326	-0.80308
4	-1.0718	-0.23145	0.30682	0.30529
4	-1.854	-3.1254	2.5466	-2.2739
4	-1.4982	-0.4105	-0.85782	0.084711
4	-1.4662	-1.2604	0.40936	-1.1474
4	-2.1963	-0.32848	0.1003	-0.071537
4	-0.63317	-0.32318	-0.095462	-0.34339
4	-1.9782	-2.6337	0.41331	-2.2437
4	-0.80124	-1.8717	1.379	-1.5657
4	-0.73777	-0.21397	-0.75687	0.35074
4	-1.6625	-2.193	3.2356	-1.9292
4	-0.68344	-0.74149	0.049114	0.14508
4	-2.052	-1.7633	1.8188	-1.6854
4	-1.0655	-1.3186	1.2878	-0.75623
4	-1.2081	0.90688	-1.8525	1.2501
4	-2.1596	-2.6955	1.6862	-2.1421
4	-0.83703	-2.4791	1.4616	-2.3688
4	-0.89082	-1.3667	0.78694	-1.5166
4	-0.095926	-0.095239	-1.3169	-0.024294
4	-1.6489	-3.1266	0.77835	-2.9738
4	-1.0739	-2.0971	1.9572	-1.7064
4	-0.38447	-0.19083	-0.73389	0.46586
4	-0.4637	-0.16212	-1.4983	-0.022801
4	-0.74072	1.303	-2.1082	1.6626
4	-0.52877	-1.3316	0.36194	-1.4564
4	-1.6203	-0.60524	-1.1628	-0.25683
4	-0.82623	0.10197	-0.2504	0.6131
4	-1.4627	-2.0119	1.2415	-1.948
4	-0.83135	-0.80173	0.95291	-0.6295
4	-0.75125	-2.5669	1.9187	-1.9583
4	-0.96608	-1.1209	0.016209	-0.99957
4	0.24506	-0.21268	0.16003	-0.16024
4	-0.49205	-1.0324	-0.31554	-0.60777
4	-0.36755	-0.22377	-0.54003	0.26523
4	-0.79471	-0.37403	0.30029	-0.23649
4	-1.9941	-0.75327	-0.3759	-0.056963
4	-0.53216	0.4088	-1.221	0.73184
4	-0.37554	-0.14094	-0.47431	0.35439
4	-1.4078	-0.0086773	-0.32509	0.62857
4	-0.60042	-0.13088	-1.0027	0.36884
4	-1.4619	-2.0719	1.0954	-2.0166
4	-0.6911	0.86113	-0.94412	0.78175
4	-2.7707	-3.694	2.4532	-2.9743
4	-2.0743	-1.4727	0.96968	-0.91905
4	-0.7047	-0.8675	-0.41097	-0.57866
4	-0.62961	-2.6172	3.0635	-2.8688
4	-2.2406	-1.2849	-0.019872	-0.98169
4	-0.053448	-0.28959	-0.17816	-0.46245
4	-2.2963	-0.39955	-0.4907	0.056569
4	-0.95062	1.1067	-3.0199	0.98461
4	-1.9857	-1.719	-0.67789	-1.4552
4	-1.5008	-0.81473	-0.19704	-0.53433
4	-0.41414	-0.20546	-0.877	-0.22119
4	-0.95881	0.41501	-0.86432	0.54627
4	-0.88231	-1.2048	0.089475	-0.81232
4	-1.2609	-0.23687	0.31577	0.17381
4	-1.1948	0.16025	-1.967	0.40498
4	-1.4628	-1.0216	1.3814	-0.72543
4	-0.78386	0.34786	-1.9613	0.69912
4	-1.7112	0.44661	-1.6794	0.32699
4	-2.7867	-3.3389	2.1008	-3.1046
4	-1.0063	-1.0959	0.21737	-0.85896
4	-0.35121	1.1414	-1.3379	2.45
4	-1.3636	-1.7097	0.53698	-1.2462
4	-2.0754	-0.80427	0.050644	-0.2466
4	-0.78993	-0.5317	0.44588	-0.23534
4	-1.2537	-0.40621	-0.98285	0.093847
4	-1.4344	-0.29724	-0.95992	-0.015471
4	-1.0096	0.17616	-1.1406	1.1265
4	-0.7372	-0.98605	-0.0022979	-0.34234
4	-0.93739	-0.7168	-0.63825	-0.16498
4	-1.525	-0.78357	-0.34436	-0.44158
4	-2.3056	-3.1975	3.5694	-3.1147
4	0.08711	0.16242	-0.3847	0.84113
4	-1.145	-1.6308	1.0242	-0.67059
4	-0.71366	-0.0016602	-1.8581	0.16858
4	-2.2185	-1.9022	2.3943	-1.4103
4	-0.57517	-0.20854	-0.042193	-0.025674
4	-1.7637	-2.5612	2.5756	-2.3716
4	-1.7571	-1.133	0.58122	-1.0234
4	-1.4985	-1.4279	2.0793	-1.6108
4	-2.3996	-2.3895	0.69177	-2.0863
4	-1.1024	-0.11765	-2.0676	0.053335
4	-0.95116	2.0111	-2.9015	2.348
4	-1.5203	-4.1377	3.6985	-3.9965
4	-1.931	-1.3024	0.61178	-1.0014
4	-1.5675	-1.6448	3.0692	-1.3119
4	-2.1235	-1.8257	2.3533	-1.3387
4	-1.3129	-1.2226	0.94241	-1.4405
4	-1.9432	-0.17404	0.28825	-0.13115
5	0.29477	-0.38619	-0.43386	-0.74948
5	-2.0537	1.6202	0.89191	3.716
5	-0.5513	0.78779	0.41487	1.2496
5	0.76391	-0.53038	-0.70005	0.19876
5	-0.47936	0.80852	1.2789	2.8779
5	0.88748	-0.37461	-0.81404	1.4861
5	0.63295	-0.20912	-0.18533	1.0241
5	-3.5346	4.3629	4.9051	7.4408
5	-0.8927	0.71932	0.079954	3.7662
5	0.15741	-0.38558	-0.53065	-0.13435
5	-0.10908	0.62782	0.93462	2.6805
5	-2.0293	2.1423	2.1533	3.7487
5	-1.0707	1.1841	0.71465	0.98628
5	-0.40872	0.68674	0.70129	2.7976
5	-0.7156	1.1453	2.1262	2.9524
5	-0.72371	0.14493	-0.27269	2.8859
5	-0.0053496	-0.090189	-0.58747	1.2386
5	-1.7649	2.7684	2.3134	3.8149
5	-1.1268	1.9041	2.0212	1.9668
5	0.20019	0.32294	-0.56744	3.9795
5	-0.16946	0.50575	0.29728	2.2066
5	-1.1959	0.91408	0.43079	2.513
5	-1.1715	2.1279	2.6057	4.5671
5	-1.6784	1.7751	1.7394	2.8001
5	0.97263	-1.1521	-1.3906	0.54687
5	-1.9288	1.4667	1.442	1.0205
5	-1.4961	1.2288	1.4717	1.8772
5	0.89679	0.16828	0.38956	0.80794
5	0.73769	-0.37232	-1.2198	1.1256
5	-0.5923	0.744	-0.39261	2.1565
5	-1.8498	2.5425	2.7276	4.3557
5	-1.1565	1.7378	1.8647	1.7131
5	1.3539	-0.92702	-1.6289	0.50558
5	-1.6546	1.8743	1.5506	2.2981
5	-0.9472	0.76107	0.21085	2.5281
5	-2.0804	1.9648	1.7091	4.7914
5	0.5258	-0.30339	-0.95603	-0.60174
5	0.35722	-0.039925	-0.53504	1.4598
5	-1.513	0.95211	0.83699	0.99928
5	0.18105	-0.67395	-0.89426	2.9575
5	-0.66131	1.2832	1.9739	1.7448
5	0.11524	0.34827	0.32427	2.6427
5	-0.20771	0.13904	0.045139	0.36787
5	-1.8819	2.6234	2.9393	4.6668
5	0.42448	-0.21346	-0.45226	0.70773
5	0.26036	0.23266	-0.51082	1.2885
5	1.3677	-1.6146	-1.6615	-1.0844
5	0.81502	-0.98313	-1.5752	0.13508
5	0.3041	0.092083	-0.94081	2.2473
5	-0.64232	0.82044	1.3019	1.3581
5	0.073797	0.61049	0.127	1.949
5	0.62518	-0.78112	-1.3049	1.9552
5	-2.95	2.9424	2.5486	3.3799
5	-0.13466	0.61562	0.025779	2.2079
5	-1.1855	1.935	2.0655	2.7572
5	-1.7132	2.1936	2.2087	2.8782
5	0.84469	-0.14278	0.33433	1.3805
5	-1.2792	0.93257	0.60302	1.0524
5	-1.3143	1.6041	1.4646	1.9223
5	0.63777	-0.6921	-1.2686	-0.35939
5	-0.017672	0.055682	0.2496	1.5352
5	0.61011	-0.16013	0.12936	1.2686
5	-1.2536	1.2621	1.5086	1.8074
5	0.7776	-0.74218	-0.59347	0.66433
5	-0.75791	1.1857	1.3647	2.3417
5	-0.9819	1.3277	1.1027	2.643
5	-1.3353	1.9072	0.59675	4.1097
5	-1.2614	1.4665	0.71597	2.1509
5	-0.59889	0.35435	1.058	2.2322
5	-1.1368	1.2255	1.8276	3.3844
5	-1.5266	1.2505	0.8101	3.3839
5	-1.5382	2.0223	1.9629	3.2477
5	-3.5935	3.913	4.6044	5.8488
5	-0.98937	1.3607	0.414	2.3053
5	-0.39951	1.1089	1.156	2.8319
5	-0.3017	0.78881	0.30762	0.58792
5	-0.60219	0.67426	0.99856	3.5963
5	0.61166	-0.76703	-1.3498	0.20676
5	-1.778	1.8494	1.5008	2.2594
5	-0.70086	1.7497	1.7428	2.5342
5	-0.32014	0.20404	0.16579	0.87762
5	-0.6064	-0.083613	0.10985	1.1023
5	-0.41552	0.95834	1.5379	2.5633
5	-0.15243	-0.31798	-0.50507	-0.16061
5	-1.8113	2.3015	1.6867	5.6227
5	-0.94291	1.3629	0.90742	1.8519
5	-1.3088	1.9035	1.2513	2.0738
5	-1.0452	1.6409	1.4732	3.1901
5	-1.2752	1.9621	1.0461	1.7389
5	-0.56767	0.97679	1.3264	2.4018
5	0.78841	-0.836	-2.0478	1.3815
5	-0.47864	0.25673	-0.048104	3.2607
5	-1.1902	1.4926	2.4161	0.32586
5	1.3793	-1.1585	-0.70986	-0.22963
5	0.12488	1.024	-0.19907	2.4207
5	-0.38421	0.089251	-0.65582	0.73225
5	-0.52575	1.1195	1.1922	3.5288
5	0.60006	-0.14975	-1.2385	1.4813
5	-0.27461	0.58616	0.18994	1.051
5	-0.69919	0.16703	-0.36366	0.17615
5	-1.828	2.2806	2.5968	2.3216
5	-0.38811	-0.19041	-0.49723	2.3309
5	0.90348	-0.24395	-0.19247	1.3629
5	-0.98587	1.964	1.9164	3.5964
5	-2.0095	2.5111	1.5096	2.894
5	-1.2161	1.9072	1.3955	1.979
5	-0.53854	0.63156	-0.9356	1.1845
5	-1.3064	1.0275	0.83174	1.1807
5	1.0868	-0.62079	-1.1475	0.35915
5	0.061696	0.028303	-0.49301	1.7505
5	-2.4426	3.2271	2.2334	4.5984
5	-1.7115	2.2248	2.2807	3.9063
5	0.85228	-1.3666	-1.6396	0.2126
5	-2.1758	3.2324	2.5084	5.4196
5	-0.87636	1.1147	0.67065	2.5461
5	-1.1532	1.7011	1.3594	3.5007
5	-1.1876	1.3952	0.63121	0.58072
5	0.76494	-1.1282	-1.2516	-0.29054
5	-0.77615	1.0749	0.38975	1.8428
5	-2.2268	1.8924	1.2329	4.0908
5	-0.61291	1.2118	0.26006	2.8689
5	-0.11978	0.73598	1.5829	2.7891
5	1.5732	-1.0412	-1.8407	1.2125
5	-2.3956	3.1366	2.7914	3.8052
5	-1.1558	1.5141	1.138	1.8018
5	-0.34461	0.16338	0.056855	2.2898
5	0.23966	0.021693	-0.39061	1.6386
5	0.47824	-0.31973	-1.074	0.38313
5	-0.81168	0.29144	0.064744	1.5973
5	-1.624	0.78346	0.35986	2.3479
5	0.42457	-0.45605	-0.97552	1.9895
5	-0.51028	0.42422	0.43499	2.7626
5	-2.245	2.1301	1.1491	1.9568
5	-2.0963	2.1327	1.6041	1.3932
5	1.0985	-1.2119	-2.1413	-0.28054
5	-0.49123	0.93724	0.82038	3.2559
5	0.023382	0.00727	0.97758	1.1291
5	0.083187	-0.16045	-0.29699	0.7347
5	-0.83475	0.77095	0.46493	2.016
5	-1.1401	1.1775	-0.0078778	2.9922
5	-0.77605	0.57967	0.42279	-0.59012
5	0.083654	0.54446	-0.05684	1.7313
5	-1.9145	1.7776	1.3321	3.9709
5	1.6125	-1.1844	-0.90028	-0.38162
5	-0.12825	0.11059	-0.098802	2.723
5	-0.5309	0.25137	0.19238	0.71298
5	-0.052521	0.026522	-0.35328	2.288
5	-1.3521	1.4985	1.4823	2.0903
5	-1.5629	2.2466	1.7823	4.0067
5	-0.72998	0.70927	0.056348	2.6118
5	-0.17562	1.2318	1.4152	2.9979
5	0.00046956	0.51897	0.34568	2.221
5	-0.30181	0.57699	0.28225	1.0865
5	-1.2003	1.4167	1.6406	3.7264
5	-2.1187	2.192	0.20368	4.0475
5	-0.74564	1.17	0.79891	1.6059
5	0.27284	-0.095603	0.39952	0.85173
5	-0.14929	0.7031	0.44342	2.162
5	-0.16794	0.65763	1.2965	3.901
5	-0.7639	0.98334	0.87974	1.3097
5	-1.2531	1.3571	0.71225	2.3362
5	-0.88154	1.0075	0.25329	1.7669
5	0.3584	0.19558	-0.99352	2.5725
5	-0.14778	0.72749	0.27073	1.3968
5	-1.4559	1.6755	1.1067	3.1374
5	-1.3395	1.9307	1.2372	4.0873
5	-1.426	1.5677	2.1823	2.807
5	0.038484	0.62857	-0.38628	0.71605
5	-1.0364	1.4962	0.6949	4.3388
5	-0.68021	0.70919	0.23624	2.5232
5	-0.57368	1.7753	1.9337	3.8163
5	0.422	-0.42857	0.92815	1.3923
5	1.7316	-1.5616	-1.7074	-0.60504
5	-1.108	1.3633	1.1713	2.5979
5	-1.6176	1.1294	0.73394	2.806
