# Supplementary material for: Gene expression trees in lymphoid development
Source: BMC Immunol. 2007 Oct 9;8:25. doi: 10.1186/1471-2172-8-25 (PMC2244641; doi:10.1186/1471-2172-8-25)
Supplement: Additional data file 7 — SIM Datasets. Data sets from simulated MixDTrees. See readme.txt for file descriptions. The first column indicates the true label of the sample. [file 1471-2172-8-25-S7.zip › 5/gen_dag_sim_c5_s500_e508_d10__15__20__20__35_n0.txt]

1	0.52879	1.3495	-1.9345	3.0382
1	0.57886	1.4651	-1.9225	2.4027
1	0.54458	0.14828	-0.60759	0.79788
1	0.51809	2.0607	-2.9945	2.8905
1	0.58942	1.6131	-1.5969	1.4689
1	0.55491	1.5116	-1.9988	2.7067
1	0.56153	0.43307	-0.17739	1.9335
1	0.60461	1.1533	-1.6439	1.5027
1	0.58419	1.8035	-1.8663	2.4433
1	0.54998	1.4817	-1.56	2.5936
1	0.55006	0.86721	-1.8091	1.8649
1	0.55305	1.1415	-1.09	2.5135
1	0.54588	1.116	-1.826	1.9254
1	0.55537	1.3099	-1.6558	1.6168
1	0.52347	1.3459	-1.7577	0.96953
1	0.54079	1.4818	-1.5178	2.5935
1	0.58143	1.5381	-1.8425	1.3957
1	0.52048	1.2821	-1.8103	2.2902
1	0.54367	1.1722	-1.3433	1.7686
1	0.54632	1.2203	-1.7914	0.84532
1	0.52259	1.199	-1.4984	2.6461
1	0.5176	1.336	-2.4281	1.7721
1	0.55254	1.1448	-1.2383	2.2504
1	0.55269	1.5111	-1.8243	2.1951
1	0.54212	1.2978	-1.0526	1.8847
1	0.55705	1.5169	-1.5749	1.7036
1	0.50703	1.2338	-1.7186	2.2814
1	0.55823	1.1916	-1.2639	2.0173
1	0.48848	1.3925	-2.0923	1.6023
1	0.54532	1.1712	-0.99	2.1047
1	0.56205	1.1575	-1.5042	2.0096
1	0.5768	1.4169	-1.9595	1.3727
1	0.54571	1.5207	-1.6479	1.6464
1	0.54163	0.94497	-0.85229	-0.18306
1	0.58615	1.2706	-1.854	1.7011
1	0.57384	0.43506	-0.74536	2.093
1	0.56596	1.548	-1.4105	1.5172
1	0.641	1.394	-2.1114	1.6909
1	0.59026	1.2263	-1.4602	2.3256
1	0.5605	0.82485	-0.63319	1.3981
1	0.54828	0.94813	-1.7814	1.5103
1	0.54899	2.1948	-3.4813	2.2018
1	0.57531	1.3982	-1.741	2.4109
1	0.61276	1.8049	-2.5772	2.16
1	0.56224	1.6349	-1.4095	3.4886
1	0.52727	1.4017	-1.5077	3.3091
1	0.59579	1.1689	-1.4508	1.0598
1	0.57625	1.1146	-1.2825	1.3806
1	0.49757	1.0556	-1.5031	0.51718
1	0.55139	1.0913	-0.9	2.3729
2	1.369	0.73148	-0.81665	0.51843
2	-0.16566	0.15724	0.23215	1.4495
2	1.7926	0.29451	-1.2941	0.82117
2	-0.044644	-0.83147	-1.2218	-1.1314
2	0.069028	-1.0667	-1.728	0.063483
2	0.49155	-0.75471	-1.5269	-2.154
2	0.9742	-0.36785	0.77233	-0.71325
2	1.1535	0.57954	-0.4564	-0.26479
2	0.89892	0.22043	0.74191	1.2427
2	1.0413	-0.31927	-1.9114	-0.1256
2	1.5606	1.2358	-0.33034	0.3365
2	0.85571	1.6716	1.0225	-0.34397
2	-0.27253	-2.1449	-3.163	-2.565
2	1.815	0.73222	1.5101	0.15314
2	1.8666	1.2104	0.64142	0.69604
2	0.81862	-0.46865	-0.45936	0.57965
2	1.0147	-0.26775	-1.7584	-1.1823
2	0.94778	1.0086	-0.2583	-0.022364
2	1.5721	2.3161	2.2316	3.6725
2	0.083069	-0.76128	-2.5923	-0.75608
2	-0.49876	-2.3744	-1.7964	-2.687
2	0.54893	-0.43434	-0.43284	0.32791
2	0.652	-0.28833	-1.4829	0.53639
2	1.226	1.0751	0.63602	1.4643
2	0.52268	-2.0741	-1.9915	-2.5184
2	0.88004	-0.47651	-2.1103	-0.34439
2	0.36102	0.59817	-2.1505	-1.7374
2	0.99316	-0.45152	-1.9912	1.3451
2	1.5695	0.65811	-0.38541	-0.48611
2	0.59114	-1.245	-1.0612	-1.1239
2	1.8	2.402	1.4167	3.2219
2	1.0144	0.26707	-1.0072	-0.08824
2	1.3401	0.21953	-1.1868	-0.25142
2	0.57649	0.88226	0.40743	-0.71011
2	1.5385	0.56078	0.14347	1.3633
2	1.9497	0.86946	0.38673	-1.0604
2	0.94411	0.12266	-0.065683	0.5581
2	0.49195	-0.6991	-1.4899	-0.20625
2	1.1545	-1.7025	-2.8804	-2.3833
2	1.2606	1.292	-0.034928	-0.37237
2	-0.14227	-0.88569	-1.3497	-1.9032
2	0.018097	-0.74272	-1.0391	-1.2895
2	0.67799	-1.6908	-2.3667	-1.625
2	0.96299	-1.3594	-2.0052	0.30122
2	-0.041225	-2.5655	-3.932	-5.5133
2	0.70575	-1.2229	-1.165	-1.2334
2	0.44974	-0.12831	-2.11	-0.067366
2	-0.47395	-1.7586	-1.591	-2.3173
2	1.4241	-0.15627	-0.15115	0.5178
2	0.30689	-0.65012	0.24419	-0.33168
2	1.1734	1.5841	0.65441	0.67267
2	1.3449	2.1151	1.8838	2.7436
2	1.4881	1.2756	0.34528	2.9401
2	1.9102	0.51297	1.4113	0.9939
2	-0.030251	-0.71289	-0.5379	-1.5538
2	0.49699	-2.8922	-3.1971	-4.9753
2	0.22824	0.55002	-1.3731	0.62178
2	1.4244	0.099328	-0.43338	-1.3692
2	0.77698	1.3197	1.1838	0.9968
2	1.4811	1.7941	2.0889	3.8754
2	1.4049	2.124	0.18065	2.1965
2	1.3366	0.87691	0.83442	0.84795
2	1.1238	-1.1427	-3.3353	-0.29222
2	0.83564	0.16114	-0.8868	0.45407
2	0.59446	-1.3356	-1.0753	-2.9015
2	2.1593	1.409	-0.62624	1.1958
2	0.34684	-0.78326	-0.73402	0.64966
2	0.54943	-0.21519	-3.2446	0.48663
2	-0.081354	-0.59782	-1.1651	0.47957
2	1.8851	1.4714	2.5678	0.86303
2	1.8145	1.6682	3.6315	1.6388
2	1.1973	-0.74658	-1.6938	0.016217
2	0.41531	0.11471	-0.77288	0.72782
2	1.6069	3.1145	2.502	4.5406
2	1.5332	-1.3277	-2.6417	-1.0994
3	-1.1869	1.4866	2.6854	0.85545
3	-0.82344	1.8822	0.51269	0.86062
3	-1.5126	2.1049	2.6563	1.2426
3	-0.69951	3.425	3.5437	3.2784
3	-1.177	2.2437	1.6374	1.3256
3	-0.93084	3.9321	4.9189	1.9687
3	0.13455	0.51249	0.44466	-1.1911
3	-1.2145	1.981	1.2663	1.8592
3	-0.85062	2.4131	1.5289	1.8449
3	-0.38048	0.95341	-0.0099754	-0.1663
3	-0.41258	1.9858	0.18034	1.7766
3	-0.46325	1.8299	0.23902	0.84281
3	-0.60342	1.931	1.24	1.2246
3	-0.63072	1.0374	-0.29406	0.13141
3	-1.574	3.1221	2.4926	2.6834
3	-0.81771	2.176	1.7331	1.9265
3	-0.22031	1.7389	2.1832	-0.028055
3	-0.42596	1.6887	-0.15168	1.4463
3	-0.91734	2.7924	2.3623	2.3307
3	-1.3208	4.3592	4.0999	4.3937
3	-0.51717	1.3672	-0.20266	-0.27709
3	-0.94495	3.1856	2.797	1.4202
3	-0.80059	2.636	1.8771	3.5279
3	-0.58898	3.5909	2.2518	3.1901
3	-0.76082	1.8074	2.7531	0.92636
3	-0.41484	1.6995	0.28628	1.3899
3	-0.9522	2.1574	0.47601	1.4195
3	-1.3563	2.7352	2.6276	2.2629
3	0.30833	0.63432	0.27381	0.046617
3	-0.5438	2.1423	0.96233	0.92543
3	-1.3371	2.9791	2.2593	2.0501
3	-0.99721	2.9823	2.6403	2.642
3	-0.15326	1.106	0.98844	0.47385
3	-0.69387	1.56	0.50088	1.5153
3	-1.0427	2.155	0.38109	-0.29722
3	-0.38186	1.6789	-1.0995	-0.56722
3	-1.2005	2.3565	0.52288	1.8937
3	-1.1537	4.1968	2.2508	3.9258
3	-0.83783	3.0497	1.8184	1.7951
3	-0.49492	1.3263	1.4238	0.95675
3	0.27685	0.46467	-0.49763	-0.42667
3	-0.47942	3.1112	1.6914	1.8839
3	-0.60898	1.7905	2.0893	0.89387
3	-1.6426	2.507	1.8332	0.31364
3	-0.29777	1.6537	-0.10333	0.067683
3	-0.54214	2.1407	2.7889	1.2321
3	-1.1047	1.5901	0.89272	0.095411
3	-0.35157	2.4962	1.0414	2.6408
3	-0.92639	2.8279	3.2395	1.7335
3	-0.95068	2.8786	1.5207	2.5024
3	-0.85569	3.3324	0.23458	1.2143
3	-2.135	1.6959	0.067212	0.55073
3	-1.457	4.987	5.638	4.6262
3	-0.57913	2.2572	-0.10265	2.0438
3	-0.55689	1.8225	1.5012	0.33044
3	-1.2913	3.4806	3.7371	1.3892
3	0.1113	1.7988	0.91285	0.55538
3	-0.6714	2.5502	2.1818	1.2944
3	-1.158	3.8782	3.8584	3.6807
3	-1.1044	2.5905	1.9124	2.2749
3	-1.0164	1.6947	0.745	1.0217
3	-0.74081	3.285	1.522	1.9892
3	-0.70493	0.98355	0.33591	0.097864
3	-1.1681	2.9336	1.7654	2.3535
3	-1.4434	3.9001	3.804	4.3097
3	-0.39963	2.1086	1.6014	1.0941
3	-0.12885	0.7298	-1.0835	0.41458
3	-0.86277	1.8463	1.6918	1.2775
3	-0.64625	1.9033	-0.39572	1.1932
3	-0.71308	3.0665	1.9949	2.5491
3	-0.59386	2.468	2.7497	1.3429
3	-1.4729	3.6208	3.0659	2.3719
3	-1.384	4.524	5.0453	3.8379
3	-0.44907	2.2391	2.8905	0.52327
3	0.22684	1.0007	-1.0593	0.23405
3	-0.91555	2.7861	0.57781	1.1711
3	-1.0488	2.956	1.2178	2.4382
3	-0.50652	1.3332	0.81108	0.98163
3	-0.62403	2.3519	1.2884	2.3404
3	-1.0661	2.9981	2.2833	2.0438
3	-0.60037	1.2321	1.8374	-0.041596
3	-0.73711	2.6533	2.4996	2.4437
3	-0.63791	1.5205	1.709	0.021447
3	-2.009	3.6055	3.2447	1.8856
3	-0.71295	1.8449	1.3342	0.16583
3	-0.35466	2.3893	-0.3876	1.0494
3	0.24591	1.0561	1.0406	0.11068
3	-1.343	2.8689	2.4066	2.9319
3	-0.70173	2.8775	2.6629	0.77657
3	-0.41893	1.2812	0.76363	-0.17205
3	-0.6485	1.0197	0.069678	0.47357
3	-0.13344	0.36165	-1.6839	-0.99328
3	-0.732	2.2846	2.7304	1.7499
3	-1.6685	3.2711	3.9193	2.7272
3	-1.6848	3.2336	2.8387	2.4451
3	-0.25714	3.3919	3.1704	1.9774
3	-0.5003	0.93023	0.12854	-0.23312
3	-0.25064	1.7324	1.8396	0.1922
3	-1.2614	2.3472	1.9239	1.4764
3	-0.94306	1.7928	-0.11275	0.5134
4	1.1296	-0.63575	0.84552	1.2343
4	1.7928	-1.6517	2.7775	1.0363
4	1.7292	-1.0318	1.4532	2.0751
4	-0.27764	0.43067	-0.044926	0.45794
4	1.0946	-1.2144	2.3428	1.482
4	0.33237	-0.1505	1.4069	-0.047152
4	0.56013	-0.78403	1.0692	1.1606
4	0.43531	-0.26428	0.78337	-0.050467
4	0.59563	0.11273	-0.1135	0.17844
4	0.21574	-0.39905	0.93225	1.439
4	0.42572	-0.087836	1.4477	1.5349
4	-0.12153	0.38768	-0.7165	0.29508
4	1.3623	-1.3213	2.3181	3.2319
4	0.91536	-1.444	0.80708	0.98285
4	-0.086576	-0.28141	1.5437	1.6164
4	0.21194	-0.022354	0.59098	0.97425
4	2.0635	-2.0378	3.1178	2.4096
4	-0.2935	0.58918	-1.503	-0.82274
4	0.52251	-0.33837	1.4781	1.1222
4	1.5035	-1.2187	1.5755	0.87007
4	0.65872	-1.0788	2.4873	1.4106
4	0.32034	0.20273	-0.98439	-0.42708
4	0.19872	0.0083522	0.38146	0.35958
4	0.68463	-1.4566	1.9274	1.7271
4	1.551	-1.2069	0.88671	1.672
4	-0.043511	0.03337	0.5179	-0.21287
4	1.1992	-1.1981	1.468	1.6091
4	0.19551	-0.32635	1.1088	0.7142
4	2.0233	-1.7833	3.9881	1.8187
4	0.81329	-0.85031	1.9178	2.2322
4	0.83503	-0.023295	0.94856	0.29765
4	1.3698	-1.5231	2.6192	2.2517
4	0.1636	0.46848	-1.1124	-0.86709
4	0.25329	0.070739	1.8706	0.29323
4	0.64191	-0.041018	0.057778	-0.13073
4	0.81364	-0.46683	0.96035	2.747
4	1.191	-0.77294	1.2842	1.3341
4	2.0275	-2.2085	2.6788	2.5343
4	0.93599	-0.8652	-0.52366	1.1924
4	-1.0053	0.72471	0.33993	-1.659
4	0.62972	-0.6486	-0.26936	1.088
4	-0.15148	0.56361	1.3222	-0.66409
4	-0.3719	0.59434	-0.17883	0.18561
4	0.95672	-0.50699	1.7363	0.58459
4	1.5533	-1.5867	1.859	1.4803
4	1.1635	-0.69207	2.3456	0.69513
4	0.091584	-0.17745	1.8621	1.6512
4	0.66277	-0.4869	0.3883	0.85072
4	1.0014	-0.81433	0.44781	1.4796
4	2.0744	-1.6919	1.2804	1.8002
4	0.5867	-0.3265	1.4439	-0.12494
4	2.6963	-2.6174	3.8982	4.2401
4	0.71458	-0.88636	2.3332	1.9014
4	0.57656	-0.83107	1.3305	-0.71286
4	0.49263	-0.51756	0.21312	0.33054
4	0.87793	-0.70431	1.9934	0.55643
4	1.3954	-0.96442	1.361	0.59348
4	0.20194	0.1928	0.52558	0.37251
4	2.1883	-2.3547	4.0287	1.3716
4	1.4212	-1.8529	2.9882	1.5424
4	1.3685	-1.2607	2.2754	2.3849
4	0.85531	-1.0655	1.3688	0.40986
4	3.0204	-2.892	3.9093	2.6208
4	-0.40592	0.41554	-0.51859	1.1489
4	1.1607	-0.5422	0.42532	0.73353
4	1.4652	-1.1192	1.1404	0.97111
4	-0.070485	0.82119	-0.13776	-0.77194
4	0.44088	0.29561	0.0052479	-0.056928
4	1.1032	-0.79283	2.5104	0.95844
4	1.0366	-0.84373	2.4656	1.6019
4	1.0854	-0.68539	2.26	1.6688
4	1.0755	-1.205	0.56581	2.0527
4	0.3813	0.12082	0.22553	-0.4292
4	0.40024	-1.2473	2.3447	1.9707
4	-0.77655	0.93424	0.47562	-1.1003
4	0.18961	0.42089	0.27845	-1.1784
4	1.7	-2.1925	3.1565	2.4321
4	0.31465	-0.35278	0.97294	0.27588
4	0.61915	-0.71468	1.1521	1.8082
4	0.092432	-0.069506	0.50398	-0.12248
4	0.75475	-0.57772	2.0649	0.12595
4	0.98295	-0.27861	-0.033634	1.355
4	0.79547	-0.7222	1.5926	1.255
4	0.3994	-0.54298	0.015806	0.7027
4	-0.39225	0.25608	0.023113	-0.00018329
4	0.74599	-1.1014e-05	1.4616	0.94035
4	0.74747	-1.4585	1.0029	1.5815
4	1.2749	-1.0123	2.2636	0.26295
4	2.0789	-1.7741	2.2853	2.7536
4	1.7117	-1.2167	2.3204	2.3731
4	1.1611	-0.81753	1.7921	0.73967
4	1.4814	-1.2777	1.1472	1.5794
4	0.69439	-0.68975	1.0954	0.68431
4	1.0186	-1.2863	2.1635	0.65005
4	1.0788	-0.48065	1.5653	0.44542
4	1.6693	-1.6479	2.647	1.2684
4	1.6729	-1.4983	3.444	0.95117
4	1.0577	-0.9438	1.0254	1.2198
4	0.16373	-0.73243	1.0743	1.0484
4	-0.23787	0.25712	1.7898	-0.53352
5	-0.6367	0.13756	-0.86104	1.2443
5	0.79179	1.3102	0.47019	-3.2788
5	-0.67931	1.2053	0.31273	-1.0889
5	-0.79763	0.86686	0.16602	-1.9921
5	0.52483	2.0431	0.9867	-1.7709
5	-1.0469	0.54952	-0.2012	1.5341
5	0.74831	1.7556	0.91113	-2.5627
5	1.1084	2.5155	1.5973	-2.7661
5	-0.034417	1.4555	1.1016	-2.23
5	0.021141	2.0309	0.47927	-2.8267
5	-0.53765	0.71454	0.3065	-1.5038
5	-0.29047	0.63359	-0.060598	-1.1662
5	1.4885	1.9385	1.0974	-1.4476
5	2.0828	2.6568	1.6961	-3.4224
5	0.73837	1.547	0.93264	-1.4144
5	0.12966	0.3891	-0.74406	-0.84002
5	-1.1785	-0.084742	-1.2606	0.24088
5	-0.46627	1.5695	1.6233	-2.836
5	1.0013	2.2211	1.7279	-2.3226
5	0.10094	1.8258	0.85392	-1.5749
5	0.15289	2.319	1.2049	-1.8238
5	0.50547	0.49061	0.088719	0.24845
5	-0.60525	0.22979	-0.69992	-0.86922
5	-0.014231	0.77001	-0.35285	-1.6178
5	-0.71196	1.429	0.28513	-1.3509
5	-0.0053715	1.3037	0.98784	-2.209
5	0.80446	1.5836	-0.0076066	-2.959
5	-0.2201	0.68705	0.22589	-0.98482
5	0.73848	1.2994	0.088928	-0.86109
5	0.47505	2.3387	2.2001	-4.3112
5	-0.62564	1.3887	0.80551	-2.0546
5	0.62454	1.3228	0.41337	-1.1758
5	0.080263	1.6635	1.2826	-0.94521
5	1.1425	2.286	1.669	-2.4651
5	0.81152	1.6338	1.3508	-2.1215
5	0.054464	0.72954	-0.28039	-1.0996
5	1.4489	3.8635	3.4158	-4.6329
5	-0.34215	0.97428	-0.45186	-1.798
5	-0.82923	0.80286	0.052091	-1.5574
5	0.2759	1.5688	0.49043	-2.3209
5	-0.1272	1.4448	1.1306	-2.63
5	0.87974	2.8503	2.3182	-2.271
5	-0.52397	0.49572	-0.8272	-0.29777
5	-0.61181	0.61406	-0.0067895	-1.277
5	-0.34683	1.5066	0.51949	-2.7944
5	0.097895	0.80119	-0.08619	-0.15497
5	2.0315	3.2244	2.4816	-2.9883
5	0.6032	2.0613	0.98164	-1.5999
5	-0.35061	1.1922	0.5884	-2.3918
5	-0.50957	0.48552	-0.77437	-1.1085
5	-0.4348	0.017	-1.3067	0.7369
5	-0.53571	0.44441	-0.17334	-2.6162
5	-0.46995	0.14872	-1.1683	-0.28044
5	-0.50614	0.21806	0.0098667	-2.7193
5	-1.0627	0.052664	-1.1546	1.2278
5	1.2806	2.1951	0.94304	-2.4059
5	0.58424	2.2809	1.3186	-3.5252
5	0.58744	2.2745	1.2234	-2.9352
5	0.10501	1.4984	0.80374	-1.3247
5	-0.37822	0.54222	-0.60937	0.43889
5	1.39	2.3921	0.93331	-2.3342
5	-0.78798	0.78505	-0.24939	-0.59982
5	-0.96202	1.0385	-0.07597	-1.8017
5	0.98028	2.4411	1.4972	-1.7637
5	0.65436	2.309	1.4252	-1.7278
5	-0.12429	1.0891	0.17422	-0.69933
5	0.53343	0.307	-0.75053	-1.1225
5	1.8025	3.5079	2.9264	-5.2542
5	-0.79814	1.2795	0.86178	0.24435
5	0.87589	2.6134	2.7557	-3.4544
5	0.64564	2.7292	2.508	-4.1649
5	-1.4863	-0.11327	-1.3085	-0.17441
5	-0.7195	0.31319	-0.5087	-1.1184
5	0.35577	0.88104	0.097665	-0.10049
5	1.3386	2.8529	1.9485	-4.487
5	-0.7844	1.1557	0.030219	-0.13622
5	0.48107	2.0351	1.868	-3.3019
5	0.57672	2.0565	1.6093	-2.2122
5	0.13796	0.65903	-0.46076	-0.5939
5	-0.83433	0.70878	0.16122	-0.57404
5	-0.2984	0.79585	-0.15444	-2.2722
5	0.9434	2.8486	2.037	-1.671
5	1.5165	2.19	1.7296	-2.4106
5	0.59496	1.2634	0.72714	-0.69364
5	-0.0030672	1.0249	0.15215	-0.80396
5	-1.2143	0.82692	-0.14269	-1.4415
5	0.24015	1.5563	0.89221	-3.3433
5	0.43743	1.4601	0.925	-2.1959
5	1.2948	1.5003	0.47245	-0.47135
5	0.42235	2.2316	1.1256	-0.72668
5	0.15868	2.2232	1.9215	-1.8898
5	-1.0617	0.56811	0.086787	-1.6797
5	-0.65872	0.77629	0.29172	-1.2554
5	-1.3726	1.0142	0.23465	-2.0691
5	-0.18044	0.4011	-0.55174	-0.017705
5	0.12143	1.646	0.55807	-1.3125
5	-1.1486	0.71602	-0.33069	-1.5454
5	0.48574	2.489	1.8079	-2.5422
5	1.7818	2.8172	2.1371	-5.2708
5	-0.21396	1.1745	0.76927	-1.7058
5	-0.18812	1.403	0.88962	-2.2989
5	1.1133	1.3968	0.42893	-2.8662
5	0.73032	3.0063	2.1028	-2.8065
5	-0.46774	0.61975	0.61957	-1.598
5	0.071442	1.1371	0.82872	-2.4411
5	0.29793	2.0143	1.5011	-2.4688
5	2.3716	2.7495	2.8993	-2.9087
5	-0.42871	0.82635	0.58111	0.5826
5	0.6719	1.8306	1.0381	-1.1487
5	-1.5835	0.20578	-0.35739	0.20427
5	0.48753	1.4821	0.56026	-1.2198
5	2.3085	3.7377	2.8275	-5.8963
5	-0.33658	1.3078	-0.067057	-2.4146
5	-0.89467	0.39221	-0.70465	0.14667
5	1.4072	2.383	1.979	-3.2362
5	2.1668	3.5349	1.8664	-4.3228
5	0.6521	1.8144	1.2795	-1.8278
5	-0.13647	1.6199	1.2576	-3.4708
5	-1.1632	0.017552	-1.3076	-0.85711
5	-1.2073	0.52232	-0.71407	-0.89381
5	2.1419	3.911	2.5232	-3.3498
5	-0.19985	1.5133	0.081493	-0.45019
5	0.65336	2.1165	1.5528	-2.529
5	-1.1508	0.43363	-0.63396	-1.2813
5	-1.7103	-0.45442	-2.0449	0.082005
5	-1.086	0.60472	-0.40372	-1.3819
5	-0.0021847	0.91361	-0.14769	-2.4438
5	-0.023308	-0.051903	-0.33239	1.6841
5	0.90681	2.4468	1.5515	-2.0744
5	1.4772	1.6748	1.142	-4.3277
5	1.4834	3.0573	3.386	-3.9022
5	-1.062	0.28209	-0.37851	-0.30578
5	0.10899	1.9245	1.0453	-1.8015
5	1.3142	2.665	2.0974	-2.9475
5	0.35634	1.502	0.066168	-1.3363
5	-0.22789	-0.0075425	-0.90833	0.48255
5	-0.36278	1.1253	0.47808	-1.847
5	1.9154	3.1802	1.7562	-4.1247
5	0.68271	2.4179	2.1609	-4.1909
5	0.86996	1.5288	0.16887	-3.2172
5	0.42673	1.5646	1.0411	-1.4247
5	-1.0999	1.1044	0.81755	-1.8106
5	-0.83513	-0.69649	-1.2861	1.0511
5	-0.40563	-0.036702	-0.77491	-0.59123
5	-0.41306	1.8951	1.3215	-1.178
5	0.012699	0.74823	-0.32408	0.58745
5	0.13189	1.0537	0.040045	-0.51998
5	0.035129	2.0549	0.45111	-2.736
5	-0.21065	1.6031	0.70942	-1.2678
5	-0.12972	0.88346	0.10298	-1.7231
5	-0.81373	0.81612	0.36277	0.13418
5	-2.4236	-0.96835	-1.4504	-0.26301
5	0.81308	1.853	0.14444	-2.8909
5	0.89475	2.0697	1.3516	-1.1942
5	-1.2501	0.60812	-0.28483	-1.7396
5	-0.29518	1.4294	0.095297	-0.82301
5	1.9047	3.0491	2.3307	-3.2308
5	0.26442	1.5294	1.0466	-2.1482
5	1.9684	3.9068	3.4964	-2.7987
5	-1.08	0.94096	0.46072	-0.87476
5	0.70511	2.0114	0.82563	-2.318
5	-0.71444	-0.11053	-0.46147	0.035051
5	2.0564	2.5278	2.753	-2.2644
5	0.83481	2.3477	0.89179	-2.0352
5	-0.2342	0.88665	-0.61596	-4.298
5	1.1276	2.082	1.0805	-2.6138
5	1.618	3.1959	3.1695	-3.8933
5	0.25032	2.2675	1.3068	-2.6858
5	2.2645	3.4967	2.461	-4.3867
5	0.76975	1.2577	0.42155	-1.4206
5	-0.14385	1.61	1.303	-2.5454
5	-0.6482	-0.034469	-0.84607	-2.0439
5	-1.0823	0.27555	0.10676	-2.2922
5	-0.26291	1.1978	0.12884	-2.1145
5	-0.44706	0.35465	-0.25595	-0.65278
