# Supplementary material for: Gene expression trees in lymphoid development
Source: BMC Immunol. 2007 Oct 9;8:25. doi: 10.1186/1471-2172-8-25 (PMC2244641; doi:10.1186/1471-2172-8-25)
Supplement: Additional data file 7 — SIM Datasets. Data sets from simulated MixDTrees. See readme.txt for file descriptions. The first column indicates the true label of the sample. [file 1471-2172-8-25-S7.zip › 5/gen_dag_sim_c5_s500_e505_d10__15__20__20__35_n0.txt]

1	0.53929	-0.29159	-0.38834	0.76293
1	1.6606	0.6239	-1.0017	2.33
1	0.48483	-1.3265	1.3757	-1.0525
1	0.25892	-1.1271	1.2951	-0.56429
1	0.62257	-0.23503	0.26346	1.0425
1	1.2107	-0.61242	0.05577	0.94013
1	-0.04975	-1.3903	0.51479	-0.18174
1	0.32671	-0.8855	0.69883	0.80493
1	-0.61802	-3.2606	3.9209	-2.2797
1	1.3918	-1.0019	1.279	-0.42212
1	0.04981	-1.8193	2.4751	-0.99897
1	-0.36567	-3.4935	3.6682	-2.1022
1	0.44345	-0.30182	1.3497	1.2008
1	0.25956	-0.61253	0.38896	-0.31823
1	0.43783	-0.71793	0.7279	-0.18116
1	0.1186	0.063504	-0.1392	1.1058
1	1.6499	-0.89748	0.30023	-0.091342
1	-0.35066	-1.2509	1.7467	-0.204
1	0.33617	0.043314	-0.58179	0.90967
1	1.5314	0.85199	-1.1107	1.2435
1	0.36564	-1.6613	0.60717	0.34517
1	-0.19129	-1.3976	1.7048	-0.70179
1	0.43399	-0.71079	1.1628	0.28306
1	2.081	2.2175	-2.4295	2.7266
1	0.41491	0.042397	-0.5084	1.4395
1	-0.14449	-1.6536	1.3322	0.67499
1	-0.07465	-0.89917	0.80646	-0.26373
1	-0.36432	-1.0248	1.4417	0.50292
1	0.84817	-0.18114	-0.77491	0.70008
1	0.61033	-1.7708	1.7521	-1.6827
1	1.4405	0.4454	-0.68286	1.58
1	0.59745	-1.604	1.3039	-0.11098
1	0.10662	-0.65151	0.6148	0.18252
1	0.75281	-0.65121	0.16599	0.50548
1	0.47463	-0.81243	0.1596	0.12227
1	0.06483	-1.3239	1.2347	0.052694
1	0.31878	-1.2477	1.0283	-0.61713
1	-0.040133	0.029861	-0.048424	1.2438
1	-0.2286	-0.93113	0.62725	-0.53513
1	1.6889	0.73869	-0.90683	1.5008
1	0.81367	-0.91704	0.57886	-0.37056
1	-0.20666	-0.81578	0.60124	0.32944
1	0.58691	0.31435	-0.13398	1.1232
1	0.14409	-0.10557	0.4162	0.49502
1	0.34134	-2.5078	2.357	-1.3377
1	-0.27959	-1.6035	1.0438	0.2059
1	0.22062	-2.5374	2.7991	-1.7498
1	1.1005	0.42078	-0.33021	2.7868
1	-0.37585	-2.1373	2.8767	-0.71456
1	-0.15807	-0.37305	0.24352	1.9535
2	1.1148	2.4637	3.5403	-2.5764
2	1.2401	2.4373	3.2223	-2.6257
2	0.95993	2.7605	3.0202	-2.7797
2	0.45522	1.8374	1.4766	-2.1678
2	1.219	2.7252	4.154	-2.7898
2	1.8567	2.6495	3.3342	-2.6155
2	1.5321	3.4278	4.7014	-3.5866
2	2.4259	3.3393	3.8528	-3.3752
2	0.62618	1.0018	3.345	-1.3283
2	1.7692	3.2996	3.2329	-3.4813
2	0.25251	0.40364	1.112	-0.60829
2	1.3078	1.9085	2.4563	-2.0918
2	1.6578	2.705	2.4307	-2.7737
2	2.5866	4.1671	5.2171	-3.9466
2	0.58651	2.1329	2.4626	-2.1277
2	1.7115	3.173	3.1623	-3.4793
2	1.2029	2.8908	2.6573	-3.5577
2	0.98362	2.4453	2.8407	-2.8871
2	2.328	3.137	4.1163	-3.5428
2	1.6244	2.7363	3.9236	-2.8209
2	2.167	3.761	4.3992	-3.864
2	1.4024	1.6142	2.9763	-1.6878
2	0.69634	2.0966	2.5688	-2.2267
2	1.0441	2.0073	1.7386	-1.9432
2	-0.16845	1.4447	2.4345	-1.4275
2	1.2381	2.4101	2.7337	-2.2142
2	0.77956	0.78176	0.96868	-0.6323
2	0.95848	2.2819	3.7688	-2.6248
2	2.9248	3.6289	3.4882	-3.5489
2	1.64	2.8054	2.6176	-2.8172
2	0.6448	2.4092	1.9191	-2.304
2	-1.4203	0.7293	1.6421	-1.1334
2	1.4572	2.5489	4.0438	-3.0127
2	1.093	3.0047	3.5534	-3.1891
2	1.5865	3.7007	4.2376	-3.7493
2	1.902	2.4376	3.6204	-2.2841
2	-0.10583	0.89992	1.3867	-1.0335
2	1.3298	2.9824	2.8756	-3.2232
2	0.93632	2.2987	1.9919	-2.4023
2	2.1386	2.1449	2.9966	-2.3411
2	0.41307	2.2677	2.685	-2.6269
2	0.21052	0.57161	1.5077	-0.5249
2	1.1067	2.4114	2.8952	-2.8732
2	1.4821	1.6406	2.3029	-1.7022
2	2.2433	3.3661	3.6608	-3.6639
2	1.4414	1.6918	2.0235	-1.514
2	0.86225	1.3886	1.6295	-1.5062
2	1.9061	3.3472	4.3021	-3.5995
2	1.1242	2.9209	3.4583	-3.1733
2	1.0803	2.3267	2.8618	-2.6859
2	-0.088934	0.4008	0.60563	-0.28302
2	1.4767	3.282	3.6374	-3.6658
2	1.475	1.613	1.2464	-1.735
2	0.84182	1.7582	1.8921	-1.8983
2	2.3291	3.3335	4.6579	-3.5979
2	0.99662	1.4032	2.3232	-1.491
2	1.6485	2.9329	3.1321	-3.012
2	1.2067	1.9111	2.5674	-1.9248
2	0.59936	1.7479	2.6278	-1.9455
2	1.5968	3.1473	5.0218	-3.0746
2	2.6203	2.7357	3.0137	-2.7751
2	0.91791	2.01	3.8434	-1.9375
2	1.7262	2.3592	3.7574	-2.4481
2	0.19967	1.4395	2.605	-1.4636
2	1.166	1.9697	2.9794	-2.1765
2	1.472	2.247	2.8449	-2.4482
2	1.4462	2.4831	2.3238	-2.7669
2	1.1816	2.7806	2.6794	-2.9709
2	0.36255	0.95666	0.80754	-1.2006
2	1.6873	2.6531	4.7944	-2.6465
2	1.5707	1.874	1.6951	-2.2685
2	-0.53346	1.5642	2.5218	-1.5557
2	2.1743	2.9034	2.7106	-3.2136
2	0.68199	2.0745	2.4074	-1.9004
2	1.2826	1.4724	2.0351	-1.7148
3	1.5141	-0.32586	-0.46185	-1.3221
3	1.1539	-0.32246	-0.78775	-1.5796
3	2.3194	-1.2029	0.51183	-1.5968
3	1.968	-1.2082	0.29771	-2.6044
3	1.7884	-1.074	-0.32967	-3.0437
3	1.2676	-0.44721	-0.14061	-1.9052
3	1.0723	-0.24839	-0.6692	-1.4825
3	2.8403	-1.7702	0.54228	-3.1391
3	1.017	0.056351	-1.2986	-1.8419
3	1.2038	-0.32099	-0.32778	-0.18381
3	2.1169	-1.4152	-0.13705	-4.2844
3	0.69519	0.011043	-0.70637	0.036737
3	2.6041	-1.8365	1.7065	-4.8534
3	1.3224	-0.42343	-0.46324	-0.36814
3	1.1676	-0.60336	-0.20551	-3.2543
3	-0.080621	0.80411	-1.891	-0.94299
3	2.2181	-1.3285	0.3593	-2.8962
3	0.82716	0.16994	-1.019	-2.2985
3	1.6693	-0.35388	-0.17522	-1.216
3	1.5968	-0.95164	-0.26032	-2.8502
3	1.5425	-0.77271	-1.121	-1.7634
3	1.3381	-0.32191	-0.4926	-1.4607
3	1.5773	-0.55721	-0.78125	-2.4251
3	1.6314	-0.83039	0.24628	-2.8589
3	1.0518	-0.53472	-0.61716	-0.10277
3	2.5666	-1.6349	-0.032482	-2.2132
3	0.27047	0.33061	-1.4669	-0.14554
3	1.7226	-1.0585	0.4995	-2.6554
3	0.65929	0.39214	-1.1177	-0.85475
3	0.9203	-0.46954	-0.18256	-1.5704
3	1.8462	-1.1377	-0.10939	-1.6737
3	0.70604	-0.0026943	-0.93009	-0.61269
3	0.62196	0.44998	-1.2966	-1.3013
3	1.8098	-0.65306	0.22667	-2.0609
3	1.8274	-0.87863	-0.36659	-2.8344
3	2.0683	-0.91734	-0.43	-0.93904
3	2.3288	-1.656	1.5249	-2.7895
3	1.717	-0.85301	0.51844	-1.7446
3	1.1705	-0.44629	-0.20893	-1.0843
3	2.6442	-1.5861	0.65571	-3.2863
3	0.39522	0.1443	-1.9599	-1.1127
3	1.2737	-0.55597	-0.20822	-2.6552
3	1.8896	-1.0485	-0.13327	-2.9748
3	0.85537	-0.21941	-0.48165	-1.0817
3	0.095361	0.82952	-2.0372	0.08576
3	2.4882	-0.96489	-0.13786	-1.1831
3	1.5296	-0.10476	-0.78743	-1.9005
3	1.4284	-0.41106	-0.36573	-1.9965
3	1.4216	-0.68003	-0.079399	-2.4504
3	2.1622	-1.0606	0.24638	-1.7219
3	2.6784	-1.5345	0.83876	-1.7819
3	2.1194	-1.5838	0.38029	-3.1655
3	0.86157	0.48226	-0.93329	-1.7704
3	1.3635	-0.52693	-0.62976	-3.1247
3	0.50712	0.23734	-0.47272	-0.35897
3	2.4415	-1.7634	1.1435	-3.964
3	1.1386	-0.15407	-0.85307	-1.667
3	1.773	-0.89092	0.11996	-3.0134
3	2.1627	-1.4595	0.12976	-1.799
3	1.0336	0.099641	-1.2184	-0.39495
3	2.7477	-1.9896	1.1937	-3.2986
3	1.6044	-1.1976	0.19832	-2.6069
3	2.3048	-1.1465	-0.53154	-1.5778
3	1.5823	-0.29012	-0.52247	-1.3918
3	2.734	-1.2021	-0.077439	-1.1108
3	1.3563	-0.55642	0.60162	-0.90063
3	2.1167	-1.226	0.6733	-2.6086
3	2.0154	-1.395	0.73251	-4.1578
3	0.69185	0.017996	-2.2197	-1.9511
3	1.5643	-0.62184	-0.51493	-1.0597
3	1.6659	-0.62184	0.79693	-1.2346
3	2.764	-1.5546	1.7265	-0.75339
3	1.4482	-0.095599	-0.98554	-0.88508
3	1.0397	-0.12613	-0.8727	-0.018486
3	2.2312	-1.2291	0.14107	-1.9489
3	2.9423	-1.8695	0.63985	-2.8077
3	1.2886	-0.12962	-1.5998	-3.3495
3	3.4963	-2.3467	0.77404	-4.1762
3	0.88958	-0.6145	-0.31157	-1.4302
3	1.3169	-0.53024	-0.58151	-1.8611
3	1.9243	-1.3346	-0.26835	-1.5737
3	1.3619	-0.77912	-0.25461	0.48102
3	0.98426	-0.46368	-0.37349	-1.9113
3	0.65777	0.53267	-1.3145	-1.5647
3	1.2269	0.18192	-0.45024	-1.9454
3	0.45112	0.69955	-1.2673	-0.84205
3	1.6908	-0.70454	-0.08513	-3.1873
3	1.0779	-0.23901	-0.56397	-0.8645
3	2.4529	-2.1816	1.4753	-2.664
3	1.7628	-0.99514	0.41994	-2.2055
3	2.2583	-1.6047	-0.21492	-3.2136
3	1.497	-0.64269	-0.13086	-1.2043
3	-0.43131	1.4634	-2.7311	2.418
3	1.8955	-1.7035	1.0261	-2.481
3	2.3227	-1.801	0.36081	-3.0652
3	1.8558	-1.092	0.11811	-2.43
3	1.7995	-1.1683	-0.07264	-1.0802
3	1.3519	-0.59687	0.25306	-2.7403
3	1.6235	-0.070838	-1.0286	0.30251
3	0.98741	-0.38243	0.023207	-1.1292
4	0.60141	-1.1242	2.2739	0.96271
4	0.88179	-0.6983	-0.25815	-0.73406
4	1.1548	-0.37841	0.58017	0.20936
4	1.9397	-2.7709	2.3083	1.227
4	0.40165	-0.1918	0.21607	-1.4063
4	1.5025	-1.8767	1.9808	0.51129
4	2.0014	-2.9677	2.1436	1.7937
4	0.91169	-2.3078	1.9686	1.709
4	1.0607	-1.4971	-0.31326	-0.27852
4	1.2879	-1.0587	1.2906	-0.20001
4	2.0079	-3.445	3.6517	0.97271
4	1.869	-1.4228	0.15104	0.58107
4	0.28681	-2.2868	3.2579	1.3604
4	0.23912	-1.0991	0.95409	-1.1659
4	1.5808	-2.9099	3.1943	2.4234
4	1.477	-0.67269	-0.42119	-0.21837
4	1.5094	-1.8101	1.9407	-0.77997
4	0.5943	-1.141	-0.53469	1.5449
4	0.84905	-1.8917	1.5145	1.4516
4	0.43489	-1.0689	2.1522	1.0516
4	0.75805	-0.5975	0.65267	0.4352
4	1.1153	-1.6233	1.5892	0.43102
4	0.94991	-2.1455	3.202	0.14806
4	0.53389	-2.3812	3.2793	0.68123
4	1.5204	-1.8969	0.48333	-0.7333
4	0.5427	-1.0196	1.4994	-1.6782
4	1.6235	-2.1514	3.0361	1.5409
4	0.47574	-1.9492	2.5877	0.40515
4	1.454	-2.1197	2.1783	-0.23185
4	0.14046	-0.55232	1.9585	-1.7613
4	1.9146	-3.0359	3.9771	4.2111
4	1.0622	-2.182	4.2491	1.5065
4	-0.4743	-2.0968	2.6616	-0.26983
4	2.1074	-2.6497	1.9435	2.1355
4	2.3185	-1.5362	2.9695	0.20309
4	1.6523	-2.248	3.177	-0.10425
4	1.5293	-0.84211	2.2443	-0.30209
4	1.441	-3.29	3.0033	1.7735
4	1.3924	-1.4507	1.7816	0.44423
4	0.89692	-1.308	1.4221	-1.1166
4	0.5295	-0.95786	0.82802	-0.25324
4	1.3826	-1.0997	0.66866	0.23329
4	0.51842	-0.99631	1.2411	-0.1082
4	1.5988	-2.4275	2.5464	1.5574
4	0.74729	-1.1653	-0.24251	0.87506
4	0.057408	1.1209	-0.10712	-1.9735
4	0.78928	-0.90214	1.0788	-1.2053
4	1.1013	-2.3503	2.5629	0.31827
4	1.9668	-3.5179	3.1074	1.0293
4	-0.49564	0.27094	-1.0907	-2.1563
4	1.1206	-2.4894	2.4473	0.02712
4	0.90347	-2.2284	1.686	1.7227
4	1.5293	-2.6628	1.2494	0.87354
4	0.63547	-1.2723	-0.1406	-0.69358
4	0.17266	0.20581	-0.58546	0.16091
4	0.51235	-0.59128	-0.075642	-0.76624
4	1.1099	-2.1554	2.352	0.50431
4	0.44187	-1.3691	2.8947	-0.14087
4	0.65831	-1.6729	0.54794	1.2039
4	0.92189	-1.6682	2.9497	1.3238
4	0.45026	-1.5246	2.7807	0.87267
4	2.0945	-1.6838	1.5878	0.75432
4	0.72752	-2.4363	1.6244	0.96154
4	0.7135	-1.1406	2.2251	-1.8804
4	1.6812	-2.407	3.0275	0.1499
4	-0.25746	0.33956	0.6615	-2.2788
4	-0.41723	-0.25228	0.23972	0.063916
4	0.33842	0.37357	-0.66144	-2.2615
4	1.107	-1.9211	2.2824	-0.30444
4	0.10014	-2.7391	3.8733	0.911
4	1.338	-0.91274	0.72915	-0.11143
4	0.74048	-3.6884	3.6852	2.1141
4	-0.48868	-0.6574	0.43091	-0.31553
4	1.0261	-0.7895	0.84644	-0.36373
4	-0.41332	1.5673	-1.1848	-3.818
4	0.65207	-1.0082	1.3297	0.23817
4	0.57426	-0.98226	3.211	0.098615
4	0.52566	-0.75883	1.2723	-1.1948
4	0.77917	-2.5357	3.3965	2.0767
4	1.6267	-2.3913	2.6929	0.20435
4	0.59577	-1.968	3.1532	0.21945
4	1.7412	-2.1735	2.068	0.82433
4	1.0626	-2.0528	0.682	-0.6489
4	0.71515	-2.7002	2.9059	1.9838
4	1.4316	-1.5004	0.050091	0.50085
4	1.6698	-2.617	3.0254	0.41282
4	1.333	-0.69383	-1.0254	0.36747
4	0.87646	-2.3383	2.7483	-0.49901
4	1.2924	-2.6419	3.485	1.1479
4	0.35348	-1.8069	1.8206	0.45807
4	0.34958	0.044422	0.18741	-0.54579
4	1.8098	-0.80636	1.0344	-0.46235
4	0.22012	0.18569	-1.3356	-2.09
4	1.5598	-2.0432	2.9417	-0.001398
4	-0.45576	0.33666	1.6669	-1.3303
4	-0.20391	-0.32735	1.1389	-0.25616
4	0.58208	-1.2219	3.2303	-0.071959
4	1.9504	-1.9561	2.3045	1.6911
4	1.3343	-1.852	2.7524	-0.39972
4	0.5752	-1.7044	1.3697	1.0518
5	-1.2175	-0.081314	0.80447	-0.97201
5	-1.577	-0.57757	0.86163	0.31774
5	-0.91167	-0.067748	-0.22011	-0.063484
5	0.68678	2.0443	-3.5549	-0.98394
5	-1.0519	0.055602	-2.3232	1.7248
5	-0.71266	0.20966	-1.5681	-0.39117
5	-0.50972	0.47965	-1.1621	-0.12508
5	-0.013891	1.311	-1.7135	-0.90361
5	-1.1103	-0.37976	0.19995	1.5259
5	-0.32914	0.6606	-1.408	-0.53347
5	-0.52155	0.97863	-1.4712	-0.91213
5	0.26747	1.9028	-2.5524	-2.1333
5	-1.3585	0.22011	0.34881	-0.022327
5	-1.8586	-0.2654	0.43521	0.21602
5	-0.31769	1.3092	-3.4425	-1.3115
5	-0.76193	0.4131	-1.1028	-0.013381
5	-0.42709	0.72387	-0.63055	-0.34593
5	-1.3559	-0.1944	-0.66656	-1.4145
5	-0.71457	0.044393	-0.51536	-0.27615
5	-1.2213	0.21038	-0.29596	-0.26059
5	-1.9509	-0.89847	2.119	1.3241
5	-1.1248	-0.32444	0.85676	0.24566
5	-1.2434	0.52175	0.58175	-2.1322
5	0.18602	1.6833	-1.43	-4.2646
5	-0.90417	0.15267	0.83277	-0.31201
5	-0.11027	0.9629	-2.7561	-2.0773
5	-0.67097	0.41607	-0.37411	-2.3436
5	-2.0513	-0.34227	-0.38411	-0.69027
5	-2.1967	-0.87961	-0.60171	-0.25121
5	-0.4018	1.1758	-1.086	-1.9724
5	-1.1296	0.26769	-1.6897	0.54116
5	0.42893	1.6878	-1.5006	0.78089
5	-1.0391	0.66655	-0.74776	-1.0884
5	-0.78617	0.66311	-2.0275	-0.39792
5	-0.4406	0.5806	-0.93539	-0.48683
5	-0.23996	0.87392	-2.1772	-1.4134
5	-0.83241	-0.091517	-0.060961	0.78641
5	0.3065	1.8531	-1.1466	-2.1505
5	-0.31167	0.777	-0.15305	-1.6219
5	-1.4516	-0.21218	-1.4621	2.3517
5	-0.62638	0.23684	1.5076	1.5886
5	-0.78394	0.72834	-1.1582	0.47159
5	-0.60217	1.0196	-3.2448	-1.9858
5	-0.61015	0.58362	-0.99794	-0.63175
5	-1.3155	0.25007	0.14709	-1.3196
5	-0.1705	1.2029	-0.58605	-0.36243
5	-0.41856	1.3163	-0.87734	0.3927
5	0.62105	1.8328	-0.48303	-2.2351
5	-0.1854	1.4188	-2.1906	-0.54426
5	-0.047207	1.1828	-1.7809	-1.0013
5	-1.2393	0.094995	-0.78284	1.3152
5	-0.80808	0.35327	-0.9899	-0.18863
5	-0.66406	0.59909	-0.0093087	0.83481
5	0.28705	1.7158	-2.3626	-1.2409
5	-1.4497	-0.22145	0.092601	-0.13685
5	-1.3302	-0.23056	-0.063763	-0.73989
5	-0.22071	1.22	-2.2876	0.12294
5	0.66434	1.5739	-1.2356	-1.1462
5	-0.45722	1.1796	-0.68567	0.013859
5	-0.64901	1.0859	-0.53546	-0.22582
5	-0.013018	1.576	-2.3205	-1.4917
5	-0.16326	0.82517	-1.447	-0.90646
5	-0.64238	0.58542	-0.86301	0.21791
5	-0.25074	1.265	-2.8585	-1.325
5	-1.8164	-0.43624	-0.64782	-0.95567
5	-0.63285	0.53941	-0.12603	-2.1864
5	-1.6002	-0.12766	0.35631	0.99511
5	-0.94884	0.19862	-1.5864	0.72334
5	-0.22818	0.48784	-1.029	-0.59139
5	0.14107	1.2018	-1.5757	0.14624
5	-0.39031	0.9297	-1.9181	0.28233
5	-0.66687	0.4894	-0.36018	-0.56759
5	-0.2745	0.98896	-0.8319	0.66428
5	-0.61057	0.64626	-0.94676	-0.73
5	-0.69389	0.46838	0.14378	-0.83992
5	-0.14213	1.4116	-1.9783	-0.83954
5	-0.3769	0.77662	1.1101	-0.74054
5	-1.6881	-0.81429	0.54668	1.5568
5	-0.74869	0.4827	-0.80313	-1.0131
5	-0.45855	0.82003	0.28182	-0.83446
5	-0.095894	0.99432	-0.9582	-0.26307
5	-0.66161	0.58587	0.2096	-1.3409
5	-0.75021	1.1854	0.87799	-0.55255
5	-1.0659	0.61679	-2.2483	-0.22582
5	-0.62071	1.1476	-4.5944	-0.12407
5	-1.5691	-0.67794	-0.66595	1.491
5	-0.8479	0.81121	-0.34111	0.05475
5	-1.0844	-0.17425	-0.52546	-1.8292
5	-1.4138	-0.48127	1.3889	-0.71411
5	-0.88467	0.34569	-1.0851	0.16193
5	-0.359	1.1845	-1.3822	-0.22419
5	-0.70909	0.14346	0.66663	0.93777
5	-0.19115	1.1553	-1.5673	-0.34413
5	-1.0758	0.30933	-1.3917	-1.9039
5	-0.24998	0.77558	-1.3099	-0.7735
5	-0.51233	0.37739	-1.0023	1.2796
5	0.76727	1.7508	-1.5019	-1.0713
5	-0.85946	0.20748	-1.6575	-0.064139
5	-1.8473	-1.2738	1.3166	1.1887
5	-0.88629	0.53889	-1.0842	0.13019
5	-0.97613	0.54055	0.12644	-0.52724
5	-0.26867	0.82279	-1.2906	-1.1021
5	0.48867	1.5042	-1.6985	-0.98703
5	-1.0436	0.057733	-0.66023	-0.71054
5	-1.109	0.44913	-0.38288	-1.4527
5	-0.54489	0.48661	-0.65958	-2.4714
5	-0.73076	0.42691	-1.0404	0.49596
5	-0.73032	0.57019	-0.85533	0.44757
5	-1.1407	-0.31996	0.48108	1.429
5	0.10021	1.2007	-1.7365	-1.507
5	-1.3291	-0.13287	-0.89174	0.48433
5	-0.84474	0.46471	-0.94115	-1.6545
5	-1.1242	0.20666	1.3899	-0.28426
5	-1.2948	-0.43205	0.55241	2.0105
5	-0.72487	0.52588	-0.70073	-0.18067
5	-1.224	-0.38422	0.63398	0.54286
5	-0.36603	0.96678	-2.2738	-2.0782
5	-0.44392	0.52205	-0.8092	0.23986
5	-0.32108	0.81134	-0.075636	0.52068
5	-1.0383	0.38297	-1.662	-0.44773
5	0.095074	1.0302	-1.4396	-1.3372
5	-0.62594	0.23347	0.52521	-2.1365
5	-0.59391	0.68847	-0.6468	0.16828
5	-0.77543	0.3538	-0.63635	-1.5567
5	-0.52896	0.59931	-1.8263	0.50193
5	-0.68644	0.82382	-1.1674	-0.32828
5	0.34879	2.0527	-4.1517	-2.5046
5	-0.73853	0.64901	-1.3704	-1.3523
5	-0.41901	1.281	0.011351	-1.7234
5	-1.4627	-0.92993	0.6654	1.2724
5	-0.86715	0.15856	0.6479	-0.21989
5	-0.7438	0.32341	-0.53433	-1.2998
5	-0.72334	0.52962	0.5062	-1.2552
5	-1.7647	-0.77955	-1.3923	1.7422
5	-0.60985	1.233	-0.26413	-0.17984
5	-1.1506	-0.019062	0.1541	0.27892
5	-0.61311	0.50987	-0.54015	-1.0615
5	-0.81798	0.80041	-1.3526	-1.6024
5	-0.47043	0.52251	-1.0533	0.11417
5	-0.98874	0.43962	0.50395	-0.12855
5	-0.65187	1.3178	-1.5228	-0.21928
5	-0.21494	0.55665	-0.45528	-0.60257
5	-1.5343	-0.17063	0.32743	1.0728
5	-0.23438	1.1523	-0.63683	-0.73965
5	-0.90204	0.064568	-0.7903	-0.22193
5	-1.5471	-0.36325	2.1088	-0.17612
5	-0.58178	0.73864	-1.2314	-1.1209
5	-0.32423	1.0362	-0.5163	-0.018428
5	0.001942	0.83834	-0.11746	0.55974
5	-0.31619	0.5385	-0.85629	-0.016327
5	0.46693	1.9324	-2.6634	-1.6242
5	0.047936	1.2362	-2.5774	-0.89354
5	-0.42295	0.60167	1.3265	-0.37609
5	-0.044253	1.2568	-0.78082	-0.13886
5	-1.4107	-0.0060484	0.51365	-0.60884
5	-0.924	0.74423	-1.6462	-1.4239
5	-1.3998	-0.004062	-1.0023	-0.28523
5	-1.181	-0.0018954	0.42965	0.66807
5	-0.0024899	1.475	-0.94549	-1.4032
5	-1.2692	-0.23405	-1.529	1.4508
5	-1.4535	-0.45557	1.5396	1.5614
5	-0.39823	0.72957	-2.0165	-1.9734
5	-1.0234	0.14307	0.48187	1.1826
5	-0.47112	0.68965	-1.0144	-2.1672
5	-0.22352	1.1352	-2.4297	-2.1885
5	-0.19383	1.2122	-2.0161	-2.4187
5	-0.69946	0.3897	-0.50483	1.5651
5	-0.30786	1.1003	-1.1095	-0.9784
5	-1.0507	0.281	-0.8312	-0.68681
5	0.027281	1.5361	-1.4232	-2.5847
5	-0.16411	0.72175	-0.96766	-0.53815
5	0.18043	1.4063	-1.7439	-0.72644
5	-0.60497	0.44908	-0.25209	-2.5907
5	-0.97069	0.34094	0.80281	0.23307
5	-1.13	-0.05763	-0.20722	-1.0177
