# Supplementary material for: Gene expression trees in lymphoid development
Source: BMC Immunol. 2007 Oct 9;8:25. doi: 10.1186/1471-2172-8-25 (PMC2244641; doi:10.1186/1471-2172-8-25)
Supplement: Additional data file 7 — SIM Datasets. Data sets from simulated MixDTrees. See readme.txt for file descriptions. The first column indicates the true label of the sample. [file 1471-2172-8-25-S7.zip › 5/gen_dag_sim_c5_s500_e502_d10__15__20__20__35_n0.txt]

1	1.1912	-3.5965	2.9232	3.4011
1	1.8605	-3.6378	2.0238	5.7093
1	1.5366	-3.3642	1.8433	5.203
1	1.5247	-1.8419	-0.24879	1.5707
1	2.2722	-4.2421	3.1003	5.504
1	1.9489	-3.9004	2.7977	3.6199
1	0.03652	-1.9848	1.0419	1.444
1	1.4609	-3.0358	1.5346	3.5382
1	1.6179	-4.0098	3.408	4.7813
1	0.36428	-1.8492	0.64433	2.4886
1	1.4795	-2.1713	1.5671	2.508
1	0.10172	-1.8137	0.53606	2.1046
1	1.2853	-2.6919	1.4429	3.5054
1	0.66478	-2.0249	0.51587	2.9328
1	1.0914	-3.0711	1.6602	3.6704
1	1.4238	-2.5808	1.7619	3.2734
1	0.50185	-1.6504	0.48807	1.4711
1	1.3676	-3.115	2.3749	2.9977
1	1.2231	-2.7633	0.87713	2.9639
1	0.79059	-2.2729	-0.21753	2.8836
1	0.67987	-1.6135	0.32963	2.4356
1	0.38091	-1.9102	0.39512	1.4895
1	1.592	-2.3391	-0.055313	2.8267
1	1.5187	-2.8357	1.8063	3.7728
1	-0.07947	-1.7651	-0.11061	2.2061
1	1.4649	-3.6751	2.0111	3.5163
1	1.1736	-3.0787	3.4973	3.3177
1	1.1265	-2.3285	1.0781	2.668
1	1.0705	-3.0233	2.1823	4.0921
1	1.5654	-3.0825	2.2611	3.2095
1	2.1946	-3.5038	2.3769	4.1139
1	1.3843	-3.7641	2.4387	4.441
1	2.0085	-4.2593	2.4066	5.3648
1	0.91097	-2.7516	1.4909	2.5323
1	2.2691	-4.1815	3.3668	5.2311
1	1.2555	-2.6045	1.7749	2.6375
1	0.8413	-2.8726	1.5881	2.1314
1	1.6572	-3.1829	3.2506	3.0202
1	1.7146	-3.373	1.8725	4.0246
1	0.47217	-2.1062	-0.065971	2.2999
1	1.8072	-3.2792	2.3307	4.3898
1	0.60375	-2.1609	2.5713	2.8345
1	2.4312	-3.6778	2.1793	3.8372
1	1.6381	-2.5877	1.2933	2.8697
1	1.397	-2.8639	1.7188	3.4676
1	1.1193	-2.7723	1.332	3.9651
1	2.2954	-3.8861	3.3652	5.4315
1	1.6554	-3.8904	1.5286	5.0172
1	1.2244	-3.7017	1.989	3.548
1	0.51217	-2.0449	1.6088	2.6301
2	1.3514	1.2852	1.1716	-0.76546
2	1.6901	1.1042	-0.020776	-0.56268
2	-0.12488	-2.1076	-3.9337	3.0457
2	1.4039	-0.81512	-2.7881	1.2023
2	2.197	1.7628	0.82241	-0.53462
2	0.65029	-1.4632	-2.173	2.1176
2	1.262	0.63982	-0.964	0.5479
2	0.82226	-1.4068	-1.5148	2.4173
2	0.28762	-0.82528	-1.42	1.1582
2	1.181	0.17148	-1.0866	2.3291
2	1.234	-1.678	-2.6303	2.3988
2	1.9764	1.3558	-0.66413	0.75636
2	2.121	-0.18344	-1.472	0.48431
2	2.3131	0.39713	-1.9895	1.0563
2	1.7348	-0.02832	-1.7906	0.82792
2	1.7663	-0.29692	-1.3995	1.2539
2	1.0458	-2.3732	-3.1988	4.1042
2	1.296	-0.19245	-2.0903	0.1998
2	1.2422	0.27448	-0.090681	0.50776
2	0.95031	-0.42036	-2.6638	1.7242
2	-0.0067401	-2.5321	-3.7439	2.3726
2	0.75757	-1.2118	-2.7594	1.8404
2	1.8459	1.1752	-0.97108	0.078086
2	1.0207	-1.5847	-4.8834	1.4531
2	1.4533	-1.2815	-3.7383	2.8304
2	1.9068	0.5929	-0.86218	-0.28097
2	2.2155	-0.69568	-0.99839	1.2725
2	1.6755	-0.95384	-3.309	2.0303
2	1.2251	-0.35714	-1.9246	0.91619
2	0.42275	-1.7221	-3.0914	3.0992
2	0.32541	-1.0013	-2.1047	0.46874
2	2.5097	2.2502	0.25441	-0.27811
2	1.2661	-1.046	-3.9156	2.7353
2	1.8985	1.3518	-1.0574	0.11845
2	1.7351	-0.85465	-1.3939	1.1161
2	2.1187	0.23153	-1.8107	-0.30632
2	1.7946	-0.22363	-0.54192	0.83493
2	1.4824	-0.19059	-0.99162	-0.022053
2	0.85878	-2.3316	-3.3755	3.2257
2	2.4655	1.2068	-0.65056	-0.2769
2	2.1234	0.4284	-1.4104	1.3997
2	1.1756	-1.4848	-3.2375	1.124
2	2.4119	0.5706	-0.88926	1.4202
2	1.0533	0.29381	-0.83747	1.3999
2	1.424	-1.3691	-4.1602	2.2547
2	1.9014	1.8934	-0.46831	-1.8989
2	1.0084	-1.2743	-2.1561	1.1944
2	2.1858	1.3734	0.74289	-0.76563
2	0.51916	-2.5521	-3.0311	4.3391
2	1.0107	-0.10436	-1.8235	1.6105
2	1.8685	-1.1649	-3.2223	2.276
2	1.8084	0.40231	-1.8706	1.5218
2	1.8726	0.74199	-0.43934	0.11847
2	0.72674	-0.21252	-1.1357	2.1736
2	2.0858	0.32237	-0.62681	0.73176
2	1.5509	-0.4351	-2.1129	0.69014
2	1.0523	-1.0299	-2.4605	0.47248
2	1.7886	-0.19319	-2.6957	0.030153
2	1.021	0.27311	-1.4177	1.9261
2	1.7647	-0.23127	-1.7163	0.43132
2	1.4486	-0.66203	-2.2973	2.466
2	1.6499	0.15164	-1.4401	-0.57946
2	1.3238	0.58953	0.093024	0.083454
2	2.5861	1.4929	0.5755	-0.88671
2	0.85922	-2.1171	-2.3663	4.7015
2	0.81357	-0.25937	-2.2446	0.57319
2	0.48925	-1.9084	-2.6855	3.2196
2	0.92361	0.79292	-1.8007	0.87509
2	1.6852	0.26212	-1.1648	0.88718
2	2.4967	0.53197	-0.11283	1.2403
2	1.3363	0.4793	-0.7158	0.80132
2	1.8019	-0.67256	-2.2213	2.5633
2	0.91232	0.15778	-1.3322	1.0354
2	1.7775	-0.9984	-2.366	0.63615
2	1.5212	0.30822	-0.64212	1.6756
3	0.96731	-1.7664	1.6267	-1.1215
3	2.0318	-1.7301	3.2326	0.11869
3	2.9672	-3.9465	2.842	-4.2869
3	1.5552	-2.6143	3.2795	-2.8547
3	0.14203	0.59959	0.31106	0.20272
3	1.8187	-2.3692	1.3279	-4.5994
3	2.6534	-3.0829	2.4156	-4.0815
3	1.1983	-1.487	3.9605	-1.2139
3	0.82886	-3.0174	2.5609	-1.6829
3	1.2356	-2.6832	2.6941	-3.1443
3	0.94323	-0.29714	-0.25782	-1.0162
3	1.2385	-1.5221	1.4749	-0.77953
3	1.5565	-1.8275	1.9646	-2.2975
3	1.0647	-2.3972	2.9447	-2.8891
3	2.0644	-3.1285	2.3908	-3.2305
3	0.86946	-0.70442	0.83658	0.65714
3	2.309	-2.0742	0.3412	-1.8168
3	1.3535	-1.2083	1.6933	-1.7824
3	0.74637	-1.1846	0.56785	-0.24683
3	0.65586	-2.2499	2.6406	-1.6191
3	1.0946	-0.97806	1.0598	-1.6584
3	1.4456	-1.6548	1.7806	-2.1476
3	1.8472	-2.7074	3.4753	-2.037
3	-0.67423	0.44784	0.45664	0.14877
3	1.1073	-1.5295	2.0671	-2.0772
3	0.87284	-0.91154	0.8219	-1.1378
3	1.7254	-1.9594	2.3252	-3.2438
3	2.7271	-3.1979	4.3074	-3.8365
3	0.10485	-1.1268	2.362	-1.8544
3	0.98673	-0.63582	2.2851	0.13099
3	0.42541	-0.17998	-0.30125	-0.31571
3	1.4414	-2.0468	3.2852	-1.7219
3	0.61334	-2.0503	2.2131	-1.6518
3	1.9833	-1.6956	2.2405	-2.6223
3	0.93174	-1.9218	0.52295	-2.0977
3	-0.014397	-1.8124	1.0568	-2.8637
3	1.1976	-1.997	1.6851	-2.1825
3	1.5134	-1.2194	1.5803	-2.3833
3	1.3285	-1.5152	1.771	-0.29049
3	-1.1389	1.655	-0.72967	2.6826
3	1.166	-1.7739	1.5182	-2.5213
3	1.5577	-1.7713	1.0376	-2.779
3	0.9126	-1.5486	2.1059	-1.4975
3	1.8335	-2.7215	2.6306	-3.0687
3	0.69504	-0.73717	-0.086521	-1.4927
3	3.3157	-3.3118	1.6416	-3.7717
3	0.58167	-1.3552	-0.51205	-2.9451
3	-0.13062	-0.61473	2.1627	-2.8317
3	2.0278	-2.7013	3.2179	-3.1282
3	0.36318	-1.0783	1.2317	-1.7228
3	1.5719	-1.8198	2.197	-1.5648
3	1.683	-2.7873	1.822	-2.6043
3	2.3489	-2.3961	2.1866	-2.7809
3	0.60591	-0.5908	0.83244	0.21795
3	1.1585	-3.3648	2.4011	-3.8762
3	1.6499	-1.5175	2.2779	-0.23196
3	0.97526	-0.0084702	-0.68587	-0.0020368
3	3.1396	-3.9077	4.1628	-3.3313
3	1.6941	-1.2241	0.43222	0.034867
3	1.424	-1.727	2.1155	-3.5615
3	0.46806	-0.53554	0.88195	-1.8428
3	0.3218	-0.44899	0.28433	-1.5662
3	0.29226	-0.40392	0.2308	0.4524
3	0.99047	-1.6701	1.5357	-2.3963
3	1.1417	-1.8744	1.5692	-3.8042
3	2.5008	-2.4901	2.9786	-2.5266
3	2.0769	-2.4973	2.4403	-1.7524
3	-0.31738	-1.0127	1.9242	-2.0904
3	0.7967	0.31115	0.92598	1.5498
3	2.9338	-3.2387	4.6447	-5.0793
3	1.567	-1.538	0.42469	-0.11094
3	0.85997	-1.4889	1.4751	-0.78769
3	1.5775	-2.0862	2.6865	-2.7728
3	0.85904	-2.0412	1.2702	-1.6669
3	1.9538	-2.2417	2.3195	-1.5048
3	1.0178	-0.92377	-0.56294	-1.0359
3	1.6919	-2.065	2.6292	-2.0494
3	1.6129	-2.3184	1.7524	-1.4233
3	1.393	-1.8402	2.6236	-2.7139
3	3.8207	-4.5097	5.4573	-5.0472
3	1.2471	-2.2303	2.1943	-3.2003
3	1.563	-2.0613	2.89	-1.3865
3	1.3537	-2.451	4.4117	-3.059
3	1.1723	-1.6842	2.159	-1.5545
3	0.13708	0.33187	1.4889	-0.35015
3	1.0938	-1.4167	2.4673	-2.2777
3	0.5909	-1.0869	1.4928	-1.2002
3	1.7356	-3.1513	2.7409	-2.9044
3	1.9539	-0.84385	0.39443	-0.53392
3	2.1586	-2.4529	2.272	-3.3625
3	1.0261	-2.0482	2.4898	-3.4768
3	1.9396	-3.5126	5.6644	-3.2883
3	0.44221	-0.81122	1.1308	-1.1912
3	1.0154	-1.6157	2.6085	-1.913
3	0.73252	-1.0776	0.85214	-0.5411
3	1.5208	-1.8568	2.6819	-1.8099
3	0.15899	-2.0086	1.3425	-2.1823
3	1.3588	-2.3658	2.2931	-1.7384
3	1.031	-1.1531	1.6393	-1.4158
3	1.9961	-2.5998	4.9406	-1.343
4	0.059173	-1.3669	-1.7043	-1.3402
4	-0.11972	-0.77606	-1.2891	2.2134
4	0.63186	-1.5484	-2.2431	-1.4821
4	0.2928	-1.7095	-2.3729	-1.2126
4	-0.0033303	-1.6119	-2.1467	-2.954
4	0.2633	-0.53113	-1.0171	0.22249
4	1.1878	-0.31919	-0.55262	-0.092312
4	1.212	-1.1616	-1.3818	0.90653
4	-0.09133	-1.1866	-1.73	-0.73525
4	0.4573	-0.94442	-1.2138	-1.1546
4	0.99945	0.35551	0.096696	2.1921
4	0.40887	-1.0437	-1.6644	1.1439
4	0.32785	-2.1079	-2.85	-1.1053
4	-0.18167	-1.0998	-1.6843	-0.42544
4	0.31144	-1.5519	-1.4705	-0.80188
4	-1.7059	-2.4878	-3.1109	-0.78442
4	-1.4528	-3.6676	-4.1014	-3.9256
4	-0.5251	-1.6856	-1.8368	-0.40719
4	0.023657	-1.1826	-2.3451	-1.2469
4	-0.056651	-0.27499	-0.50331	0.27195
4	0.80504	0.38184	-0.27815	1.365
4	-1.0434	-0.97749	-1.2313	-0.82779
4	-0.92801	-2.8767	-3.5612	-1.9727
4	-0.41286	-1.8384	-2.9259	-2.6161
4	-1.0277	-3.0733	-4.0045	-1.8887
4	0.31237	-0.55774	-1.1902	1.6574
4	-0.95563	-2.8945	-3.6602	-2.9335
4	-0.59936	-1.8144	-2.734	-0.54245
4	-0.69346	-2.2647	-3.0454	-3.0305
4	-0.033257	-2.5323	-3.1315	-2.5027
4	-1.081	-2.9919	-3.3002	-1.7192
4	0.6068	-1.3058	-1.5206	-0.77841
4	0.97706	-1.7128	-2.7809	0.69636
4	-0.12497	-1.778	-2.5162	-2.4881
4	-1.5979	-4.8071	-5.9044	-3.9624
4	-1.1803	-2.4609	-2.946	-1.7254
4	-1.0241	-2.4193	-3.4909	-1.4819
4	-0.80469	-1.9079	-2.0889	-0.9944
4	0.65982	-0.38357	-0.96526	0.93945
4	-0.85158	-1.5485	-2.5016	-1.4861
4	-0.68736	-2.4573	-3.317	-0.89708
4	0.2596	-1.3901	-1.5839	0.08419
4	-0.76287	-3.2135	-4.5193	-2.6619
4	-1.1861	-1.774	-2.7311	-0.69752
4	-1.3276	-3.5339	-3.9198	-2.7721
4	-0.83848	-2.2285	-2.0531	-1.5395
4	-0.037627	-2.2399	-2.2116	-0.26139
4	0.73063	-1.5877	-2.4121	-1.719
4	0.35525	-1.6597	-2.3434	0.65823
4	-0.55069	-2.2763	-3.0097	-1.8467
4	-0.082902	-1.8314	-2.2142	-0.78714
4	0.21798	-1.4821	-2.2639	-1.712
4	0.19003	-1.9096	-2.2179	-1.3548
4	-1.3252	-3.4612	-4.3036	-5.3775
4	-0.14086	-1.9027	-2.7543	-1.5354
4	-0.27105	-1.7362	-2.4087	-1.6982
4	-0.43004	-1.1713	-1.7409	-0.24377
4	0.17829	-2.1861	-2.5684	-1.3836
4	0.055181	-1.4351	-1.9612	-0.3214
4	0.6855	-1.1905	-2.2289	-1.0513
4	-0.36562	-2.5068	-4.1353	-1.4885
4	0.67005	-0.51094	-1.5004	1.6614
4	-0.36157	-2.3054	-2.8807	-1.8219
4	-0.48683	-2.283	-2.8521	-2.078
4	-1.0241	-2.2468	-2.3496	-2.2354
4	-1.3344	-3.5665	-3.7165	-3.2796
4	0.39584	-1.2729	-2.5621	-3.669
4	-0.88261	-3.0318	-3.4116	-1.8163
4	-0.25611	-1.0173	-1.2939	-0.22397
4	-0.83222	-3.2882	-4.0548	-2.2316
4	0.65916	-2.1382	-2.4699	-1.1841
4	0.5508	-0.94878	-1.7859	-1.9425
4	-0.9064	-2.0435	-2.3808	-1.5753
4	-0.44262	-3.0492	-3.7622	-3.5798
4	-1.1311	-3.6363	-4.4678	-2.12
4	-1.7562	-3.3946	-4.1455	-2.8954
4	0.19041	-2.4018	-3.0074	-0.23813
4	-0.57197	-1.3792	-1.782	-1.3829
4	0.34955	-1.1519	-1.5145	0.36954
4	0.06116	-2.0301	-3.2056	-0.91702
4	-0.98795	-3.0465	-3.538	-1.7678
4	0.56206	-0.53907	-1.3456	1.1176
4	-0.5166	-1.94	-2.7447	-2.7611
4	0.92477	-0.059046	-0.78914	1.9827
4	-0.50832	-2.6401	-3.2212	-0.45021
4	0.08625	-0.19704	-0.57913	1.1237
4	-0.96335	-2.1093	-2.8044	-1.3021
4	0.37601	-0.89569	-1.1878	-0.70692
4	-0.54063	-2.0739	-2.6797	-0.85284
4	-0.31829	-0.83378	-1.2288	-0.16884
4	-0.54011	-1.9609	-2.4783	-0.64298
4	-0.28945	-1.9426	-2.3786	-1.6085
4	-0.60146	-1.9836	-2.8569	-2.4513
4	0.075131	-1.2486	-1.979	-1.0792
4	-0.79277	-2.8066	-2.6834	-0.36377
4	-0.70833	-1.5709	-1.7574	-1.6229
4	-1.5321	-2.9982	-3.3511	-5.198
4	-0.3785	-1.3053	-1.322	-1.1867
4	-1.1489	-2.1899	-2.6417	-0.69087
4	-0.32174	-1.5147	-2.8411	-2.5229
5	1.4917	-0.26272	1.5851	-0.48465
5	0.87398	-0.022008	1.0368	0.84645
5	1.467	-0.87535	1.8484	1.1632
5	1.0558	0.54906	0.67055	-0.64144
5	1.7685	0.26691	-0.35011	-0.53613
5	1.0379	0.73143	-0.11789	-0.69806
5	1.3921	-0.37899	1.5074	0.092651
5	0.85716	-0.088394	0.77242	0.50465
5	1.1585	0.23479	0.91529	0.10918
5	1.1512	-0.17612	1.6167	-0.17838
5	1.49	-0.36262	1.2917	-0.59106
5	1.163	0.026305	1.1099	-0.21234
5	1.7796	0.3961	1.0411	-2.0445
5	1.6291	0.58228	0.059789	0.61494
5	1.7613	-0.21985	1.5492	-0.42847
5	1.3684	0.60318	-0.30451	-0.043893
5	1.1458	0.26137	0.91482	0.61017
5	1.409	-0.48061	1.3446	0.38913
5	1.3091	0.19273	0.5577	0.088195
5	1.5023	-0.16327	1.4435	-0.1579
5	1.0142	-0.90496	1.9948	1.4908
5	1.5186	-0.026629	0.39443	-0.12582
5	1.1705	0.71589	0.59812	-0.66706
5	1.231	0.6945	-0.1646	-0.64326
5	1.0776	0.7335	0.12402	-0.61051
5	1.1207	1.4486	-0.5729	-2.1541
5	1.1416	0.2845	0.56403	-0.62192
5	1.2732	0.2323	1.0905	0.24959
5	1.0797	0.30959	1.5665	-0.58147
5	1.4804	-0.99252	3.1358	1.8557
5	0.97091	-0.11616	1.4136	0.1624
5	1.2238	0.63063	0.43989	-0.54714
5	1.0868	-0.43952	0.6904	0.31236
5	0.78652	0.53669	0.39391	-0.59603
5	1.1369	0.030738	1.4471	-0.43761
5	1.5208	-0.36345	1.0068	-0.22477
5	1.474	-0.38922	-0.052284	1.0156
5	1.3022	0.10928	1.1426	-0.62482
5	1.3392	0.017246	1.4422	-0.18244
5	1.0551	0.44332	1.2386	-0.71902
5	1.2134	0.90235	-0.1015	-1.7923
5	1.5472	0.48414	0.086904	0.66166
5	1.6588	-0.15098	1.1479	0.39736
5	1.261	0.22821	0.67019	-0.084324
5	1.4824	-0.29773	1.6231	1.0291
5	1.0532	0.67688	0.10192	-0.858
5	1.2541	0.0062617	0.35917	-0.072574
5	1.7449	0.043731	1.0447	0.23287
5	1.4591	0.056261	1.0004	0.42736
5	1.2766	-0.20053	2.0838	0.73764
5	1.3638	-0.95024	1.5708	2.5554
5	1.473	0.44912	-0.19549	-0.32469
5	0.83682	0.78039	0.40939	-1.6894
5	1.3204	-0.7775	2.9883	1.8481
5	1.3365	0.32755	0.87524	0.57297
5	0.99507	0.45798	0.87902	-0.2747
5	1.112	0.5061	0.11691	-1.995
5	1.4132	0.59974	0.51491	-1.773
5	1.3547	-0.53944	0.81861	-0.49149
5	1.2531	0.37921	0.74546	0.35727
5	1.2096	0.26231	1.1718	0.60734
5	1.7229	0.045048	1.2547	-0.82645
5	1.5094	0.00619	0.39404	0.25747
5	1.2289	0.6623	0.34587	-0.71654
5	1.8198	0.66129	0.22609	0.42402
5	1.3513	0.24985	1.7258	0.19422
5	1.801	0.036122	1.3238	-0.74565
5	1.4374	0.5092	0.61265	-1.1704
5	1.7933	0.23606	0.52198	1.0208
5	1.4117	-0.1676	1.5911	-0.16836
5	1.4629	-0.49994	1.1388	0.76012
5	1.1552	0.11503	0.64473	0.93607
5	1.5305	0.17253	1.428	-0.77463
5	0.83682	0.6838	0.83072	-0.57613
5	1.2102	0.62228	0.26112	0.43069
5	1.2158	-0.42016	0.84005	0.7857
5	0.90086	0.75713	0.32451	-1.1951
5	1.1976	0.18218	0.7471	-0.73639
5	1.6186	-0.71489	0.27794	-0.17401
5	1.5396	0.29418	0.85003	-0.047548
5	1.182	0.17127	0.59765	0.22029
5	1.2535	0.42199	-0.038187	-0.26685
5	1.2512	-0.15733	0.97128	0.13892
5	1.3405	-0.48645	0.71532	-1.0026
5	1.6666	0.35421	0.99164	-0.27888
5	1.1867	-0.060418	1.4347	-0.44863
5	1.6583	0.60425	1.0291	-0.9563
5	1.2696	0.40237	0.61802	-0.16797
5	1.1571	0.31288	1.2468	0.35151
5	1.1204	0.86167	0.074842	-0.70437
5	1.1283	0.50857	0.97161	-1.1635
5	1.1025	0.40175	0.65181	-0.55841
5	1.3944	-0.43781	1.228	0.63369
5	1.1909	0.93514	-0.023099	-1.1093
5	1.1967	-0.32551	1.6926	0.17094
5	0.89959	0.056332	-0.20986	-0.67032
5	1.3774	-0.50713	0.98418	0.7076
5	1.2239	-0.48278	1.3813	1.0315
5	0.90275	0.68795	0.59417	-2.4296
5	1.4429	0.93393	-0.18209	-1.2967
5	1.3273	-0.20584	1.0446	0.11149
5	1.2469	0.25188	0.26556	0.58394
5	1.4892	0.70933	-0.71711	-0.014926
5	1.4809	0.23596	1.0088	1.2089
5	1.5389	-0.65534	2.156	1.0158
5	1.7839	0.39122	0.016773	-1.0131
5	1.7739	0.00098403	0.83312	0.41525
5	1.2188	0.83057	0.6021	-0.53534
5	1.1799	0.42883	0.89035	-0.39281
5	1.3951	0.85062	0.27223	-0.095862
5	1.4123	0.67145	0.26837	-1.2265
5	1.3852	-0.0014261	1.6352	-0.66238
5	1.3979	-0.44918	2.1901	1.0975
5	1.6826	-0.79677	2.0478	1.7136
5	0.93814	0.092972	1.281	0.86534
5	1.4733	-0.33272	0.87884	-0.28991
5	1.3339	-0.62661	1.5231	1.3518
5	1.6342	0.0052257	1.6557	1.2099
5	1.313	0.69818	0.37981	-1.6678
5	0.88949	0.50942	0.82141	-1.7629
5	1.4427	-0.3185	1.203	0.14945
5	1.0873	-0.040009	0.64217	-0.050415
5	1.3209	-0.15129	1.5111	-0.51277
5	1.6707	-0.25744	0.96647	0.62746
5	1.53	0.26042	1.2339	0.65189
5	1.3481	-0.043443	1.1315	1.524
5	1.0439	-0.65437	1.9501	1.2757
5	1.4259	0.23929	0.2147	-1.7466
5	1.6071	-0.38318	1.1552	-0.028114
5	1.3782	-0.38676	1.1505	0.78883
5	1.1448	-0.33577	0.8455	1.1451
5	1.1577	0.86144	0.485	-0.61346
5	1.3545	-0.3097	1.476	0.71432
5	1.501	-0.58025	1.0542	1.493
5	1.4447	0.2665	1.1504	-0.90165
5	1.2896	0.20214	1.1586	-0.073006
5	1.5127	0.26435	1.3399	-0.13798
5	1.0041	0.94674	1.1616	0.13301
5	1.7244	-0.0164	1.0479	0.23212
5	1.2687	-0.1841	1.226	-0.40568
5	1.5522	-0.72996	1.6759	1.6498
5	1.7478	-0.025664	1.3066	-0.83345
5	1.0566	0.66663	0.32438	0.058449
5	1.436	0.22927	0.081216	-0.26439
5	1.3432	0.15944	1.0705	2.2054
5	1.0739	0.5039	-0.47369	-0.78263
5	1.5531	0.37399	0.6369	-0.27429
5	1.5739	-0.52324	1.0204	0.70403
5	1.4221	0.064841	1.6675	0.41757
5	1.1541	0.28834	0.34232	-0.74999
5	1.3196	-0.010867	0.59366	0.16393
5	1.2457	0.89868	0.15372	-1.4896
5	0.9779	0.65668	-0.056277	-0.11992
5	1.6302	-0.10469	1.1969	-0.01029
5	1.319	-0.070211	0.83696	0.31635
5	0.97077	1.0366	-0.32553	-1.1265
5	1.2595	0.19755	0.26468	0.60436
5	1.3979	-0.5255	1.0419	1.3191
5	1.197	0.55504	0.51429	0.2112
5	1.1948	0.14333	1.6006	-0.36451
5	1.0574	0.40128	0.36289	-0.3853
5	0.99905	0.50736	0.56493	-0.87404
5	1.3891	0.62347	-0.05725	0.17798
5	1.2753	0.59479	-0.016662	-0.28914
5	1.6672	0.13156	1.7244	-0.79787
5	1.4147	-0.31087	2.0195	-0.26238
5	1.7525	-0.81334	1.8553	0.20206
5	1.3109	0.1607	0.22719	0.030846
5	1.145	0.033319	0.67255	-0.10002
5	1.0465	-0.051838	1.1621	0.4282
5	1.3748	0.32094	0.57281	0.071884
5	1.5288	0.10887	0.61752	-1.2042
5	1.3597	-0.48778	1.7728	1.0853
5	1.2571	0.13873	1.5456	-0.34013
5	1.68	-0.24587	0.40357	0.12536
