# Supplementary material for: Gene expression trees in lymphoid development
Source: BMC Immunol. 2007 Oct 9;8:25. doi: 10.1186/1471-2172-8-25 (PMC2244641; doi:10.1186/1471-2172-8-25)
Supplement: Additional data file 7 — SIM Datasets. Data sets from simulated MixDTrees. See readme.txt for file descriptions. The first column indicates the true label of the sample. [file 1471-2172-8-25-S7.zip › 5/gen_dag_sim_c5_s500_e507_d10__15__20__20__35_n0.txt]

1	1.2664	0.13338	0.53012	0.95805
1	-0.64091	2.4459	-3.1612	2.648
1	-0.14853	1.4959	-2.9884	2.3815
1	-0.074076	1.2976	-1.9738	2.7551
1	-0.7416	2.8161	-2.3235	2.9418
1	0.36121	1.3544	-1.2162	2.8356
1	-1.2685	2.3888	-2.6814	2
1	-0.36817	1.6549	-2.9498	3.413
1	-0.66075	2.4564	-2.9132	2.1974
1	0.47794	1.0585	-0.21228	1.923
1	0.06289	1.2596	-3.1471	2.1295
1	-0.09527	1.4865	-0.19571	0.83648
1	-0.4876	2.0482	-2.4985	2.8594
1	0.22652	1.3192	-3.2735	1.3609
1	-0.029718	1.4194	-3.4498	2.6636
1	-0.75322	2.017	-1.7211	3.2406
1	0.094157	1.0467	-0.35835	0.22149
1	-0.17869	1.8807	-2.4775	3.0565
1	1.2184	-0.26112	-0.475	-0.8138
1	0.37626	1.1271	-0.99819	2.6887
1	-0.26087	1.424	-1.6575	1.6007
1	0.91192	0.71639	-1.1505	2.4404
1	0.177	1.2868	-3.5496	2.4129
1	0.50029	0.70774	-0.022956	1.2407
1	-0.18969	1.3732	-3.5137	2.8383
1	-2.9154	3.859	-5.3597	4.0981
1	-0.51622	1.5577	-1.7016	1.1997
1	-0.83828	2.8738	-3.8918	4.2894
1	-1.8624	3.0718	-4.0774	3.5286
1	-0.44855	2.002	-3.6288	2.8992
1	-2.0892	3.6594	-3.4298	4.2605
1	-0.17297	1.1787	-1.5678	1.8314
1	-0.78832	1.8311	-2.229	2.853
1	0.7277	1.168	-3.292	2.1176
1	-1.0617	3.1833	-5.1577	3.1438
1	-0.79135	2.0174	-3.2448	1.698
1	-0.15749	1.3391	-0.64589	1.7712
1	0.39539	0.8077	-2.8952	1.5307
1	1.4167	-0.064868	-4.0156	-0.33223
1	-1.0599	2.5227	-2.7213	3.359
1	-1.4107	2.0909	-1.9435	3.0196
1	-1.34	3.0076	-3.5202	2.273
1	-1.6117	2.9021	-2.8707	3.3772
1	0.82947	0.52489	-1.0129	1.7848
1	-0.20596	1.9781	-2.7167	1.9189
1	-0.0080051	0.75814	-0.86626	3.0736
1	-1.2024	2.614	-3.3288	3.3921
1	-0.71851	2.4109	-3.964	3.5393
1	0.10104	1.1329	-2.4607	1.6024
1	-0.039032	1.1973	-2.8958	0.81728
2	0.11107	3.1283	3.3838	3.6038
2	-1.624	-1.0582	-0.96053	-1.5168
2	-1.873	1.5717	1.9204	2.9861
2	-1.4951	-0.16174	-0.83765	-1.0745
2	-0.60957	1.714	1.1623	1.6726
2	0.24844	2.128	1.882	2.9859
2	-0.66973	0.37028	1.0948	0.60102
2	1.3422	2.6185	1.5495	2.1566
2	1.1826	3.0669	2.7639	4.5676
2	-1.4447	-0.83433	-2.5418	0.24413
2	-0.29071	-0.21137	-0.43869	-0.20368
2	0.80025	3.4285	3.3943	2.9948
2	-0.19549	-0.17263	0.78766	-0.5644
2	-0.96828	-1.6403	-1.9861	-1.7855
2	-1.1142	0.12276	-0.28713	-0.81457
2	0.15425	2.2445	1.2127	2.9595
2	-0.99399	-0.011502	0.74449	-0.87041
2	-0.53157	2.0499	1.3492	2.0236
2	0.15716	2.3805	2.4392	3.3051
2	-1.8576	-0.76707	-0.26434	-0.92013
2	-1.3575	0.38118	-1.3196	1.5096
2	-0.85674	0.60203	0.014067	0.23204
2	-1.0795	0.94828	1.2362	1.3739
2	-1.0309	0.11911	1.1784	-0.66884
2	-1.3213	-0.046508	-1.1014	0.33303
2	0.89183	3.5805	3.1829	3.5998
2	-1.191	0.0089845	-0.82337	-1.3772
2	0.58246	1.4288	0.86869	2.1371
2	-0.18787	2.555	2.8242	3.3913
2	-0.086285	3.1363	2.152	3.32
2	-1.5882	-1.5042	-1.4438	-2.4186
2	-0.69636	0.52583	0.14969	0.85084
2	-1.4963	-0.99522	-1.7786	-0.089157
2	-0.79822	0.25198	-0.81303	-0.59605
2	-1.1696	1.4554	0.84479	2.5973
2	-0.098259	2.5981	3.3732	2.6873
2	-1.0751	-0.48463	-0.3182	-1.1077
2	-0.8899	0.058556	-0.42056	1.0388
2	-0.73807	0.9154	1.1883	0.8528
2	0.2464	1.851	2.2072	0.85287
2	1.8945	3.3061	3.2432	3.04
2	-0.13889	0.74149	2.1393	2.7582
2	0.23329	2.2786	1.2688	1.5187
2	-0.38318	0.58873	-0.25843	-0.80584
2	1.0015	3.0304	3.5764	3.529
2	1.69	2.8218	2.2251	3.1628
2	1.6608	2.9194	1.7271	2.4223
2	-1.0363	0.096646	0.78564	-1.2545
2	1.5325	2.626	2.4085	4.1942
2	0.72912	1.9222	2.5851	1.334
2	0.7662	0.030541	-1.0767	-0.080056
2	-1.7206	-1.2415	-2.7956	-1.2144
2	-0.86338	0.86605	1.2333	1.183
2	-0.71834	1.8991	2.4299	0.55276
2	0.37246	2.2184	1.5971	2.5018
2	0.058832	1.0332	1.1354	1.4915
2	0.45908	3.5204	2.6495	3.3876
2	-1.0299	0.37182	1.2362	-0.39815
2	-1.0311	0.673	0.65373	1.1782
2	0.31184	1.779	1.4603	1.7121
2	-1.7987	0.29641	-0.33749	-0.11615
2	-0.88663	2.7789	1.876	2.0958
2	-0.90171	0.12564	0.48621	0.28332
2	-0.80634	-0.66077	-1.0759	0.25755
2	-0.97914	0.27127	1.4876	0.63531
2	-0.40861	1.7358	2.2927	2.5113
2	-0.75766	0.88586	1.2726	2.1764
2	-0.24462	0.084457	1.2328	-0.89731
2	-0.35006	2.1036	1.8834	2.0076
2	0.40873	1.4947	0.20632	1.1059
2	-1.7931	-0.8643	-1.3688	-0.40207
2	-0.23707	2.2447	1.3374	0.6954
2	-0.49954	0.0809	-1.2952	0.46181
2	-1.1654	2.2955	1.9841	3.2025
2	-0.95898	0.15665	0.46216	-0.78174
3	2.0351	1.5275	-1.9522	-3.3199
3	0.15401	-0.80077	-0.77202	0.74236
3	1.1292	-0.42858	-0.93309	2.2111
3	0.24437	-0.26157	-0.2017	-0.28292
3	0.95196	1.0398	-3.3137	-3.3133
3	1.5545	-0.59237	0.090778	-2.032
3	0.36743	-1.2512	-0.39483	0.87654
3	0.59174	-1.6017	0.34049	-0.32914
3	0.17673	-1.1854	-1.2189	0.99163
3	-0.25173	-1.8784	0.3796	2.1936
3	0.28986	-0.062134	-0.90306	1.0369
3	1.1875	-0.6306	-1.4532	-0.15108
3	1.1272	-0.43937	-1.5513	-0.33264
3	0.53983	-0.43355	-1.5807	0.54572
3	0.22671	-1.2856	-1.4914	1.0932
3	0.044061	-1.4501	-0.8115	1.6827
3	-0.25945	-2.4191	1.3961	2.4882
3	1.3167	0.8521	-1.9503	-0.31419
3	0.17024	-1.771	0.61021	3.0516
3	0.34619	0.24541	-1.5421	-2.6797
3	0.20652	-1.7309	-0.48455	1.1071
3	0.67076	-1.6119	0.14323	1.5216
3	-0.34558	-2.9457	0.85771	3.5542
3	0.66041	0.29408	-2.5728	-0.047142
3	1.3109	-1.012	-0.065336	-0.30125
3	0.69513	-0.70085	-2.0095	-0.39438
3	0.39111	-1.033	-0.68683	0.47823
3	1.1123	0.45188	-1.2218	-1.2263
3	1.6199	1.9088	-2.2276	-2.8504
3	0.79398	-0.62416	-0.79469	1.4362
3	1.1848	0.46443	0.20569	0.5652
3	-0.55242	-1.9527	1.5603	1.2851
3	0.12991	-1.3616	0.14737	0.48064
3	0.66472	0.45019	-1.926	-1.071
3	0.76536	-1.2733	0.20119	2.3713
3	1.0753	-0.53815	-1.4838	-1.0175
3	1.175	-0.80953	-0.53391	-0.97524
3	0.19969	-1.1685	-0.069134	0.17994
3	0.68832	-1.1756	-0.52363	0.060488
3	0.70857	-1.377	0.42015	1.4019
3	1.3276	-0.23114	-0.36746	-1.0761
3	1.5606	0.77839	-2.1531	0.24185
3	0.13563	-0.92807	0.065971	1.1867
3	0.24136	0.078622	-0.10163	-0.8846
3	0.34102	0.18637	-1.832	-0.35606
3	0.58176	-0.96997	0.041543	0.15867
3	1.1955	-0.8249	-1.6382	0.42211
3	0.42294	-1.0058	-0.41392	-0.5001
3	0.41364	-1.6014	0.50759	0.12888
3	0.27825	-2.9263	1.1904	2.8156
3	0.74637	-1.428	-0.12629	1.3429
3	-0.18419	-1.7858	0.57401	1.6462
3	1.2099	-0.21611	-1.8014	0.85758
3	1.0719	-0.69418	-0.2564	-0.28903
3	0.52655	-0.36605	-0.86881	0.10847
3	1.5377	0.24806	-1.039	-1.2835
3	1.0569	0.27236	-1.3853	-1.8976
3	1.0421	0.2696	-1.1004	-0.07469
3	0.77365	-0.70728	0.11082	-0.51436
3	0.46218	-1.1849	-0.75246	0.16346
3	1.4137	0.52642	-1.6358	-0.88238
3	-0.24013	-1.0289	0.010463	0.93646
3	1.457	0.17399	-0.63879	-0.59066
3	0.82496	-1.2194	0.082006	-0.11115
3	0.54457	-0.40989	0.51976	1.1653
3	0.40286	-1.0068	-0.41714	1.8547
3	-0.050032	-1.0392	-0.61768	-0.49699
3	-0.39609	-1.9577	1.2371	1.7979
3	1.579	1.0206	-2.4054	-1.6591
3	-0.26888	-2.4247	1.672	1.5263
3	0.81738	-0.8232	-0.46836	0.844
3	0.59321	-0.295	-0.4086	0.97181
3	1.186	-0.27574	-0.0016598	1.2635
3	1.085	-0.044601	-2.3667	-0.71038
3	1.267	-1.2798	-0.011345	1.7447
3	0.71893	-0.28911	0.90366	0.48378
3	1.9521	-0.48615	-1.1194	-1.0572
3	1.4049	0.19656	-1.4949	0.30093
3	0.66656	-0.64979	0.013686	-1.0635
3	1.1297	-0.98573	-0.19355	1.0834
3	0.50418	-1.52	0.23436	-1.1265
3	1.0778	1.1227	-1.3655	-3.4437
3	0.34741	-1.756	0.40055	2.5609
3	0.88153	-0.057784	-1.4865	0.19904
3	0.29967	-0.88085	-0.41546	0.92567
3	-0.62572	-1.4038	-0.28475	0.19978
3	0.19831	-0.32712	-1.4523	0.019708
3	-0.14607	-0.79416	-1.2484	1.273
3	0.95557	-0.052015	-1.948	-2.1939
3	0.59359	-0.047524	-1.7115	-0.48041
3	0.17362	-1.0618	-0.26844	1.3754
3	1.2816	0.73578	-2.8104	0.74878
3	-0.2325	-1.7688	-0.85989	1.6694
3	0.38953	-0.76464	-0.67643	-0.55147
3	-0.39455	-1.2188	-0.38788	1.0435
3	1.6919	2.2176	-3.4587	-2.614
3	0.86945	-0.37432	-1.3387	-2.4299
3	1.0903	-0.38793	-0.59242	0.46198
3	1.4712	-0.75996	-2.4636	0.38985
3	1.0954	0.60045	-2.6833	-2.3475
4	1.115	1.0306	-1.8381	-1.8808
4	1.3313	1.0112	0.76349	-0.67773
4	0.31278	-0.28465	1.5611	-0.64094
4	-0.77212	-0.72371	1.8141	0.38467
4	-0.74612	-0.6164	2.0429	-0.68726
4	-0.1709	-0.68979	2.0156	0.74484
4	1.3911	1.5798	-0.25612	-3.8425
4	0.39848	0.3744	1.2055	-2.4867
4	-0.46489	-0.12016	1.5421	-0.82402
4	0.5937	2.385	-0.61632	-2.9025
4	0.23738	-0.054294	1.2247	-1.3251
4	0.16075	0.42832	0.93812	-1.533
4	1.9316	2.8056	-1.7542	-3.4544
4	-0.0020676	-0.48666	2.7741	-1.0337
4	0.39223	0.71577	0.4307	-1.7504
4	-0.31876	-0.85238	1.5505	0.035439
4	-1.2773	-2.1977	2.2437	0.21002
4	0.15428	-0.28862	1.7083	0.43879
4	-0.18953	-0.22805	2.9234	-1.6562
4	-0.29645	0.12927	2.021	-1.5449
4	0.12131	-0.26102	0.32219	-1.7769
4	0.93852	1.5843	0.55396	-3.3987
4	0.65069	0.088557	-0.031182	-0.39107
4	-0.75767	0.93563	-0.48899	-0.8159
4	0.0098795	-0.053866	2.0045	-1.0827
4	0.90672	1.1602	0.36371	-3.5878
4	0.53266	1.5921	-0.9674	-1.9745
4	0.44354	-0.25172	2.1183	0.22341
4	-0.22363	-2.5412	4.4238	3.5186
4	-1.0971	-1.0613	2.7034	-0.3301
4	0.42808	0.51141	-0.53946	-0.061606
4	0.64639	-0.12364	0.9874	-1.0479
4	-0.17796	1.2602	0.9279	-3.7864
4	0.80508	1.0756	-0.4234	-3.1841
4	1.4123	2.0662	-0.58293	-3.4949
4	-1.3459	-1.649	2.0955	-2.0071
4	-0.28418	-0.14767	1.914	-0.64687
4	0.19976	0.88875	-0.38443	-2.0554
4	0.52226	0.84146	0.39402	-2.2046
4	0.2469	-0.2218	1.1881	0.3693
4	0.68678	-0.77821	1.8982	-0.10507
4	-2.0116	-1.4745	2.0149	0.25162
4	-2.1704	-1.9638	3.0135	0.27288
4	0.16723	1.0931	0.71157	-3.3795
4	1.4854	1.1984	-0.14522	-2.245
4	-0.61085	-0.19895	2.04	-2.3841
4	-0.96937	-0.54826	1.7375	-2.7875
4	-1.0368	-0.28823	0.23771	-1.3548
4	-1.2123	-0.67303	2.4862	1.2613
4	-0.17262	-1.6189	2.2413	0.99458
4	-1.9222	-1.8329	2.7902	-0.53744
4	-1.428	-1.3114	2.9543	0.5041
4	0.27396	-0.12972	0.61651	-1.4192
4	0.56316	0.95766	0.1412	-3.0844
4	1.4558	2.0583	0.024594	-2.3103
4	1.6656	2.22	-0.91728	-1.7616
4	0.20276	0.96343	-0.54768	-2.5619
4	0.056072	0.9377	0.9844	-0.70258
4	-0.30951	-0.47417	2.3331	0.46519
4	-1.5332	-1.1647	2.0263	-0.41638
4	0.8459	0.77254	1.5314	-1.4994
4	-0.85456	-2.0555	3.3513	-0.24434
4	0.23306	-0.59723	0.85051	-0.16905
4	1.4983	2.2944	-1.2595	-2.7747
4	1.0584	1.0308	-1.2293	-2.683
4	-0.09193	-1.1445	2.8342	0.26006
4	0.36328	-0.20429	1.1711	-2.1429
4	-1.1595	-1.6119	2.034	0.34992
4	1.444	1.8386	-0.17364	-4.3082
4	-0.83126	-0.82628	1.3209	-0.0090803
4	0.40684	-0.20836	2.1095	-1.9721
4	-0.73377	-1.5819	3.3041	2.2556
4	0.69167	-0.46295	1.6751	-0.7573
4	0.023956	0.49737	0.72018	-3.9089
4	-0.4372	0.012908	1.4752	-0.85443
4	0.57553	1.2498	0.90927	-3.4556
4	0.9352	1.2987	0.42665	-3.353
4	-1.4273	-2.0774	2.8436	1.8757
4	-1.4971	-2.6148	5.193	1.4317
4	-0.77499	-0.59112	0.81939	-0.35919
4	0.33852	2.1318	-1.8474	-3.8755
4	-0.39094	-0.88815	2.2438	-1.6862
4	-1.3259	-2.5727	3.981	1.9603
4	-0.43721	-0.062586	1.6089	-0.1804
4	0.85177	1.0077	-0.26343	-2.246
4	1.2687	2.3956	-1.3095	-3.923
4	-1.1231	-1.3081	2.2673	-0.026312
4	0.14026	-1.0334	3.0652	0.40208
4	1.202	1.5894	-0.48892	-2.5914
4	-0.40528	0.19102	1.3922	-2.1677
4	1.1007	-0.31524	1.8294	-1.7633
4	-0.74737	-1.2296	3.4093	-0.95976
4	0.076925	0.080132	0.50706	-3.6347
4	0.25406	-0.18656	0.95629	-0.48982
4	0.087364	0.1693	0.28866	-0.46426
4	-0.38635	-0.79784	1.6317	-1.9089
4	0.60146	1.2112	-0.10478	-2.975
4	-1.0518	-0.3216	0.16469	-2.0579
4	-1.6485	-1.5787	2.4257	-1.0351
4	-0.47227	-0.55004	2.126	0.54298
5	-0.0099239	-1.6633	0.61032	2.8664
5	-1.4754	-3.3675	2.2936	4.0928
5	-1.3679	-2.9126	1.3047	5.4952
5	0.45767	-1.9159	0.27631	3.3988
5	-0.27959	-2.1161	0.10313	2.6558
5	-0.37917	-2.2782	1.7409	3.4589
5	-1.5919	-3.0834	1.8226	4.4398
5	-0.31371	-0.7919	-0.39374	1.6289
5	-1.0096	-0.56008	-1.6831	1.1031
5	1.8558	0.35172	-1.798	0.5145
5	-0.98034	-2.2127	0.44157	3.3116
5	-0.44557	-1.6141	0.79972	3.3833
5	-0.40022	-1.455	0.37963	2.9712
5	-1.6531	-3.2352	1.8267	5.166
5	-1.1814	-2.5778	1.491	5.3034
5	-1.6597	-3.0415	2.1094	2.9078
5	-0.82282	-1.8483	0.54342	2.4724
5	-0.4508	-2.717	-0.07613	3.8536
5	-1.055	-2.2698	0.42699	3.18
5	0.16531	-0.40542	-1.6167	0.81014
5	0.37791	-1.0564	0.26812	3.6778
5	-1.3873	-2.7665	1.2167	4.9129
5	-1.1123	-2.513	1.3337	3.8947
5	-0.30126	-1.9604	0.434	3.3807
5	-1.0328	-2.3357	0.6772	3.4536
5	-0.71722	-1.4647	0.31464	2.3581
5	-0.75579	-2.3335	1.553	3.5002
5	-0.96244	-2.8115	0.94647	4.019
5	-0.43891	-0.62011	-0.80208	2.8339
5	-0.091964	-0.68322	-1.3202	2.5259
5	-1.2745	-2.4144	0.078477	5.0046
5	-0.71822	-1.6356	-0.30244	1.1587
5	0.47165	-0.88412	0.09442	1.4965
5	-1.2934	-3.3275	2.5212	3.8832
5	0.97975	-0.53628	-1.1595	0.085835
5	0.86999	-0.49173	-0.70293	1.9995
5	0.094439	-1.6568	-0.96467	3.0371
5	0.010164	-1.7432	0.22456	1.892
5	0.71964	-0.60019	-0.5182	1.305
5	-2.0147	-2.724	2.1362	3.1728
5	-2.3494	-3.8517	1.5126	3.4237
5	-2.0733	-3.5962	2.099	5.3858
5	-1.5846	-2.3597	0.059973	5.1304
5	0.46841	-1.1833	-0.22624	2.1549
5	-1.2928	-2.0189	1.1649	2.906
5	0.24271	-0.85076	-0.56804	0.60237
5	-1.0336	-2.68	0.82809	1.851
5	-1.0981	-2.277	1.0751	1.9037
5	-2.004	-3.6995	2.8394	3.8261
5	-0.50729	-2.145	0.33182	5.1486
5	-2.1207	-4.2798	2.3774	6.6383
5	0.13484	-0.47895	-1.7977	2.0475
5	-2.4994	-3.9141	2.4443	4.4432
5	-1.1621	-3.1071	1.5193	5.1593
5	-0.064126	-2.4393	-0.040791	3.4987
5	-1.7047	-4.5777	3.0677	5.9202
5	-0.62332	-2.623	0.94285	3.2761
5	-0.030447	-1.2288	-0.29733	4.1082
5	-2.2842	-3.6928	1.9506	4.0079
5	0.013187	-1.7391	1.4485	3.8711
5	-0.11406	-1.5111	0.72491	2.482
5	-1.0209	-3.3804	1.8912	3.7382
5	-1.3038	-2.8124	2.4414	3.6601
5	-0.6606	-0.96619	0.62934	2.6154
5	-0.8847	-2.4374	0.46168	2.6211
5	-2.6131	-4.46	3.6277	4.3582
5	-0.79811	-1.6549	0.83907	3.9821
5	-1.4618	-2.6085	1.1712	3.8747
5	-1.2248	-2.4177	1.0747	2.368
5	-1.0772	-2.6453	1.1082	6.0741
5	-0.018581	-1.5	-0.053569	0.85675
5	-1.1898	-2.6159	1.5704	5.1993
5	-0.038844	-1.086	0.30418	1.3864
5	-0.18953	-2.3852	0.43306	2.2119
5	0.52996	-0.38597	-0.99159	1.1679
5	-1.9616	-4.0549	2.6824	6.4154
5	-1.1852	-2.4232	1.084	4.5393
5	-0.60272	-2.2627	1.7412	4.3092
5	-1.0181	-2.0649	1.0623	2.4127
5	-0.34238	-2.3004	0.64098	5.8214
5	0.77932	-1.0526	-0.96722	2.51
5	0.18598	-2.0581	0.65274	3.9831
5	0.64722	-0.51233	-0.27769	2.0039
5	-0.10339	-0.92061	-0.072275	2.8182
5	-1.4921	-2.6338	1.7164	5.1328
5	-1.9173	-3.8448	2.3945	5.2189
5	-1.2537	-1.6759	0.67481	4.787
5	-1.2711	-3.0852	2.1986	4.8511
5	-0.87229	-2.6388	0.74999	2.2146
5	-0.5212	-1.8911	-0.27966	2.9881
5	-1.0187	-1.5468	-0.075058	4.2176
5	-1.646	-3.2015	1.8488	5.5365
5	-0.85658	-1.7717	0.038451	4.9476
5	-0.65738	-2.723	1.5947	4.1249
5	0.077158	-0.37493	-0.48897	1.6669
5	1.6695	0.47434	-2.1903	1.9564
5	-0.92671	-1.8524	-0.14701	3.9354
5	-1.4992	-2.7817	0.56741	3.4332
5	-2.3183	-3.5255	3.0173	5.8344
5	-2.0109	-3.6068	2.1202	4.9175
5	0.79015	-0.82676	-0.62642	1.1152
5	-1.8637	-4.3672	3.0171	5.8061
5	0.48171	-0.38557	-0.69527	1.6113
5	0.91642	-0.24473	-1.4869	1.4081
5	-1.4814	-2.5955	0.40427	2.9851
5	-0.07901	-1.8106	0.098819	1.7689
5	0.3597	-1.4746	-0.12591	2.0196
5	-1.0159	-2.6627	2.1731	4.3313
5	-0.55705	-1.8158	0.95872	2.7904
5	0.086546	-1.6626	-0.13721	1.5352
5	0.21481	-0.90214	0.15153	1.0242
5	-0.26022	-0.94484	-0.22758	3.9568
5	-1.0532	-1.1975	-0.50829	1.1582
5	-1.0603	-2.2436	1.1427	4.083
5	-0.45653	-2.0591	0.24458	2.6794
5	1.2561	0.88344	-2.2387	-0.12959
5	-1.708	-3.0705	1.1236	3.4352
5	-1.1714	-3.0095	1.5877	4.2116
5	-0.87961	-3.2004	2.8115	4.2996
5	-0.7455	-2.539	1.4458	2.8793
5	-0.68325	-2.4003	1.0854	4.1296
5	-1.1331	-3.1643	1.6234	3.9268
5	-0.63924	-2.452	1.6476	2.5678
5	-0.46227	-3.0803	1.839	3.9061
5	-0.84178	-1.5425	-0.12604	2.5752
5	0.92516	-0.42047	-0.68003	-0.47389
5	-0.4004	-1.6148	-0.084225	2.158
5	-1.2895	-2.9939	1.4688	1.9402
5	-1.0961	-2.0768	0.64082	4.1268
5	-0.55038	-2.2069	1.2463	2.7684
5	0.8847	-0.066551	-1.9977	-0.48222
5	0.74996	-1.5799	0.4768	4.596
5	-0.64853	-2.1422	1.2152	4.1258
5	0.075681	-1.8268	-0.29124	2.537
5	0.47651	-1.1675	-0.94485	1.9879
5	0.70538	-0.69339	-1.3115	1.9102
5	-0.56643	-2.0314	0.17549	4.177
5	1.4802	-0.69154	-1.0605	2.9046
5	-0.79417	-2.6027	0.85584	2.3568
5	1.6914	0.9457	-2.9598	-1.5153
5	-0.45828	-2.4673	0.94261	2.8799
5	-2.1475	-3.7362	1.7145	6.2546
5	-0.64147	-1.0663	0.095801	1.2846
5	-2.4967	-4.0542	2.352	4.4103
5	-0.63471	-3.0136	1.2374	3.3505
5	-2.0703	-3.3063	1.7924	3.8945
5	-0.74262	-1.5154	-0.2	2.5161
5	-0.51434	-2.2362	0.074065	4.0009
5	1.2216	0.09216	-1.5105	1.1695
5	-1.6693	-2.4486	0.59303	2.2021
5	0.57324	-0.77718	-0.99356	0.7996
5	1.2657	0.48401	-2.7048	-0.41356
5	-1.0237	-2.7061	1.6181	3.0213
5	0.020267	0.053512	-1.4542	-0.96534
5	-2.21	-3.641	2.5361	4.7103
5	-0.4442	-2.1393	-0.025036	4.8176
5	-2.1516	-3.3457	1.7733	4.6943
5	-0.40026	-2.2132	0.87392	2.6219
5	-0.63358	-2.3422	0.39041	3.0904
5	-0.6221	-2.2666	1.1062	4.4211
5	-1.1591	-2.5624	0.75829	3.1347
5	-1.7385	-2.7915	0.26349	1.9566
5	-1.4307	-2.497	1.703	5.0885
5	-0.10293	-2.4291	0.88173	4.0692
5	0.5512	-0.30874	-0.44661	1.4518
5	-1.5125	-2.7025	0.29206	1.5937
5	-1.4506	-3.7556	2.6207	5.111
5	-1.0153	-2.8216	0.44101	5.2143
5	-0.80354	-2.3368	0.5553	2.6724
5	0.88394	-0.85288	-0.45975	1.8451
5	0.82682	0.22078	-2.5249	-0.014736
5	0.96051	-0.34984	-0.28139	2.5183
5	0.18322	-0.91091	0.11176	3.9583
5	1.0331	-0.77411	-0.92958	1.4923
5	-0.84281	-1.6567	-0.67753	2.3732
