# Supplementary material for: Gene expression trees in lymphoid development
Source: BMC Immunol. 2007 Oct 9;8:25. doi: 10.1186/1471-2172-8-25 (PMC2244641; doi:10.1186/1471-2172-8-25)
Supplement: Additional data file 7 — SIM Datasets. Data sets from simulated MixDTrees. See readme.txt for file descriptions. The first column indicates the true label of the sample. [file 1471-2172-8-25-S7.zip › 5/gen_dag_sim_c5_s500_e504_d10__15__20__20__35_n0.txt]

1	-1.1709	-1.0891	0.10055	0.081166
1	-1.0577	-1.7569	1.559	-0.572
1	0.47868	-0.016252	0.030958	1.2801
1	-0.66027	-0.48489	1.3074	0.43421
1	-0.27364	0.63073	-1.6254	2.1837
1	-0.9575	-0.4646	-0.019888	0.92718
1	0.52815	0.059542	-0.8865	1.2122
1	-0.67145	-0.99107	0.68979	0.37542
1	-0.82218	-0.92905	1.7883	-0.089104
1	-0.70506	-1.4651	0.24841	-0.15883
1	-0.15914	-0.293	0.67703	0.67822
1	-1.3701	0.35438	-0.038417	1.4516
1	-1.1081	-2.3582	3.2155	-1.1542
1	-0.14906	-1.6316	1.0078	0.13636
1	-0.1085	-0.66542	1.0021	0.51447
1	-0.34263	-1.9389	1.9702	-0.98457
1	-0.29526	0.0099064	-0.09519	1.2382
1	-2.1417	-3.7916	3.4006	-2.2842
1	-1.484	-2.0296	2.1782	-0.38125
1	-0.40062	-1.2655	0.054572	0.14304
1	-0.52276	-1.908	1.4484	-1.0323
1	-1.4811	-1.3671	2.7155	-0.25314
1	-0.56679	-1.4895	1.5253	-0.31641
1	-0.40576	-0.78756	1.469	0.37481
1	-1.7791	-3.1696	3.2177	-1.8765
1	-0.64942	-0.43489	-0.053155	1.2428
1	-0.88695	-2.2523	2.3259	-1.2824
1	-0.9002	-1.7762	1.3067	-0.80283
1	-1.3981	-2.1067	1.8957	-0.82617
1	0.16052	-0.1689	0.30832	1.0447
1	0.018546	-0.81388	1.2054	0.36383
1	-0.45461	-0.88622	0.83673	0.04202
1	-0.51424	-1.2243	1.7623	0.11607
1	-0.75899	-0.4841	0.7315	1.1411
1	-0.354	-1.1657	0.38332	-0.060369
1	-1.2886	-1.4653	0.81872	-0.2446
1	-0.49378	-1.0354	1.1667	0.22604
1	-0.17541	-0.9198	0.47825	0.33604
1	-0.073016	-1.1104	2.0027	0.23988
1	-0.91748	0.26108	-0.80908	1.5148
1	0.41427	0.19786	0.46836	1.4407
1	-0.69518	-1.1624	1.7001	-0.014604
1	-1.552	-3.0202	2.4578	-1.6844
1	-0.80454	-2.1688	2.2488	-0.80391
1	-0.035546	-0.037287	0.075727	1.0123
1	-0.79597	-1.366	1.3436	-0.21695
1	-1.8944	-1.9882	1.5136	-0.32306
1	-0.49961	-1.0466	0.062251	0.066038
1	-0.23374	-1.0024	0.8283	0.1004
1	-1.0197	-1.3819	2.7551	-0.21581
2	-0.25525	-0.45726	-1.2381	0.95423
2	-0.35131	1.4036	0.42618	-0.10226
2	-0.28674	1.0385	0.75993	1.244
2	-0.080153	-0.89012	-0.77907	1.2993
2	0.50501	0.3743	-0.38168	0.67584
2	0.75307	3.4507	2.3444	-2.4641
2	0.061238	0.92641	0.073424	-0.36041
2	-0.27164	-0.30915	-1.9834	1.3651
2	0.15315	1.365	-0.040977	-0.31824
2	0.79578	1.4071	0.40034	-0.6033
2	0.14417	0.6872	-1.6056	0.45515
2	0.48078	0.18377	-0.94676	0.76837
2	0.82767	1.9232	0.60688	-0.44107
2	0.55847	-0.41937	-2.2215	0.33976
2	-0.28525	-0.13787	-0.8524	0.32542
2	0.18786	1.5867	1.3233	-1.2701
2	0.20445	0.14639	-1.7042	1.3074
2	0.16237	1.6581	1.0039	-0.15136
2	-0.1334	2.5475	1.0368	-1.3115
2	0.3349	0.71558	0.6993	0.53703
2	-0.31109	0.14016	0.29511	1.0939
2	-0.23271	-0.068999	-1.4592	2.3014
2	0.25449	0.4925	-0.62047	1.3751
2	0.29538	0.94667	0.73245	0.30049
2	0.42973	3.4197	2.4507	-3.3064
2	0.3225	0.50823	-0.91276	0.21298
2	-0.24049	-0.2513	-1.2492	1.2386
2	0.031457	1.1472	-0.17359	0.48573
2	0.58215	1.8182	1.1191	-0.92092
2	0.48761	-0.32173	-1.2269	1.0325
2	0.39944	2.7804	1.1743	-2.3614
2	-0.8817	0.9693	-0.40003	0.21764
2	0.090589	0.51655	-1.6287	-0.16508
2	0.17726	1.4577	0.22761	-0.95535
2	0.29888	2.1815	1.1414	-1.6996
2	-0.6914	-0.50944	-1.1005	1.9888
2	0.058402	-0.45696	-2.2822	2.286
2	0.18278	1.0732	0.10631	0.49208
2	0.11545	-1.2219	-0.74664	2.5195
2	0.10455	1.7289	-0.24279	-0.77763
2	0.73057	0.46353	-0.057606	1.4255
2	-0.48138	0.27785	-1.8594	0.61643
2	0.57267	1.0092	0.40857	-0.32064
2	0.23043	0.85021	-0.03443	0.29632
2	-0.10783	0.70716	0.34484	0.68046
2	0.31774	2.4078	1.5304	-1.2373
2	0.12894	1.6326	-0.6281	-1.5612
2	-0.054201	0.032402	-0.13341	1.3116
2	-0.024443	0.60582	0.21354	0.74743
2	0.33042	1.6601	0.45778	-0.89323
2	0.59073	1.4704	-0.52148	-0.54069
2	0.1892	1.8542	1.3343	-0.3268
2	0.16514	0.57844	-0.97321	1.3667
2	-0.32961	0.44151	-1.4346	0.11287
2	-0.17617	-1.2364	-1.8462	2.0755
2	0.50484	3.2883	1.8528	-2.6972
2	0.10242	0.39027	-0.95202	0.07645
2	0.18972	-1.5766	-2.4085	2.0734
2	-0.33358	0.77052	0.25125	-0.25535
2	-0.10802	1.9577	2.0247	-1.6603
2	0.15612	2.3704	1.4556	-0.50549
2	0.22313	0.76557	-1.2455	0.83298
2	0.50615	0.90682	0.67891	-0.98582
2	-0.19937	-0.31922	-1.1457	1.2607
2	-0.70583	-0.4413	-1.9234	1.3457
2	0.14458	-0.14054	-1.8181	2.0424
2	0.062993	-0.31345	-1.6379	1.763
2	0.50946	1.4586	-0.29384	-1.4885
2	-0.33988	0.14841	-0.68106	0.47877
2	0.59257	0.33355	-1.6363	1.4864
2	-0.26082	0.46855	0.044817	-0.75301
2	0.27557	0.34617	-0.79993	0.14702
2	0.22645	0.30397	-1.9164	1.0126
2	-0.71847	-1.1487	-2.3796	2.5441
2	-0.68012	0.68976	-0.85538	0.13641
3	0.2168	2.2908	3.4092	4.1216
3	-0.18787	0.16624	0.89335	0.53628
3	-0.22496	0.0025283	0.045272	1.3862
3	-0.60004	0.0427	1.1568	-0.16684
3	0.075379	1.0368	1.1791	2.7587
3	0.79534	0.83121	0.55699	2.4761
3	0.30205	1.9451	2.5256	3.0185
3	0.17315	1.0426	-0.3719	3.4174
3	-0.17717	0.42023	1.2051	3.2175
3	0.48117	0.61241	-1.1067	1.6867
3	1.079	2.4294	2.485	5.1322
3	1.6674	0.37494	0.070173	0.7622
3	0.71035	1.3406	1.441	1.8364
3	-0.36778	1.1863	1.3835	1.7053
3	0.75254	2.1016	0.005279	3.2766
3	0.54748	0.12871	0.42953	0.78266
3	-0.58859	-0.53012	-0.72661	0.62835
3	0.92653	0.74105	1.8237	0.91022
3	-0.35568	0.1374	-0.11086	-0.064814
3	0.31181	-0.32273	-0.23283	1.5671
3	0.6629	1.8868	0.66932	2.8927
3	1.121	2.7462	2.8668	4.1428
3	0.47999	1.4836	1.9192	2.5904
3	-0.19257	0.53412	1.0924	0.53286
3	0.28249	1.8863	1.495	2.8428
3	0.23779	0.94699	3.7348	1.4785
3	0.49945	0.39191	0.052371	0.47043
3	0.67322	3.1589	2.7083	4.2516
3	1.5023	1.5503	0.85611	1.7089
3	1.3074	1.3777	1.0279	1.5729
3	0.038747	0.27327	-0.34918	0.52845
3	0.27128	1.1237	2.3102	1.2742
3	-0.85755	-0.60811	-1.3838	-0.32906
3	0.28135	0.12418	-0.3613	0.80679
3	1.0121	2.7845	3.7341	2.5655
3	-0.031323	-0.35149	0.77014	0.97072
3	0.69719	0.36902	1.5762	0.61539
3	0.3095	0.078589	0.27506	0.20605
3	-0.83631	0.55638	1.7312	1.6762
3	0.9194	1.0198	0.5725	2.5247
3	0.79664	1.3485	0.92902	2.804
3	0.98684	2.3438	3.5798	3.0633
3	-0.26393	0.42898	-0.9055	2.2504
3	0.064199	0.55443	0.87067	0.74083
3	0.80749	1.1938	-0.47738	2.4381
3	-0.26381	0.27203	1.0392	2.1433
3	1.102	1.2946	1.5426	2.6837
3	0.51167	1.4575	1.9166	4.4198
3	-0.10719	0.15887	-0.96727	1.613
3	1.6428	2.1976	1.3934	2.9265
3	1.0717	1.3653	0.77768	2.8374
3	1.4605	1.8425	1.7757	3.3442
3	0.87792	1.1681	-0.37809	0.7168
3	-0.00074308	2.1785	1.3012	2.7966
3	1.0416	0.90024	1.1268	1.6548
3	0.54126	1.6073	2.012	3.4716
3	0.8332	1.7501	0.83305	1.29
3	1.003	1.1147	0.8942	1.6194
3	0.13989	0.39696	1.4189	1.934
3	0.13032	0.23203	-0.16419	1.062
3	0.70938	1.2286	-0.043744	1.5422
3	0.77366	0.60046	1.1529	0.64196
3	0.69958	1.547	1.3121	2.0477
3	1.3143	0.48736	2.3179	1.2155
3	0.34312	0.9508	0.61165	3.2734
3	-0.094274	-1.0329	-0.14588	0.5695
3	0.59415	0.76625	1.7181	0.47906
3	0.91258	0.31578	1.2486	2.6179
3	-0.11439	0.075333	0.88195	0.10073
3	0.62388	1.5062	1.0033	3.5742
3	1.0611	1.9818	0.79715	1.3311
3	-0.29484	-0.065305	0.27609	2.4644
3	0.2578	0.64337	0.77668	1.1405
3	-0.18813	-0.22419	1.0806	-0.4869
3	0.72981	-0.097901	-0.79056	-0.36398
3	0.031675	-0.45867	-0.42825	1.189
3	-0.32368	-0.53378	-1.0021	0.88447
3	0.75471	1.3604	2.7896	4.5643
3	0.22567	2.1589	1.8786	2.7832
3	0.84879	0.86161	1.0173	1.5407
3	-0.28664	-0.10963	1.289	0.72087
3	0.66271	0.96322	-0.1673	1.8068
3	-0.21277	1.287	0.64761	1.4553
3	1.5381	1.9003	3.8245	2.8901
3	-0.1446	1.3702	1.8042	2.6195
3	-0.10734	0.043113	-1.9189	0.068885
3	0.14806	1.1832	1.0629	3.878
3	1.1719	3.0103	1.9578	3.0749
3	1.9616	2.6474	3.2123	5.4632
3	1.0035	2.0769	3.0815	3.2634
3	0.59746	0.83509	0.351	2.5377
3	0.86772	1.1363	-0.090861	2.9132
3	0.48809	1.5822	1.8684	3.6603
3	0.98294	2.8582	3.2361	3.4302
3	1.2857	3.1969	4.5985	4.1967
3	0.18328	0.33129	-0.21674	2.7705
3	1.1403	0.87271	0.99444	3.0457
3	-0.1345	0.86741	0.77268	1.5993
3	0.58916	2.5246	3.0957	3.1419
3	-0.52463	-1.2567	-3.169	0.84161
4	-0.41094	-1.2014	1.6355	0.31624
4	-1.3705	-0.42282	0.35699	-1.4211
4	-0.95852	-1.685	3.8566	0.046899
4	-1.4756	0.45004	0.36008	-1.6645
4	-1.4112	-1.5137	2.3854	-0.087394
4	-0.78259	0.11003	1.1517	-0.96941
4	-0.65232	-1.6204	1.511	-0.3629
4	-0.6044	-0.45132	1.5981	0.0897
4	0.19223	-0.97687	1.1365	-0.54555
4	-0.74425	-1.1844	2.1987	0.38721
4	-0.70625	0.78663	0.47886	-2.4639
4	-1.6252	-0.80505	1.4957	-0.54328
4	-1.0627	-1.146	2.1911	-0.014142
4	-1.1063	-0.87325	2.4101	-0.022972
4	-1.0298	-0.027444	2.2998	-0.62622
4	-0.78748	0.12518	1.1698	-1.4365
4	-1.104	-0.61557	1.9265	-0.6113
4	-0.083971	0.99594	0.63881	-1.7455
4	-0.36801	0.31135	0.47111	-1.7448
4	-0.34437	1.0555	-0.68652	-3.0961
4	-1.0471	-1.1201	1.7961	-0.36868
4	-0.79869	-1.3311	2.292	1.2533
4	-1.1059	-0.92473	1.8675	-0.51334
4	-0.48774	-0.80306	0.63078	-0.37182
4	-1.1417	-1.5965	1.0367	0.062935
4	-1.3501	-0.90701	2.582	0.32345
4	-0.66146	0.50943	0.18897	-1.5796
4	-0.61898	0.47315	-0.60328	-1.5943
4	-0.37141	-0.18075	0.7962	-2.0582
4	-0.076149	1.002	-0.35571	-2.2734
4	-0.01548	-0.36886	2.1937	-0.44538
4	-0.54958	-0.038949	0.23486	-1.8935
4	-0.53358	-0.97759	2.5762	-0.84373
4	-0.16638	0.42402	-0.17404	-1.6448
4	-0.42657	-0.087425	1.8649	-1.1957
4	-0.93651	-1.0377	0.984	-0.80223
4	-0.52627	-1.175	2.1312	-0.71474
4	-0.16304	-1.1702	1.3389	0.93422
4	0.33858	0.48572	-1.2209	-1.9803
4	-0.62182	-1.5419	1.2697	0.59527
4	-0.7502	-1.3116	1.8812	-0.024951
4	0.043591	0.48784	-1.2962	-2.0204
4	-1.6343	-1.1773	3.0625	-1.1068
4	-0.057967	0.11976	0.1704	-2.2443
4	-0.40061	0.16934	-0.42441	-1.207
4	-1.3211	-1.7717	3.2382	-0.1218
4	-0.47882	-0.53747	1.674	-0.02697
4	-0.38833	-0.48702	1.573	-0.83224
4	-0.3498	1.2662	0.77146	-2.4853
4	-0.61553	-0.84785	2.0038	-0.26517
4	0.49339	1.2556	-1.2515	-1.6487
4	-1.178	-0.66199	0.28988	-0.84441
4	-0.48586	-0.2587	1.0043	-1.2545
4	-0.75584	-0.86044	1.2219	0.16785
4	-0.87349	-1.053	0.89919	-0.35839
4	-0.41063	-1.2184	2.1705	-0.24322
4	-0.52293	-0.12817	0.92283	-1.4572
4	-0.87949	-0.34622	1.3608	-0.67835
4	-0.51354	-0.58636	1.6309	-0.95153
4	-0.92266	-1.0619	2.1716	0.15688
4	-0.37619	-0.058275	1.0125	-0.76179
4	-0.61474	-0.012926	0.47615	-2.1314
4	-0.70545	0.51252	-0.28448	-1.4975
4	-0.40289	0.55425	1.5048	-2.4009
4	0.20682	-0.061914	1.6563	-1.5635
4	-0.2675	0.15664	0.67689	-1.5076
4	-1.271	-1.6871	1.8995	0.55495
4	-1.211	-0.53546	0.85821	-0.87647
4	-0.24069	-0.2912	1.3334	-0.52307
4	-1.1779	-1.5078	1.9186	0.7388
4	-1.5157	-2.0755	4.1895	0.52726
4	-0.22531	0.52361	-0.6689	-1.1932
4	-0.46061	-0.26648	0.49534	-0.94875
4	-0.81339	-0.4029	2.5715	-1.3242
4	-0.56274	-0.68328	1.3865	0.54083
4	-1.238	-1.0285	2.3425	-0.070463
4	-0.40289	-0.29973	1.3943	-0.72812
4	0.096494	-0.41604	0.8916	-0.77611
4	-0.72115	-1.4999	2.0505	-0.08662
4	-0.48692	-1.3717	2.8653	-0.020797
4	-0.45092	0.29317	-0.33755	-1.5874
4	-1.3861	-1.6267	2.2263	0.099185
4	-0.6819	-0.36892	0.87439	-0.57317
4	-1.4122	-1.2399	2.3392	-0.12822
4	-0.19276	-0.36231	0.37509	-0.84186
4	-0.67505	0.092878	0.27347	-0.96734
4	-1.4105	-1.1695	1.7881	-0.9241
4	-0.81242	0.079406	0.26135	-1.3097
4	-0.49622	-0.6148	1.2843	-0.55639
4	-0.68267	-1.1	2.91	0.14356
4	-0.47265	-1.7724	2.4608	0.58811
4	-0.32055	-0.27151	0.22487	-1.0446
4	-1.0839	-0.71257	2.2157	0.23529
4	-0.99227	0.52617	-0.90731	-2.1896
4	-1.0556	-0.28279	0.37296	-0.92191
4	-0.26461	1.0528	0.022297	-1.5054
4	-1.5491	-0.57977	1.7801	-0.27343
4	-0.53594	0.093805	-0.65376	-1.2188
4	-0.55511	-1.2975	2.5244	0.31426
4	-1.2625	-1.0818	1.8639	-0.37332
5	0.73081	1.0163	0.42801	-0.42593
5	2.3729	2.771	0.96267	-2.7175
5	1.3489	2.4298	2.1718	-1.6899
5	0.55595	2.0066	0.50854	0.68508
5	-0.29104	-0.38891	-1.2904	2.1696
5	0.7746	2.7017	1.8578	-2.0392
5	2.7865	4.1708	3.5996	-3.212
5	2.4114	2.545	1.9596	-0.98764
5	1.4901	3.0631	1.6375	-2.488
5	0.25834	1.5421	0.88237	-0.010716
5	0.75339	1.4515	0.34486	-0.20456
5	2.1421	3.0933	2.7609	-0.10065
5	1.0749	2.8355	2.3713	-2.0927
5	-0.12759	1.406	-0.51276	-0.79573
5	0.94955	3.2282	2.2049	-2.8118
5	1.0413	1.9822	0.23257	-1.3547
5	0.95016	2.6001	2.053	-1.3441
5	-1.5228	-0.34371	-0.9762	2.2263
5	1.2903	2.2133	0.65948	-1.2798
5	1.0939	1.98	0.81314	0.22801
5	1.9509	2.7391	2.322	0.27776
5	-1.4458	0.78561	0.18899	0.40529
5	0.38528	0.55953	0.14899	2.067
5	1.8031	2.4109	1.9551	-0.56613
5	0.47469	1.0948	0.58955	2.0329
5	0.90895	1.8985	1.5256	0.48475
5	0.93171	1.8873	0.98707	-0.050236
5	2.0465	2.8382	2.6905	-0.54271
5	1.7551	3.4769	1.7889	-1.7863
5	1.0886	1.6204	0.72184	1.2701
5	0.58891	2.1005	0.70665	0.16854
5	1.5631	1.9287	1.6464	-0.69317
5	0.64626	2.1244	1.3867	-0.7758
5	1.2242	1.6221	0.80819	-0.024539
5	1.0604	3.2261	2.2925	-2.7623
5	0.32573	0.8164	-0.25144	1.2697
5	0.8237	1.7138	-0.099519	1.2792
5	1.3948	2.9814	3.1503	0.53022
5	0.97839	1.77	0.45172	0.42421
5	0.51897	0.096829	-0.87169	2.4363
5	0.15806	2.4246	1.13	-0.77495
5	0.56784	1.4355	-0.37102	0.5883
5	0.51713	1.9046	1.2632	-0.16709
5	1.5939	2.2489	1.0753	-0.84955
5	1.4731	2.4964	1.9523	-1.7683
5	0.083424	-0.14504	-0.88833	2.4984
5	1.8321	2.2851	0.49877	-1.5146
5	1.7191	3.1043	1.3191	-1.0855
5	0.41617	1.1376	0.84947	0.81138
5	0.76421	2.6904	1.4767	0.39503
5	0.98784	2.4205	2.0328	-1.0414
5	1.5615	3.3483	2.0782	-1.569
5	1.2582	1.6748	0.66044	-1.4305
5	0.81593	3.1836	2.1633	-0.72641
5	-0.7594	-0.33117	-1.3402	2.7364
5	0.97968	2.5163	1.2967	-1.3989
5	1.8447	2.3633	1.3023	0.28429
5	0.37732	1.3881	-0.023943	-0.37852
5	1.7151	2.4688	0.86661	-1.4066
5	0.53248	2.0507	0.81809	-0.36232
5	2.0948	2.9284	2.6701	-1.6886
5	1.248	2.3257	1.3983	-0.21277
5	-0.3503	1.1246	-0.060569	-1.4241
5	0.11023	2.5345	1.2092	-1.6023
5	0.19391	1.2987	-0.16014	-0.35699
5	0.92071	2.0643	1.719	-0.34745
5	2.1188	3.2112	1.6107	-1.2255
5	-0.075158	1.1345	0.85326	0.3786
5	1.6436	4.018	2.2357	-1.9543
5	1.6185	2.5744	2.0195	-3.1876
5	2.1907	3.5049	2.0789	-1.4393
5	0.60248	2.2447	-0.092952	0.55356
5	1.3906	2.2321	1.1889	0.41264
5	-0.55965	0.58766	-0.98367	0.12118
5	-0.75135	-1.2359	-0.72397	2.8324
5	1.3461	2.6401	1.0069	1.1293
5	1.791	2.2185	1.5604	-0.49555
5	0.63737	1.0111	-0.20161	0.49822
5	0.53996	1.2841	-0.29134	0.48891
5	-0.51813	1.0611	1.0567	0.20093
5	1.2227	2.059	0.94921	-0.16349
5	0.6522	1.7499	1.0366	-0.46975
5	0.74298	2.5297	0.94727	-1.1157
5	0.52878	1.5936	1.2608	-1.4886
5	1.4055	2.6859	1.6091	-0.78466
5	1.3929	2.936	2.2532	-1.2564
5	0.085529	1.3214	0.30953	-1.0056
5	1.925	3.9524	2.4387	-3.4786
5	1.4352	2.1161	0.96763	-1.4293
5	0.81647	3.1902	2.6099	-2.2652
5	0.74835	0.309	-0.12185	0.68243
5	0.92614	2.5791	1.9837	-0.46436
5	1.3673	3.31	1.8464	-1.8111
5	0.65766	1.642	0.40448	1.8789
5	0.53664	0.97783	0.57375	1.0497
5	0.68884	1.3291	0.2711	1.7144
5	0.84844	0.19352	-0.16828	1.1254
5	0.8791	2.8604	2.5096	-3.5792
5	-0.14575	0.33161	-0.047097	-0.11109
5	0.71238	1.9261	1.6984	-1.2319
5	1.7942	3.7242	2.2755	-2.8694
5	-0.066054	1.4281	1.407	0.12003
5	2.0291	1.6618	1.4123	-0.52057
5	1.6158	3.1608	1.8337	-2.8601
5	1.1649	2.069	0.47967	-0.48425
5	-1.2258	0.452	-0.28571	1.6309
5	0.53049	1.65	0.99327	0.12938
5	0.30363	1.1742	0.22036	0.63305
5	0.28553	1.8571	0.78864	-0.79007
5	1.8367	2.1298	1.6439	-2.0894
5	1.5147	1.5497	0.8744	-0.48352
5	2.0825	3.1269	2.4857	-1.6927
5	1.1839	2.2281	1.2002	-1.5676
5	1.8384	2.9227	1.2411	-0.66303
5	0.98184	2.3121	1.8931	-0.51213
5	0.80266	1.4366	0.88247	-0.24344
5	1.2288	2.2423	1.3868	-0.64876
5	0.80152	1.1738	-0.25114	0.53428
5	2.0251	3.6142	3.1678	-3.9243
5	1.1882	2.1521	1.3209	-0.67081
5	0.17299	0.82382	0.125	0.3336
5	0.44659	2.2667	0.66872	-0.33684
5	1.5132	2.0789	1.111	0.19252
5	2.7098	3.5429	3.303	-4.6635
5	1.8256	3.1711	1.6473	-2.8824
5	2.0257	2.8465	2.0408	-2.1725
5	1.6629	2.2367	-0.51353	0.069766
5	2.5774	3.6707	3.3723	-2.4448
5	-0.23363	1.4557	-0.82412	0.40643
5	2.6837	4.4746	2.6575	-5.2036
5	0.016396	0.94999	-1.0631	2.7855
5	0.23264	2.3331	1.1822	-2.4863
5	0.79006	2.2433	1.3401	-1.3079
5	2.0834	2.8968	2.1395	-1.2774
5	-0.33098	0.3036	-0.24511	1.0174
5	0.89641	2.3391	1.2752	-2.506
5	1.8451	2.7913	2.1441	-1.8183
5	1.58	2.6968	1.4498	0.0764
5	0.76748	3.1235	1.6852	-1.9598
5	0.35537	1.9298	0.74187	-0.5822
5	1.8718	2.7965	1.3911	-0.46454
5	1.5518	2.9505	1.4494	-1.9879
5	0.43118	1.7021	1.2165	-0.22125
5	0.27955	0.63427	-1.2184	0.54755
5	1.1689	2.562	1.2127	0.6812
5	0.32331	2.269	1.4117	0.13782
5	-0.087803	0.3909	-0.27659	1.2889
5	0.24682	0.90538	0.3436	1.0898
5	-1.4021	-0.64526	-0.87831	1.502
5	0.44154	0.96144	-1.0232	0.033144
5	0.29042	0.44096	-1.2338	0.6059
5	0.17728	0.73761	0.0049416	0.83047
5	1.1815	2.4543	1.1912	2.275
5	0.80764	1.3563	0.44971	0.96266
5	0.99828	0.91632	0.2092	0.64592
5	0.6943	1.6577	0.98015	1.6222
5	1.1429	1.6586	-0.14491	1.0714
5	1.1057	2.2831	1.8595	-1.4022
5	1.7081	2.8644	2.0723	-1.8007
5	0.3762	1.807	0.72162	-0.55783
5	0.19567	1.4556	-0.45288	1.3408
5	0.34036	1.9964	1.6016	-1.1979
5	1.4795	2.7794	2.1832	-1.6138
5	-0.23331	1.1766	-0.065202	-0.55183
5	-1.417	-0.58334	-1.4683	2.5682
5	0.80868	2.0838	1.4425	0.27465
5	2.6681	3.428	2.2912	-0.53607
5	0.80349	2.7182	2.014	-1.6065
5	0.27074	2.2616	1.227	-0.24266
5	0.70413	1.8033	0.72857	-0.24731
5	1.1959	2.4671	2.1985	-0.49074
5	1.9325	3.2104	3.0779	-2.6439
5	1.6751	3.8223	2.1891	-2.615
5	0.69858	1.5013	-0.43333	-0.83237
5	2.2761	2.3669	1.0194	-2.8406
