# Supplementary material for: Gene expression trees in lymphoid development
Source: BMC Immunol. 2007 Oct 9;8:25. doi: 10.1186/1471-2172-8-25 (PMC2244641; doi:10.1186/1471-2172-8-25)
Supplement: Additional data file 7 — SIM Datasets. Data sets from simulated MixDTrees. See readme.txt for file descriptions. The first column indicates the true label of the sample. [file 1471-2172-8-25-S7.zip › readme.txt]

Description of file simdata.zip

Folders 1, 2, 3, 4 and 5 contains respectivelly 10 simulated data sets generated 
with the five experimental settings
w in [-e,e],
w in [-0.5,0.5],
w in [-1,1],
w in [-1.0,-0.5] U [0.5,1], and
w in [-1,-1+e] U [1-e,1].
